# Supplementary material for: Crystal structures of two dysprosium–aluminium–sodium [3.3.1] metallacryptates that form two-dimensional sheets
Source: Acta Crystallogr E Crystallogr Commun. 2020 Jul 31;76(Pt 8):1378–90. doi: 10.1107/S2056989020010130 (PMC7405589; doi:10.1107/S2056989020010130)
Supplement: Supplementary file 1 [file e-76-01378-sup1.cif]

##############################################################################
#                                                                            #
# This CIF contains the data in a paper accepted for publication in          #
# Acta Crystallographica Section E. It conforms to the requirements of       #
# Notes for Authors for Acta Crystallographica Section E, and has been       #
# peer reviewed under the auspices of the IUCr Commission on Journals.       #
#                                                                            #
# Full details of the Crystallographic Information File format               #
# are given in the paper "The Crystallographic Information File (CIF):       #
# a New Standard Archive File for Crystallography" by S. R. Hall, F. H.      #
# Allen and I. D. Brown [Acta Cryst. (1991), A47, 655-685].                  #
#                                                                            #
# The current version of the core CIF dictionary is obtainable from          #
# ftp://ftp.iucr.org/pub/cif_core.dic.                                       #
#                                                                            #
# Software is freely available for graphical display of the structure(s)     #
# in this CIF. For information consult the CIF software page                 #
# http://www.iucr.org/resources/cif/software.                                #
#                                                                            #
# This file may be used for bona fide research purposes within the           #
# scientific community so long as proper attribution is given to the journal # 
# article from which it was obtained.                                        #
#                                                                            #
##############################################################################
data_1
_audit_creation_method     'SHELXL-2018/3'
_journal_date_recd_electronic     2020-06-19
_journal_date_accepted     2020-07-22
_journal_name_full     'Acta Crystallographica, Section E'
_journal_year     2020
_journal_volume     76
_journal_issue      8
_journal_page_first     1378
_journal_page_last     1390
_journal_paper_category     GM
_journal_paper_doi     10.1107/S2056989020010130
_journal_coeditor_code     PK2639
_publ_contact_author_name     'Curtis M. Zaleski'
_publ_contact_author_address
;
Department of Chemistry and Biochemistry
Shippensburg University
Shippensburg, PA 17257
;
_publ_contact_author_email     'cmzaleski@ship.edu'
_publ_contact_author_fax     '7174774048'
_publ_contact_author_phone     '7174771522'
_publ_section_title
;
Crystal structures of two dysprosium-aluminium-sodium [3.3.1] metallacryptates
that form two-dimensional sheets
;
loop_
    _publ_author_name
    _publ_author_footnote
    _publ_author_address
    'Travis, Jordan R.' .
;
Department of Chemistry and Biochemistry
Shippensburg University
Shippensburg, PA 17257,
USA
;
    'Van Trieste III, Gerard P.' .
;
Department of Chemistry and Biochemistry
Shippensburg University
Shippensburg, PA 17257,
USA
;
    'Zeller, Matthias' .
;
Department of Chemistry, Purdue University, West Lafayette, IN 47907,
USA
;
    'Zaleski, Curtis M.' .
;
Department of Chemistry and Biochemistry
Shippensburg University
Shippensburg, PA 17257,
USA
;
_publ_section_synopsis
;
The two [3.3.1] metallacryptate complexes
[DyAl~6~Na~5~(OAc)(Hshi)~2~(shi)~7~(DMF)~8~]\\cdotH~2~O\\cdot4DMF, <b>1</b>,
and [DyAl~6~Na~5~(OAc)(Hshi)~2~(shi)~7~(DMF)~8.5~]~2~\\cdot6.335DMF, <b>2</b>,
where shi^3-^ is salicylhydroximate and DMF is
<i>N</i>,<i>N</i>-dimethylformamide, both consist of an aluminium-based
metallacryptand. In <b>1</b> and <b>2</b>, the metallacryptand encapsulates a
dysprosium(III) ion in the central cavity, and the resulting metallacryptates
are connected to each other to generate a two-dimensional sheet.
;
_chemical_name_systematic
;\
Poly[[\m~3~-acetato-hexakis(\m-<i>N</i>,<i>N</i>-dimethylformamide)\
bis(<i>N</i>,<i>N</i>-dimethylformamide)bis[salicyl\
hydroximato(2-)]heptakis[salicylhydroximato(3-)]hexaaluminium(III)\
dysprosium(III)pentasodium(I)] <i>N</i>,<i>N</i>-dimethylformamide tetrasolvate
monohydrate]
;
_chemical_name_common     ?
_chemical_formula_moiety     'C89 H97 Al6 Dy N17 Na5 O37, 4(C3 H7 N O), O H2'
_chemical_formula_sum     'C101 H127 Al6 Dy N21 Na5 O42'
_chemical_formula_iupac
;
[Dy Al6 Na5 (C7 H5 N O3)2 (C7 H4 N O3)7 (C2 H3 O2) (C3 H7 N O)8], 4C3 H7 N O,
H2 O
;
_chemical_formula_weight     2746.57
_chemical_melting_point     ?
_chemical_absolute_configuration     ?
_space_group_crystal_system     monoclinic
_space_group_name_H-M_alt     'C c'
_space_group_name_Hall     'C -2yc'
loop_
    _space_group_symop_operation_xyz
    'x, y, z'
    'x, -y, z+1/2'
    'x+1/2, y+1/2, z'
    'x+1/2, -y+1/2, z+1/2'
_cell_length_a     22.6809(13)
_cell_length_b     20.5788(11)
_cell_length_c     27.6206(16)
_cell_angle_alpha     90
_cell_angle_beta     101.590(2)
_cell_angle_gamma     90
_cell_volume     12628.9(12)
_cell_formula_units_Z     4
_cell_measurement_reflns_used     9947
_cell_measurement_theta_min     2.9214
_cell_measurement_theta_max     30.3630
_cell_measurement_temperature     100(2)
_exptl_crystal_description     block
_exptl_crystal_colour     colorless
_exptl_crystal_size_max     0.150
_exptl_crystal_size_mid     0.150
_exptl_crystal_size_min     0.140
_exptl_crystal_density_diffrn     1.445
_exptl_crystal_density_meas     ?
_exptl_crystal_density_method     ?
_exptl_crystal_F_000     5660
_exptl_absorpt_coefficient_mu     0.740
_exptl_absorpt_correction_type     multi-scan
_exptl_absorpt_process_details
;
(SADABS; Bruker, 2014)
;
_exptl_absorpt_correction_T_min     0.628084
_exptl_absorpt_correction_T_max     0.746246
_diffrn_ambient_temperature     100(2)
_diffrn_source     'I-mu-S microsource X-ray tube'
_diffrn_radiation_type     MoK\a
_diffrn_radiation_wavelength     0.71073
_diffrn_radiation_monochromator
                                   'laterally graded multilayer (Goebel) mirror'
_diffrn_measurement_device_type     'Bruker D8 Quest CMOS'
_diffrn_measurement_method     'omega and phi scans'
_diffrn_detector_area_resol_mean     ?
_diffrn_reflns_number     40899
_diffrn_reflns_av_R_equivalents     0.071
_diffrn_reflns_av_unetI/netI     0.0907
_diffrn_reflns_theta_min     2.467
_diffrn_reflns_theta_max     31.655
_diffrn_reflns_theta_full     25.242
_diffrn_measured_fraction_theta_max     0.715
_diffrn_measured_fraction_theta_full     0.973
_diffrn_reflns_limit_h_min     -28
_diffrn_reflns_limit_h_max     31
_diffrn_reflns_limit_k_min     -26
_diffrn_reflns_limit_k_max     27
_diffrn_reflns_limit_l_min     -36
_diffrn_reflns_limit_l_max     39
_refine_special_details
;
 For complex 1 the crystal under investigation was found
to have two components, but the domains were not related by any
meaningful twin relationship.
;
_reflns_number_total     40899
_reflns_number_gt     36071
_reflns_threshold_expression     'I > 2\s(I)'
_refine_ls_structure_factor_coef     Fsqd
_refine_ls_matrix_type     full
_refine_ls_R_factor_all     0.0718
_refine_ls_R_factor_gt     0.0561
_refine_ls_wR_factor_gt     0.1463
_refine_ls_wR_factor_ref     0.1588
_refine_ls_goodness_of_fit_ref     1.050
_refine_ls_restrained_S_all     1.048
_refine_ls_number_reflns     40899
_refine_ls_number_parameters     1634
_refine_ls_number_restraints     393
_refine_ls_hydrogen_treatment     mixed
_refine_ls_weighting_scheme     calc
_refine_ls_weighting_details
             'w=1/[\s^2^(Fo^2^)+(0.0559P)^2^+94.4342P] where P=(Fo^2^+2Fc^2^)/3'
_atom_sites_solution_hydrogens     mixed
_atom_sites_solution_primary     ?
_atom_sites_solution_secondary     ?
_refine_ls_shift/su_max     0.034
_refine_ls_shift/su_mean     0.000
_refine_diff_density_max     1.375
_refine_diff_density_min     -2.042
_refine_ls_extinction_method     none
_refine_ls_extinction_coef     .
_refine_ls_abs_structure_details
;
Flack <i>x</i> determined using 7452 quotients
[(<i>I</i>^+^)-(<i>I</i>^-^)]/[(<i>I</i>^+^)+(<i>I</i>^-^)]
(Parsons <i>et al.</i>,  2013)
;
_refine_ls_abs_structure_Flack     0.026(5)
loop_
    _atom_type_symbol
    _atom_type_description
    _atom_type_scat_dispersion_real
    _atom_type_scat_dispersion_imag
    _atom_type_scat_source
    'C' 'C' 0.0033 0.0016
                         'International Tables Vol C Tables 4.2.6.8 and 6.1.1.4'
    'H' 'H' 0.0000 0.0000
                         'International Tables Vol C Tables 4.2.6.8 and 6.1.1.4'
    'N' 'N' 0.0061 0.0033
                         'International Tables Vol C Tables 4.2.6.8 and 6.1.1.4'
    'O' 'O' 0.0106 0.0060
                         'International Tables Vol C Tables 4.2.6.8 and 6.1.1.4'
    'Na' 'Na' 0.0362 0.0249
                         'International Tables Vol C Tables 4.2.6.8 and 6.1.1.4'
    'Dy' 'Dy' -0.1892 4.4098
                         'International Tables Vol C Tables 4.2.6.8 and 6.1.1.4'
    'Al' 'Al' 0.0645 0.0514
                         'International Tables Vol C Tables 4.2.6.8 and 6.1.1.4'
_computing_data_collection
;
APEX2 (Bruker, 2014)
;
_computing_cell_refinement
;
SAINT (Bruker, 2014)
;
_computing_data_reduction
;
SAINT (Bruker, 2014)
;
_computing_structure_solution
;
SHELXS97 (Sheldrick, 2008a)
;
_computing_structure_refinement
;
SHELXL2018 (Sheldrick, 2015)
<i>shelXle</i>< (H\"ubschle <i>et al.</i>,  2011)
;
_computing_molecular_graphics
;
Mercury (Macrae <i>et al.</i>,  2020)
;
_computing_publication_material
;
publCIF (Westrip, 2010)
;
loop_
    _atom_site_type_symbol
    _atom_site_label
    _atom_site_fract_x
    _atom_site_fract_y
    _atom_site_fract_z
    _atom_site_U_iso_or_equiv
    _atom_site_adp_type
    _atom_site_calc_flag
    _atom_site_occupancy
    _atom_site_disorder_assembly
    _atom_site_disorder_group
    Dy Dy1 0.83641(2) 0.62140(2) 0.71524(2) 0.01077(10) Uani d 1 . .
    Al Al1 0.80306(15) 0.61749(15) 0.56957(12) 0.0111(7) Uani d 1 . .
    Al Al2 0.72217(14) 0.50917(14) 0.68558(10) 0.0116(6) Uani d 1 . .
    Al Al3 0.70939(14) 0.72285(14) 0.73084(11) 0.0115(5) Uani d 1 . .
    Al Al4 0.89367(14) 0.76457(14) 0.68592(11) 0.0116(6) Uani d 1 . .
    Al Al5 0.98018(13) 0.57341(14) 0.75403(10) 0.0115(5) Uani d 1 . .
    Al Al6 0.85062(15) 0.61738(15) 0.85757(12) 0.0105(7) Uani d 1 . .
    Na Na1 1.01453(19) 0.8570(2) 0.73422(15) 0.0179(9) Uani d 1 . .
    Na Na2 0.63312(19) 0.8417(2) 0.72183(15) 0.0181(9) Uani d 1 . .
    Na Na3 0.6110(2) 0.4410(2) 0.70212(17) 0.0207(10) Uani d 1 . .
    Na Na4 0.8874(2) 0.4437(2) 0.69879(16) 0.0226(9) Uani d 1 . .
    Na Na5 1.0490(2) 0.4538(2) 0.70893(17) 0.0198(10) Uani d 1 . .
    O O1 0.7917(3) 0.5879(3) 0.6315(2) 0.01077(10) Uani d 1 . .
    O O2 0.7609(3) 0.5423(3) 0.5478(2) 0.0154(14) Uani d 1 . .
    O O3 0.6958(3) 0.4324(3) 0.6560(3) 0.0143(15) Uani d 1 . .
    O O4 0.7382(3) 0.5897(3) 0.7163(2) 0.0100(13) Uani d 1 . .
    O O5 0.6440(3) 0.5460(3) 0.6661(2) 0.0132(14) Uani d 1 . .
    O O6 0.6510(3) 0.7487(3) 0.6754(2) 0.0128(14) Uani d 1 . .
    O O7 0.7790(3) 0.7142(3) 0.7039(3) 0.0115(5) Uani d 1 . .
    O O8 0.7369(3) 0.8103(3) 0.7377(3) 0.0134(15) Uani d 1 . .
    O O9 0.9105(4) 0.8456(4) 0.7127(3) 0.0166(16) Uani d 1 . .
    O O10 0.9162(3) 0.7017(3) 0.7387(2) 0.0131(14) Uani d 1 . .
    O O11 0.9759(3) 0.7563(3) 0.6839(3) 0.0133(15) Uani d 1 . .
    O O12 1.0464(3) 0.5681(3) 0.7275(2) 0.0143(15) Uani d 1 . .
    O O13 0.9088(3) 0.5759(3) 0.7799(2) 0.0115(5) Uani d 1 . .
    O O14 1.0170(3) 0.5978(3) 0.8188(3) 0.0162(14) Uani d 1 . .
    O O15 0.8982(4) 0.6530(4) 0.9100(3) 0.0171(17) Uani d 1 . .
    O O16 0.8147(3) 0.6502(3) 0.7951(3) 0.0123(14) Uani d 1 . .
    O O17 0.7846(3) 0.6521(3) 0.8758(3) 0.0156(15) Uani d 1 . .
    O O18 0.6524(3) 0.7423(3) 0.7677(3) 0.0144(15) Uani d 1 . .
    O O19 0.9192(3) 0.5560(3) 0.6960(2) 0.0128(14) Uani d 1 . .
    O O20 0.9621(4) 0.4584(4) 0.6491(3) 0.0210(16) Uani d 1 . .
    O O21 0.8746(3) 0.6006(3) 0.5583(3) 0.0156(15) Uani d 1 . .
    O O22 0.8693(3) 0.6850(3) 0.6529(2) 0.0097(13) Uani d 1 . .
    O O23 0.8659(3) 0.7982(3) 0.6213(3) 0.0153(15) Uani d 1 . .
    O O24 0.7607(4) 0.6653(4) 0.5219(3) 0.0173(17) Uani d 1 . .
    O O25 0.8059(3) 0.4979(3) 0.7194(2) 0.0122(14) Uani d 1 . .
    O O26 0.7064(3) 0.4712(3) 0.7448(2) 0.0150(15) Uani d 1 . .
    O O27 0.8355(3) 0.5326(3) 0.8630(2) 0.0146(14) Uani d 1 . .
    O O28 0.9909(3) 0.4830(3) 0.7676(3) 0.0163(15) Uani d 1 . .
    O O29 0.9223(4) 0.4118(5) 0.7800(4) 0.038(2) Uani d 1 . .
    O O30 1.1174(4) 0.8391(4) 0.7431(3) 0.0254(18) Uani d 1 . .
    O O31 1.0018(4) 0.8455(5) 0.8168(3) 0.037(2) Uani d 1 . .
    O O32 0.6187(4) 0.9202(4) 0.6590(3) 0.0221(17) Uani d 1 . .
    O O33 0.6351(4) 0.9330(4) 0.7714(3) 0.0245(19) Uani d 1 . .
    O O34 0.5298(4) 0.8395(4) 0.7185(3) 0.0238(18) Uani d 1 . .
    O O35 0.5528(4) 0.4641(4) 0.7610(3) 0.0240(18) Uani d 1 . .
    O O36 0.5241(4) 0.4064(4) 0.6551(3) 0.0258(19) Uani d 1 . .
    O O37 0.8423(4) 0.3771(4) 0.6335(3) 0.0326(19) Uani d 1 . .
    O O39 0.3352(8) 0.5105(7) 0.9336(6) 0.089(5) Uani d 1 . .
    O O40 0.5343(7) 0.4742(6) 0.9417(6) 0.078(4) Uani d 1 . .
    O O41 0.4018(17) 0.7139(14) 0.8093(13) 0.098(9) Uani d 0.50(2) A 1
    C C99 0.378(2) 0.7675(18) 0.8173(14) 0.077(7) Uani d 0.50(2) A 1
    H H99 0.363730 0.794800 0.789607 0.107 Uiso calc 0.50(2) A 1
    N N21 0.371(2) 0.788(2) 0.8606(13) 0.078(6) Uani d 0.50(2) A 1
    C C100 0.392(2) 0.7537(19) 0.9067(14) 0.090(9) Uani d 0.50(2) A 1
    H H10G 0.381771 0.778720 0.934030 0.135 Uiso calc 0.50(2) A 1
    H H10H 0.372671 0.710960 0.905056 0.135 Uiso calc 0.50(2) A 1
    H H10I 0.435777 0.748172 0.912092 0.135 Uiso calc 0.50(2) A 1
    C C101 0.329(3) 0.841(2) 0.865(2) 0.078(11) Uani d 0.50(2) A 1
    H H10J 0.329838 0.849515 0.899890 0.117 Uiso calc 0.50(2) A 1
    H H10K 0.340467 0.879879 0.848993 0.117 Uiso calc 0.50(2) A 1
    H H10L 0.288134 0.827625 0.848675 0.117 Uiso calc 0.50(2) A 1
    O O41B 0.4220(17) 0.7141(17) 0.9347(14) 0.115(10) Uani d 0.50(2) A 2
    C C99B 0.381(2) 0.757(2) 0.9190(15) 0.084(7) Uani d 0.50(2) A 2
    H H99B 0.352992 0.767492 0.939065 0.117 Uiso calc 0.50(2) A 2
    N N21B 0.377(2) 0.786(2) 0.8755(14) 0.079(6) Uani d 0.50(2) A 2
    C C102 0.418(2) 0.769(2) 0.8433(17) 0.076(8) Uani d 0.50(2) A 2
    H H10M 0.408574 0.794794 0.813056 0.114 Uiso calc 0.50(2) A 2
    H H10N 0.459560 0.777669 0.860353 0.114 Uiso calc 0.50(2) A 2
    H H10O 0.413942 0.722517 0.834884 0.114 Uiso calc 0.50(2) A 2
    C C103 0.346(2) 0.847(2) 0.862(2) 0.061(9) Uani d 0.50(2) A 2
    H H10P 0.348865 0.858463 0.828014 0.092 Uiso calc 0.50(2) A 2
    H H10Q 0.303207 0.841932 0.863568 0.092 Uiso calc 0.50(2) A 2
    H H10R 0.363961 0.880998 0.884613 0.092 Uiso calc 0.50(2) A 2
    O O42 0.7754(7) 0.3322(7) 0.7025(6) 0.093(5) Uani d 1 . .
    H H42A 0.748851 0.361229 0.697006 0.139 Uiso d 1 . .
    H H42B 0.791582 0.329229 0.677598 0.139 Uiso d 1 . .
    N N1 0.7547(4) 0.5331(4) 0.6279(3) 0.0107(16) Uani d 1 . .
    N N2 0.6912(4) 0.6350(4) 0.7049(3) 0.0114(15) Uani d 1 . .
    N N3 0.8148(4) 0.7705(4) 0.7062(3) 0.0116(16) Uani d 1 . .
    N N4 0.9696(4) 0.6690(4) 0.7326(3) 0.0130(15) Uani d 1 . .
    N N5 0.9196(4) 0.6024(4) 0.8277(3) 0.0113(12) Uani d 1 . .
    N N6 0.7599(4) 0.6836(4) 0.7954(3) 0.0156(18) Uani d 1 . .
    N N7 0.9326(4) 0.5632(4) 0.6497(3) 0.0163(18) Uani d 1 . .
    H H7 0.914(5) 0.595(3) 0.6306(16) 0.020 Uiso d 1 . .
    N N8 0.8326(4) 0.6952(4) 0.6056(3) 0.0125(17) Uani d 1 . .
    N N9 0.8049(4) 0.4891(4) 0.7693(3) 0.0141(17) Uani d 1 . .
    H H9 0.832(3) 0.502(5) 0.7966(17) 0.017 Uiso d 1 . .
    N N10 1.1657(5) 0.7559(6) 0.7897(4) 0.041(3) Uani d 1 . .
    N N11 0.9118(5) 0.8366(5) 0.8402(4) 0.033(3) Uani d 1 . .
    N N12 0.6703(5) 0.9210(5) 0.5959(4) 0.030(3) Uani d 1 . .
    N N13 0.6806(5) 0.9559(5) 0.8511(4) 0.033(3) Uani d 1 . .
    N N14 0.4608(5) 0.7563(5) 0.7104(4) 0.029(2) Uani d 1 . .
    N N15 0.5869(4) 0.5428(5) 0.8173(3) 0.021(2) Uani d 1 . .
    N N16 0.4933(7) 0.4073(7) 0.5715(5) 0.057(4) Uani d 1 . .
    N N17 0.8230(5) 0.3455(5) 0.5519(4) 0.027(2) Uani d 1 . .
    N N19 0.3857(9) 0.5680(10) 0.8816(7) 0.078(5) Uani d 1 . .
    N N20 0.5776(8) 0.3823(7) 0.9812(5) 0.064(4) Uani d 1 . .
    C C1 0.7400(4) 0.5108(4) 0.5822(3) 0.0104(18) Uani d 1 . .
    C C2 0.7026(5) 0.4536(5) 0.5709(4) 0.014(2) Uani d 1 . .
    C C3 0.6854(5) 0.4338(5) 0.5209(4) 0.021(2) Uani d 1 . .
    H H3 0.698460 0.458335 0.495884 0.025 Uiso calc 1 . .
    C C4 0.6499(6) 0.3793(6) 0.5077(4) 0.027(3) Uani d 1 . .
    H H4 0.638735 0.366597 0.474068 0.032 Uiso calc 1 . .
    C C5 0.6308(6) 0.3436(5) 0.5444(4) 0.024(3) Uani d 1 . .
    H H5 0.606316 0.306256 0.535645 0.029 Uiso calc 1 . .
    C C6 0.6472(5) 0.3617(5) 0.5935(4) 0.021(2) Uani d 1 . .
    H H6 0.634417 0.336096 0.618173 0.025 Uiso calc 1 . .
    C C7 0.6822(5) 0.4171(5) 0.6074(4) 0.015(2) Uani d 1 . .
    C C8 0.6447(4) 0.6089(5) 0.6768(4) 0.0127(16) Uani d 1 . .
    C C9 0.5939(5) 0.6502(5) 0.6543(4) 0.016(2) Uani d 1 . .
    C C10 0.5399(5) 0.6230(6) 0.6307(4) 0.023(2) Uani d 1 . .
    H H10 0.535065 0.577229 0.631572 0.028 Uiso calc 1 . .
    C C11 0.4932(6) 0.6602(6) 0.6061(5) 0.031(3) Uani d 1 . .
    H H11 0.455783 0.640438 0.592145 0.037 Uiso calc 1 . .
    C C12 0.5007(6) 0.7258(6) 0.6016(4) 0.026(3) Uani d 1 . .
    H H12 0.469307 0.751271 0.582793 0.031 Uiso calc 1 . .
    C C13 0.5540(6) 0.7550(6) 0.6243(5) 0.021(3) Uani d 1 . .
    H H13 0.558600 0.800528 0.621009 0.025 Uiso calc 1 . .
    C C14 0.6024(5) 0.7180(5) 0.6527(4) 0.013(2) Uani d 1 . .
    C C15 0.7880(5) 0.8198(5) 0.7232(4) 0.013(2) Uani d 1 . .
    C C16 0.8144(5) 0.8846(5) 0.7244(4) 0.014(2) Uani d 1 . .
    C C17 0.7798(6) 0.9380(6) 0.7316(5) 0.025(3) Uani d 1 . .
    H H17 0.739672 0.931194 0.735802 0.030 Uiso calc 1 . .
    C C18 0.8013(7) 0.9997(7) 0.7329(7) 0.039(4) Uani d 1 . .
    H H18 0.776025 1.035410 0.736473 0.047 Uiso calc 1 . .
    C C19 0.8613(7) 1.0102(7) 0.7288(7) 0.048(5) Uani d 1 . .
    H H19 0.877157 1.053035 0.731110 0.057 Uiso calc 1 . .
    C C20 0.8970(6) 0.9588(6) 0.7216(6) 0.032(3) Uani d 1 . .
    H H20 0.937377 0.966620 0.718518 0.038 Uiso calc 1 . .
    C C21 0.8748(6) 0.8943(6) 0.7187(5) 0.017(3) Uani d 1 . .
    C C22 0.9978(5) 0.7007(5) 0.7035(4) 0.0130(19) Uani d 1 . .
    C C23 1.0550(5) 0.6757(5) 0.6926(4) 0.018(2) Uani d 1 . .
    C C24 1.0885(6) 0.7157(6) 0.6682(5) 0.026(3) Uani d 1 . .
    H H24 1.073091 0.757303 0.657293 0.032 Uiso calc 1 . .
    C C25 1.1434(6) 0.6969(6) 0.6593(5) 0.031(3) Uani d 1 . .
    H H25 1.166092 0.726036 0.643647 0.037 Uiso calc 1 . .
    C C26 1.1657(6) 0.6355(6) 0.6733(5) 0.031(3) Uani d 1 . .
    H H26 1.203657 0.622253 0.667043 0.037 Uiso calc 1 . .
    C C27 1.1320(5) 0.5935(6) 0.6964(4) 0.023(2) Uani d 1 . .
    H H27 1.147210 0.551367 0.705922 0.027 Uiso calc 1 . .
    C C28 1.0762(5) 0.6123(5) 0.7060(4) 0.015(2) Uani d 1 . .
    C C29 0.9779(4) 0.6117(4) 0.8453(3) 0.0113(12) Uani d 1 . .
    C C30 0.9984(5) 0.6372(5) 0.8959(4) 0.014(2) Uani d 1 . .
    C C31 1.0610(6) 0.6431(7) 0.9149(4) 0.021(3) Uani d 1 . .
    H H31 1.088774 0.630288 0.895115 0.026 Uiso calc 1 . .
    C C32 1.0820(6) 0.6672(6) 0.9616(4) 0.029(3) Uani d 1 . .
    H H32 1.124017 0.670666 0.974292 0.035 Uiso calc 1 . .
    C C33 1.0418(5) 0.6863(6) 0.9897(4) 0.026(3) Uani d 1 . .
    H H33 1.056304 0.703006 1.021945 0.031 Uiso calc 1 . .
    C C34 0.9806(5) 0.6817(6) 0.9722(4) 0.022(2) Uani d 1 . .
    H H34 0.953847 0.696025 0.992346 0.026 Uiso calc 1 . .
    C C35 0.9570(5) 0.6562(5) 0.9251(4) 0.015(2) Uani d 1 . .
    C C36 0.7481(5) 0.6819(5) 0.8401(3) 0.0125(19) Uani d 1 . .
    C C37 0.6967(5) 0.7174(5) 0.8524(4) 0.016(2) Uani d 1 . .
    C C38 0.6925(6) 0.7229(6) 0.9029(4) 0.024(3) Uani d 1 . .
    H H38 0.722868 0.703562 0.927418 0.029 Uiso calc 1 . .
    C C39 0.6464(7) 0.7549(6) 0.9172(5) 0.037(3) Uani d 1 . .
    H H39 0.643835 0.757128 0.951122 0.045 Uiso calc 1 . .
    C C40 0.6028(6) 0.7844(7) 0.8808(5) 0.033(3) Uani d 1 . .
    H H40 0.570726 0.807634 0.890290 0.040 Uiso calc 1 . .
    C C41 0.6055(5) 0.7803(6) 0.8316(4) 0.024(3) Uani d 1 . .
    H H41 0.575336 0.801078 0.807729 0.029 Uiso calc 1 . .
    C C42 0.6520(5) 0.7461(5) 0.8157(4) 0.014(2) Uani d 1 . .
    C C43 0.9485(4) 0.5107(5) 0.6267(4) 0.015(2) Uani d 1 . .
    C C44 0.9494(5) 0.5173(5) 0.5727(4) 0.016(2) Uani d 1 . .
    C C45 0.9879(5) 0.4759(6) 0.5535(4) 0.023(2) Uani d 1 . .
    H H45 1.013734 0.447373 0.575040 0.027 Uiso calc 1 . .
    C C46 0.9888(6) 0.4760(6) 0.5035(4) 0.025(3) Uani d 1 . .
    H H46 1.016200 0.449010 0.490949 0.030 Uiso calc 1 . .
    C C47 0.9493(5) 0.5159(6) 0.4719(4) 0.026(3) Uani d 1 . .
    H H47 0.948962 0.515252 0.437442 0.031 Uiso calc 1 . .
    C C48 0.9106(5) 0.5564(5) 0.4899(4) 0.022(2) Uani d 1 . .
    H H48 0.883712 0.583256 0.467778 0.026 Uiso calc 1 . .
    C C49 0.9103(5) 0.5585(5) 0.5412(4) 0.017(2) Uani d 1 . .
    C C50 0.8344(5) 0.7550(5) 0.5916(4) 0.013(2) Uani d 1 . .
    C C51 0.8016(5) 0.7736(5) 0.5425(4) 0.013(2) Uani d 1 . .
    C C52 0.8041(5) 0.8376(5) 0.5263(4) 0.017(2) Uani d 1 . .
    H H52 0.827245 0.868285 0.547867 0.020 Uiso calc 1 . .
    C C53 0.7746(6) 0.8582(5) 0.4803(4) 0.024(3) Uani d 1 . .
    H H53 0.776827 0.902285 0.470632 0.029 Uiso calc 1 . .
    C C54 0.7418(6) 0.8135(6) 0.4487(4) 0.028(3) Uani d 1 . .
    H H54 0.722060 0.826780 0.416533 0.034 Uiso calc 1 . .
    C C55 0.7371(5) 0.7494(5) 0.4631(4) 0.021(2) Uani d 1 . .
    H H55 0.713264 0.719797 0.441042 0.025 Uiso calc 1 . .
    C C56 0.7670(5) 0.7275(5) 0.5099(4) 0.015(2) Uani d 1 . .
    C C57 0.7523(4) 0.4771(5) 0.7802(4) 0.0125(19) Uani d 1 . .
    C C58 0.7468(5) 0.4691(5) 0.8323(3) 0.014(2) Uani d 1 . .
    C C59 0.6987(5) 0.4318(5) 0.8412(4) 0.016(2) Uani d 1 . .
    H H59 0.670856 0.413611 0.814270 0.019 Uiso calc 1 . .
    C C60 0.6914(5) 0.4214(5) 0.8889(4) 0.019(2) Uani d 1 . .
    H H60 0.659653 0.394548 0.895047 0.023 Uiso calc 1 . .
    C C61 0.7310(5) 0.4505(5) 0.9282(4) 0.018(2) Uani d 1 . .
    H H61 0.725666 0.443745 0.961056 0.021 Uiso calc 1 . .
    C C62 0.7775(5) 0.4887(5) 0.9196(4) 0.018(2) Uani d 1 . .
    H H62 0.803690 0.508715 0.946744 0.021 Uiso calc 1 . .
    C C63 0.7871(5) 0.4989(4) 0.8709(3) 0.0144(19) Uani d 1 . .
    C C64 0.9689(5) 0.4441(5) 0.7957(4) 0.022(2) Uani d 1 . .
    C C65 1.0021(7) 0.4358(7) 0.8481(5) 0.040(3) Uani d 1 . .
    H H65A 1.043408 0.421758 0.848250 0.061 Uiso calc 1 . .
    H H65B 0.981740 0.402905 0.864514 0.061 Uiso calc 1 . .
    H H65C 1.002766 0.477218 0.865643 0.061 Uiso calc 1 . .
    C C66 1.1602(7) 0.8014(7) 0.7554(5) 0.039(3) Uani d 1 . .
    H H66 1.192535 0.805669 0.738469 0.047 Uiso calc 1 . .
    C C67 1.1205(8) 0.7435(8) 0.8180(7) 0.050(5) Uani d 1 . .
    H H67A 1.087533 0.774766 0.808819 0.075 Uiso calc 1 . .
    H H67B 1.138025 0.747820 0.853263 0.075 Uiso calc 1 . .
    H H67C 1.104849 0.699283 0.811224 0.075 Uiso calc 1 . .
    C C68 1.2188(9) 0.7116(9) 0.7975(7) 0.070(6) Uani d 1 . .
    H H68A 1.205087 0.666740 0.790663 0.105 Uiso calc 1 . .
    H H68B 1.240703 0.715039 0.831770 0.105 Uiso calc 1 . .
    H H68C 1.245396 0.723881 0.775104 0.105 Uiso calc 1 . .
    C C69 0.9581(6) 0.8132(7) 0.8223(4) 0.029(3) Uani d 1 . .
    H H69 0.957129 0.768613 0.813219 0.035 Uiso calc 1 . .
    C C70 0.9093(7) 0.9047(6) 0.8537(6) 0.039(3) Uani d 1 . .
    H H70A 0.877963 0.926767 0.829753 0.059 Uiso calc 1 . .
    H H70B 0.948294 0.925197 0.853800 0.059 Uiso calc 1 . .
    H H70C 0.899885 0.908055 0.886771 0.059 Uiso calc 1 . .
    C C71 0.8620(6) 0.7961(7) 0.8424(5) 0.038(3) Uani d 1 . .
    H H71A 0.826583 0.811761 0.818882 0.057 Uiso calc 1 . .
    H H71B 0.853755 0.797035 0.875890 0.057 Uiso calc 1 . .
    H H71C 0.871066 0.751473 0.833903 0.057 Uiso calc 1 . .
    C C72 0.6357(6) 0.9474(6) 0.6244(5) 0.028(3) Uani d 1 . .
    H H72 0.622986 0.990969 0.617473 0.033 Uiso calc 1 . .
    C C73 0.6968(6) 0.8569(6) 0.6045(5) 0.027(3) Uani d 1 . .
    H H73A 0.679443 0.834435 0.629671 0.040 Uiso calc 1 . .
    H H73B 0.740389 0.860960 0.616000 0.040 Uiso calc 1 . .
    H H73C 0.688369 0.831932 0.573681 0.040 Uiso calc 1 . .
    C C74 0.6854(10) 0.9574(8) 0.5547(8) 0.071(7) Uani d 1 . .
    H H74A 0.674687 0.931695 0.524336 0.107 Uiso calc 1 . .
    H H74B 0.728733 0.966502 0.561437 0.107 Uiso calc 1 . .
    H H74C 0.663064 0.998448 0.550633 0.107 Uiso calc 1 . .
    C C75 0.6406(6) 0.9670(6) 0.8089(5) 0.031(3) Uani d 1 . .
    H H75 0.614808 1.003541 0.807873 0.037 Uiso calc 1 . .
    C C76 0.7229(6) 0.9033(7) 0.8557(5) 0.035(3) Uani d 1 . .
    H H76A 0.720848 0.882860 0.823401 0.053 Uiso calc 1 . .
    H H76B 0.713128 0.871145 0.879068 0.053 Uiso calc 1 . .
    H H76C 0.763640 0.920042 0.867940 0.053 Uiso calc 1 . .
    C C77 0.6779(9) 0.9924(10) 0.8959(7) 0.070(6) Uani d 1 . .
    H H77A 0.710598 1.024322 0.902093 0.106 Uiso calc 1 . .
    H H77B 0.682043 0.962479 0.923959 0.106 Uiso calc 1 . .
    H H77C 0.639115 1.014962 0.891667 0.106 Uiso calc 1 . .
    C C78 0.4793(6) 0.8156(6) 0.7013(5) 0.026(3) Uani d 1 . .
    H H78 0.451431 0.842310 0.679786 0.031 Uiso calc 1 . .
    C C79 0.5006(7) 0.7083(6) 0.7389(6) 0.036(3) Uani d 1 . .
    H H79A 0.496500 0.666811 0.721066 0.055 Uiso calc 1 . .
    H H79B 0.489728 0.702399 0.771176 0.055 Uiso calc 1 . .
    H H79C 0.542348 0.723365 0.743508 0.055 Uiso calc 1 . .
    C C80 0.4006(7) 0.7340(7) 0.6904(6) 0.046(4) Uani d 1 . .
    H H80A 0.378516 0.768024 0.669335 0.070 Uiso calc 1 . .
    H H80B 0.379954 0.724264 0.717454 0.070 Uiso calc 1 . .
    H H80C 0.402380 0.694732 0.670681 0.070 Uiso calc 1 . .
    C C81 0.5602(5) 0.4858(6) 0.8038(4) 0.024(3) Uani d 1 . .
    H H81 0.546116 0.460836 0.828146 0.029 Uiso calc 1 . .
    C C82 0.6105(6) 0.5832(6) 0.7820(4) 0.027(3) Uani d 1 . .
    H H82A 0.594490 0.567796 0.748308 0.041 Uiso calc 1 . .
    H H82B 0.654559 0.580397 0.788780 0.041 Uiso calc 1 . .
    H H82C 0.598346 0.628439 0.785083 0.041 Uiso calc 1 . .
    C C83 0.6018(7) 0.5630(6) 0.8689(4) 0.034(3) Uani d 1 . .
    H H83A 0.645604 0.566553 0.879459 0.051 Uiso calc 1 . .
    H H83B 0.586577 0.530707 0.889448 0.051 Uiso calc 1 . .
    H H83C 0.583262 0.605234 0.872570 0.051 Uiso calc 1 . .
    C C84 0.4933(8) 0.3843(9) 0.6166(5) 0.054(5) Uani d 1 . .
    H H84 0.467832 0.348393 0.619404 0.065 Uiso calc 1 . .
    C C85 0.5255(9) 0.4660(7) 0.5639(6) 0.053(5) Uani d 1 . .
    H H85A 0.520059 0.474908 0.528424 0.080 Uiso calc 1 . .
    H H85B 0.509768 0.502585 0.580236 0.080 Uiso calc 1 . .
    H H85C 0.568412 0.460381 0.577958 0.080 Uiso calc 1 . .
    C C86 0.4538(10) 0.3788(11) 0.5272(7) 0.081(7) Uani d 1 . .
    H H86A 0.459963 0.401852 0.497580 0.122 Uiso calc 1 . .
    H H86B 0.463771 0.332748 0.524604 0.122 Uiso calc 1 . .
    H H86C 0.411659 0.382932 0.530212 0.122 Uiso calc 1 . .
    C C87 0.8458(6) 0.3854(6) 0.5893(4) 0.030(3) Uani d 1 . .
    H H87 0.866311 0.423162 0.581622 0.036 Uiso calc 1 . .
    C C88 0.7893(7) 0.2882(7) 0.5596(6) 0.038(3) Uani d 1 . .
    H H88A 0.750115 0.288871 0.536801 0.057 Uiso calc 1 . .
    H H88B 0.783216 0.287638 0.593712 0.057 Uiso calc 1 . .
    H H88C 0.811615 0.249342 0.553442 0.057 Uiso calc 1 . .
    C C89 0.8286(6) 0.3607(7) 0.5017(5) 0.038(3) Uani d 1 . .
    H H89A 0.840335 0.321532 0.485824 0.057 Uiso calc 1 . .
    H H89B 0.859272 0.394378 0.502338 0.057 Uiso calc 1 . .
    H H89C 0.789856 0.376503 0.483040 0.057 Uiso calc 1 . .
    O O38 0.6116(10) 0.0975(13) 0.5449(9) 0.163(9) Uani d 1 B 1
    C C90 0.5674(10) 0.1235(13) 0.5622(9) 0.105(7) Uani d 1 B 1
    H H90 0.560013 0.110993 0.593570 0.126 Uiso calc 1 B 1
    N N18 0.5335(8) 0.1669(11) 0.5356(7) 0.096(5) Uani d 1 B 1
    C C91 0.5347(13) 0.1772(15) 0.4844(9) 0.119(9) Uani d 1 B 1
    H H91A 0.506240 0.211692 0.471173 0.178 Uiso calc 1 B 1
    H H91B 0.575386 0.189993 0.481214 0.178 Uiso calc 1 B 1
    H H91C 0.523384 0.136936 0.465961 0.178 Uiso calc 1 B 1
    C C92 0.4858(8) 0.2058(11) 0.5529(8) 0.080(7) Uani d 1 B 1
    H H92A 0.466587 0.235125 0.526388 0.120 Uiso calc 1 B 1
    H H92B 0.455575 0.176390 0.561498 0.120 Uiso calc 1 B 1
    H H92C 0.504129 0.231350 0.581949 0.120 Uiso calc 1 B 1
    C C93 0.3831(11) 0.5280(12) 0.9186(10) 0.083(7) Uani d 1 . .
    H H93 0.420159 0.510455 0.935776 0.099 Uiso calc 1 . .
    C C94 0.3322(12) 0.5958(14) 0.8572(12) 0.138(13) Uani d 1 . .
    H H94A 0.339993 0.623435 0.830301 0.206 Uiso calc 1 . .
    H H94B 0.314964 0.622055 0.880491 0.206 Uiso calc 1 . .
    H H94C 0.303737 0.561386 0.843535 0.206 Uiso calc 1 . .
    C C95 0.4424(12) 0.5799(14) 0.8670(14) 0.129(12) Uani d 1 . .
    H H95A 0.436283 0.610419 0.839263 0.194 Uiso calc 1 . .
    H H95B 0.471011 0.598363 0.894952 0.194 Uiso calc 1 . .
    H H95C 0.458331 0.538843 0.856992 0.194 Uiso calc 1 . .
    C C96 0.5703(10) 0.4431(10) 0.9748(8) 0.064(5) Uani d 1 . .
    H H96 0.595702 0.469458 0.998441 0.076 Uiso calc 1 . .
    C C97 0.5573(14) 0.3382(11) 0.9386(9) 0.110(10) Uani d 1 . .
    H H97A 0.587241 0.303852 0.938734 0.166 Uiso calc 1 . .
    H H97B 0.552477 0.362947 0.907770 0.166 Uiso calc 1 . .
    H H97C 0.518633 0.318589 0.941220 0.166 Uiso calc 1 . .
    C C98 0.6153(8) 0.3516(11) 1.0221(8) 0.058(5) Uani d 1 . .
    H H98A 0.639059 0.384608 1.042997 0.087 Uiso calc 1 . .
    H H98B 0.642370 0.321241 1.010062 0.087 Uiso calc 1 . .
    H H98C 0.590432 0.327877 1.041331 0.087 Uiso calc 1 . .
loop_
    _atom_site_aniso_label
    _atom_site_aniso_U_11
    _atom_site_aniso_U_22
    _atom_site_aniso_U_33
    _atom_site_aniso_U_12
    _atom_site_aniso_U_13
    _atom_site_aniso_U_23
    Dy1 0.01184(19) 0.01240(17) 0.00799(16) 0.0002(3) 0.00181(14) 0.0003(2)
    Al1 0.0154(17) 0.0128(14) 0.0055(14) -0.0020(15) 0.0032(12) 0.0003(11)
    Al2 0.0135(14) 0.0125(13) 0.0089(13) -0.0015(13) 0.0026(12) 0.0017(10)
    Al3 0.0122(14) 0.0107(12) 0.0113(13) 0.0031(12) 0.0019(11) 0.0005(10)
    Al4 0.0104(14) 0.0126(14) 0.0121(14) -0.0009(14) 0.0027(12) -0.0009(11)
    Al5 0.0106(12) 0.0143(12) 0.0092(12) 0.0044(12) 0.0011(10) 0.0007(9)
    Al6 0.0138(16) 0.0106(14) 0.0062(14) 0.0021(14) -0.0002(12) 0.0002(10)
    Na1 0.016(2) 0.020(2) 0.018(2) -0.006(2) 0.0031(18) 0.0004(16)
    Na2 0.018(2) 0.019(2) 0.017(2) 0.009(2) 0.0036(18) 0.0020(16)
    Na3 0.019(2) 0.023(2) 0.020(2) -0.007(2) 0.0059(19) 0.0026(17)
    Na4 0.025(2) 0.023(2) 0.022(2) 0.004(2) 0.0086(19) -0.0033(17)
    Na5 0.020(2) 0.021(2) 0.020(2) 0.007(2) 0.0063(19) -0.0002(17)
    O1 0.01184(19) 0.01240(17) 0.00799(16) 0.0002(3) 0.00181(14) 0.0003(2)
    O2 0.022(4) 0.016(3) 0.009(3) -0.006(3) 0.005(3) 0.002(2)
    O3 0.021(4) 0.012(3) 0.011(3) 0.001(3) 0.005(3) -0.001(3)
    O4 0.011(3) 0.007(3) 0.013(3) -0.002(3) 0.004(3) 0.002(2)
    O5 0.009(3) 0.019(3) 0.011(3) -0.004(3) -0.001(3) -0.002(2)
    O6 0.016(4) 0.012(3) 0.012(3) 0.002(3) 0.004(3) 0.002(3)
    O7 0.0122(14) 0.0107(12) 0.0113(13) 0.0031(12) 0.0019(11) 0.0005(10)
    O8 0.012(4) 0.014(3) 0.014(3) 0.003(3) 0.000(3) 0.001(3)
    O9 0.014(4) 0.016(4) 0.021(4) -0.004(4) 0.008(3) -0.004(3)
    O10 0.007(3) 0.021(3) 0.011(3) 0.004(3) 0.000(2) -0.001(3)
    O11 0.009(3) 0.015(4) 0.014(3) -0.001(3) -0.001(3) 0.002(3)
    O12 0.017(4) 0.015(3) 0.013(3) 0.004(3) 0.006(3) 0.003(3)
    O13 0.0106(12) 0.0143(12) 0.0092(12) 0.0044(12) 0.0011(10) 0.0007(9)
    O14 0.011(3) 0.025(4) 0.013(3) 0.001(3) 0.003(2) -0.003(3)
    O15 0.016(4) 0.024(4) 0.010(4) 0.004(4) 0.000(3) 0.000(3)
    O16 0.009(3) 0.014(3) 0.015(3) 0.005(3) 0.004(3) 0.001(3)
    O17 0.019(4) 0.017(4) 0.010(3) 0.004(3) 0.000(3) 0.006(3)
    O18 0.013(3) 0.018(4) 0.013(3) 0.004(3) 0.005(3) 0.003(3)
    O19 0.014(3) 0.008(3) 0.015(3) 0.006(3) -0.001(3) 0.001(2)
    O20 0.024(4) 0.020(4) 0.017(4) 0.006(4) 0.001(3) -0.002(3)
    O21 0.017(4) 0.015(3) 0.016(4) 0.001(3) 0.005(3) 0.000(3)
    O22 0.011(3) 0.015(3) 0.004(3) 0.000(3) 0.003(3) 0.001(2)
    O23 0.017(4) 0.016(3) 0.013(3) -0.005(3) 0.002(3) 0.001(3)
    O24 0.023(4) 0.016(4) 0.011(4) -0.009(4) 0.000(3) 0.003(3)
    O25 0.014(3) 0.016(3) 0.006(3) -0.003(3) 0.003(3) 0.002(2)
    O26 0.018(4) 0.019(4) 0.007(3) -0.010(3) -0.001(3) 0.005(3)
    O27 0.013(3) 0.018(3) 0.012(3) -0.003(3) 0.001(3) 0.000(2)
    O28 0.016(4) 0.018(4) 0.015(3) 0.009(3) 0.004(3) 0.007(3)
    O29 0.030(5) 0.045(5) 0.040(6) -0.001(5) 0.006(4) 0.009(4)
    O30 0.022(4) 0.022(4) 0.030(5) 0.000(4) -0.001(4) 0.004(3)
    O31 0.031(5) 0.059(7) 0.019(5) -0.008(6) 0.003(4) 0.001(4)
    O32 0.024(4) 0.020(4) 0.025(4) 0.008(4) 0.011(4) 0.008(3)
    O33 0.026(5) 0.026(4) 0.020(4) 0.010(4) 0.002(4) -0.004(3)
    O34 0.022(4) 0.022(4) 0.028(4) 0.006(4) 0.007(4) -0.003(3)
    O35 0.021(4) 0.029(4) 0.023(4) -0.005(4) 0.004(4) -0.007(3)
    O36 0.024(4) 0.034(5) 0.018(4) -0.011(4) 0.004(4) 0.002(3)
    O37 0.032(5) 0.041(5) 0.023(4) -0.003(5) 0.000(4) -0.003(4)
    O39 0.085(11) 0.079(10) 0.103(12) 0.021(10) 0.015(10) -0.034(9)
    O40 0.094(11) 0.063(8) 0.075(10) -0.024(9) 0.015(9) 0.004(7)
    O41 0.115(17) 0.087(16) 0.095(17) 0.015(15) 0.034(15) 0.012(13)
    C99 0.083(11) 0.074(10) 0.075(11) 0.008(10) 0.020(10) 0.000(9)
    N21 0.081(9) 0.079(9) 0.077(10) 0.010(8) 0.018(9) 0.010(8)
    C100 0.085(15) 0.100(14) 0.083(15) 0.023(14) 0.014(13) 0.025(13)
    C101 0.077(18) 0.079(16) 0.076(16) 0.013(15) 0.010(16) 0.004(14)
    O41B 0.113(18) 0.117(17) 0.118(18) 0.021(16) 0.028(15) 0.040(15)
    C99B 0.083(11) 0.085(10) 0.081(11) 0.013(10) 0.014(10) 0.014(10)
    N21B 0.081(9) 0.078(9) 0.078(10) 0.010(8) 0.016(9) 0.007(8)
    C102 0.078(14) 0.085(14) 0.073(14) 0.012(13) 0.036(12) 0.005(12)
    C103 0.066(17) 0.062(15) 0.058(15) 0.014(14) 0.021(14) 0.012(13)
    O42 0.102(12) 0.091(10) 0.091(12) 0.034(10) 0.033(10) 0.036(9)
    N1 0.012(4) 0.010(4) 0.012(4) 0.000(3) 0.006(3) -0.002(3)
    N2 0.006(3) 0.016(3) 0.012(3) 0.001(3) 0.001(3) -0.001(3)
    N3 0.012(4) 0.014(3) 0.008(4) 0.001(3) 0.001(3) 0.001(3)
    N4 0.007(3) 0.013(3) 0.020(4) -0.001(3) 0.004(3) -0.004(3)
    N5 0.012(3) 0.013(3) 0.008(2) 0.003(2) 0.000(2) 0.0011(19)
    N6 0.016(4) 0.016(4) 0.016(4) 0.001(4) 0.006(4) 0.001(3)
    N7 0.018(4) 0.024(4) 0.009(4) -0.001(4) 0.005(3) 0.001(3)
    N8 0.013(4) 0.014(4) 0.008(4) -0.003(4) -0.002(3) 0.002(3)
    N9 0.023(5) 0.012(4) 0.009(4) 0.002(4) 0.007(3) 0.003(3)
    N10 0.038(7) 0.049(7) 0.033(6) 0.015(7) 0.000(6) -0.001(5)
    N11 0.035(6) 0.030(6) 0.034(6) -0.007(6) 0.009(5) -0.001(5)
    N12 0.043(7) 0.025(5) 0.029(6) 0.008(6) 0.022(5) 0.005(4)
    N13 0.032(6) 0.036(6) 0.026(6) 0.017(6) -0.009(5) -0.010(5)
    N14 0.027(6) 0.028(5) 0.034(6) 0.003(5) 0.010(5) 0.000(4)
    N15 0.025(5) 0.025(5) 0.014(4) -0.004(5) 0.006(4) -0.004(3)
    N16 0.064(10) 0.068(9) 0.035(7) -0.020(9) 0.003(7) -0.002(6)
    N17 0.026(5) 0.031(5) 0.024(5) -0.005(5) 0.006(5) -0.001(4)
    N19 0.081(13) 0.096(13) 0.056(11) 0.019(13) 0.009(10) -0.013(10)
    N20 0.085(12) 0.059(9) 0.038(8) -0.041(9) -0.008(8) 0.011(6)
    C1 0.013(5) 0.008(4) 0.009(4) -0.001(4) -0.002(4) 0.001(3)
    C2 0.012(5) 0.014(5) 0.015(5) -0.003(4) 0.001(4) -0.001(4)
    C3 0.024(6) 0.022(5) 0.017(5) -0.008(5) 0.005(5) -0.005(4)
    C4 0.039(7) 0.029(6) 0.012(5) -0.023(6) 0.001(5) -0.003(4)
    C5 0.031(7) 0.020(6) 0.023(6) -0.016(6) 0.006(5) -0.010(4)
    C6 0.023(6) 0.021(6) 0.020(5) -0.004(5) 0.004(5) -0.004(4)
    C7 0.017(5) 0.020(5) 0.008(5) 0.001(5) -0.001(4) -0.006(4)
    C8 0.007(3) 0.019(3) 0.013(4) -0.002(3) 0.001(3) -0.002(3)
    C9 0.013(4) 0.018(5) 0.020(5) 0.002(4) 0.005(4) 0.002(4)
    C10 0.015(5) 0.022(6) 0.028(6) -0.002(6) -0.006(5) -0.002(5)
    C11 0.016(6) 0.035(7) 0.035(7) -0.001(6) -0.011(5) -0.001(6)
    C12 0.020(6) 0.031(6) 0.024(6) -0.002(6) -0.006(5) 0.001(5)
    C13 0.020(6) 0.017(6) 0.025(6) 0.009(6) 0.001(5) 0.007(4)
    C14 0.009(5) 0.016(5) 0.015(5) -0.003(5) 0.003(4) -0.004(4)
    C15 0.008(5) 0.017(5) 0.014(5) 0.002(5) -0.001(4) -0.001(4)
    C16 0.006(5) 0.014(6) 0.021(6) -0.002(5) -0.004(4) -0.001(4)
    C17 0.009(6) 0.018(6) 0.046(8) -0.005(6) 0.002(6) -0.001(5)
    C18 0.024(7) 0.018(7) 0.076(11) -0.002(7) 0.009(8) -0.010(7)
    C19 0.027(8) 0.018(6) 0.102(15) -0.011(7) 0.019(9) -0.005(7)
    C20 0.017(6) 0.017(6) 0.061(10) 0.000(6) 0.004(7) -0.003(6)
    C21 0.009(6) 0.011(5) 0.031(7) 0.001(6) 0.005(5) -0.002(5)
    C22 0.010(4) 0.014(4) 0.015(4) -0.004(4) 0.001(4) -0.006(3)
    C23 0.012(5) 0.021(6) 0.024(6) 0.000(5) 0.008(5) -0.003(4)
    C24 0.030(7) 0.023(6) 0.031(6) 0.001(6) 0.017(6) 0.002(5)
    C25 0.022(6) 0.023(6) 0.054(9) 0.001(6) 0.022(6) 0.006(6)
    C26 0.017(6) 0.036(7) 0.043(8) 0.008(6) 0.016(6) -0.004(6)
    C27 0.019(6) 0.019(6) 0.032(6) 0.001(6) 0.009(5) -0.002(5)
    C28 0.017(5) 0.014(5) 0.014(5) -0.001(5) 0.004(4) 0.001(4)
    C29 0.012(3) 0.013(3) 0.008(2) 0.003(2) 0.000(2) 0.0011(19)
    C30 0.013(5) 0.019(5) 0.009(3) -0.004(4) 0.000(3) 0.002(3)
    C31 0.015(6) 0.036(7) 0.011(5) -0.009(6) 0.000(5) -0.003(5)
    C32 0.022(6) 0.047(8) 0.015(5) -0.012(7) -0.003(5) -0.004(5)
    C33 0.021(6) 0.040(7) 0.015(5) -0.006(6) 0.001(5) -0.009(5)
    C34 0.017(5) 0.033(6) 0.014(5) -0.005(5) -0.001(4) -0.009(4)
    C35 0.018(5) 0.014(5) 0.010(4) 0.000(5) -0.001(4) -0.002(3)
    C36 0.014(5) 0.012(4) 0.010(4) -0.002(4) -0.001(4) -0.003(3)
    C37 0.020(6) 0.014(5) 0.015(5) 0.006(5) 0.006(5) 0.004(4)
    C38 0.032(7) 0.026(6) 0.014(5) 0.008(6) 0.003(5) -0.001(4)
    C39 0.054(9) 0.044(8) 0.018(6) 0.025(8) 0.018(6) 0.011(5)
    C40 0.029(7) 0.050(8) 0.024(6) 0.023(7) 0.013(5) 0.014(5)
    C41 0.025(6) 0.030(6) 0.019(6) 0.014(6) 0.008(5) 0.005(4)
    C42 0.012(5) 0.016(5) 0.014(5) 0.006(5) 0.003(4) 0.002(4)
    C43 0.010(5) 0.020(5) 0.012(5) 0.008(4) -0.002(4) -0.003(4)
    C44 0.018(5) 0.020(5) 0.009(4) 0.002(5) 0.002(4) -0.004(4)
    C45 0.018(5) 0.031(6) 0.018(5) 0.005(5) 0.001(5) -0.004(4)
    C46 0.026(6) 0.028(6) 0.023(6) 0.003(6) 0.012(5) -0.012(4)
    C47 0.029(6) 0.037(7) 0.011(5) 0.009(6) 0.005(5) -0.004(4)
    C48 0.024(6) 0.023(5) 0.017(5) -0.004(5) 0.002(5) -0.003(4)
    C49 0.016(5) 0.018(5) 0.018(5) 0.003(4) 0.005(4) -0.001(4)
    C50 0.015(5) 0.015(5) 0.011(5) 0.004(5) 0.004(4) -0.001(3)
    C51 0.009(5) 0.020(5) 0.012(5) 0.004(5) 0.002(4) 0.003(4)
    C52 0.020(6) 0.015(5) 0.015(5) 0.004(5) 0.002(4) 0.006(4)
    C53 0.027(6) 0.016(5) 0.028(6) 0.000(6) 0.001(5) 0.014(4)
    C54 0.030(7) 0.035(7) 0.020(6) 0.009(7) 0.003(5) 0.012(5)
    C55 0.018(5) 0.026(6) 0.017(5) 0.007(5) -0.002(5) 0.009(4)
    C56 0.018(5) 0.015(5) 0.012(5) 0.000(5) 0.005(4) 0.001(3)
    C57 0.010(5) 0.015(5) 0.012(4) -0.003(4) 0.002(4) 0.003(3)
    C58 0.018(5) 0.018(5) 0.006(4) -0.009(4) 0.005(4) 0.002(3)
    C59 0.014(5) 0.018(5) 0.015(5) -0.002(5) 0.001(4) 0.002(4)
    C60 0.019(5) 0.025(5) 0.017(5) 0.003(5) 0.008(4) 0.008(4)
    C61 0.022(6) 0.020(5) 0.012(5) 0.000(5) 0.005(4) 0.003(4)
    C62 0.022(5) 0.019(5) 0.009(4) 0.001(5) -0.004(4) -0.001(3)
    C63 0.020(5) 0.013(4) 0.010(4) -0.001(4) 0.002(4) 0.002(3)
    C64 0.022(6) 0.021(6) 0.024(6) 0.006(5) 0.008(5) 0.007(4)
    C65 0.051(9) 0.053(9) 0.015(6) 0.004(8) 0.000(6) 0.012(6)
    C66 0.042(8) 0.043(8) 0.032(7) -0.007(8) 0.009(7) -0.005(6)
    C67 0.049(10) 0.047(10) 0.051(10) 0.001(9) -0.001(8) 0.015(8)
    C68 0.078(14) 0.069(12) 0.057(12) 0.035(12) 0.000(11) 0.016(9)
    C69 0.031(7) 0.034(7) 0.021(6) -0.004(7) 0.001(5) -0.004(5)
    C70 0.041(8) 0.029(7) 0.044(8) 0.014(8) -0.002(7) -0.009(6)
    C71 0.035(8) 0.043(8) 0.035(8) -0.020(8) 0.004(6) 0.003(6)
    C72 0.035(7) 0.017(6) 0.035(7) 0.008(6) 0.016(6) 0.003(5)
    C73 0.031(7) 0.020(6) 0.035(7) 0.014(6) 0.020(6) 0.006(5)
    C74 0.110(17) 0.037(9) 0.090(14) 0.032(11) 0.076(14) 0.031(9)
    C75 0.028(7) 0.025(6) 0.036(7) 0.006(6) 0.000(6) -0.012(5)
    C76 0.030(7) 0.044(8) 0.025(7) 0.002(8) -0.012(6) -0.002(6)
    C77 0.068(12) 0.081(13) 0.052(11) 0.026(12) -0.011(9) -0.043(10)
    C78 0.025(6) 0.023(6) 0.033(7) 0.001(6) 0.011(6) 0.003(5)
    C79 0.036(8) 0.031(7) 0.043(8) -0.002(7) 0.011(7) 0.005(6)
    C80 0.043(9) 0.043(8) 0.047(9) -0.008(8) -0.006(7) 0.006(7)
    C81 0.022(6) 0.027(6) 0.026(6) 0.001(6) 0.009(5) 0.004(5)
    C82 0.038(7) 0.024(6) 0.022(6) -0.008(6) 0.010(5) -0.004(4)
    C83 0.054(9) 0.030(7) 0.018(6) -0.012(7) 0.003(6) -0.005(5)
    C84 0.048(9) 0.089(13) 0.024(7) -0.032(10) 0.003(7) 0.011(8)
    C85 0.092(14) 0.042(8) 0.034(8) -0.022(10) 0.034(9) 0.012(6)
    C86 0.085(15) 0.119(18) 0.033(9) -0.015(15) -0.003(10) -0.009(10)
    C87 0.033(6) 0.033(6) 0.022(6) -0.005(6) 0.001(5) 0.003(5)
    C88 0.041(8) 0.029(7) 0.045(9) -0.008(7) 0.010(7) -0.001(6)
    C89 0.033(7) 0.062(9) 0.022(6) -0.008(7) 0.012(6) -0.002(6)
    O38 0.114(15) 0.22(2) 0.145(18) 0.032(16) 0.013(14) -0.092(16)
    C90 0.068(12) 0.161(18) 0.080(13) -0.006(13) 0.000(10) -0.039(12)
    N18 0.064(10) 0.161(15) 0.059(10) -0.014(11) 0.001(8) -0.025(10)
    C91 0.115(18) 0.17(2) 0.082(16) -0.025(18) 0.036(15) 0.006(16)
    C92 0.045(10) 0.122(17) 0.073(13) -0.018(12) 0.011(10) -0.056(12)
    C93 0.061(14) 0.087(17) 0.097(19) 0.026(15) 0.008(14) -0.043(14)
    C94 0.089(19) 0.16(3) 0.16(3) 0.08(2) 0.00(2) 0.08(2)
    C95 0.084(19) 0.10(2) 0.20(4) 0.001(19) 0.04(2) 0.04(2)
    C96 0.069(13) 0.064(12) 0.064(13) -0.017(12) 0.028(11) -0.021(10)
    C97 0.15(3) 0.087(17) 0.079(18) -0.042(18) -0.019(17) 0.010(13)
    C98 0.025(9) 0.074(13) 0.073(14) 0.004(10) 0.005(9) -0.004(11)
_geom_special_details
;
 All esds (except the esd in the dihedral angle between two l.s. planes)
 are estimated using the full covariance matrix.  The cell esds are taken
 into account individually in the estimation of esds in distances, angles
 and torsion angles; correlations between esds in cell parameters are only
 used when they are defined by crystal symmetry.  An approximate (isotropic)
 treatment of cell esds is used for estimating esds involving l.s. planes.
;
loop_
    _geom_bond_atom_site_label_1
    _geom_bond_atom_site_label_2
    _geom_bond_site_symmetry_2
    _geom_bond_distance
    _geom_bond_publ_flag
    Dy1 O7 . 2.297(7) ?
    Dy1 O4 . 2.327(6) ?
    Dy1 O13 . 2.364(7) ?
    Dy1 O22 . 2.398(6) ?
    Dy1 O16 . 2.427(7) ?
    Dy1 O1 . 2.430(6) ?
    Dy1 O10 . 2.439(7) ?
    Dy1 O19 . 2.454(7) ?
    Dy1 O25 . 2.643(6) ?
    Dy1 Al5 . 3.369(3) ?
    Dy1 Al4 . 3.383(3) ?
    Dy1 Al2 . 3.445(3) ?
    Al1 O21 . 1.748(8) ?
    Al1 O24 . 1.766(8) ?
    Al1 O2 . 1.855(7) ?
    Al1 O1 . 1.883(7) ?
    Al1 N8 . 1.930(9) ?
    Al2 O3 . 1.823(7) ?
    Al2 O4 . 1.864(7) ?
    Al2 O5 . 1.903(8) ?
    Al2 O26 . 1.909(7) ?
    Al2 N1 . 1.948(8) ?
    Al2 O25 . 1.954(7) ?
    Al2 Na3 . 3.000(5) ?
    Al3 O18 . 1.843(7) ?
    Al3 O7 . 1.884(8) ?
    Al3 O6 . 1.889(8) ?
    Al3 O8 . 1.902(8) ?
    Al3 N2 . 1.957(9) ?
    Al3 N6 . 2.078(9) ?
    Al3 Na2 . 2.977(5) ?
    Al4 O9 . 1.834(8) ?
    Al4 O11 . 1.885(8) ?
    Al4 O23 . 1.900(8) ?
    Al4 O22 . 1.902(7) ?
    Al4 O10 . 1.939(8) ?
    Al4 N3 . 1.982(9) ?
    Al4 Na1 . 3.382(5) ?
    Al5 O12 . 1.802(7) ?
    Al5 O14 . 1.884(8) ?
    Al5 O13 . 1.896(7) ?
    Al5 O28 . 1.903(7) ?
    Al5 O19 . 1.929(7) ?
    Al5 N4 . 2.054(9) ?
    Al5 Na5 . 3.291(5) ?
    Al5 Na4 . 3.548(5) ?
    Al6 O15 . 1.781(9) ?
    Al6 O27 . 1.790(7) ?
    Al6 O17 . 1.819(8) ?
    Al6 O16 . 1.881(8) ?
    Al6 N5 . 1.934(9) ?
    Na1 O30 . 2.325(10) ?
    Na1 O9 . 2.325(9) ?
    Na1 O31 . 2.367(10) ?
    Na1 O35 3 2.429(9) ?
    Na1 O36 3 2.458(9) ?
    Na1 O11 . 2.550(8) ?
    Na1 Na3 3 3.057(6) ?
    Na1 C69 . 3.101(13) ?
    Na2 O33 . 2.319(9) ?
    Na2 O34 . 2.327(9) ?
    Na2 O32 . 2.346(8) ?
    Na2 O6 . 2.384(8) ?
    Na2 O8 . 2.394(8) ?
    Na2 O18 . 2.399(8) ?
    Na2 Na5 3_455 2.969(6) ?
    Na3 O36 . 2.247(10) ?
    Na3 O26 . 2.330(8) ?
    Na3 O35 . 2.342(9) ?
    Na3 O30 3_445 2.373(9) ?
    Na3 O3 . 2.516(8) ?
    Na3 O5 . 2.555(8) ?
    Na4 O29 . 2.319(10) ?
    Na4 O25 . 2.327(8) ?
    Na4 O37 . 2.331(9) ?
    Na4 O20 . 2.403(9) ?
    Na4 O19 . 2.426(8) ?
    Na4 O28 . 2.826(9) ?
    Na4 C64 . 2.931(13) ?
    Na4 C43 . 2.982(11) ?
    Na4 Na5 . 3.625(6) ?
    Na5 O20 . 2.305(9) ?
    Na5 O28 . 2.362(8) ?
    Na5 O33 3_545 2.369(10) ?
    Na5 O32 3_545 2.398(9) ?
    Na5 O12 . 2.411(8) ?
    Na5 O34 3_545 2.416(9) ?
    Na5 C43 . 3.106(11) ?
    Na5 C75 3_545 3.116(14) ?
    O1 N1 . 1.397(10) ?
    O2 C1 . 1.315(11) ?
    O3 C7 . 1.352(12) ?
    O4 N2 . 1.404(10) ?
    O5 C8 . 1.328(12) ?
    O6 C14 . 1.315(13) ?
    O7 N3 . 1.410(11) ?
    O8 C15 . 1.315(13) ?
    O9 C21 . 1.319(14) ?
    O10 N4 . 1.424(11) ?
    O11 C22 . 1.320(13) ?
    O12 C28 . 1.341(12) ?
    O13 N5 . 1.405(10) ?
    O14 C29 . 1.289(11) ?
    O15 C35 . 1.318(13) ?
    O16 N6 . 1.421(11) ?
    O17 C36 . 1.306(12) ?
    O18 C42 . 1.329(12) ?
    O19 N7 . 1.381(10) ?
    O20 C43 . 1.250(12) ?
    O21 C49 . 1.334(12) ?
    O22 N8 . 1.416(10) ?
    O23 C50 . 1.318(12) ?
    O24 C56 . 1.335(12) ?
    O25 N9 . 1.394(9) ?
    O26 C57 . 1.284(12) ?
    O27 C63 . 1.353(12) ?
    O28 C64 . 1.286(13) ?
    O29 C64 . 1.248(15) ?
    O30 C66 . 1.236(15) ?
    O31 C69 . 1.228(15) ?
    O32 C72 . 1.234(14) ?
    O33 C75 . 1.236(14) ?
    O34 C78 . 1.249(15) ?
    O35 C81 . 1.244(14) ?
    O36 C84 . 1.236(18) ?
    O37 C87 . 1.251(14) ?
    O39 C93 . 1.29(3) ?
    O40 C96 . 1.27(2) ?
    O41 C99 . 1.27(3) ?
    C99 N21 . 1.31(3) ?
    C99 H99 . 0.9500 ?
    N21 C100 . 1.45(3) ?
    N21 C101 . 1.46(3) ?
    C100 H10G . 0.9800 ?
    C100 H10H . 0.9800 ?
    C100 H10I . 0.9800 ?
    C101 H10J . 0.9800 ?
    C101 H10K . 0.9800 ?
    C101 H10L . 0.9800 ?
    O41B C99B . 1.29(3) ?
    C99B N21B . 1.33(3) ?
    C99B H99B . 0.9500 ?
    N21B C102 . 1.45(3) ?
    N21B C103 . 1.46(3) ?
    C102 H10M . 0.9800 ?
    C102 H10N . 0.9800 ?
    C102 H10O . 0.9800 ?
    C103 H10P . 0.9800 ?
    C103 H10Q . 0.9800 ?
    C103 H10R . 0.9800 ?
    O42 H42A . 0.8399 ?
    O42 H42B . 0.8440 ?
    N1 C1 . 1.322(12) ?
    N2 C8 . 1.295(13) ?
    N3 C15 . 1.316(13) ?
    N4 C22 . 1.300(13) ?
    N5 C29 . 1.328(12) ?
    N6 C36 . 1.318(12) ?
    N7 C43 . 1.338(12) ?
    N7 H7 . 0.90(3) ?
    N8 C50 . 1.293(13) ?
    N9 C57 . 1.311(13) ?
    N9 H9 . 0.91(3) ?
    N10 C66 . 1.319(16) ?
    N10 C67 . 1.432(18) ?
    N10 C68 . 1.492(18) ?
    N11 C69 . 1.338(17) ?
    N11 C71 . 1.414(17) ?
    N11 C70 . 1.455(16) ?
    N12 C72 . 1.333(15) ?
    N12 C73 . 1.450(15) ?
    N12 C74 . 1.461(17) ?
    N13 C75 . 1.344(17) ?
    N13 C76 . 1.434(17) ?
    N13 C77 . 1.461(18) ?
    N14 C78 . 1.332(15) ?
    N14 C80 . 1.441(18) ?
    N14 C79 . 1.457(17) ?
    N15 C81 . 1.338(15) ?
    N15 C83 . 1.458(14) ?
    N15 C82 . 1.463(14) ?
    N16 C84 . 1.335(19) ?
    N16 C85 . 1.45(2) ?
    N16 C86 . 1.48(2) ?
    N17 C87 . 1.341(16) ?
    N17 C88 . 1.444(17) ?
    N17 C89 . 1.450(15) ?
    N19 C93 . 1.32(3) ?
    N19 C94 . 1.39(3) ?
    N19 C95 . 1.44(3) ?
    N20 C96 . 1.27(2) ?
    N20 C98 . 1.42(2) ?
    N20 C97 . 1.48(3) ?
    C1 C2 . 1.448(13) ?
    C2 C7 . 1.409(14) ?
    C2 C3 . 1.417(14) ?
    C3 C4 . 1.385(15) ?
    C3 H3 . 0.9500 ?
    C4 C5 . 1.389(15) ?
    C4 H4 . 0.9500 ?
    C5 C6 . 1.384(15) ?
    C5 H5 . 0.9500 ?
    C6 C7 . 1.400(15) ?
    C6 H6 . 0.9500 ?
    C8 C9 . 1.464(15) ?
    C9 C10 . 1.385(16) ?
    C9 C14 . 1.411(15) ?
    C10 C11 . 1.370(17) ?
    C10 H10 . 0.9500 ?
    C11 C12 . 1.371(18) ?
    C11 H11 . 0.9500 ?
    C12 C13 . 1.381(18) ?
    C12 H12 . 0.9500 ?
    C13 C14 . 1.433(15) ?
    C13 H13 . 0.9500 ?
    C15 C16 . 1.460(15) ?
    C16 C17 . 1.389(17) ?
    C16 C21 . 1.424(15) ?
    C17 C18 . 1.358(18) ?
    C17 H17 . 0.9500 ?
    C18 C19 . 1.40(2) ?
    C18 H18 . 0.9500 ?
    C19 C20 . 1.371(19) ?
    C19 H19 . 0.9500 ?
    C20 C21 . 1.416(17) ?
    C20 H20 . 0.9500 ?
    C22 C23 . 1.481(15) ?
    C23 C24 . 1.384(15) ?
    C23 C28 . 1.414(15) ?
    C24 C25 . 1.371(17) ?
    C24 H24 . 0.9500 ?
    C25 C26 . 1.388(18) ?
    C25 H25 . 0.9500 ?
    C26 C27 . 1.392(17) ?
    C26 H26 . 0.9500 ?
    C27 C28 . 1.400(15) ?
    C27 H27 . 0.9500 ?
    C29 C30 . 1.477(13) ?
    C30 C35 . 1.411(14) ?
    C30 C31 . 1.415(16) ?
    C31 C32 . 1.377(16) ?
    C31 H31 . 0.9500 ?
    C32 C33 . 1.368(17) ?
    C32 H32 . 0.9500 ?
    C33 C34 . 1.377(16) ?
    C33 H33 . 0.9500 ?
    C34 C35 . 1.404(13) ?
    C34 H34 . 0.9500 ?
    C36 C37 . 1.472(14) ?
    C37 C42 . 1.410(14) ?
    C37 C38 . 1.423(14) ?
    C38 C39 . 1.361(17) ?
    C38 H38 . 0.9500 ?
    C39 C40 . 1.399(18) ?
    C39 H39 . 0.9500 ?
    C40 C41 . 1.377(16) ?
    C40 H40 . 0.9500 ?
    C41 C42 . 1.409(14) ?
    C41 H41 . 0.9500 ?
    C43 C44 . 1.504(13) ?
    C44 C45 . 1.396(15) ?
    C44 C49 . 1.398(15) ?
    C45 C46 . 1.386(15) ?
    C45 H45 . 0.9500 ?
    C46 C47 . 1.387(17) ?
    C46 H46 . 0.9500 ?
    C47 C48 . 1.373(16) ?
    C47 H47 . 0.9500 ?
    C48 C49 . 1.420(14) ?
    C48 H48 . 0.9500 ?
    C50 C51 . 1.462(14) ?
    C51 C52 . 1.397(14) ?
    C51 C56 . 1.429(15) ?
    C52 C53 . 1.377(15) ?
    C52 H52 . 0.9500 ?
    C53 C54 . 1.380(18) ?
    C53 H53 . 0.9500 ?
    C54 C55 . 1.389(16) ?
    C54 H54 . 0.9500 ?
    C55 C56 . 1.408(14) ?
    C55 H55 . 0.9500 ?
    C57 C58 . 1.479(12) ?
    C58 C59 . 1.395(14) ?
    C58 C63 . 1.399(14) ?
    C59 C60 . 1.377(13) ?
    C59 H59 . 0.9500 ?
    C60 C61 . 1.396(15) ?
    C60 H60 . 0.9500 ?
    C61 C62 . 1.375(15) ?
    C61 H61 . 0.9500 ?
    C62 C63 . 1.421(13) ?
    C62 H62 . 0.9500 ?
    C64 C65 . 1.500(17) ?
    C65 H65A . 0.9800 ?
    C65 H65B . 0.9800 ?
    C65 H65C . 0.9800 ?
    C66 H66 . 0.9500 ?
    C67 H67A . 0.9800 ?
    C67 H67B . 0.9800 ?
    C67 H67C . 0.9800 ?
    C68 H68A . 0.9800 ?
    C68 H68B . 0.9800 ?
    C68 H68C . 0.9800 ?
    C69 H69 . 0.9500 ?
    C70 H70A . 0.9800 ?
    C70 H70B . 0.9800 ?
    C70 H70C . 0.9800 ?
    C71 H71A . 0.9800 ?
    C71 H71B . 0.9800 ?
    C71 H71C . 0.9800 ?
    C72 H72 . 0.9500 ?
    C73 H73A . 0.9800 ?
    C73 H73B . 0.9800 ?
    C73 H73C . 0.9800 ?
    C74 H74A . 0.9800 ?
    C74 H74B . 0.9800 ?
    C74 H74C . 0.9800 ?
    C75 H75 . 0.9500 ?
    C76 H76A . 0.9800 ?
    C76 H76B . 0.9800 ?
    C76 H76C . 0.9800 ?
    C77 H77A . 0.9800 ?
    C77 H77B . 0.9800 ?
    C77 H77C . 0.9800 ?
    C78 H78 . 0.9500 ?
    C79 H79A . 0.9800 ?
    C79 H79B . 0.9800 ?
    C79 H79C . 0.9800 ?
    C80 H80A . 0.9800 ?
    C80 H80B . 0.9800 ?
    C80 H80C . 0.9800 ?
    C81 H81 . 0.9500 ?
    C82 H82A . 0.9800 ?
    C82 H82B . 0.9800 ?
    C82 H82C . 0.9800 ?
    C83 H83A . 0.9800 ?
    C83 H83B . 0.9800 ?
    C83 H83C . 0.9800 ?
    C84 H84 . 0.9500 ?
    C85 H85A . 0.9800 ?
    C85 H85B . 0.9800 ?
    C85 H85C . 0.9800 ?
    C86 H86A . 0.9800 ?
    C86 H86B . 0.9800 ?
    C86 H86C . 0.9800 ?
    C87 H87 . 0.9500 ?
    C88 H88A . 0.9800 ?
    C88 H88B . 0.9800 ?
    C88 H88C . 0.9800 ?
    C89 H89A . 0.9800 ?
    C89 H89B . 0.9800 ?
    C89 H89C . 0.9800 ?
    O38 C90 . 1.31(2) ?
    C90 N18 . 1.30(2) ?
    C90 H90 . 0.9500 ?
    N18 C91 . 1.43(2) ?
    N18 C92 . 1.50(2) ?
    C91 H91A . 0.9800 ?
    C91 H91B . 0.9800 ?
    C91 H91C . 0.9800 ?
    C92 H92A . 0.9800 ?
    C92 H92B . 0.9800 ?
    C92 H92C . 0.9800 ?
    C93 H93 . 0.9500 ?
    C94 H94A . 0.9800 ?
    C94 H94B . 0.9800 ?
    C94 H94C . 0.9800 ?
    C95 H95A . 0.9800 ?
    C95 H95B . 0.9800 ?
    C95 H95C . 0.9800 ?
    C96 H96 . 0.9500 ?
    C97 H97A . 0.9800 ?
    C97 H97B . 0.9800 ?
    C97 H97C . 0.9800 ?
    C98 H98A . 0.9800 ?
    C98 H98B . 0.9800 ?
    C98 H98C . 0.9800 ?
loop_
    _geom_angle_atom_site_label_1
    _geom_angle_atom_site_label_2
    _geom_angle_atom_site_label_3
    _geom_angle_site_symmetry_1
    _geom_angle_site_symmetry_3
    _geom_angle
    _geom_angle_publ_flag
    O7 Dy1 O4 . . 73.6(2) ?
    O7 Dy1 O13 . . 136.2(2) ?
    O4 Dy1 O13 . . 113.6(2) ?
    O7 Dy1 O22 . . 72.4(2) ?
    O4 Dy1 O22 . . 126.8(2) ?
    O13 Dy1 O22 . . 119.3(2) ?
    O7 Dy1 O16 . . 73.0(2) ?
    O4 Dy1 O16 . . 71.8(2) ?
    O13 Dy1 O16 . . 69.4(2) ?
    O22 Dy1 O16 . . 131.9(2) ?
    O7 Dy1 O1 . . 89.4(2) ?
    O4 Dy1 O1 . . 73.4(2) ?
    O13 Dy1 O1 . . 134.4(2) ?
    O22 Dy1 O1 . . 66.6(2) ?
    O16 Dy1 O1 . . 144.2(2) ?
    O7 Dy1 O10 . . 81.0(3) ?
    O4 Dy1 O10 . . 148.0(2) ?
    O13 Dy1 O10 . . 72.7(2) ?
    O22 Dy1 O10 . . 60.0(2) ?
    O16 Dy1 O10 . . 82.5(2) ?
    O1 Dy1 O10 . . 126.2(2) ?
    O7 Dy1 O19 . . 149.8(2) ?
    O4 Dy1 O19 . . 128.7(2) ?
    O13 Dy1 O19 . . 60.0(2) ?
    O22 Dy1 O19 . . 77.4(2) ?
    O16 Dy1 O19 . . 129.4(2) ?
    O1 Dy1 O19 . . 80.2(2) ?
    O10 Dy1 O19 . . 82.5(2) ?
    O7 Dy1 O25 . . 131.2(2) ?
    O4 Dy1 O25 . . 58.0(2) ?
    O13 Dy1 O25 . . 74.6(2) ?
    O22 Dy1 O25 . . 132.7(2) ?
    O16 Dy1 O25 . . 95.3(2) ?
    O1 Dy1 O25 . . 72.9(2) ?
    O10 Dy1 O25 . . 145.7(2) ?
    O19 Dy1 O25 . . 72.6(2) ?
    O7 Dy1 Al5 . . 140.62(19) ?
    O4 Dy1 Al5 . . 141.39(16) ?
    O13 Dy1 Al5 . . 33.10(17) ?
    O22 Dy1 Al5 . . 88.15(17) ?
    O16 Dy1 Al5 . . 98.22(17) ?
    O1 Dy1 Al5 . . 114.30(16) ?
    O10 Dy1 Al5 . . 59.68(17) ?
    O19 Dy1 Al5 . . 34.33(17) ?
    O25 Dy1 Al5 . . 87.11(16) ?
    O7 Dy1 Al4 . . 58.53(19) ?
    O4 Dy1 Al4 . . 131.45(17) ?
    O13 Dy1 Al4 . . 106.51(17) ?
    O22 Dy1 Al4 . . 33.20(17) ?
    O16 Dy1 Al4 . . 99.34(17) ?
    O1 Dy1 Al4 . . 97.26(16) ?
    O10 Dy1 Al4 . . 34.29(17) ?
    O19 Dy1 Al4 . . 94.52(16) ?
    O25 Dy1 Al4 . . 164.69(14) ?
    Al5 Dy1 Al4 . . 86.44(7) ?
    O7 Dy1 Al2 . . 98.41(19) ?
    O4 Dy1 Al2 . . 30.54(16) ?
    O13 Dy1 Al2 . . 106.82(17) ?
    O22 Dy1 Al2 . . 121.50(17) ?
    O16 Dy1 Al2 . . 95.72(17) ?
    O1 Dy1 Al2 . . 55.48(16) ?
    O10 Dy1 Al2 . . 178.18(16) ?
    O19 Dy1 Al2 . . 98.76(17) ?
    O25 Dy1 Al2 . . 34.36(16) ?
    Al5 Dy1 Al2 . . 120.85(7) ?
    Al4 Dy1 Al2 . . 146.46(7) ?
    O21 Al1 O24 . . 111.3(4) ?
    O21 Al1 O2 . . 102.3(4) ?
    O24 Al1 O2 . . 93.2(4) ?
    O21 Al1 O1 . . 113.5(4) ?
    O24 Al1 O1 . . 134.9(4) ?
    O2 Al1 O1 . . 82.5(3) ?
    O21 Al1 N8 . . 91.0(4) ?
    O24 Al1 N8 . . 90.2(4) ?
    O2 Al1 N8 . . 164.0(4) ?
    O1 Al1 N8 . . 84.0(3) ?
    O3 Al2 O4 . . 172.1(4) ?
    O3 Al2 O5 . . 90.9(3) ?
    O4 Al2 O5 . . 82.0(3) ?
    O3 Al2 O26 . . 85.8(3) ?
    O4 Al2 O26 . . 91.5(3) ?
    O5 Al2 O26 . . 94.7(3) ?
    O3 Al2 N1 . . 89.8(3) ?
    O4 Al2 N1 . . 94.4(3) ?
    O5 Al2 N1 . . 98.8(3) ?
    O26 Al2 N1 . . 165.9(4) ?
    O3 Al2 O25 . . 108.1(3) ?
    O4 Al2 O25 . . 78.8(3) ?
    O5 Al2 O25 . . 160.5(3) ?
    O26 Al2 O25 . . 82.7(3) ?
    N1 Al2 O25 . . 86.0(3) ?
    O3 Al2 Na3 . . 56.8(3) ?
    O4 Al2 Na3 . . 116.1(2) ?
    O5 Al2 Na3 . . 57.7(2) ?
    O26 Al2 Na3 . . 51.0(2) ?
    N1 Al2 Na3 . . 135.3(3) ?
    O25 Al2 Na3 . . 129.5(2) ?
    O3 Al2 Dy1 . . 148.3(3) ?
    O4 Al2 Dy1 . . 39.4(2) ?
    O5 Al2 Dy1 . . 114.4(2) ?
    O26 Al2 Dy1 . . 109.4(2) ?
    N1 Al2 Dy1 . . 68.6(2) ?
    O25 Al2 Dy1 . . 49.8(2) ?
    Na3 Al2 Dy1 . . 153.20(13) ?
    O18 Al3 O7 . . 167.2(4) ?
    O18 Al3 O6 . . 86.1(3) ?
    O7 Al3 O6 . . 102.3(3) ?
    O18 Al3 O8 . . 89.6(3) ?
    O7 Al3 O8 . . 81.0(3) ?
    O6 Al3 O8 . . 88.6(3) ?
    O18 Al3 N2 . . 106.4(4) ?
    O7 Al3 N2 . . 84.3(3) ?
    O6 Al3 N2 . . 84.3(3) ?
    O8 Al3 N2 . . 162.0(4) ?
    O18 Al3 N6 . . 86.4(3) ?
    O7 Al3 N6 . . 86.6(3) ?
    O6 Al3 N6 . . 168.7(4) ?
    O8 Al3 N6 . . 99.8(4) ?
    N2 Al3 N6 . . 89.7(4) ?
    O18 Al3 Na2 . . 53.7(2) ?
    O7 Al3 Na2 . . 124.3(3) ?
    O6 Al3 Na2 . . 53.1(2) ?
    O8 Al3 Na2 . . 53.4(2) ?
    N2 Al3 Na2 . . 130.7(3) ?
    N6 Al3 Na2 . . 127.0(3) ?
    O9 Al4 O11 . . 88.1(3) ?
    O9 Al4 O23 . . 92.9(3) ?
    O11 Al4 O23 . . 98.5(3) ?
    O9 Al4 O22 . . 173.6(4) ?
    O11 Al4 O22 . . 95.9(3) ?
    O23 Al4 O22 . . 81.6(3) ?
    O9 Al4 O10 . . 107.6(4) ?
    O11 Al4 O10 . . 81.3(3) ?
    O23 Al4 O10 . . 159.5(3) ?
    O22 Al4 O10 . . 78.0(3) ?
    O9 Al4 N3 . . 87.5(3) ?
    O11 Al4 N3 . . 165.5(4) ?
    O23 Al4 N3 . . 95.4(3) ?
    O22 Al4 N3 . . 89.8(3) ?
    O10 Al4 N3 . . 86.9(3) ?
    O9 Al4 Na1 . . 40.8(3) ?
    O11 Al4 Na1 . . 48.3(2) ?
    O23 Al4 Na1 . . 104.8(2) ?
    O22 Al4 Na1 . . 143.9(3) ?
    O10 Al4 Na1 . . 90.5(2) ?
    N3 Al4 Na1 . . 124.0(3) ?
    O9 Al4 Dy1 . . 139.0(3) ?
    O11 Al4 Dy1 . . 111.0(2) ?
    O23 Al4 Dy1 . . 118.1(2) ?
    O22 Al4 Dy1 . . 43.64(19) ?
    O10 Al4 Dy1 . . 45.1(2) ?
    N3 Al4 Dy1 . . 64.8(2) ?
    Na1 Al4 Dy1 . . 135.63(12) ?
    O12 Al5 O14 . . 99.0(3) ?
    O12 Al5 O13 . . 177.3(4) ?
    O14 Al5 O13 . . 83.3(3) ?
    O12 Al5 O28 . . 86.4(3) ?
    O14 Al5 O28 . . 93.4(3) ?
    O13 Al5 O28 . . 92.1(3) ?
    O12 Al5 O19 . . 99.6(3) ?
    O14 Al5 O19 . . 161.0(3) ?
    O13 Al5 O19 . . 78.1(3) ?
    O28 Al5 O19 . . 91.4(3) ?
    O12 Al5 N4 . . 90.0(3) ?
    O14 Al5 N4 . . 91.3(3) ?
    O13 Al5 N4 . . 91.3(3) ?
    O28 Al5 N4 . . 174.5(3) ?
    O19 Al5 N4 . . 85.2(3) ?
    O12 Al5 Na5 . . 45.8(2) ?
    O14 Al5 Na5 . . 113.9(3) ?
    O13 Al5 Na5 . . 131.9(2) ?
    O28 Al5 Na5 . . 44.9(2) ?
    O19 Al5 Na5 . . 82.1(2) ?
    N4 Al5 Na5 . . 130.1(3) ?
    O12 Al5 Dy1 . . 136.1(3) ?
    O14 Al5 Dy1 . . 116.1(2) ?
    O13 Al5 Dy1 . . 42.9(2) ?
    O28 Al5 Dy1 . . 115.3(3) ?
    O19 Al5 Dy1 . . 45.9(2) ?
    N4 Al5 Dy1 . . 65.0(2) ?
    Na5 Al5 Dy1 . . 126.97(12) ?
    O12 Al5 Na4 . . 104.5(3) ?
    O14 Al5 Na4 . . 136.1(3) ?
    O13 Al5 Na4 . . 72.9(2) ?
    O28 Al5 Na4 . . 52.5(2) ?
    O19 Al5 Na4 . . 40.4(2) ?
    N4 Al5 Na4 . . 124.9(3) ?
    Na5 Al5 Na4 . . 63.88(12) ?
    Dy1 Al5 Na4 . . 68.39(9) ?
    O15 Al6 O27 . . 115.3(4) ?
    O15 Al6 O17 . . 90.6(4) ?
    O27 Al6 O17 . . 100.2(4) ?
    O15 Al6 O16 . . 132.8(4) ?
    O27 Al6 O16 . . 111.8(3) ?
    O17 Al6 O16 . . 83.4(3) ?
    O15 Al6 N5 . . 90.1(4) ?
    O27 Al6 N5 . . 93.8(3) ?
    O17 Al6 N5 . . 164.2(4) ?
    O16 Al6 N5 . . 84.5(3) ?
    O30 Na1 O9 . . 162.9(3) ?
    O30 Na1 O31 . . 101.3(4) ?
    O9 Na1 O31 . . 85.5(3) ?
    O30 Na1 O35 . 3 79.8(3) ?
    O9 Na1 O35 . 3 116.8(3) ?
    O31 Na1 O35 . 3 84.3(3) ?
    O30 Na1 O36 . 3 83.9(3) ?
    O9 Na1 O36 . 3 94.6(3) ?
    O31 Na1 O36 . 3 161.2(4) ?
    O35 Na1 O36 3 3 78.8(3) ?
    O30 Na1 O11 . . 99.0(3) ?
    O9 Na1 O11 . . 63.9(3) ?
    O31 Na1 O11 . . 110.4(3) ?
    O35 Na1 O11 3 . 165.0(3) ?
    O36 Na1 O11 3 . 86.2(3) ?
    O30 Na1 Na3 . 3 50.1(2) ?
    O9 Na1 Na3 . 3 137.0(3) ?
    O31 Na1 Na3 . 3 124.7(3) ?
    O35 Na1 Na3 3 3 48.9(2) ?
    O36 Na1 Na3 3 3 46.5(2) ?
    O11 Na1 Na3 . 3 119.3(2) ?
    O30 Na1 C69 . . 115.7(4) ?
    O9 Na1 C69 . . 67.3(3) ?
    O31 Na1 C69 . . 20.9(3) ?
    O35 Na1 C69 3 . 101.7(3) ?
    O36 Na1 C69 3 . 160.2(4) ?
    O11 Na1 C69 . . 92.3(3) ?
    Na3 Na1 C69 3 . 145.5(3) ?
    O30 Na1 Al4 . . 132.0(3) ?
    O9 Na1 Al4 . . 31.00(19) ?
    O31 Na1 Al4 . . 94.5(3) ?
    O35 Na1 Al4 3 . 147.3(3) ?
    O36 Na1 Al4 3 . 95.2(2) ?
    O11 Na1 Al4 . . 33.46(18) ?
    Na3 Na1 Al4 3 . 140.74(17) ?
    C69 Na1 Al4 . . 73.5(3) ?
    O33 Na2 O34 . . 86.5(3) ?
    O33 Na2 O32 . . 82.0(3) ?
    O34 Na2 O32 . . 89.6(3) ?
    O33 Na2 O6 . . 169.3(4) ?
    O34 Na2 O6 . . 104.0(3) ?
    O32 Na2 O6 . . 99.7(3) ?
    O33 Na2 O8 . . 102.1(3) ?
    O34 Na2 O8 . . 161.3(3) ?
    O32 Na2 O8 . . 107.9(3) ?
    O6 Na2 O8 . . 67.3(3) ?
    O33 Na2 O18 . . 113.5(3) ?
    O34 Na2 O18 . . 94.6(3) ?
    O32 Na2 O18 . . 164.1(3) ?
    O6 Na2 O18 . . 64.4(2) ?
    O8 Na2 O18 . . 66.8(3) ?
    O33 Na2 Na5 . 3_455 51.5(2) ?
    O34 Na2 Na5 . 3_455 52.6(2) ?
    O32 Na2 Na5 . 3_455 52.0(2) ?
    O6 Na2 Na5 . 3_455 137.2(3) ?
    O8 Na2 Na5 . 3_455 144.6(3) ?
    O18 Na2 Na5 . 3_455 140.4(2) ?
    O33 Na2 Al3 . . 132.4(3) ?
    O34 Na2 Al3 . . 123.5(3) ?
    O32 Na2 Al3 . . 128.3(2) ?
    O6 Na2 Al3 . . 39.34(19) ?
    O8 Na2 Al3 . . 39.66(19) ?
    O18 Na2 Al3 . . 38.24(18) ?
    Na5 Na2 Al3 3_455 . 175.5(2) ?
    O36 Na3 O26 . . 173.8(4) ?
    O36 Na3 O35 . . 85.0(3) ?
    O26 Na3 O35 . . 101.0(3) ?
    O36 Na3 O30 . 3_445 87.6(3) ?
    O26 Na3 O30 . 3_445 91.9(3) ?
    O35 Na3 O30 . 3_445 80.6(3) ?
    O36 Na3 O3 . . 110.9(3) ?
    O26 Na3 O3 . . 63.1(3) ?
    O35 Na3 O3 . . 163.9(3) ?
    O30 Na3 O3 3_445 . 101.5(3) ?
    O36 Na3 O5 . . 109.6(3) ?
    O26 Na3 O5 . . 69.9(3) ?
    O35 Na3 O5 . . 110.5(3) ?
    O30 Na3 O5 3_445 . 159.9(3) ?
    O3 Na3 O5 . . 63.1(2) ?
    O36 Na3 Al2 . . 136.6(3) ?
    O26 Na3 Al2 . . 39.52(18) ?
    O35 Na3 Al2 . . 128.3(3) ?
    O30 Na3 Al2 3_445 . 120.9(3) ?
    O3 Na3 Al2 . . 37.32(17) ?
    O5 Na3 Al2 . . 39.04(18) ?
    O36 Na3 Na1 . 3_445 52.6(2) ?
    O26 Na3 Na1 . 3_445 130.6(3) ?
    O35 Na3 Na1 . 3_445 51.4(2) ?
    O30 Na3 Na1 3_445 3_445 48.7(2) ?
    O3 Na3 Na1 . 3_445 140.5(2) ?
    O5 Na3 Na1 . 3_445 151.0(3) ?
    Al2 Na3 Na1 . 3_445 168.9(2) ?
    O29 Na4 O25 . . 91.8(3) ?
    O29 Na4 O37 . . 126.4(4) ?
    O25 Na4 O37 . . 103.0(3) ?
    O29 Na4 O20 . . 116.4(3) ?
    O25 Na4 O20 . . 140.0(3) ?
    O37 Na4 O20 . . 83.3(3) ?
    O29 Na4 O19 . . 104.7(3) ?
    O25 Na4 O19 . . 78.9(3) ?
    O37 Na4 O19 . . 128.5(3) ?
    O20 Na4 O19 . . 67.3(3) ?
    O29 Na4 O28 . . 49.8(3) ?
    O25 Na4 O28 . . 107.0(3) ?
    O37 Na4 O28 . . 149.9(3) ?
    O20 Na4 O28 . . 76.2(3) ?
    O19 Na4 O28 . . 62.4(2) ?
    O29 Na4 C64 . . 24.1(3) ?
    O25 Na4 C64 . . 99.2(3) ?
    O37 Na4 C64 . . 143.7(4) ?
    O20 Na4 C64 . . 97.7(3) ?
    O19 Na4 C64 . . 83.7(3) ?
    O28 Na4 C64 . . 25.7(3) ?
    O29 Na4 C43 . . 131.5(3) ?
    O25 Na4 C43 . . 116.1(3) ?
    O37 Na4 C43 . . 86.9(3) ?
    O20 Na4 C43 . . 23.9(2) ?
    O19 Na4 C43 . . 50.0(3) ?
    O28 Na4 C43 . . 83.2(3) ?
    C64 Na4 C43 . . 108.5(3) ?
    O29 Na4 Al5 . . 74.9(3) ?
    O25 Na4 Al5 . . 88.0(2) ?
    O37 Na4 Al5 . . 154.8(3) ?
    O20 Na4 Al5 . . 74.1(2) ?
    O19 Na4 Al5 . . 31.01(18) ?
    O28 Na4 Al5 . . 32.29(15) ?
    C64 Na4 Al5 . . 52.8(2) ?
    C43 Na4 Al5 . . 67.9(2) ?
    O29 Na4 Na5 . . 78.4(3) ?
    O25 Na4 Na5 . . 142.6(2) ?
    O37 Na4 Na5 . . 111.9(3) ?
    O20 Na4 Na5 . . 38.7(2) ?
    O19 Na4 Na5 . . 69.3(2) ?
    O28 Na4 Na5 . . 40.64(17) ?
    C64 Na4 Na5 . . 59.2(2) ?
    C43 Na4 Na5 . . 55.1(2) ?
    Al5 Na4 Na5 . . 54.61(11) ?
    O29 Na4 Dy1 . . 101.8(3) ?
    O25 Na4 Dy1 . . 41.49(17) ?
    O37 Na4 Dy1 . . 123.2(3) ?
    O20 Na4 Dy1 . . 102.1(2) ?
    O19 Na4 Dy1 . . 37.38(17) ?
    O28 Na4 Dy1 . . 83.02(17) ?
    C64 Na4 Dy1 . . 92.2(2) ?
    C43 Na4 Dy1 . . 80.3(2) ?
    Al5 Na4 Dy1 . . 53.63(8) ?
    Na5 Na4 Dy1 . . 104.89(13) ?
    O20 Na5 O28 . . 88.1(3) ?
    O20 Na5 O33 . 3_545 171.7(4) ?
    O28 Na5 O33 . 3_545 92.2(3) ?
    O20 Na5 O32 . 3_545 99.6(3) ?
    O28 Na5 O32 . 3_545 172.1(3) ?
    O33 Na5 O32 3_545 3_545 79.9(3) ?
    O20 Na5 O12 . . 93.3(3) ?
    O28 Na5 O12 . . 64.2(3) ?
    O33 Na5 O12 3_545 . 94.2(3) ?
    O32 Na5 O12 3_545 . 116.8(3) ?
    O20 Na5 O34 . 3_545 88.3(3) ?
    O28 Na5 O34 . 3_545 92.0(3) ?
    O33 Na5 O34 3_545 3_545 83.4(3) ?
    O32 Na5 O34 3_545 3_545 86.4(3) ?
    O12 Na5 O34 . 3_545 156.1(3) ?
    O20 Na5 Na2 . 3_545 123.6(3) ?
    O28 Na5 Na2 . 3_545 123.3(2) ?
    O33 Na5 Na2 3_545 3_545 50.0(2) ?
    O32 Na5 Na2 3_545 3_545 50.5(2) ?
    O12 Na5 Na2 . 3_545 140.9(3) ?
    O34 Na5 Na2 3_545 3_545 49.9(2) ?
    O20 Na5 C43 . . 20.7(3) ?
    O28 Na5 C43 . . 88.6(3) ?
    O33 Na5 C43 3_545 . 167.6(3) ?
    O32 Na5 C43 3_545 . 99.2(3) ?
    O12 Na5 C43 . . 75.0(3) ?
    O34 Na5 C43 3_545 . 108.9(3) ?
    Na2 Na5 C43 3_545 . 137.8(2) ?
    O20 Na5 C75 . 3_545 162.4(4) ?
    O28 Na5 C75 . 3_545 74.6(3) ?
    O33 Na5 C75 3_545 3_545 20.9(3) ?
    O32 Na5 C75 3_545 3_545 97.8(4) ?
    O12 Na5 C75 . 3_545 76.6(3) ?
    O34 Na5 C75 3_545 3_545 95.2(3) ?
    Na2 Na5 C75 3_545 3_545 70.3(3) ?
    C43 Na5 C75 . 3_545 151.1(3) ?
    O20 Na5 Al5 . . 80.7(2) ?
    O28 Na5 Al5 . . 34.66(18) ?
    O33 Na5 Al5 3_545 . 104.1(2) ?
    O32 Na5 Al5 3_545 . 148.3(3) ?
    O12 Na5 Al5 . . 32.41(18) ?
    O34 Na5 Al5 3_545 . 125.3(2) ?
    Na2 Na5 Al5 3_545 . 151.41(19) ?
    C43 Na5 Al5 . . 70.1(2) ?
    C75 Na5 Al5 3_545 . 83.2(3) ?
    O20 Na5 Na4 . . 40.7(2) ?
    O28 Na5 Na4 . . 51.2(2) ?
    O33 Na5 Na4 3_545 . 135.9(3) ?
    O32 Na5 Na4 3_545 . 135.4(3) ?
    O12 Na5 Na4 . . 90.3(2) ?
    O34 Na5 Na4 3_545 . 75.6(2) ?
    Na2 Na5 Na4 3_545 . 125.43(18) ?
    C43 Na5 Na4 . . 51.9(2) ?
    C75 Na5 Na4 3_545 . 123.9(3) ?
    Al5 Na5 Na4 . . 61.51(11) ?
    N1 O1 Al1 . . 112.7(5) ?
    N1 O1 Dy1 . . 115.3(5) ?
    Al1 O1 Dy1 . . 131.7(3) ?
    C1 O2 Al1 . . 114.4(6) ?
    C7 O3 Al2 . . 129.4(6) ?
    C7 O3 Na3 . . 118.3(6) ?
    Al2 O3 Na3 . . 85.9(3) ?
    N2 O4 Al2 . . 114.8(6) ?
    N2 O4 Dy1 . . 119.7(5) ?
    Al2 O4 Dy1 . . 110.1(3) ?
    C8 O5 Al2 . . 111.0(6) ?
    C8 O5 Na3 . . 136.8(6) ?
    Al2 O5 Na3 . . 83.2(3) ?
    C14 O6 Al3 . . 129.4(6) ?
    C14 O6 Na2 . . 115.1(6) ?
    Al3 O6 Na2 . . 87.5(3) ?
    N3 O7 Al3 . . 115.2(5) ?
    N3 O7 Dy1 . . 111.8(5) ?
    Al3 O7 Dy1 . . 121.5(3) ?
    C15 O8 Al3 . . 113.7(6) ?
    C15 O8 Na2 . . 143.1(7) ?
    Al3 O8 Na2 . . 86.9(3) ?
    C21 O9 Al4 . . 131.1(8) ?
    C21 O9 Na1 . . 120.6(7) ?
    Al4 O9 Na1 . . 108.2(4) ?
    N4 O10 Al4 . . 109.2(5) ?
    N4 O10 Dy1 . . 104.6(5) ?
    Al4 O10 Dy1 . . 100.6(3) ?
    C22 O11 Al4 . . 111.1(6) ?
    C22 O11 Na1 . . 114.8(6) ?
    Al4 O11 Na1 . . 98.3(3) ?
    C28 O12 Al5 . . 132.4(6) ?
    C28 O12 Na5 . . 122.1(6) ?
    Al5 O12 Na5 . . 101.8(3) ?
    N5 O13 Al5 . . 111.4(5) ?
    N5 O13 Dy1 . . 121.3(5) ?
    Al5 O13 Dy1 . . 104.0(3) ?
    C29 O14 Al5 . . 112.0(6) ?
    C35 O15 Al6 . . 133.4(7) ?
    N6 O16 Al6 . . 112.8(5) ?
    N6 O16 Dy1 . . 117.4(5) ?
    Al6 O16 Dy1 . . 128.1(3) ?
    C36 O17 Al6 . . 114.0(6) ?
    C42 O18 Al3 . . 135.2(7) ?
    C42 O18 Na2 . . 116.0(6) ?
    Al3 O18 Na2 . . 88.1(3) ?
    N7 O19 Al5 . . 119.7(6) ?
    N7 O19 Na4 . . 104.7(5) ?
    Al5 O19 Na4 . . 108.6(3) ?
    N7 O19 Dy1 . . 117.5(5) ?
    Al5 O19 Dy1 . . 99.8(3) ?
    Na4 O19 Dy1 . . 105.7(3) ?
    C43 O20 Na5 . . 118.7(7) ?
    C43 O20 Na4 . . 104.9(6) ?
    Na5 O20 Na4 . . 100.7(3) ?
    C49 O21 Al1 . . 147.4(7) ?
    N8 O22 Al4 . . 112.0(5) ?
    N8 O22 Dy1 . . 122.3(5) ?
    Al4 O22 Dy1 . . 103.2(3) ?
    C50 O23 Al4 . . 112.0(6) ?
    C56 O24 Al1 . . 130.5(7) ?
    N9 O25 Al2 . . 106.4(5) ?
    N9 O25 Na4 . . 110.5(5) ?
    Al2 O25 Na4 . . 133.1(3) ?
    N9 O25 Dy1 . . 103.0(5) ?
    Al2 O25 Dy1 . . 95.9(3) ?
    Na4 O25 Dy1 . . 102.8(3) ?
    C57 O26 Al2 . . 110.6(6) ?
    C57 O26 Na3 . . 159.9(6) ?
    Al2 O26 Na3 . . 89.5(3) ?
    C63 O27 Al6 . . 133.5(6) ?
    C64 O28 Al5 . . 132.7(7) ?
    C64 O28 Na5 . . 126.5(7) ?
    Al5 O28 Na5 . . 100.4(3) ?
    C64 O28 Na4 . . 81.7(7) ?
    Al5 O28 Na4 . . 95.2(3) ?
    Na5 O28 Na4 . . 88.2(3) ?
    C64 O29 Na4 . . 106.6(8) ?
    C66 O30 Na1 . . 147.7(8) ?
    C66 O30 Na3 . 3 130.9(8) ?
    Na1 O30 Na3 . 3 81.2(3) ?
    C69 O31 Na1 . . 115.5(8) ?
    C72 O32 Na2 . . 150.0(8) ?
    C72 O32 Na5 . 3_455 131.3(8) ?
    Na2 O32 Na5 . 3_455 77.5(3) ?
    C75 O33 Na2 . . 160.1(9) ?
    C75 O33 Na5 . 3_455 116.0(8) ?
    Na2 O33 Na5 . 3_455 78.6(3) ?
    C78 O34 Na2 . . 149.6(7) ?
    C78 O34 Na5 . 3_455 120.9(8) ?
    Na2 O34 Na5 . 3_455 77.5(3) ?
    C81 O35 Na3 . . 138.3(8) ?
    C81 O35 Na1 . 3_445 126.1(8) ?
    Na3 O35 Na1 . 3_445 79.7(3) ?
    C84 O36 Na3 . . 153.2(10) ?
    C84 O36 Na1 . 3_445 118.5(9) ?
    Na3 O36 Na1 . 3_445 80.9(3) ?
    C87 O37 Na4 . . 124.8(8) ?
    O41 C99 N21 . . 125(3) ?
    O41 C99 H99 . . 117.5 ?
    N21 C99 H99 . . 117.5 ?
    C99 N21 C100 . . 125(3) ?
    C99 N21 C101 . . 121(3) ?
    C100 N21 C101 . . 113(3) ?
    N21 C100 H10G . . 109.5 ?
    N21 C100 H10H . . 109.5 ?
    H10G C100 H10H . . 109.5 ?
    N21 C100 H10I . . 109.5 ?
    H10G C100 H10I . . 109.5 ?
    H10H C100 H10I . . 109.5 ?
    N21 C101 H10J . . 109.5 ?
    N21 C101 H10K . . 109.5 ?
    H10J C101 H10K . . 109.5 ?
    N21 C101 H10L . . 109.5 ?
    H10J C101 H10L . . 109.5 ?
    H10K C101 H10L . . 109.5 ?
    O41B C99B N21B . . 121(3) ?
    O41B C99B H99B . . 119.3 ?
    N21B C99B H99B . . 119.3 ?
    C99B N21B C102 . . 121(3) ?
    C99B N21B C103 . . 124(3) ?
    C102 N21B C103 . . 113(3) ?
    N21B C102 H10M . . 109.5 ?
    N21B C102 H10N . . 109.5 ?
    H10M C102 H10N . . 109.5 ?
    N21B C102 H10O . . 109.5 ?
    H10M C102 H10O . . 109.5 ?
    H10N C102 H10O . . 109.5 ?
    N21B C103 H10P . . 109.5 ?
    N21B C103 H10Q . . 109.5 ?
    H10P C103 H10Q . . 109.5 ?
    N21B C103 H10R . . 109.5 ?
    H10P C103 H10R . . 109.5 ?
    H10Q C103 H10R . . 109.5 ?
    H42A O42 H42B . . 108.6 ?
    C1 N1 O1 . . 112.3(7) ?
    C1 N1 Al2 . . 129.0(7) ?
    O1 N1 Al2 . . 117.8(5) ?
    C8 N2 O4 . . 110.4(8) ?
    C8 N2 Al3 . . 133.5(7) ?
    O4 N2 Al3 . . 115.9(6) ?
    C15 N3 O7 . . 110.2(8) ?
    C15 N3 Al4 . . 131.0(7) ?
    O7 N3 Al4 . . 118.8(5) ?
    C22 N4 O10 . . 111.9(8) ?
    C22 N4 Al5 . . 127.9(7) ?
    O10 N4 Al5 . . 118.1(6) ?
    C29 N5 O13 . . 111.8(7) ?
    C29 N5 Al6 . . 130.8(7) ?
    O13 N5 Al6 . . 117.4(6) ?
    C36 N6 O16 . . 109.6(8) ?
    C36 N6 Al3 . . 129.3(7) ?
    O16 N6 Al3 . . 121.0(6) ?
    C43 N7 O19 . . 118.9(8) ?
    C43 N7 H7 . . 117(4) ?
    O19 N7 H7 . . 117(6) ?
    C50 N8 O22 . . 111.6(8) ?
    C50 N8 Al1 . . 131.5(7) ?
    O22 N8 Al1 . . 115.6(5) ?
    C57 N9 O25 . . 116.5(8) ?
    C57 N9 H9 . . 111(4) ?
    O25 N9 H9 . . 130(5) ?
    C66 N10 C67 . . 123.0(13) ?
    C66 N10 C68 . . 119.6(13) ?
    C67 N10 C68 . . 117.2(13) ?
    C69 N11 C71 . . 119.8(12) ?
    C69 N11 C70 . . 121.0(12) ?
    C71 N11 C70 . . 118.9(12) ?
    C72 N12 C73 . . 123.2(10) ?
    C72 N12 C74 . . 120.7(11) ?
    C73 N12 C74 . . 116.1(10) ?
    C75 N13 C76 . . 122.0(10) ?
    C75 N13 C77 . . 120.7(12) ?
    C76 N13 C77 . . 117.0(12) ?
    C78 N14 C80 . . 121.9(12) ?
    C78 N14 C79 . . 122.7(12) ?
    C80 N14 C79 . . 115.4(11) ?
    C81 N15 C83 . . 121.6(10) ?
    C81 N15 C82 . . 121.2(9) ?
    C83 N15 C82 . . 116.6(10) ?
    C84 N16 C85 . . 121.6(14) ?
    C84 N16 C86 . . 121.2(16) ?
    C85 N16 C86 . . 116.7(15) ?
    C87 N17 C88 . . 121.4(11) ?
    C87 N17 C89 . . 120.6(11) ?
    C88 N17 C89 . . 117.9(11) ?
    C93 N19 C94 . . 117(2) ?
    C93 N19 C95 . . 120(2) ?
    C94 N19 C95 . . 122(2) ?
    C96 N20 C98 . . 126.2(17) ?
    C96 N20 C97 . . 118.7(17) ?
    C98 N20 C97 . . 113.6(18) ?
    O2 C1 N1 . . 117.6(8) ?
    O2 C1 C2 . . 121.6(8) ?
    N1 C1 C2 . . 120.8(8) ?
    C7 C2 C3 . . 118.6(9) ?
    C7 C2 C1 . . 122.8(9) ?
    C3 C2 C1 . . 118.7(9) ?
    C4 C3 C2 . . 121.4(10) ?
    C4 C3 H3 . . 119.3 ?
    C2 C3 H3 . . 119.3 ?
    C3 C4 C5 . . 119.1(10) ?
    C3 C4 H4 . . 120.4 ?
    C5 C4 H4 . . 120.4 ?
    C6 C5 C4 . . 120.7(10) ?
    C6 C5 H5 . . 119.6 ?
    C4 C5 H5 . . 119.6 ?
    C5 C6 C7 . . 120.9(10) ?
    C5 C6 H6 . . 119.5 ?
    C7 C6 H6 . . 119.5 ?
    O3 C7 C6 . . 117.7(9) ?
    O3 C7 C2 . . 123.1(9) ?
    C6 C7 C2 . . 119.2(9) ?
    N2 C8 O5 . . 120.6(9) ?
    N2 C8 C9 . . 119.4(9) ?
    O5 C8 C9 . . 119.9(9) ?
    C10 C9 C14 . . 119.8(10) ?
    C10 C9 C8 . . 120.8(10) ?
    C14 C9 C8 . . 119.1(10) ?
    C11 C10 C9 . . 122.1(11) ?
    C11 C10 H10 . . 119.0 ?
    C9 C10 H10 . . 119.0 ?
    C10 C11 C12 . . 119.8(12) ?
    C10 C11 H11 . . 120.1 ?
    C12 C11 H11 . . 120.1 ?
    C11 C12 C13 . . 120.0(12) ?
    C11 C12 H12 . . 120.0 ?
    C13 C12 H12 . . 120.0 ?
    C12 C13 C14 . . 121.5(11) ?
    C12 C13 H13 . . 119.2 ?
    C14 C13 H13 . . 119.2 ?
    O6 C14 C9 . . 124.5(10) ?
    O6 C14 C13 . . 118.9(10) ?
    C9 C14 C13 . . 116.6(10) ?
    O8 C15 N3 . . 119.6(9) ?
    O8 C15 C16 . . 120.7(10) ?
    N3 C15 C16 . . 119.7(9) ?
    C17 C16 C21 . . 119.3(11) ?
    C17 C16 C15 . . 119.0(10) ?
    C21 C16 C15 . . 121.7(11) ?
    C18 C17 C16 . . 122.2(12) ?
    C18 C17 H17 . . 118.9 ?
    C16 C17 H17 . . 118.9 ?
    C17 C18 C19 . . 119.4(13) ?
    C17 C18 H18 . . 120.3 ?
    C19 C18 H18 . . 120.3 ?
    C20 C19 C18 . . 120.2(13) ?
    C20 C19 H19 . . 119.9 ?
    C18 C19 H19 . . 119.9 ?
    C19 C20 C21 . . 121.1(12) ?
    C19 C20 H20 . . 119.4 ?
    C21 C20 H20 . . 119.4 ?
    O9 C21 C20 . . 119.9(11) ?
    O9 C21 C16 . . 122.4(11) ?
    C20 C21 C16 . . 117.7(12) ?
    N4 C22 O11 . . 119.8(9) ?
    N4 C22 C23 . . 120.9(10) ?
    O11 C22 C23 . . 119.4(9) ?
    C24 C23 C28 . . 119.0(10) ?
    C24 C23 C22 . . 118.8(10) ?
    C28 C23 C22 . . 122.2(9) ?
    C25 C24 C23 . . 121.7(12) ?
    C25 C24 H24 . . 119.1 ?
    C23 C24 H24 . . 119.1 ?
    C24 C25 C26 . . 120.2(12) ?
    C24 C25 H25 . . 119.9 ?
    C26 C25 H25 . . 119.9 ?
    C25 C26 C27 . . 119.3(11) ?
    C25 C26 H26 . . 120.4 ?
    C27 C26 H26 . . 120.4 ?
    C26 C27 C28 . . 121.1(11) ?
    C26 C27 H27 . . 119.5 ?
    C28 C27 H27 . . 119.5 ?
    O12 C28 C27 . . 116.9(9) ?
    O12 C28 C23 . . 124.5(9) ?
    C27 C28 C23 . . 118.6(10) ?
    O14 C29 N5 . . 120.5(8) ?
    O14 C29 C30 . . 119.6(9) ?
    N5 C29 C30 . . 119.8(8) ?
    C35 C30 C31 . . 119.8(9) ?
    C35 C30 C29 . . 121.4(9) ?
    C31 C30 C29 . . 118.9(9) ?
    C32 C31 C30 . . 120.7(11) ?
    C32 C31 H31 . . 119.6 ?
    C30 C31 H31 . . 119.6 ?
    C33 C32 C31 . . 119.4(12) ?
    C33 C32 H32 . . 120.3 ?
    C31 C32 H32 . . 120.3 ?
    C32 C33 C34 . . 121.3(10) ?
    C32 C33 H33 . . 119.3 ?
    C34 C33 H33 . . 119.3 ?
    C33 C34 C35 . . 121.4(10) ?
    C33 C34 H34 . . 119.3 ?
    C35 C34 H34 . . 119.3 ?
    O15 C35 C34 . . 119.0(9) ?
    O15 C35 C30 . . 123.6(9) ?
    C34 C35 C30 . . 117.4(10) ?
    O17 C36 N6 . . 120.2(9) ?
    O17 C36 C37 . . 118.1(9) ?
    N6 C36 C37 . . 121.5(9) ?
    C42 C37 C38 . . 119.5(10) ?
    C42 C37 C36 . . 122.1(9) ?
    C38 C37 C36 . . 118.4(10) ?
    C39 C38 C37 . . 122.0(11) ?
    C39 C38 H38 . . 119.0 ?
    C37 C38 H38 . . 119.0 ?
    C38 C39 C40 . . 118.3(11) ?
    C38 C39 H39 . . 120.8 ?
    C40 C39 H39 . . 120.8 ?
    C41 C40 C39 . . 121.2(11) ?
    C41 C40 H40 . . 119.4 ?
    C39 C40 H40 . . 119.4 ?
    C40 C41 C42 . . 121.5(11) ?
    C40 C41 H41 . . 119.3 ?
    C42 C41 H41 . . 119.3 ?
    O18 C42 C41 . . 119.7(9) ?
    O18 C42 C37 . . 122.9(9) ?
    C41 C42 C37 . . 117.4(9) ?
    O20 C43 N7 . . 121.6(9) ?
    O20 C43 C44 . . 121.1(9) ?
    N7 C43 C44 . . 117.3(9) ?
    O20 C43 Na4 . . 51.1(5) ?
    N7 C43 Na4 . . 81.4(6) ?
    C44 C43 Na4 . . 143.6(7) ?
    O20 C43 Na5 . . 40.6(5) ?
    N7 C43 Na5 . . 100.7(6) ?
    C44 C43 Na5 . . 127.2(6) ?
    Na4 C43 Na5 . . 73.1(3) ?
    C45 C44 C49 . . 120.2(9) ?
    C45 C44 C43 . . 117.2(9) ?
    C49 C44 C43 . . 122.4(9) ?
    C46 C45 C44 . . 120.8(11) ?
    C46 C45 H45 . . 119.6 ?
    C44 C45 H45 . . 119.6 ?
    C45 C46 C47 . . 119.4(10) ?
    C45 C46 H46 . . 120.3 ?
    C47 C46 H46 . . 120.3 ?
    C48 C47 C46 . . 120.6(10) ?
    C48 C47 H47 . . 119.7 ?
    C46 C47 H47 . . 119.7 ?
    C47 C48 C49 . . 120.9(11) ?
    C47 C48 H48 . . 119.6 ?
    C49 C48 H48 . . 119.6 ?
    O21 C49 C44 . . 122.0(9) ?
    O21 C49 C48 . . 119.9(9) ?
    C44 C49 C48 . . 118.1(9) ?
    N8 C50 O23 . . 120.2(9) ?
    N8 C50 C51 . . 119.1(9) ?
    O23 C50 C51 . . 120.8(9) ?
    C52 C51 C56 . . 118.5(9) ?
    C52 C51 C50 . . 119.9(9) ?
    C56 C51 C50 . . 121.5(9) ?
    C53 C52 C51 . . 122.8(10) ?
    C53 C52 H52 . . 118.6 ?
    C51 C52 H52 . . 118.6 ?
    C52 C53 C54 . . 118.7(10) ?
    C52 C53 H53 . . 120.7 ?
    C54 C53 H53 . . 120.7 ?
    C53 C54 C55 . . 120.9(11) ?
    C53 C54 H54 . . 119.5 ?
    C55 C54 H54 . . 119.5 ?
    C54 C55 C56 . . 121.2(11) ?
    C54 C55 H55 . . 119.4 ?
    C56 C55 H55 . . 119.4 ?
    O24 C56 C55 . . 118.6(10) ?
    O24 C56 C51 . . 123.6(9) ?
    C55 C56 C51 . . 117.9(9) ?
    O26 C57 N9 . . 118.6(9) ?
    O26 C57 C58 . . 121.2(9) ?
    N9 C57 C58 . . 120.2(9) ?
    C59 C58 C63 . . 121.5(8) ?
    C59 C58 C57 . . 117.0(9) ?
    C63 C58 C57 . . 121.5(8) ?
    C60 C59 C58 . . 120.1(10) ?
    C60 C59 H59 . . 119.9 ?
    C58 C59 H59 . . 119.9 ?
    C59 C60 C61 . . 119.7(10) ?
    C59 C60 H60 . . 120.2 ?
    C61 C60 H60 . . 120.2 ?
    C62 C61 C60 . . 120.5(9) ?
    C62 C61 H61 . . 119.7 ?
    C60 C61 H61 . . 119.7 ?
    C61 C62 C63 . . 121.0(9) ?
    C61 C62 H62 . . 119.5 ?
    C63 C62 H62 . . 119.5 ?
    O27 C63 C58 . . 121.9(8) ?
    O27 C63 C62 . . 120.8(9) ?
    C58 C63 C62 . . 117.2(9) ?
    O29 C64 O28 . . 121.7(11) ?
    O29 C64 C65 . . 120.0(11) ?
    O28 C64 C65 . . 118.2(11) ?
    O29 C64 Na4 . . 49.3(6) ?
    O28 C64 Na4 . . 72.5(6) ?
    C65 C64 Na4 . . 169.3(9) ?
    C64 C65 H65A . . 109.5 ?
    C64 C65 H65B . . 109.5 ?
    H65A C65 H65B . . 109.5 ?
    C64 C65 H65C . . 109.5 ?
    H65A C65 H65C . . 109.5 ?
    H65B C65 H65C . . 109.5 ?
    O30 C66 N10 . . 126.7(13) ?
    O30 C66 H66 . . 116.7 ?
    N10 C66 H66 . . 116.7 ?
    N10 C67 H67A . . 109.5 ?
    N10 C67 H67B . . 109.5 ?
    H67A C67 H67B . . 109.5 ?
    N10 C67 H67C . . 109.5 ?
    H67A C67 H67C . . 109.5 ?
    H67B C67 H67C . . 109.5 ?
    N10 C68 H68A . . 109.5 ?
    N10 C68 H68B . . 109.5 ?
    H68A C68 H68B . . 109.5 ?
    N10 C68 H68C . . 109.5 ?
    H68A C68 H68C . . 109.5 ?
    H68B C68 H68C . . 109.5 ?
    O31 C69 N11 . . 124.4(13) ?
    O31 C69 Na1 . . 43.5(6) ?
    N11 C69 Na1 . . 131.7(9) ?
    O31 C69 H69 . . 117.8 ?
    N11 C69 H69 . . 117.8 ?
    Na1 C69 H69 . . 93.7 ?
    N11 C70 H70A . . 109.5 ?
    N11 C70 H70B . . 109.5 ?
    H70A C70 H70B . . 109.5 ?
    N11 C70 H70C . . 109.5 ?
    H70A C70 H70C . . 109.5 ?
    H70B C70 H70C . . 109.5 ?
    N11 C71 H71A . . 109.5 ?
    N11 C71 H71B . . 109.5 ?
    H71A C71 H71B . . 109.5 ?
    N11 C71 H71C . . 109.5 ?
    H71A C71 H71C . . 109.5 ?
    H71B C71 H71C . . 109.5 ?
    O32 C72 N12 . . 125.9(11) ?
    O32 C72 H72 . . 117.1 ?
    N12 C72 H72 . . 117.1 ?
    N12 C73 H73A . . 109.5 ?
    N12 C73 H73B . . 109.5 ?
    H73A C73 H73B . . 109.5 ?
    N12 C73 H73C . . 109.5 ?
    H73A C73 H73C . . 109.5 ?
    H73B C73 H73C . . 109.5 ?
    N12 C74 H74A . . 109.5 ?
    N12 C74 H74B . . 109.5 ?
    H74A C74 H74B . . 109.5 ?
    N12 C74 H74C . . 109.5 ?
    H74A C74 H74C . . 109.5 ?
    H74B C74 H74C . . 109.5 ?
    O33 C75 N13 . . 124.5(12) ?
    O33 C75 Na5 . 3_455 43.1(6) ?
    N13 C75 Na5 . 3_455 165.1(9) ?
    O33 C75 H75 . . 117.7 ?
    N13 C75 H75 . . 117.7 ?
    Na5 C75 H75 3_455 . 75.3 ?
    N13 C76 H76A . . 109.5 ?
    N13 C76 H76B . . 109.5 ?
    H76A C76 H76B . . 109.5 ?
    N13 C76 H76C . . 109.5 ?
    H76A C76 H76C . . 109.5 ?
    H76B C76 H76C . . 109.5 ?
    N13 C77 H77A . . 109.5 ?
    N13 C77 H77B . . 109.5 ?
    H77A C77 H77B . . 109.5 ?
    N13 C77 H77C . . 109.5 ?
    H77A C77 H77C . . 109.5 ?
    H77B C77 H77C . . 109.5 ?
    O34 C78 N14 . . 126.0(12) ?
    O34 C78 H78 . . 117.0 ?
    N14 C78 H78 . . 117.0 ?
    N14 C79 H79A . . 109.5 ?
    N14 C79 H79B . . 109.5 ?
    H79A C79 H79B . . 109.5 ?
    N14 C79 H79C . . 109.5 ?
    H79A C79 H79C . . 109.5 ?
    H79B C79 H79C . . 109.5 ?
    N14 C80 H80A . . 109.5 ?
    N14 C80 H80B . . 109.5 ?
    H80A C80 H80B . . 109.5 ?
    N14 C80 H80C . . 109.5 ?
    H80A C80 H80C . . 109.5 ?
    H80B C80 H80C . . 109.5 ?
    O35 C81 N15 . . 123.2(11) ?
    O35 C81 H81 . . 118.4 ?
    N15 C81 H81 . . 118.4 ?
    N15 C82 H82A . . 109.5 ?
    N15 C82 H82B . . 109.5 ?
    H82A C82 H82B . . 109.5 ?
    N15 C82 H82C . . 109.5 ?
    H82A C82 H82C . . 109.5 ?
    H82B C82 H82C . . 109.5 ?
    N15 C83 H83A . . 109.5 ?
    N15 C83 H83B . . 109.5 ?
    H83A C83 H83B . . 109.5 ?
    N15 C83 H83C . . 109.5 ?
    H83A C83 H83C . . 109.5 ?
    H83B C83 H83C . . 109.5 ?
    O36 C84 N16 . . 124.6(15) ?
    O36 C84 H84 . . 117.7 ?
    N16 C84 H84 . . 117.7 ?
    N16 C85 H85A . . 109.5 ?
    N16 C85 H85B . . 109.5 ?
    H85A C85 H85B . . 109.5 ?
    N16 C85 H85C . . 109.5 ?
    H85A C85 H85C . . 109.5 ?
    H85B C85 H85C . . 109.5 ?
    N16 C86 H86A . . 109.5 ?
    N16 C86 H86B . . 109.5 ?
    H86A C86 H86B . . 109.5 ?
    N16 C86 H86C . . 109.5 ?
    H86A C86 H86C . . 109.5 ?
    H86B C86 H86C . . 109.5 ?
    O37 C87 N17 . . 125.3(12) ?
    O37 C87 H87 . . 117.4 ?
    N17 C87 H87 . . 117.4 ?
    N17 C88 H88A . . 109.5 ?
    N17 C88 H88B . . 109.5 ?
    H88A C88 H88B . . 109.5 ?
    N17 C88 H88C . . 109.5 ?
    H88A C88 H88C . . 109.5 ?
    H88B C88 H88C . . 109.5 ?
    N17 C89 H89A . . 109.5 ?
    N17 C89 H89B . . 109.5 ?
    H89A C89 H89B . . 109.5 ?
    N17 C89 H89C . . 109.5 ?
    H89A C89 H89C . . 109.5 ?
    H89B C89 H89C . . 109.5 ?
    N18 C90 O38 . . 119(3) ?
    N18 C90 H90 . . 120.6 ?
    O38 C90 H90 . . 120.6 ?
    C90 N18 C91 . . 122(2) ?
    C90 N18 C92 . . 125(2) ?
    C91 N18 C92 . . 113(2) ?
    N18 C91 H91A . . 109.5 ?
    N18 C91 H91B . . 109.5 ?
    H91A C91 H91B . . 109.5 ?
    N18 C91 H91C . . 109.5 ?
    H91A C91 H91C . . 109.5 ?
    H91B C91 H91C . . 109.5 ?
    N18 C92 H92A . . 109.5 ?
    N18 C92 H92B . . 109.5 ?
    H92A C92 H92B . . 109.5 ?
    N18 C92 H92C . . 109.5 ?
    H92A C92 H92C . . 109.5 ?
    H92B C92 H92C . . 109.5 ?
    O39 C93 N19 . . 126(2) ?
    O39 C93 H93 . . 116.8 ?
    N19 C93 H93 . . 116.8 ?
    N19 C94 H94A . . 109.5 ?
    N19 C94 H94B . . 109.5 ?
    H94A C94 H94B . . 109.5 ?
    N19 C94 H94C . . 109.5 ?
    H94A C94 H94C . . 109.5 ?
    H94B C94 H94C . . 109.5 ?
    N19 C95 H95A . . 109.5 ?
    N19 C95 H95B . . 109.5 ?
    H95A C95 H95B . . 109.5 ?
    N19 C95 H95C . . 109.5 ?
    H95A C95 H95C . . 109.5 ?
    H95B C95 H95C . . 109.5 ?
    O40 C96 N20 . . 130.1(19) ?
    O40 C96 H96 . . 114.9 ?
    N20 C96 H96 . . 114.9 ?
    N20 C97 H97A . . 109.5 ?
    N20 C97 H97B . . 109.5 ?
    H97A C97 H97B . . 109.5 ?
    N20 C97 H97C . . 109.5 ?
    H97A C97 H97C . . 109.5 ?
    H97B C97 H97C . . 109.5 ?
    N20 C98 H98A . . 109.5 ?
    N20 C98 H98B . . 109.5 ?
    H98A C98 H98B . . 109.5 ?
    N20 C98 H98C . . 109.5 ?
    H98A C98 H98C . . 109.5 ?
    H98B C98 H98C . . 109.5 ?
loop_
    _geom_torsion_atom_site_label_1
    _geom_torsion_atom_site_label_2
    _geom_torsion_atom_site_label_3
    _geom_torsion_atom_site_label_4
    _geom_torsion_site_symmetry_1
    _geom_torsion_site_symmetry_2
    _geom_torsion_site_symmetry_3
    _geom_torsion_site_symmetry_4
    _geom_torsion
    _geom_torsion_publ_flag
    O21 Al1 O1 N1 . . . . -106.3(6) ?
    O24 Al1 O1 N1 . . . . 80.8(7) ?
    O2 Al1 O1 N1 . . . . -6.2(5) ?
    N8 Al1 O1 N1 . . . . 165.2(6) ?
    O21 Al1 O1 Dy1 . . . . 67.2(5) ?
    O24 Al1 O1 Dy1 . . . . -105.6(6) ?
    O2 Al1 O1 Dy1 . . . . 167.4(5) ?
    N8 Al1 O1 Dy1 . . . . -21.3(5) ?
    O21 Al1 O2 C1 . . . . 118.6(7) ?
    O24 Al1 O2 C1 . . . . -128.8(7) ?
    O1 Al1 O2 C1 . . . . 6.0(7) ?
    N8 Al1 O2 C1 . . . . -26.9(17) ?
    O5 Al2 O3 C7 . . . . 74.1(9) ?
    O26 Al2 O3 C7 . . . . 168.7(9) ?
    N1 Al2 O3 C7 . . . . -24.7(9) ?
    O25 Al2 O3 C7 . . . . -110.4(9) ?
    Na3 Al2 O3 C7 . . . . 123.7(9) ?
    Dy1 Al2 O3 C7 . . . . -70.2(10) ?
    O5 Al2 O3 Na3 . . . . -49.6(3) ?
    O26 Al2 O3 Na3 . . . . 45.0(3) ?
    N1 Al2 O3 Na3 . . . . -148.4(3) ?
    O25 Al2 O3 Na3 . . . . 125.9(3) ?
    Dy1 Al2 O3 Na3 . . . . 166.1(3) ?
    O5 Al2 O4 N2 . . . . -7.5(5) ?
    O26 Al2 O4 N2 . . . . -102.0(6) ?
    N1 Al2 O4 N2 . . . . 90.8(6) ?
    O25 Al2 O4 N2 . . . . 175.8(6) ?
    Na3 Al2 O4 N2 . . . . -55.5(6) ?
    Dy1 Al2 O4 N2 . . . . 138.6(7) ?
    O5 Al2 O4 Dy1 . . . . -146.1(3) ?
    O26 Al2 O4 Dy1 . . . . 119.4(3) ?
    N1 Al2 O4 Dy1 . . . . -47.8(4) ?
    O25 Al2 O4 Dy1 . . . . 37.2(3) ?
    Na3 Al2 O4 Dy1 . . . . 165.9(2) ?
    O18 Al3 O6 C14 . . . . -74.6(8) ?
    O7 Al3 O6 C14 . . . . 115.2(8) ?
    O8 Al3 O6 C14 . . . . -164.2(8) ?
    N2 Al3 O6 C14 . . . . 32.4(8) ?
    N6 Al3 O6 C14 . . . . -26(2) ?
    Na2 Al3 O6 C14 . . . . -120.9(8) ?
    O18 Al3 O6 Na2 . . . . 46.3(3) ?
    O7 Al3 O6 Na2 . . . . -123.9(3) ?
    O8 Al3 O6 Na2 . . . . -43.4(3) ?
    N2 Al3 O6 Na2 . . . . 153.2(3) ?
    N6 Al3 O6 Na2 . . . . 95.0(18) ?
    O18 Al3 O7 N3 . . . . -38.9(18) ?
    O6 Al3 O7 N3 . . . . 91.1(6) ?
    O8 Al3 O7 N3 . . . . 4.5(6) ?
    N2 Al3 O7 N3 . . . . 174.0(6) ?
    N6 Al3 O7 N3 . . . . -95.9(6) ?
    Na2 Al3 O7 N3 . . . . 37.6(7) ?
    O18 Al3 O7 Dy1 . . . . 101.5(15) ?
    O6 Al3 O7 Dy1 . . . . -128.5(4) ?
    O8 Al3 O7 Dy1 . . . . 144.9(4) ?
    N2 Al3 O7 Dy1 . . . . -45.6(4) ?
    N6 Al3 O7 Dy1 . . . . 44.4(4) ?
    Na2 Al3 O7 Dy1 . . . . 178.0(2) ?
    O11 Al4 O9 C21 . . . . 166.0(10) ?
    O23 Al4 O9 C21 . . . . 67.5(10) ?
    O10 Al4 O9 C21 . . . . -113.7(10) ?
    N3 Al4 O9 C21 . . . . -27.8(10) ?
    Na1 Al4 O9 C21 . . . . 177.0(11) ?
    Dy1 Al4 O9 C21 . . . . -73.5(11) ?
    O11 Al4 O9 Na1 . . . . -11.0(4) ?
    O23 Al4 O9 Na1 . . . . -109.5(4) ?
    O10 Al4 O9 Na1 . . . . 69.3(4) ?
    N3 Al4 O9 Na1 . . . . 155.2(4) ?
    Dy1 Al4 O9 Na1 . . . . 109.5(4) ?
    O9 Al4 O11 C22 . . . . 130.3(7) ?
    O23 Al4 O11 C22 . . . . -137.0(6) ?
    O22 Al4 O11 C22 . . . . -54.7(6) ?
    O10 Al4 O11 C22 . . . . 22.2(6) ?
    N3 Al4 O11 C22 . . . . 57.9(16) ?
    Na1 Al4 O11 C22 . . . . 120.7(7) ?
    Dy1 Al4 O11 C22 . . . . -12.4(7) ?
    O9 Al4 O11 Na1 . . . . 9.6(3) ?
    O23 Al4 O11 Na1 . . . . 102.2(3) ?
    O22 Al4 O11 Na1 . . . . -175.4(3) ?
    O10 Al4 O11 Na1 . . . . -98.5(3) ?
    N3 Al4 O11 Na1 . . . . -62.8(15) ?
    Dy1 Al4 O11 Na1 . . . . -133.15(19) ?
    O14 Al5 O12 C28 . . . . -87.4(9) ?
    O28 Al5 O12 C28 . . . . 179.7(9) ?
    O19 Al5 O12 C28 . . . . 89.0(9) ?
    N4 Al5 O12 C28 . . . . 3.9(9) ?
    Na5 Al5 O12 C28 . . . . 157.9(11) ?
    Dy1 Al5 O12 C28 . . . . 56.3(10) ?
    Na4 Al5 O12 C28 . . . . 130.0(9) ?
    O14 Al5 O12 Na5 . . . . 114.7(3) ?
    O28 Al5 O12 Na5 . . . . 21.9(3) ?
    O19 Al5 O12 Na5 . . . . -68.9(3) ?
    N4 Al5 O12 Na5 . . . . -154.0(3) ?
    Dy1 Al5 O12 Na5 . . . . -101.5(3) ?
    Na4 Al5 O12 Na5 . . . . -27.8(3) ?
    O14 Al5 O13 N5 . . . . 8.6(5) ?
    O28 Al5 O13 N5 . . . . 101.8(5) ?
    O19 Al5 O13 N5 . . . . -167.2(5) ?
    N4 Al5 O13 N5 . . . . -82.5(5) ?
    Na5 Al5 O13 N5 . . . . 125.0(5) ?
    Dy1 Al5 O13 N5 . . . . -132.3(6) ?
    Na4 Al5 O13 N5 . . . . 151.3(5) ?
    O14 Al5 O13 Dy1 . . . . 140.9(3) ?
    O28 Al5 O13 Dy1 . . . . -125.9(3) ?
    O19 Al5 O13 Dy1 . . . . -35.0(3) ?
    N4 Al5 O13 Dy1 . . . . 49.8(3) ?
    Na5 Al5 O13 Dy1 . . . . -102.8(3) ?
    Na4 Al5 O13 Dy1 . . . . -76.4(2) ?
    O12 Al5 O14 C29 . . . . 173.3(6) ?
    O13 Al5 O14 C29 . . . . -8.1(6) ?
    O28 Al5 O14 C29 . . . . -99.9(7) ?
    O19 Al5 O14 C29 . . . . 4.3(14) ?
    N4 Al5 O14 C29 . . . . 83.1(7) ?
    Na5 Al5 O14 C29 . . . . -141.3(6) ?
    Dy1 Al5 O14 C29 . . . . 20.4(7) ?
    Na4 Al5 O14 C29 . . . . -64.8(8) ?
    O27 Al6 O15 C35 . . . . 83.6(10) ?
    O17 Al6 O15 C35 . . . . -174.8(10) ?
    O16 Al6 O15 C35 . . . . -93.3(10) ?
    N5 Al6 O15 C35 . . . . -10.6(10) ?
    O15 Al6 O16 N6 . . . . -83.3(7) ?
    O27 Al6 O16 N6 . . . . 99.7(6) ?
    O17 Al6 O16 N6 . . . . 1.4(6) ?
    N5 Al6 O16 N6 . . . . -168.4(6) ?
    O15 Al6 O16 Dy1 . . . . 112.4(5) ?
    O27 Al6 O16 Dy1 . . . . -64.5(5) ?
    O17 Al6 O16 Dy1 . . . . -162.9(5) ?
    N5 Al6 O16 Dy1 . . . . 27.3(5) ?
    O15 Al6 O17 C36 . . . . 131.5(7) ?
    O27 Al6 O17 C36 . . . . -112.6(7) ?
    O16 Al6 O17 C36 . . . . -1.6(7) ?
    N5 Al6 O17 C36 . . . . 38.8(18) ?
    O7 Al3 O18 C42 . . . . -41(2) ?
    O6 Al3 O18 C42 . . . . -172.0(10) ?
    O8 Al3 O18 C42 . . . . -83.4(9) ?
    N2 Al3 O18 C42 . . . . 105.1(10) ?
    N6 Al3 O18 C42 . . . . 16.4(10) ?
    Na2 Al3 O18 C42 . . . . -126.2(10) ?
    O7 Al3 O18 Na2 . . . . 85.5(16) ?
    O6 Al3 O18 Na2 . . . . -45.9(3) ?
    O8 Al3 O18 Na2 . . . . 42.8(3) ?
    N2 Al3 O18 Na2 . . . . -128.8(3) ?
    N6 Al3 O18 Na2 . . . . 142.6(3) ?
    O24 Al1 O21 C49 . . . . -97.9(13) ?
    O2 Al1 O21 C49 . . . . 0.4(13) ?
    O1 Al1 O21 C49 . . . . 87.5(13) ?
    N8 Al1 O21 C49 . . . . 171.5(13) ?
    O9 Al4 O23 C50 . . . . -163.7(7) ?
    O11 Al4 O23 C50 . . . . 107.8(7) ?
    O22 Al4 O23 C50 . . . . 13.1(7) ?
    O10 Al4 O23 C50 . . . . 19.8(14) ?
    N3 Al4 O23 C50 . . . . -75.9(7) ?
    Na1 Al4 O23 C50 . . . . 156.8(6) ?
    Dy1 Al4 O23 C50 . . . . -11.6(8) ?
    O21 Al1 O24 C56 . . . . -70.4(10) ?
    O2 Al1 O24 C56 . . . . -174.9(9) ?
    O1 Al1 O24 C56 . . . . 102.5(9) ?
    N8 Al1 O24 C56 . . . . 20.8(9) ?
    O15 Al6 O27 C63 . . . . 104.3(9) ?
    O17 Al6 O27 C63 . . . . 8.7(9) ?
    O16 Al6 O27 C63 . . . . -78.1(9) ?
    N5 Al6 O27 C63 . . . . -163.7(8) ?
    O41 C99 N21 C100 . . . . 2(9) ?
    O41 C99 N21 C101 . . . . -163(5) ?
    O41B C99B N21B C102 . . . . 2(9) ?
    O41B C99B N21B C103 . . . . -160(6) ?
    Al1 O1 N1 C1 . . . . 5.3(9) ?
    Dy1 O1 N1 C1 . . . . -169.4(6) ?
    Al1 O1 N1 Al2 . . . . -165.0(4) ?
    Dy1 O1 N1 Al2 . . . . 20.3(7) ?
    Al2 O4 N2 C8 . . . . 3.5(9) ?
    Dy1 O4 N2 C8 . . . . 137.8(7) ?
    Al2 O4 N2 Al3 . . . . -173.8(4) ?
    Dy1 O4 N2 Al3 . . . . -39.4(7) ?
    Al3 O7 N3 C15 . . . . -5.7(9) ?
    Dy1 O7 N3 C15 . . . . -149.8(7) ?
    Al3 O7 N3 Al4 . . . . 173.2(4) ?
    Dy1 O7 N3 Al4 . . . . 29.1(7) ?
    Al4 O10 N4 C22 . . . . 17.9(9) ?
    Dy1 O10 N4 C22 . . . . 124.9(7) ?
    Al4 O10 N4 Al5 . . . . -147.0(4) ?
    Dy1 O10 N4 Al5 . . . . -40.0(6) ?
    Al5 O13 N5 C29 . . . . -7.7(8) ?
    Dy1 O13 N5 C29 . . . . -130.5(6) ?
    Al5 O13 N5 Al6 . . . . 173.7(4) ?
    Dy1 O13 N5 Al6 . . . . 50.9(7) ?
    Al6 O16 N6 C36 . . . . -0.9(9) ?
    Dy1 O16 N6 C36 . . . . 165.2(6) ?
    Al6 O16 N6 Al3 . . . . -178.4(4) ?
    Dy1 O16 N6 Al3 . . . . -12.3(8) ?
    Al5 O19 N7 C43 . . . . 96.6(9) ?
    Na4 O19 N7 C43 . . . . -25.3(10) ?
    Dy1 O19 N7 C43 . . . . -142.2(7) ?
    Al4 O22 N8 C50 . . . . 13.3(9) ?
    Dy1 O22 N8 C50 . . . . 136.4(7) ?
    Al4 O22 N8 Al1 . . . . -178.1(4) ?
    Dy1 O22 N8 Al1 . . . . -55.0(7) ?
    Al2 O25 N9 C57 . . . . 13.4(9) ?
    Na4 O25 N9 C57 . . . . -137.1(7) ?
    Dy1 O25 N9 C57 . . . . 113.6(7) ?
    Al1 O2 C1 N1 . . . . -4.8(11) ?
    Al1 O2 C1 C2 . . . . 175.7(7) ?
    O1 N1 C1 O2 . . . . -0.4(12) ?
    Al2 N1 C1 O2 . . . . 168.5(6) ?
    O1 N1 C1 C2 . . . . 179.1(8) ?
    Al2 N1 C1 C2 . . . . -11.9(14) ?
    O2 C1 C2 C7 . . . . 176.6(9) ?
    N1 C1 C2 C7 . . . . -2.9(15) ?
    O2 C1 C2 C3 . . . . -3.8(15) ?
    N1 C1 C2 C3 . . . . 176.6(10) ?
    C7 C2 C3 C4 . . . . -0.7(17) ?
    C1 C2 C3 C4 . . . . 179.7(11) ?
    C2 C3 C4 C5 . . . . 0.0(19) ?
    C3 C4 C5 C6 . . . . 0(2) ?
    C4 C5 C6 C7 . . . . 1.3(19) ?
    Al2 O3 C7 C6 . . . . -162.2(8) ?
    Na3 O3 C7 C6 . . . . -52.6(12) ?
    Al2 O3 C7 C2 . . . . 19.0(15) ?
    Na3 O3 C7 C2 . . . . 128.6(9) ?
    C5 C6 C7 O3 . . . . 179.1(11) ?
    C5 C6 C7 C2 . . . . -2.1(17) ?
    C3 C2 C7 O3 . . . . -179.5(10) ?
    C1 C2 C7 O3 . . . . 0.1(16) ?
    C3 C2 C7 C6 . . . . 1.7(16) ?
    C1 C2 C7 C6 . . . . -178.7(10) ?
    O4 N2 C8 O5 . . . . 5.5(12) ?
    Al3 N2 C8 O5 . . . . -177.9(7) ?
    O4 N2 C8 C9 . . . . -170.6(8) ?
    Al3 N2 C8 C9 . . . . 6.0(15) ?
    Al2 O5 C8 N2 . . . . -11.5(11) ?
    Na3 O5 C8 N2 . . . . 91.4(12) ?
    Al2 O5 C8 C9 . . . . 164.6(7) ?
    Na3 O5 C8 C9 . . . . -92.5(11) ?
    N2 C8 C9 C10 . . . . -169.6(10) ?
    O5 C8 C9 C10 . . . . 14.2(15) ?
    N2 C8 C9 C14 . . . . 16.4(14) ?
    O5 C8 C9 C14 . . . . -159.8(9) ?
    C14 C9 C10 C11 . . . . -1.0(18) ?
    C8 C9 C10 C11 . . . . -175.0(11) ?
    C9 C10 C11 C12 . . . . 4(2) ?
    C10 C11 C12 C13 . . . . -4(2) ?
    C11 C12 C13 C14 . . . . 0.2(19) ?
    Al3 O6 C14 C9 . . . . -23.2(14) ?
    Na2 O6 C14 C9 . . . . -132.0(9) ?
    Al3 O6 C14 C13 . . . . 156.9(8) ?
    Na2 O6 C14 C13 . . . . 48.1(11) ?
    C10 C9 C14 O6 . . . . 177.5(10) ?
    C8 C9 C14 O6 . . . . -8.5(16) ?
    C10 C9 C14 C13 . . . . -2.5(15) ?
    C8 C9 C14 C13 . . . . 171.5(9) ?
    C12 C13 C14 O6 . . . . -177.1(10) ?
    C12 C13 C14 C9 . . . . 3.0(16) ?
    Al3 O8 C15 N3 . . . . -0.2(12) ?
    Na2 O8 C15 N3 . . . . -119.2(10) ?
    Al3 O8 C15 C16 . . . . 178.0(8) ?
    Na2 O8 C15 C16 . . . . 58.9(15) ?
    O7 N3 C15 O8 . . . . 3.8(12) ?
    Al4 N3 C15 O8 . . . . -175.0(7) ?
    O7 N3 C15 C16 . . . . -174.4(9) ?
    Al4 N3 C15 C16 . . . . 6.8(15) ?
    O8 C15 C16 C17 . . . . -12.6(16) ?
    N3 C15 C16 C17 . . . . 165.6(11) ?
    O8 C15 C16 C21 . . . . 167.0(11) ?
    N3 C15 C16 C21 . . . . -14.8(16) ?
    C21 C16 C17 C18 . . . . 1(2) ?
    C15 C16 C17 C18 . . . . -179.6(13) ?
    C16 C17 C18 C19 . . . . -3(3) ?
    C17 C18 C19 C20 . . . . 3(3) ?
    C18 C19 C20 C21 . . . . -1(3) ?
    Al4 O9 C21 C20 . . . . -154.8(10) ?
    Na1 O9 C21 C20 . . . . 21.9(15) ?
    Al4 O9 C21 C16 . . . . 27.7(17) ?
    Na1 O9 C21 C16 . . . . -155.6(9) ?
    C19 C20 C21 O9 . . . . -178.7(15) ?
    C19 C20 C21 C16 . . . . -1(2) ?
    C17 C16 C21 O9 . . . . 178.7(11) ?
    C15 C16 C21 O9 . . . . -0.9(18) ?
    C17 C16 C21 C20 . . . . 1.1(18) ?
    C15 C16 C21 C20 . . . . -178.5(12) ?
    O10 N4 C22 O11 . . . . 0.1(13) ?
    Al5 N4 C22 O11 . . . . 163.2(7) ?
    O10 N4 C22 C23 . . . . 179.3(8) ?
    Al5 N4 C22 C23 . . . . -17.6(14) ?
    Al4 O11 C22 N4 . . . . -18.9(11) ?
    Na1 O11 C22 N4 . . . . 91.5(9) ?
    Al4 O11 C22 C23 . . . . 161.9(7) ?
    Na1 O11 C22 C23 . . . . -87.7(9) ?
    N4 C22 C23 C24 . . . . -169.6(11) ?
    O11 C22 C23 C24 . . . . 9.6(15) ?
    N4 C22 C23 C28 . . . . 10.8(15) ?
    O11 C22 C23 C28 . . . . -170.0(9) ?
    C28 C23 C24 C25 . . . . -4.0(19) ?
    C22 C23 C24 C25 . . . . 176.4(12) ?
    C23 C24 C25 C26 . . . . 2(2) ?
    C24 C25 C26 C27 . . . . 0(2) ?
    C25 C26 C27 C28 . . . . 0(2) ?
    Al5 O12 C28 C27 . . . . 170.0(8) ?
    Na5 O12 C28 C27 . . . . -35.9(12) ?
    Al5 O12 C28 C23 . . . . -10.0(16) ?
    Na5 O12 C28 C23 . . . . 144.1(8) ?
    C26 C27 C28 O12 . . . . 178.6(11) ?
    C26 C27 C28 C23 . . . . -1.4(17) ?
    C24 C23 C28 O12 . . . . -176.6(11) ?
    C22 C23 C28 O12 . . . . 3.0(16) ?
    C24 C23 C28 C27 . . . . 3.5(16) ?
    C22 C23 C28 C27 . . . . -177.0(10) ?
    Al5 O14 C29 N5 . . . . 6.1(11) ?
    Al5 O14 C29 C30 . . . . -174.9(7) ?
    O13 N5 C29 O14 . . . . 1.2(12) ?
    Al6 N5 C29 O14 . . . . 179.5(7) ?
    O13 N5 C29 C30 . . . . -177.8(8) ?
    Al6 N5 C29 C30 . . . . 0.5(13) ?
    O14 C29 C30 C35 . . . . 176.7(9) ?
    N5 C29 C30 C35 . . . . -4.4(14) ?
    O14 C29 C30 C31 . . . . -2.6(14) ?
    N5 C29 C30 C31 . . . . 176.3(10) ?
    C35 C30 C31 C32 . . . . 0.0(18) ?
    C29 C30 C31 C32 . . . . 179.3(11) ?
    C30 C31 C32 C33 . . . . -1(2) ?
    C31 C32 C33 C34 . . . . 0(2) ?
    C32 C33 C34 C35 . . . . 1.2(19) ?
    Al6 O15 C35 C34 . . . . -172.3(8) ?
    Al6 O15 C35 C30 . . . . 9.9(16) ?
    C33 C34 C35 O15 . . . . -179.8(11) ?
    C33 C34 C35 C30 . . . . -1.8(16) ?
    C31 C30 C35 O15 . . . . 179.1(10) ?
    C29 C30 C35 O15 . . . . -0.2(15) ?
    C31 C30 C35 C34 . . . . 1.2(15) ?
    C29 C30 C35 C34 . . . . -178.1(9) ?
    Al6 O17 C36 N6 . . . . 1.6(12) ?
    Al6 O17 C36 C37 . . . . -173.8(7) ?
    O16 N6 C36 O17 . . . . -0.4(13) ?
    Al3 N6 C36 O17 . . . . 176.8(7) ?
    O16 N6 C36 C37 . . . . 174.8(9) ?
    Al3 N6 C36 C37 . . . . -8.1(15) ?
    O17 C36 C37 C42 . . . . -174.2(10) ?
    N6 C36 C37 C42 . . . . 10.6(16) ?
    O17 C36 C37 C38 . . . . 6.1(15) ?
    N6 C36 C37 C38 . . . . -169.2(10) ?
    C42 C37 C38 C39 . . . . 0.3(19) ?
    C36 C37 C38 C39 . . . . -180.0(12) ?
    C37 C38 C39 C40 . . . . -2(2) ?
    C38 C39 C40 C41 . . . . 1(2) ?
    C39 C40 C41 C42 . . . . 0(2) ?
    Al3 O18 C42 C41 . . . . 161.6(8) ?
    Na2 O18 C42 C41 . . . . 45.5(12) ?
    Al3 O18 C42 C37 . . . . -18.1(16) ?
    Na2 O18 C42 C37 . . . . -134.2(9) ?
    C40 C41 C42 O18 . . . . 178.7(11) ?
    C40 C41 C42 C37 . . . . -1.6(18) ?
    C38 C37 C42 O18 . . . . -179.0(10) ?
    C36 C37 C42 O18 . . . . 1.2(17) ?
    C38 C37 C42 C41 . . . . 1.3(16) ?
    C36 C37 C42 C41 . . . . -178.5(10) ?
    Na5 O20 C43 N7 . . . . -67.5(12) ?
    Na4 O20 C43 N7 . . . . 43.9(11) ?
    Na5 O20 C43 C44 . . . . 112.4(9) ?
    Na4 O20 C43 C44 . . . . -136.2(8) ?
    Na5 O20 C43 Na4 . . . . -111.4(6) ?
    Na4 O20 C43 Na5 . . . . 111.4(6) ?
    O19 N7 C43 O20 . . . . -13.2(15) ?
    O19 N7 C43 C44 . . . . 166.9(8) ?
    O19 N7 C43 Na4 . . . . 19.9(8) ?
    O19 N7 C43 Na5 . . . . -51.0(9) ?
    O20 C43 C44 C45 . . . . -25.9(15) ?
    N7 C43 C44 C45 . . . . 154.0(10) ?
    Na4 C43 C44 C45 . . . . -91.3(13) ?
    Na5 C43 C44 C45 . . . . 23.1(13) ?
    O20 C43 C44 C49 . . . . 148.6(10) ?
    N7 C43 C44 C49 . . . . -31.5(15) ?
    Na4 C43 C44 C49 . . . . 83.2(14) ?
    Na5 C43 C44 C49 . . . . -162.3(8) ?
    C49 C44 C45 C46 . . . . 1.3(17) ?
    C43 C44 C45 C46 . . . . 176.0(10) ?
    C44 C45 C46 C47 . . . . -2.5(18) ?
    C45 C46 C47 C48 . . . . 1.7(18) ?
    C46 C47 C48 C49 . . . . 0.3(18) ?
    Al1 O21 C49 C44 . . . . -97.7(15) ?
    Al1 O21 C49 C48 . . . . 84.5(15) ?
    C45 C44 C49 O21 . . . . -177.2(10) ?
    C43 C44 C49 O21 . . . . 8.4(16) ?
    C45 C44 C49 C48 . . . . 0.6(16) ?
    C43 C44 C49 C48 . . . . -173.8(9) ?
    C47 C48 C49 O21 . . . . 176.5(10) ?
    C47 C48 C49 C44 . . . . -1.4(16) ?
    O22 N8 C50 O23 . . . . -2.5(13) ?
    Al1 N8 C50 O23 . . . . -168.7(7) ?
    O22 N8 C50 C51 . . . . 176.9(8) ?
    Al1 N8 C50 C51 . . . . 10.7(15) ?
    Al4 O23 C50 N8 . . . . -9.6(12) ?
    Al4 O23 C50 C51 . . . . 171.1(7) ?
    N8 C50 C51 C52 . . . . -178.4(10) ?
    O23 C50 C51 C52 . . . . 1.0(15) ?
    N8 C50 C51 C56 . . . . 0.9(15) ?
    O23 C50 C51 C56 . . . . -179.7(9) ?
    C56 C51 C52 C53 . . . . 0.2(16) ?
    C50 C51 C52 C53 . . . . 179.6(11) ?
    C51 C52 C53 C54 . . . . -0.9(18) ?
    C52 C53 C54 C55 . . . . 1.7(19) ?
    C53 C54 C55 C56 . . . . -1.8(19) ?
    Al1 O24 C56 C55 . . . . 164.1(8) ?
    Al1 O24 C56 C51 . . . . -17.1(15) ?
    C54 C55 C56 O24 . . . . 179.9(10) ?
    C54 C55 C56 C51 . . . . 1.0(16) ?
    C52 C51 C56 O24 . . . . -179.0(10) ?
    C50 C51 C56 O24 . . . . 1.6(16) ?
    C52 C51 C56 C55 . . . . -0.2(15) ?
    C50 C51 C56 C55 . . . . -179.6(9) ?
    Al2 O26 C57 N9 . . . . -18.9(11) ?
    Na3 O26 C57 N9 . . . . 158.0(15) ?
    Al2 O26 C57 C58 . . . . 162.5(7) ?
    Na3 O26 C57 C58 . . . . -21(3) ?
    O25 N9 C57 O26 . . . . 3.3(13) ?
    O25 N9 C57 C58 . . . . -178.2(8) ?
    O26 C57 C58 C59 . . . . 24.0(14) ?
    N9 C57 C58 C59 . . . . -154.5(10) ?
    O26 C57 C58 C63 . . . . -154.4(10) ?
    N9 C57 C58 C63 . . . . 27.0(14) ?
    C63 C58 C59 C60 . . . . -2.7(16) ?
    C57 C58 C59 C60 . . . . 178.8(9) ?
    C58 C59 C60 C61 . . . . 2.6(16) ?
    C59 C60 C61 C62 . . . . -0.8(16) ?
    C60 C61 C62 C63 . . . . -0.9(16) ?
    Al6 O27 C63 C58 . . . . 100.0(11) ?
    Al6 O27 C63 C62 . . . . -84.2(12) ?
    C59 C58 C63 O27 . . . . 176.9(9) ?
    C57 C58 C63 O27 . . . . -4.7(15) ?
    C59 C58 C63 C62 . . . . 1.0(15) ?
    C57 C58 C63 C62 . . . . 179.3(9) ?
    C61 C62 C63 O27 . . . . -175.1(9) ?
    C61 C62 C63 C58 . . . . 0.9(15) ?
    Na4 O29 C64 O28 . . . . -3.9(13) ?
    Na4 O29 C64 C65 . . . . 178.8(10) ?
    Al5 O28 C64 O29 . . . . 92.6(13) ?
    Na5 O28 C64 O29 . . . . -78.4(13) ?
    Na4 O28 C64 O29 . . . . 3.1(10) ?
    Al5 O28 C64 C65 . . . . -90.1(13) ?
    Na5 O28 C64 C65 . . . . 98.9(12) ?
    Na4 O28 C64 C65 . . . . -179.6(11) ?
    Al5 O28 C64 Na4 . . . . 89.5(8) ?
    Na5 O28 C64 Na4 . . . . -81.5(7) ?
    Na1 O30 C66 N10 . . . . -31(3) ?
    Na3 O30 C66 N10 3 . . . 159.0(11) ?
    C67 N10 C66 O30 . . . . 1(2) ?
    C68 N10 C66 O30 . . . . 175.8(15) ?
    Na1 O31 C69 N11 . . . . -116.7(12) ?
    C71 N11 C69 O31 . . . . 176.3(12) ?
    C70 N11 C69 O31 . . . . 2(2) ?
    C71 N11 C69 Na1 . . . . 120.9(12) ?
    C70 N11 C69 Na1 . . . . -53.8(17) ?
    Na2 O32 C72 N12 . . . . 27(3) ?
    Na5 O32 C72 N12 3_455 . . . -172.7(10) ?
    C73 N12 C72 O32 . . . . -5(2) ?
    C74 N12 C72 O32 . . . . 177.5(16) ?
    Na2 O33 C75 N13 . . . . 35(4) ?
    Na5 O33 C75 N13 3_455 . . . 169.0(11) ?
    Na2 O33 C75 Na5 . . . 3_455 -134(3) ?
    C76 N13 C75 O33 . . . . 2(2) ?
    C77 N13 C75 O33 . . . . -170.5(16) ?
    C76 N13 C75 Na5 . . . 3_455 33(5) ?
    C77 N13 C75 Na5 . . . 3_455 -140(3) ?
    Na2 O34 C78 N14 . . . . 69(2) ?
    Na5 O34 C78 N14 3_455 . . . -169.4(9) ?
    C80 N14 C78 O34 . . . . 177.4(12) ?
    C79 N14 C78 O34 . . . . -5.9(19) ?
    Na3 O35 C81 N15 . . . . 54.3(18) ?
    Na1 O35 C81 N15 3_445 . . . 173.2(8) ?
    C83 N15 C81 O35 . . . . -172.0(12) ?
    C82 N15 C81 O35 . . . . -1.1(18) ?
    Na3 O36 C84 N16 . . . . -49(4) ?
    Na1 O36 C84 N16 3_445 . . . 178.7(14) ?
    C85 N16 C84 O36 . . . . -7(3) ?
    C86 N16 C84 O36 . . . . -178.6(19) ?
    Na4 O37 C87 N17 . . . . 176.0(10) ?
    C88 N17 C87 O37 . . . . 2(2) ?
    C89 N17 C87 O37 . . . . 178.6(12) ?
    O38 C90 N18 C91 . . . . 13(4) ?
    O38 C90 N18 C92 . . . . -173(2) ?
    C94 N19 C93 O39 . . . . 2(4) ?
    C95 N19 C93 O39 . . . . -176(2) ?
    C98 N20 C96 O40 . . . . -174(2) ?
    C97 N20 C96 O40 . . . . 21(4) ?
loop_
    _geom_hbond_atom_site_label_D
    _geom_hbond_atom_site_label_H
    _geom_hbond_atom_site_label_A
    _geom_hbond_site_symmetry_A
    _geom_hbond_distance_DH
    _geom_hbond_distance_HA
    _geom_hbond_distance_DA
    _geom_hbond_angle_DHA
    _geom_hbond_publ_flag
    O42 H42A O3 . 0.84 2.08 2.868(14) 156.1 yes
    O42 H42B O37 . 0.84 2.08 2.820(15) 145.5 yes
    N7 H7 O22 . 0.90(3) 2.25(6) 2.899(11) 129(5) yes
    N9 H9 O27 . 0.91(3) 1.92(3) 2.693(11) 142(6) yes
    C20 H20 O35 3 0.95 2.65 3.483(16) 147.3 yes
    C41 H41 O34 . 0.95 2.60 3.469(14) 152.6 yes
    C66 H66 O42 3 0.95 2.36 3.30(2) 171.0 yes
    C67 H67A O31 . 0.98 2.47 3.41(2) 159.3 yes
    C69 H69 O10 . 0.95 2.50 3.260(14) 137.3 yes
    C71 H71C O16 . 0.98 2.56 3.363(16) 138.6 yes
    C73 H73A O6 . 0.98 2.33 3.268(14) 159.0 yes
    C74 H74C O38 1_565 0.98 2.34 3.32(3) 177.2 yes
    C78 H78 O20 3_455 0.95 2.56 3.260(14) 130.6 yes
    C78 H78 O37 3_455 0.95 2.65 3.524(16) 153.9 yes
    C79 H79B O41 . 0.98 2.45 3.25(4) 139.1 yes
    C79 H79C O18 . 0.98 2.48 3.446(17) 167.9 yes
    C80 H80A O37 3_455 0.98 2.52 3.470(18) 162.7 yes
    C80 H80B O41 . 0.98 2.49 3.31(4) 140.0 yes
    C83 H83B O40 . 0.98 2.35 3.309(19) 166.0 yes
    C84 H84 O11 3_445 0.95 2.58 3.292(18) 131.8 yes
    C84 H84 O23 3_445 0.95 2.54 3.414(18) 152.6 yes
    C92 H92B O21 3_445 0.98 2.40 3.35(2) 164.1 yes
    C94 H94A O41 . 0.98 2.47 3.32(4) 144.5 yes
    C95 H95A O41 . 0.98 2.36 3.23(4) 147.0 yes
    C97 H97B O31 3_445 0.98 2.57 3.35(3) 136.6 yes
    C98 H98B O24 2_565 0.98 2.65 3.318(19) 125.4 yes
_shelx_space_group_comment
;
The symmetry employed for this shelxl refinement is uniquely defined
by the following loop, which should always be used as a source of
symmetry information in preference to the above space-group names.
They are only intended as comments.
;
_shelx_estimated_absorpt_T_min     0.897
_shelx_estimated_absorpt_T_max     0.903
_shelx_hkl_file
;
  -4   0   0 861.316 61.9438  -2
  -4   0   0 861.316 61.9438   1
   4   0   0 789.915 61.5982  -2
   4   0   0 789.915 61.5982   1
  -6   0   0 2386.23 163.808  -2
  -6   0   0 2386.23 163.808   1
   6   0   0 2058.70 163.133  -2
   6   0   0 2058.70 163.133   1
  -8   0   0 158.283 13.9045  -2
  -8   0   0 158.283 13.9045   1
 -10   0   0 539.046 37.6738  -2
 -10   0   0 539.046 37.6738   1
  10   0   0 167.812 11.3741   2
  10   0   0 441.236 37.3081  -2
  10   0   0 441.236 37.3081   1
 -12   0   0 599.951 45.9373  -2
 -12   0   0 599.951 45.9373   1
  12   0   0 258.477 17.1306   1
  12   0   0 172.229 11.8482   2
 -14   0   0 1742.89 125.991  -2
 -14   0   0 1742.89 125.991   1
  14   0   0 1071.50 67.1543   1
  14   0   0 694.442 43.9222   2
  14   0   0 1666.99 125.690  -2
  14   0   0 1666.99 125.690   1
 -16   0   0 419.485 34.2848  -2
 -16   0   0 419.485 34.2848   1
  16   0   0 290.938 19.6102   1
  16   0   0 194.576 13.6394   2
 -18   0   0 92.2565 15.4755  -2
 -18   0   0 92.2565 15.4755   1
  18   0   0 44.3390 5.73175   2
  18   0   0 71.4038 7.30655   1
  20   0   0 201.334 14.8377   2
  20   0   0 302.884 21.1104   1
 -22   0   0 142.281 16.7430   2
 -22  -2   0 238.203 24.4972  -2
 -22   0   0 238.203 24.4972   1
  22   0   0 212.114 16.1840   1
  22   0   0 121.950 11.0733   2
 -24  -2   0 98.7299 19.2584  -2
 -24   0   0 98.7299 19.2584   1
  24   0   0 57.9374 6.45691   2
  24   0   0 90.4559 8.79489   1
 -26  -2   0 180.227 23.9884  -2
 -26   0   0 180.227 23.9884   1
  26   2   0 207.335 15.8422  -2
  26   0   0 207.335 15.8422   1
 -28  -2   0 112.458 22.1001  -2
 -28   0   0 112.458 22.1001   1
  28   2   0 137.668 15.6235  -2
  28   0   0 137.668 15.6235   1
  -3  -1   0 29.6515 1.98542   2
   3   1   0 33.5422 2.80944  -2
   3   1   0 33.5422 2.80944   1
   3   1   0 26.7138 2.34853   1
  -5  -1   0 1077.89 52.6241  -2
  -5  -1   0 1077.89 52.6241   1
   5   1   0 923.024 52.3372  -2
   5   1   0 923.024 52.3372   1
   5   1   0 589.089 36.7440   1
   5   1   0 395.145 24.8082   2
  -7  -1   0 838.765 43.3521  -2
  -7  -1   0 838.765 43.3521   1
   7   1   0 463.393 29.2162   1
   7   1   0 313.219 19.9620   2
   7   1   0 796.077 61.1749  -2
   7   1   0 796.077 61.1749   1
  -9  -1   0 1141.86 57.6272  -2
  -9  -1   0 1141.86 57.6272   1
   9   1   0 1058.56 57.4469  -2
   9   1   0 1058.56 57.4469   1
   9   1   0 654.069 41.0929   1
   9   1   0 419.903 26.6665   2
  11   1   0 17.8025 3.32106   2
  11   1   0 20.7612 3.60966   1
 -13  -1   0 944.497 51.9350  -2
 -13  -1   0 944.497 51.9350   1
  13   1   0 527.785 33.7362   1
  13   1   0 344.494 15.8269   2
  13   1   0 1057.09 73.3758  -2
  13   1   0 1057.09 73.3758   1
 -15  -1   0 434.624 26.7984  -2
 -15  -1   0 434.624 26.7984   1
  15   1   0 184.744 9.15565   2
  15   1   0 522.999 27.2246  -2
  15   1   0 522.999 27.2246   1
  15   1   0 286.688 13.5813   1
 -17  -1   0 34.9757 6.81039   1
 -17  -1   0 7.98303 12.8516  -2
 -17  -1   0 7.98303 12.8516   1
  17   1   0 21.1391 2.55540   1
 -19  -1   0 4.81248 3.25185   2
 -19  -1   0 9.74272 2.67874   1
  19   1   0 6.56268 2.11141   2
  19   1   0 11.5394 2.46095   1
 -21  -3   0 350.426 31.4848  -2
 -21  -1   0 350.426 31.4848   1
 -21  -1   0 195.286 19.9021   2
 -21  -1   0 275.952 24.2336   1
  21   1   0 190.896 10.2366   2
  21   1   0 288.078 14.2938   1
 -23  -3   0 171.125 21.7404  -2
 -23  -1   0 171.125 21.7404   1
 -23  -1   0 252.536 27.0744  -2
 -23  -1   0 252.536 27.0744   1
  23   1   0 114.712 7.91644   1
  23   1   0 75.1742 8.61630   2
 -25  -1   0 115.787 22.1916  -2
 -25  -1   0 115.787 22.1916   1
 -25  -3   0 80.3521 18.4142  -2
 -25  -1   0 80.3521 18.4142   1
  25   3   0 117.098 23.2021  -2
  25   1   0 117.098 23.2021   1
  25   1   0 165.835 13.9300  -2
  25   1   0 165.835 13.9300   1
  25   1   0 61.3071 11.3061   1
 -27  -1   0 279.588 30.1967  -2
 -27  -1   0 279.588 30.1967   1
 -27  -3   0 182.882 24.2629  -2
 -27  -1   0 182.882 24.2629   1
  27   1   0 256.025 18.5020  -2
  27   1   0 256.025 18.5020   1
  27   3   0 164.391 15.8005  -2
  27   1   0 164.391 15.8005   1
  29   1   0 65.8771 18.2854  -2
  29   1   0 65.8771 18.2854   1
  29   3   0 47.0928 17.9726  -2
  29   1   0 47.0928 17.9726   1
  -2  -2   0 7.83349 1.79322  -2
  -2  -2   0 7.83349 1.79322   1
   2   2   0 9.28801 1.85411  -2
   2   2   0 9.28801 1.85411   1
   2   2   0 1.43716 0.98869   2
  -4  -2   0 270.794 14.8210  -2
  -4  -2   0 270.794 14.8210   1
  -4  -2   0 186.550 12.0689   1
  -4  -2   0 129.065 8.54298   2
   4   2   0 272.327 11.3383  -2
   4   2   0 272.327 11.3383   1
   6   2   0 72.4289 5.57285   1
   6   2   0 51.5934 4.30694   2
   6   2   0 488.472 36.7533  -2
   6   2   0 488.472 36.7533   1
  -8  -2   0 417.309 21.8385  -2
  -8  -2   0 417.309 21.8385   1
   8   2   0 388.087 21.7693  -2
   8   2   0 388.087 21.7693   1
   8   2   0 240.277 15.7523   1
   8   2   0 160.340 10.8143   2
 -10  -2   0 100.052 11.2144  -2
 -10  -2   0 100.052 11.2144   1
  10   2   0 93.6604 10.9571  -2
  10   2   0 93.6604 10.9571   1
  10   2   0 41.1998 4.25465   2
  10   2   0 61.3344 5.47336   1
  12   2   0 37.7197 4.69348   1
  12   2   0 351.346 28.2660  -2
  12   2   0 351.346 28.2660   1
  12   2   0 20.0850 2.88062   2
  14   2   0 15.2400 1.91596   2
  14   2   0 120.576 14.1641  -2
  14   2   0 120.576 14.1641   1
  14   2   0 21.7856 3.37872   1
 -16  -2   0 183.389 13.4162  -2
 -16  -2   0 183.389 13.4162   1
  16   2   0 68.3516 4.59921   2
  16   2   0 100.927 5.99223   1
 -18  -2   0 25.2811 14.0543  -2
 -18  -2   0 25.2811 14.0543   1
 -18  -2   0 14.2897 4.28769   1
 -18  -2   0 9.65044 4.96933   2
  18   2   0 14.2038 2.25284   2
  18   2   0 22.7965 2.72234   1
 -20  -2   0 17.9662 4.85253   2
  20   2   0 19.1809 2.79886   2
  20   2   0 29.2314 3.74444   1
 -22  -2   0 4.62401 4.14635   1
 -22  -2   0 1.56576 5.57852   2
 -22  -4   0 55.7652 17.6733  -2
 -22  -2   0 55.7652 17.6733   1
  22   2   0 3.95442 2.53078   2
  22   2   0 3.96765 2.73523   1
 -24   0   0 69.5067 19.2481  -2
 -24  -2   0 69.5067 19.2481   1
 -24  -4   0 85.7552 19.3485  -2
 -24  -2   0 85.7552 19.3485   1
  24   2   0 16.7467 2.89547   1
  24   2   0 11.3532 3.72290   2
 -26   0   0 159.389 24.0216  -2
 -26  -2   0 159.389 24.0216   1
 -26  -4   0 76.3191 20.5175  -2
 -26  -2   0 76.3191 20.5175   1
  26   0   0 149.440 14.3410  -2
  26   2   0 149.440 14.3410   1
  26   4   0 110.292 23.5801  -2
  26   2   0 110.292 23.5801   1
 -28  -4   0 34.2637 22.5759  -2
 -28  -2   0 34.2637 22.5759   1
 -28   0   0 76.7253 23.4501  -2
 -28  -2   0 76.7253 23.4501   1
  28   4   0 87.1113 16.9882  -2
  28   2   0 87.1113 16.9882   1
  28   0   0 69.9925 25.3452  -2
  28   2   0 69.9925 25.3452   1
  30   4   0 99.5535 20.5505  -2
  30   2   0 99.5535 20.5505   1
  -1  -3   0 89.0061 6.26750   2
  -1  -3   0 136.791 9.66876   1
  -1  -3   0 231.908 16.4245  -2
  -1  -3   0 231.908 16.4245   1
   1   3   0 168.414 9.71472   1
   1   3   0 275.365 16.6559  -2
   1   3   0 275.365 16.6559   1
   1   3   0 105.947 6.30418   2
  -3  -3   0 1396.87 84.6514  -2
  -3  -3   0 1396.87 84.6514   1
   3   3   0 1288.39 84.3636  -2
   3   3   0 1288.39 84.3636   1
   3   3   0 543.091 40.0907   2
  -5  -3   0 2175.41 135.619   2
  -5  -3   0 3436.39 213.872   1
  -5  -3   0 5080.11 267.423  -2
  -5  -3   0 5080.11 267.423   1
   5   3   0 5181.70 205.607  -2
   5   3   0 5181.70 205.607   1
  -7  -3   0 446.581 21.4550  -2
  -7  -3   0 446.581 21.4550   1
   7   3   0 343.733 21.2526  -2
   7   3   0 343.733 21.2526   1
   7   3   0 199.178 13.2629   1
   7   3   0 147.421 10.0726   2
  -9  -3   0 393.474 32.8688  -2
  -9  -3   0 393.474 32.8688   1
   9   3   0 448.585 23.3913  -2
   9   3   0 448.585 23.3913   1
   9   3   0 261.975 17.2608   1
   9   3   0 174.462 11.8755   2
 -11  -3   0 479.535 27.0774  -2
 -11  -3   0 479.535 27.0774   1
  11   3   0 210.699 14.2931   2
  11   3   0 536.734 38.4346  -2
  11   3   0 536.734 38.4346   1
  11   3   0 327.832 21.5024   1
 -13  -3   0 505.924 27.8841  -2
 -13  -3   0 505.924 27.8841   1
  13   3   0 290.857 19.4737   1
  13   3   0 508.936 39.3328  -2
  13   3   0 508.936 39.3328   1
  13   3   0 190.848 13.3199   2
 -15  -3   0 566.960 31.5933  -2
 -15  -3   0 566.960 31.5933   1
  15   3   0 578.336 31.7057  -2
  15   3   0 578.336 31.7057   1
  15   3   0 216.456 15.1430   2
  15   3   0 345.414 23.0462   1
  17   3   0 61.3010 7.14271   1
 -19  -3   0 32.3953 6.77801   2
 -19  -3   0 109.772 17.4313  -2
 -19  -3   0 109.772 17.4313   1
  19   3   0 37.7182 4.46135   1
  18   4   0 395.402 36.2900  -2
  19   3   0 395.402 36.2900   1
  19   3   0 28.1438 3.26281   2
 -21  -1   0 345.951 32.5750  -2
 -21  -3   0 345.951 32.5750   1
 -21  -3   0 86.2484 13.8714   2
 -21  -3   0 144.084 14.7776   1
  21   3   0 139.034 8.43913   1
  21   3   0 93.7309 6.34959   2
 -23  -3   0 72.1765 12.2052   1
 -23  -3   0 31.5253 7.79053   2
 -23  -1   0 159.079 22.8764  -2
 -23  -3   0 159.079 22.8764   1
  23   3   0 45.6511 5.67641   2
  23   3   0 84.7553 6.23120   1
 -25  -1   0 59.3021 19.5022  -2
 -25  -3   0 59.3021 19.5022   1
 -25  -5   0 29.3319 19.2838  -2
 -25  -3   0 29.3319 19.2838   1
  25   1   0 86.8200 12.1354  -2
  25   3   0 86.8200 12.1354   1
  25   3   0 20.4575 5.44086   1
  25   5   0 78.3258 22.0232  -2
  25   3   0 78.3258 22.0232   1
 -27  -1   0 147.878 24.3893  -2
 -27  -3   0 147.878 24.3893   1
 -27  -5   0 48.2167 21.8016  -2
 -27  -3   0 48.2167 21.8016   1
  27   5   0 34.9533 12.4683  -2
  27   3   0 34.9533 12.4683   1
  27   1   0 130.688 14.7824  -2
  27   3   0 130.688 14.7824   1
  29   5   0 50.4959 18.9230  -2
  29   3   0 50.4959 18.9230   1
   0   4   0 459.781 20.8649  -2
   0   4   0 459.781 20.8649   1
  -2  -4   0 300.265 21.0771   2
  -2  -4   0 437.410 30.6389   1
  -2  -4   0 762.053 52.7043  -2
  -2  -4   0 762.053 52.7043   1
   2   4   0 548.566 30.6967   1
   2   4   0 375.648 21.1219   2
   2   4   0 914.149 53.0715  -2
   2   4   0 914.149 53.0715   1
  -4  -4   0 3403.77 169.224  -2
  -4  -4   0 3403.77 169.224   1
   4   4   0 2323.35 143.751   1
   4   4   0 3714.17 170.050  -2
   4   4   0 3714.17 170.050   1
  -6  -4   0 650.269 40.2954   2
  -6  -4   0 993.341 60.4585   1
  -6  -4   0 1482.36 112.988  -2
  -6  -4   0 1482.36 112.988   1
   6   4   0 1594.07 113.476  -2
   6   4   0 1594.07 113.476   1
   6   4   0 634.811 40.2637   2
   6   4   0 945.974 60.4254   1
  -8  -4   0 145.670 9.91451   2
  -8  -4   0 379.351 28.5821  -2
  -8  -4   0 379.351 28.5821   1
   8   4   0 358.471 28.6159  -2
   8   4   0 358.471 28.6159   1
   8   4   0 224.213 14.9651   1
   8   4   0 138.097 9.86246   2
 -10  -4   0 1171.69 80.3932  -2
 -10  -4   0 1171.69 80.3932   1
  10   4   0 407.930 26.2497   2
  10   4   0 621.156 39.4209   1
  10   4   0 991.616 80.0537  -2
  10   4   0 991.616 80.0537   1
 -12  -4   0 1554.86 80.5670  -2
 -12  -4   0 1554.86 80.5670   1
  12   4   0 605.461 38.5252   2
  12   4   0 1519.53 113.833  -2
  12   4   0 1519.53 113.833   1
  12   4   0 923.342 58.1617   1
 -14  -4   0 702.024 53.3346  -2
 -14  -4   0 702.024 53.3346   1
  14   4   0 444.403 29.0183   1
  14   4   0 692.677 53.1972  -2
  14   4   0 692.677 53.1972   1
  14   4   0 273.401 18.4827   2
 -16  -4   0 73.4731 10.3852   2
 -16  -4   0 200.126 20.0532  -2
 -16  -4   0 200.126 20.0532   1
 -16  -4   0 132.635 11.8694   1
  16   4   0 109.246 7.39514   1
  16   4   0 57.6288 6.62571   2
 -18  -4   0 180.680 18.1917   1
 -18  -4   0 318.854 28.6039  -2
 -18  -4   0 318.854 28.6039   1
  17   5   0 389.620 32.5723  -2
  18   4   0 389.620 32.5723   1
  18   4   0 178.590 9.29880   2
  18   4   0 241.649 15.8120   1
 -20  -4   0 247.381 20.0830   1
 -20  -4   0 170.072 17.6730   2
  20   4   0 137.999 8.28562   2
  20   4   0 209.074 11.4743   1
 -22  -4   0 80.1706 14.0068   2
 -22  -4   0 113.526 13.4196   1
 -21  -5   0 286.744 29.4492  -2
 -22  -4   0 286.744 29.4492   1
  22   4   0 108.743 7.77593   1
  22   4   0 70.8742 5.14755   2
 -24  -4   0 69.8020 14.5860   2
 -24  -2   0 120.784 20.1412  -2
 -24  -4   0 120.784 20.1412   1
  24   4   0 109.264 9.16894   1
  24   2   0 123.611 12.8551  -2
  24   4   0 123.611 12.8551   1
  24   4   0 65.1689 5.69675   2
 -26  -2   0 117.626 21.4838  -2
 -26  -4   0 117.626 21.4838   1
  26   2   0 114.590 13.7303  -2
  26   4   0 114.590 13.7303   1
  26   6   0 68.2350 21.7648  -2
  26   4   0 68.2350 21.7648   1
  26   4   0 91.1704 11.3806   1
 -28  -6   0 134.660 24.6008  -2
 -28  -4   0 134.660 24.6008   1
 -28  -2   0 117.968 22.7919  -2
 -28  -4   0 117.968 22.7919   1
  28   6   0 108.890 19.2218  -2
  28   4   0 108.890 19.2218   1
  28   2   0 116.046 27.8615  -2
  28   4   0 116.046 27.8615   1
  -1  -5   0 55.4007 4.13812   2
  -1  -5   0 139.720 9.63560  -2
  -1  -5   0 139.720 9.63560   1
  -1  -5   0 81.9334 5.78454   1
   1   5   0 138.334 6.78119  -2
   1   5   0 138.334 6.78119   1
  -3  -5   0 2401.14 153.899  -2
  -3  -5   0 2401.14 153.899   1
  -3  -5   0 1000.72 63.9167   2
  -3  -5   0 1405.16 91.1187   1
   3   5   0 1544.37 91.1377   1
   3   5   0 2539.46 154.069  -2
   3   5   0 2539.46 154.069   1
   3   5   0 1057.75 64.0797   2
  -5  -5   0 2520.55 161.469  -2
  -5  -5   0 2520.55 161.469   1
   5   5   0 1134.02 83.3406   2
   5   5   0 2674.98 161.608  -2
   5   5   0 2674.98 161.608   1
   5   5   0 1659.94 78.2751   1
  -7  -5   0 175.474 12.2469   2
  -7  -5   0 440.257 34.4168  -2
  -7  -5   0 440.257 34.4168   1
  -7  -5   0 262.906 17.6125   1
   7   5   0 188.270 12.2825   2
   7   5   0 467.290 34.6770  -2
   7   5   0 467.290 34.6770   1
   7   5   0 273.800 17.6439   1
  -9  -5   0 116.459 8.16840   2
  -9  -5   0 300.383 21.2254  -2
  -9  -5   0 300.383 21.2254   1
   9   5   0 150.775 10.7728   1
   9   5   0 96.9298 7.94748   2
   9   5   0 213.445 21.1239  -2
   9   5   0 213.445 21.1239   1
 -11  -5   0 245.626 19.4723   1
 -11  -5   0 163.991 14.3645   2
  11   5   0 153.024 11.2408   2
  11   5   0 416.144 32.6703  -2
  11   5   0 416.144 32.6703   1
  11   5   0 248.020 16.7726   1
 -13  -5   0 424.101 33.0246  -2
 -13  -5   0 424.101 33.0246   1
  13   5   0 236.565 16.3519   1
  13   5   0 404.414 32.9762  -2
  13   5   0 404.414 32.9762   1
  13   5   0 146.880 10.8422   2
 -15  -5   0 4.96293 3.85803   2
 -15  -5   0 17.3917 3.66815   1
  14   6   0 67.3635 12.0525  -2
  15   5   0 67.3635 12.0525   1
  15   5   0 19.5438 3.13775   2
 -16  -6   0 92.3908 13.5981  -2
 -17  -5   0 92.3908 13.5981   1
 -17  -5   0 81.1745 10.4211   1
 -17  -5   0 62.3738 10.3603   2
  17   5   0 112.687 9.29623   1
 -19  -5   0 105.596 14.9774   2
 -18  -6   0 183.319 19.4037  -2
 -19  -5   0 183.319 19.4037   1
  19   5   0 146.594 10.3973   2
  19   5   0 215.518 16.2824   1
 -21  -5   0 241.910 21.7335   1
  20   6   0 369.191 34.3629  -2
  21   5   0 369.191 34.3629   1
  21   5   0 150.215 11.8423   2
 -23  -5   0 50.2614 10.6312   1
 -22  -6   0 162.392 24.2431  -2
 -23  -5   0 162.392 24.2431   1
 -23  -5   0 32.1083 7.72361   2
  23   5   0 53.8255 4.95341   1
  23   5   0 34.6143 5.34282   2
 -25  -3   0 77.0999 19.2310  -2
 -25  -5   0 77.0999 19.2310   1
  25   3   0 89.3433 12.7992  -2
  25   5   0 89.3433 12.7992   1
  25   5   0 65.0706 6.88070   1
  25   5   0 42.4457 6.24556   2
 -27  -3   0 58.1055 20.2573  -2
 -27  -5   0 58.1055 20.2573   1
  27   3   0 53.9242 24.0444  -2
  27   5   0 53.9242 24.0444   1
  27   5   0 26.6752 11.3276   1
  27   7   0 21.7710 25.1922  -2
  27   5   0 21.7710 25.1922   1
   0   6   0 28.6437 3.01373   2
   0   6   0 42.6504 3.89059   1
   0   6   0 71.7264 5.97780  -2
   0   6   0 71.7264 5.97780   1
  -2  -6   0 256.913 16.7624  -2
  -2  -6   0 256.913 16.7624   1
   2   6   0 252.591 11.7643  -2
   2   6   0 252.591 11.7643   1
  -4  -6   0 3198.54 197.077  -2
  -4  -6   0 3198.54 197.077   1
   4   6   0 1984.82 122.579   1
   4   6   0 3145.46 196.992  -2
   4   6   0 3145.46 196.992   1
   4   6   0 1290.29 80.2824   2
   6   6   0 51.6438 3.19944   1
   6   6   0 31.3894 2.37344   2
  -8  -6   0 15.0169 2.66099   1
  -8  -6   0 211.530 18.0074  -2
  -8  -6   0 211.530 18.0074   1
  -8  -6   0 11.1975 2.22861   2
   8   6   0 9.72080 1.94856   2
   8   6   0 19.9220 3.78210   1
 -10  -6   0 28.2276 4.42322   2
  10   6   0 37.3015 4.92360   1
  10   6   0 43.8630 9.78648  -2
  10   6   0 43.8630 9.78648   1
 -12  -6   0 4.10709 8.96608  -2
 -12  -6   0 4.10709 8.96608   1
  12   6   0 3.19104 1.97710   2
  12   6   0 4.65520 1.84313   1
 -14  -6   0 15.4049 4.47667   2
  14   6   0 19.7685 3.43652   2
  13   7   0 57.0282 11.7581  -2
  14   6   0 57.0282 11.7581   1
  14   6   0 23.0503 3.98824   1
 -17  -5   0 146.063 16.7504  -2
 -16  -6   0 146.063 16.7504   1
 -15  -7   0 64.1766 11.7443  -2
 -16  -6   0 64.1766 11.7443   1
  15   7   0 54.4538 11.9025  -2
  16   6   0 54.4538 11.9025   1
  17   5   0 131.926 12.4472  -2
  16   6   0 131.926 12.4472   1
 -17  -7   0 150.142 18.8449  -2
 -18  -6   0 150.142 18.8449   1
  19   5   0 147.508 13.6032  -2
  18   6   0 147.508 13.6032   1
  17   7   0 181.998 20.4757  -2
  18   6   0 181.998 20.4757   1
 -21  -5   0 169.966 21.3585  -2
 -20  -6   0 169.966 21.3585   1
 -23  -5   0 158.286 20.4087  -2
 -22  -6   0 158.286 20.4087   1
 -21  -7   0 169.439 21.1702  -2
 -22  -6   0 169.439 21.1702   1
  23   5   0 160.143 16.3221  -2
  22   6   0 160.143 16.3221   1
  22   6   0 122.390 15.0391   1
 -24  -6   0 6.18566 5.11615   1
 -23  -7   0 29.9985 19.5184  -2
 -24  -6   0 29.9985 19.5184   1
  23   7   0 34.4928 19.9186  -2
  24   6   0 34.4928 19.9186   1
  24   4   0 89.3719 14.1672  -2
  24   6   0 89.3719 14.1672   1
  24   6   0 6.01631 3.82979   2
  24   6   0 7.06752 6.88794   1
 -26  -4   0 70.1262 21.0464  -2
 -26  -6   0 70.1262 21.0464   1
  26   6   0 8.39395 4.80527   2
  26   4   0 56.3559 13.4481  -2
  26   6   0 56.3559 13.4481   1
  26   6   0 19.5042 6.08514   1
  -1  -7   0 144.106 9.05608   2
  -1  -7   0 364.063 21.7804  -2
  -1  -7   0 364.063 21.7804   1
  -1  -7   0 208.383 12.2695   1
   1   7   0 174.813 8.72117   1
   1   7   0 305.504 21.5314  -2
   1   7   0 305.504 21.5314   1
   1   7   0 124.780 9.11483   2
  -3  -7   0 1962.98 122.250  -2
  -3  -7   0 1962.98 122.250   1
  -3  -7   0 1116.13 69.9172   1
  -3  -7   0 802.309 49.3212   2
   3   7   0 1130.88 41.1884   1
   3   7   0 790.093 29.0426   2
  -5  -7   0 1778.39 110.815  -2
  -5  -7   0 1778.39 110.815   1
   5   7   0 663.118 29.3506   2
   5   7   0 951.547 41.9521   1
  -7  -7   0 1829.05 134.340  -2
  -7  -7   0 1829.05 134.340   1
  -7  -7   0 174.265 11.0241   1
   7   7   0 144.182 6.37635   1
   7   7   0 101.896 5.26765   2
  -9  -7   0 638.510 42.2409   1
  -9  -7   0 423.943 28.7061   2
   9   7   0 692.488 42.3505   1
   9   7   0 1147.21 85.1750  -2
   9   7   0 1147.21 85.1750   1
   9   7   0 468.404 28.7938   2
 -11  -7   0 137.524 9.68311   2
  11   7   0 113.453 7.52677   2
  11   7   0 153.794 8.71705   1
  13   7   0 52.6253 4.72863   1
  14   8   0 62.5774 12.3706  -2
  15   7   0 62.5774 12.3706   1
  18   6   0 231.389 17.9713  -2
  17   7   0 231.389 17.9713   1
  16   8   0 498.865 40.2634  -2
  17   7   0 498.865 40.2634   1
 -20  -6   0 191.385 19.8501  -2
 -19  -7   0 191.385 19.8501   1
 -20  -8   0 72.7050 16.4080  -2
 -21  -7   0 72.7050 16.4080   1
 -22  -6   0 84.9641 18.0540  -2
 -21  -7   0 84.9641 18.0540   1
  22   6   0 131.282 11.3990  -2
  21   7   0 131.282 11.3990   1
 -24  -6   0 39.0457 16.9148  -2
 -23  -7   0 39.0457 16.9148   1
  22   8   0 140.898 21.1401  -2
  23   7   0 140.898 21.1401   1
  24   6   0 27.7325 19.2187  -2
  23   7   0 27.7325 19.2187   1
 -26  -6   0 17.7351 17.9565  -2
 -25  -7   0 17.7351 17.9565   1
  25   7   0 21.2271 8.25684   1
  25   7   0 25.9553 5.55095   2
 -27  -5   0 50.8788 22.6384  -2
 -27  -7   0 50.8788 22.6384   1
  27   7   0 11.0304 6.52603   1
   0   8   0 368.604 23.8389  -2
   0   8   0 368.604 23.8389   1
   0   8   0 140.002 9.53469   2
   0   8   0 221.667 14.5824   1
  -2  -8   0 1211.31 74.6003   1
  -2  -8   0 816.651 50.3985   2
  -2  -8   0 2124.26 132.202  -2
  -2  -8   0 2124.26 132.202   1
   2   8   0 1198.01 43.9104   1
   2   8   0 805.179 35.7015   2
  -4  -8   0 812.898 34.3324   2
  -4  -8   0 1216.05 51.4673   1
   4   8   0 751.459 28.4706   2
   4   8   0 1137.44 42.7480   1
  -6  -8   0 1270.35 76.7106   2
  -6  -8   0 1874.18 112.636   1
   6   8   0 1780.37 79.4145   1
   6   8   0 1208.34 54.0127   2
  -8  -8   0 658.752 39.6999   1
  -8  -8   0 447.910 27.3784   2
   8   8   0 1050.92 78.2536  -2
   8   8   0 1050.92 78.2536   1
   8   8   0 603.203 27.7699   1
   8   8   0 410.161 19.0766   2
 -10  -8   0 383.952 25.6645   1
 -10  -8   0 254.008 17.4821   2
  10   8   0 392.910 17.8992   1
  10   8   0 260.349 17.4238   2
  10   8   0 638.140 48.7711  -2
  10   8   0 638.140 48.7711   1
  11   9   0 520.283 40.5807  -2
  12   8   0 520.283 40.5807   1
  13   7   0 340.888 23.4259  -2
  12   8   0 340.888 23.4259   1
  12   8   0 180.345 16.8153   2
  13   9   0 243.992 22.4266  -2
  14   8   0 243.992 22.4266   1
  15   7   0 74.8895 9.33543  -2
  14   8   0 74.8895 9.33543   1
 -17  -7   0 661.135 48.9855  -2
 -16  -8   0 661.135 48.9855   1
  17   7   0 598.042 41.2064  -2
  16   8   0 598.042 41.2064   1
  15   9   0 557.020 43.6112  -2
  16   8   0 557.020 43.6112   1
  17   9   0 459.134 37.4790  -2
  18   8   0 459.134 37.4790   1
  21   7   0 150.776 11.8493  -2
  20   8   0 150.776 11.8493   1
  19   9   0 232.530 23.7873  -2
  20   8   0 232.530 23.7873   1
  23   7   0 169.641 13.4137  -2
  22   8   0 169.641 13.4137   1
  21   9   0 224.941 25.9479  -2
  22   8   0 224.941 25.9479   1
 -25  -7   0 87.3257 19.1637  -2
 -24  -8   0 87.3257 19.1637   1
  25   7   0 40.6120 22.4961  -2
  24   8   0 40.6120 22.4961   1
 -27  -7   0 80.2810 20.6373  -2
 -26  -8   0 80.2810 20.6373   1
  26   8   0 80.8988 10.6151   2
  28   8   0 49.8339 8.81783   1
  -1  -9   0 247.685 14.6483   1
  -1  -9   0 440.370 28.3947  -2
  -1  -9   0 440.370 28.3947   1
   1   9   0 144.201 5.69278   2
   1   9   0 206.815 10.3429   1
  -3  -9   0 383.714 16.2405   2
  -3  -9   0 548.103 22.4410   1
   3   9   0 474.049 16.1275   1
   3   9   0 331.731 16.1490   2
  -5  -9   0 67.0515 6.49416   2
  -5  -9   0 100.073 5.83462   1
   5   9   0 78.9667 3.46917   2
   5   9   0 117.435 4.73835   1
  -7  -9   0 784.671 45.9768   1
  -7  -9   0 518.564 30.8545   2
   7   9   0 464.877 17.8536   2
   7   9   0 692.218 32.1678   1
  -9  -9   0 62.1813 6.93949   1
  -9  -9   0 59.9619 6.15106   2
   9   9   0 78.1485 4.57790   1
   9   9   0 62.2203 3.93801   2
 -11  -9   0 272.267 18.0529   2
 -11  -9   0 406.353 25.9955   1
  11   9   0 252.131 17.1974   2
  11   9   0 375.550 25.0408   1
  12   8   0 575.408 37.4632  -2
  11   9   0 575.408 37.4632   1
  12  10   0 347.234 17.9118  -2
  13   9   0 347.234 17.9118   1
  14   8   0 323.295 22.6723  -2
  13   9   0 323.295 22.6723   1
 -16  -8   0 613.250 44.2379  -2
 -15  -9   0 613.250 44.2379   1
  16   8   0 493.535 36.2629  -2
  15   9   0 493.535 36.2629   1
  14  10   0 338.035 28.6362  -2
  15   9   0 338.035 28.6362   1
  16  10   0 299.993 26.7146  -2
  17   9   0 299.993 26.7146   1
  18   8   0 412.996 31.4313  -2
  17   9   0 412.996 31.4313   1
 -20  -8   0 202.990 23.1172  -2
 -19  -9   0 202.990 23.1172   1
  20   8   0 272.900 19.5005  -2
  19   9   0 272.900 19.5005   1
 -22  -8   0 179.412 21.4013  -2
 -21  -9   0 179.412 21.4013   1
  22   8   0 188.839 21.5329  -2
  21   9   0 188.839 21.5329   1
 -24  -8   0 65.0449 17.3242  -2
 -23  -9   0 65.0449 17.3242   1
  24   8   0 95.6563 21.3902  -2
  23   9   0 95.6563 21.3902   1
 -26  -8   0 215.547 26.1783  -2
 -25  -9   0 215.547 26.1783   1
  27   9   0 44.4718 7.23766   2
   0  10   0 184.138 8.81024   2
   0  10   0 278.340 12.9456   1
  -2 -10   0 500.610 22.2543   2
  -2 -10   0 772.952 34.0954   1
   2  10   0 492.585 18.4155   2
   2  10   0 762.620 28.2519   1
  -4 -10   0 169.964 7.92255   2
  -4 -10   0 247.529 11.3377   1
   4  10   0 234.993 8.03713   1
   4  10   0 152.382 7.83229   2
  -6 -10   0 24.8419 3.63499   2
  -6 -10   0 34.1937 5.38109   1
   6  10   0 24.0105 1.98651   2
   6  10   0 41.1276 2.54898   1
  -8 -10   0 313.698 21.6089   1
  -8 -10   0 206.252 14.8531   2
   8  10   0 215.309 8.44810   2
   8  10   0 325.141 12.4115   1
 -10 -10   0 6.06427 2.91348   1
  11   9   0 256.111 18.1140  -2
  10  10   0 256.111 18.1140   1
  12  10   0 86.3701 7.10543   1
  11  11   0 121.947 14.2770  -2
  12  10   0 121.947 14.2770   1
  13   9   0 294.135 20.7988  -2
  12  10   0 294.135 20.7988   1
  15   9   0 417.541 20.6930  -2
  14  10   0 417.541 20.6930   1
  13  11   0 327.120 17.1747  -2
  14  10   0 327.120 17.1747   1
  15  11   0 261.517 14.6546  -2
  16  10   0 261.517 14.6546   1
  17   9   0 293.631 23.5203  -2
  16  10   0 293.631 23.5203   1
 -19  -9   0 160.537 19.2099  -2
 -18 -10   0 160.537 19.2099   1
  19   9   0 138.319 10.7253  -2
  18  10   0 138.319 10.7253   1
 -21  -9   0 103.220 16.9092  -2
 -20 -10   0 103.220 16.9092   1
  21   9   0 90.0972 17.1492  -2
  20  10   0 90.0972 17.1492   1
 -23  -9   0 27.0074 15.2103  -2
 -22 -10   0 27.0074 15.2103   1
  23   9   0 39.3468 18.7753  -2
  22  10   0 39.3468 18.7753   1
 -25  -9   0 110.319 20.6433  -2
 -24 -10   0 110.319 20.6433   1
  28  10   0 3.59975 7.03884   2
  -1 -11   0 195.425 8.70576   2
  -1 -11   0 282.179 12.2657   1
   1  11   0 161.590 8.58557   2
   1  11   0 236.302 12.1525   1
  -3 -11   0 67.1357 4.46615   1
  -3 -11   0 48.9041 3.51699   2
   3  11   0 72.5140 3.41959   1
   3  11   0 53.5298 2.82040   2
  -5 -11   0 109.778 6.41147   1
  -5 -11   0 78.2900 7.36670   2
   5  11   0 89.1294 3.86157   2
   5  11   0 125.104 4.45364   1
  -7 -11   0 88.5120 7.97353   1
  -7 -11   0 70.0836 6.67307   2
   7  11   0 85.0199 4.84358   1
   7  11   0 63.2376 3.29118   2
  -9 -11   0 245.641 16.9843   2
  -9 -11   0 332.862 22.2318   1
  10  10   0 355.057 17.3893  -2
   9  11   0 355.057 17.3893   1
   8  12   0 685.675 52.6374  -2
   9  11   0 685.675 52.6374   1
   9  11   0 243.879 11.6432   2
   9  11   0 322.071 21.2198   1
  10  12   0 164.264 18.0287  -2
  11  11   0 164.264 18.0287   1
  12  10   0 105.067 7.37024  -2
  11  11   0 105.067 7.37024   1
  11  11   0 27.0622 4.04908   2
  11  11   0 33.8461 4.54612   1
  12  12   0 357.165 18.6864  -2
  13  11   0 357.165 18.6864   1
  14  10   0 283.271 14.8945  -2
  13  11   0 283.271 14.8945   1
  14  12   0 275.514 15.2129  -2
  15  11   0 275.514 15.2129   1
  16  10   0 278.879 21.9705  -2
  15  11   0 278.879 21.9705   1
  18  10   0 62.6885 7.82076  -2
  17  11   0 62.6885 7.82076   1
 -20 -10   0 171.222 20.3133  -2
 -19 -11   0 171.222 20.3133   1
 -22 -10   0 7.73732 13.6029  -2
 -21 -11   0 7.73732 13.6029   1
  22  10   0 22.1055 15.8351  -2
  21  11   0 22.1055 15.8351   1
 -24 -10   0 99.0751 17.0964  -2
 -23 -11   0 99.0751 17.0964   1
 -26 -10   0 37.4667 18.7464  -2
 -25 -11   0 37.4667 18.7464   1
   0  12   0 60.1456 3.95083   2
   0  12   0 75.5831 4.75704   1
  -2 -12   0 206.437 9.83666   2
  -2 -12   0 293.977 13.7016   1
   2  12   0 202.097 7.98379   2
   2  12   0 288.214 13.6789   1
  -4 -12   0 384.911 17.3783   2
  -4 -12   0 566.111 25.0949   1
   4  12   0 547.315 20.7437   1
   4  12   0 374.936 14.3618   2
  -6 -12   0 321.818 23.4627   2
  -6 -12   0 454.835 33.7804   1
   6  12   0 538.785 17.1218   1
   6  12   0 367.218 13.5203   2
  -8 -12   0 530.699 34.4087   1
   8  12   0 525.214 23.9715   1
   8  12   0 365.384 13.9577   2
   7  13   0 673.534 45.5523  -2
   8  12   0 673.534 45.5523   1
   9  11   0 827.029 55.5554  -2
   8  12   0 827.029 55.5554   1
  11  11   0 231.419 12.2557  -2
  10  12   0 231.419 12.2557   1
  10  12   0 179.376 12.4510   1
  10  12   0 126.466 9.19520   2
   9  13   0 298.217 25.8602  -2
  10  12   0 298.217 25.8602   1
  11  13   0 730.571 35.7729  -2
  12  12   0 730.571 35.7729   1
  13  11   0 505.290 24.3838  -2
  12  12   0 505.290 24.3838   1
  15  11   0 341.646 25.3971  -2
  14  12   0 341.646 25.3971   1
  13  13   0 403.244 20.9891  -2
  14  12   0 403.244 20.9891   1
 -17 -11   0 313.808 24.9014  -2
 -16 -12   0 313.808 24.9014   1
  17  11   0 241.132 14.5191  -2
  16  12   0 241.132 14.5191   1
 -19 -11   0 139.134 15.8439  -2
 -18 -12   0 139.134 15.8439   1
  19  11   0 97.8886 9.52119  -2
  18  12   0 97.8886 9.52119   1
 -21 -11   0 107.753 16.6290  -2
 -20 -12   0 107.753 16.6290   1
 -23 -11   0 96.3665 17.7385  -2
 -22 -12   0 96.3665 17.7385   1
 -25 -11   0 168.625 21.9708  -2
 -24 -12   0 168.625 21.9708   1
  -1 -13   0 187.539 9.55331   2
  -1 -13   0 273.456 13.4359   1
   1  13   0 203.370 9.59207   2
   1  13   0 293.692 13.4833   1
  -3 -13   0 530.254 25.3202   1
  -3 -13   0 354.330 17.1643   2
   3  13   0 578.309 20.9322   1
   3  13   0 385.792 14.1846   2
  -5 -13   0 382.945 17.3174   2
  -5 -13   0 562.553 25.0173   1
   5  13   0 542.227 20.6601   1
   5  13   0 368.659 14.2874   2
  -7 -13   0 91.6723 8.79432   2
   7  13   0 100.745 4.51054   2
   7  13   0 149.361 6.38223   1
   6  14   0 170.114 13.1215  -2
   7  13   0 170.114 13.1215   1
   9  13   0 153.993 11.0713   1
   8  14   0 186.361 14.5757  -2
   9  13   0 186.361 14.5757   1
  10  12   0 317.728 15.8556  -2
   9  13   0 317.728 15.8556   1
   9  13   0 114.803 8.68622   2
  10  14   0 1005.75 39.5176  -2
  11  13   0 1005.75 39.5176   1
  12  12   0 805.770 37.6315  -2
  11  13   0 805.770 37.6315   1
  12  14   0 423.392 17.6762  -2
  13  13   0 423.392 17.6762   1
  14  12   0 517.909 36.2656  -2
  13  13   0 517.909 36.2656   1
  14  14   0 140.643 17.7288  -2
  15  13   0 140.643 17.7288   1
  16  12   0 265.355 14.5486  -2
  15  13   0 265.355 14.5486   1
 -18 -12   0 203.768 20.0052  -2
 -17 -13   0 203.768 20.0052   1
  18  12   0 143.467 16.1943  -2
  17  13   0 143.467 16.1943   1
 -20 -12   0 127.714 17.9834  -2
 -19 -13   0 127.714 17.9834   1
 -22 -12   0 93.8745 17.6485  -2
 -21 -13   0 93.8745 17.6485   1
 -24 -12   0 228.988 25.7801  -2
 -23 -13   0 228.988 25.7801   1
   0  14   0 -1.3498 1.66823   1
   0  14   0 -0.8606 1.47004   2
  -2 -14   0 37.0272 3.82881   1
  -2 -14   0 23.5244 2.45263   2
   2  14   0 27.6476 3.31747   2
   2  14   0 44.6588 4.03780   1
  -4 -14   0 45.0789 3.72793   2
  -4 -14   0 65.5931 4.63127   1
   4  14   0 59.4764 3.40819   1
   4  14   0 37.5156 2.80992   2
  -6 -14   0 13.0196 3.56007   2
  -6 -14   0 14.7976 2.34470   1
   6  14   0 22.0136 2.03885   1
   5  15   0 66.2722 7.14656  -2
   6  14   0 66.2722 7.14656   1
   6  14   0 14.2178 2.14072   2
   9  13   0 145.094 8.47205  -2
   8  14   0 145.094 8.47205   1
   7  15   0 54.5844 7.54560  -2
   8  14   0 54.5844 7.54560   1
   8  14   0 23.8794 4.23977   2
   8  14   0 31.9531 4.94825   1
   9  15   0 906.177 35.6766  -2
  10  14   0 906.177 35.6766   1
  11  13   0 1145.94 52.8016  -2
  10  14   0 1145.94 52.8016   1
  11  15   0 211.374 9.93546  -2
  12  14   0 211.374 9.93546   1
  13  13   0 366.660 26.4070  -2
  12  14   0 366.660 26.4070   1
  15  13   0 123.904 8.99305  -2
  14  14   0 123.904 8.99305   1
  13  15   0 99.6368 6.90099  -2
  14  14   0 99.6368 6.90099   1
  17  13   0 92.9079 12.2745  -2
  16  14   0 92.9079 12.2745   1
 -19 -13   0 44.8775 13.7066  -2
 -18 -14   0 44.8775 13.7066   1
  19  13   0 68.4229 12.9213  -2
  18  14   0 68.4229 12.9213   1
 -21 -13   0 48.8105 15.4874  -2
 -20 -14   0 48.8105 15.4874   1
 -23 -13   0 108.461 20.1049  -2
 -22 -14   0 108.461 20.1049   1
  -1 -15   0 99.8682 6.04944   2
  -1 -15   0 127.528 7.52857   1
   1  15   0 105.233 6.06315   2
   1  15   0 143.039 7.59879   1
  -3 -15   0 109.272 6.90356   1
  -3 -15   0 86.4569 5.71618   2
   3  15   0 99.4884 4.43845   2
   3  15   0 128.204 7.01883   1
  -5 -15   0 46.9719 4.31559   2
  -5 -15   0 61.8300 5.06721   1
   5  15   0 73.1170 3.85227   1
   5  15   0 57.7118 4.34115   2
   7  15   0 27.2619 5.12415   1
   8  14   0 40.7612 3.98748  -2
   7  15   0 40.7612 3.98748   1
   7  15   0 24.7214 2.81016   2
   6  16   0 235.254 17.4121  -2
   7  15   0 235.254 17.4121   1
   8  16   0 310.651 15.5112  -2
   9  15   0 310.651 15.5112   1
  10  14   0 691.015 32.4035  -2
   9  15   0 691.015 32.4035   1
  12  14   0 203.817 16.0649  -2
  11  15   0 203.817 16.0649   1
  10  16   0 325.977 14.0852  -2
  11  15   0 325.977 14.0852   1
  12  16   0 189.426 9.48747  -2
  13  15   0 189.426 9.48747   1
  14  14   0 126.954 8.82011  -2
  13  15   0 126.954 8.82011   1
  16  14   0 57.0331 7.00362  -2
  15  15   0 57.0331 7.00362   1
 -18 -14   0 33.3545 14.4111  -2
 -17 -15   0 33.3545 14.4111   1
  18  14   0 14.9450 6.39581  -2
  17  15   0 14.9450 6.39581   1
 -20 -14   0 105.437 16.0794  -2
 -19 -15   0 105.437 16.0794   1
 -22 -14   0 60.4617 18.1606  -2
 -21 -15   0 60.4617 18.1606   1
   0  16   0 152.719 8.43640   1
   0  16   0 109.817 6.51342   2
  -2 -16   0 203.148 10.2625   2
  -2 -16   0 288.753 13.9396   1
   2  16   0 201.715 10.2215   2
   2  16   0 281.013 13.8807   1
  -4 -16   0 189.288 10.4552   1
  -4 -16   0 133.520 7.98566   2
   4  16   0 215.735 10.5578   1
   4  16   0 156.004 6.39055   2
  -6 -16   0 238.191 16.9142   2
  -7 -15   0 363.296 26.0827  -2
  -6 -16   0 363.296 26.0827   1
  -6 -16   0 356.260 22.4145   1
   6  16   0 320.625 15.9938   1
   6  16   0 228.037 11.4998   2
   5  17   0 562.848 38.2080  -2
   6  16   0 562.848 38.2080   1
   9  15   0 337.085 16.7425  -2
   8  16   0 337.085 16.7425   1
   8  16   0 244.728 16.8989   1
   7  17   0 325.365 23.3325  -2
   8  16   0 325.365 23.3325   1
   9  17   0 491.204 20.3043  -2
  10  16   0 491.204 20.3043   1
  11  15   0 382.913 26.7201  -2
  10  16   0 382.913 26.7201   1
  11  17   0 227.491 11.0820  -2
  12  16   0 227.491 11.0820   1
  13  15   0 213.083 12.0788  -2
  12  16   0 213.083 12.0788   1
  13  17   0 101.833 10.2331  -2
  14  16   0 101.833 10.2331   1
  15  15   0 72.0250 7.21448  -2
  14  16   0 72.0250 7.21448   1
  17  15   0 100.344 8.43393  -2
  16  16   0 100.344 8.43393   1
 -19 -15   0 156.248 20.9668  -2
 -18 -16   0 156.248 20.9668   1
  19  15   0 191.424 17.4267  -2
  18  16   0 191.424 17.4267   1
 -21 -15   0 89.6340 16.2240  -2
 -20 -16   0 89.6340 16.2240   1
 -23 -15   0 39.5652 18.4184  -2
 -22 -16   0 39.5652 18.4184   1
  -1 -17   0 250.730 12.8610   1
  -1 -17   0 175.317 9.28869   2
   1  17   0 178.124 9.30824   2
   1  17   0 263.682 12.9245   1
  -3 -17   0 20.0737 2.72862   2
  -3 -17   0 25.4127 3.14301   1
   3  17   0 27.0179 3.20246   2
   3  17   0 39.5411 4.51167   1
  -5 -17   0 222.185 11.3391   2
  -5 -17   0 315.751 15.6284   1
   5  17   0 324.219 15.6013   1
   5  17   0 222.194 11.2021   2
   7  17   0 93.5867 6.22075   2
   7  17   0 143.816 11.4590   1
   6  18   0 141.922 11.5672  -2
   7  17   0 141.922 11.5672   1
   8  18   0 285.613 14.7438  -2
   9  17   0 285.613 14.7438   1
  10  16   0 463.165 31.6376  -2
   9  17   0 463.165 31.6376   1
 -12 -16   0 282.285 26.4391  -2
 -11 -17   0 282.285 26.4391   1
  12  16   0 226.518 13.0377  -2
  11  17   0 226.518 13.0377   1
  10  18   0 178.686 10.7478  -2
  11  17   0 178.686 10.7478   1
  12  18   0 96.2132 8.39558  -2
  13  17   0 96.2132 8.39558   1
  14  16   0 108.364 8.49706  -2
  13  17   0 108.364 8.49706   1
  16  16   0 185.736 11.4410  -2
  15  17   0 185.736 11.4410   1
  14  18   0 141.035 19.7521  -2
  15  17   0 141.035 19.7521   1
 -20 -16   0 67.6334 16.3597  -2
 -19 -17   0 67.6334 16.3597   1
 -22 -16   0 18.8287 17.4796  -2
 -21 -17   0 18.8287 17.4796   1
   0  18   0 97.2058 6.34443   2
   0  18   0 139.261 8.30751   1
  -2 -18   0 75.7615 5.68313   2
  -2 -18   0 111.216 7.17665   1
   2  18   0 104.990 7.17524   1
   2  18   0 75.2969 5.65867   2
  -4 -18   0 166.290 9.44125   1
  -4 -18   0 113.331 6.97937   2
   4  18   0 165.454 9.39748   1
   4  18   0 104.354 6.83742   2
  -6 -18   0 7.96865 3.33415   1
   6  18   0 3.11783 3.42591   1
   6  18   0 4.46946 2.28206   2
   5  19   0 7.04516 4.23166  -2
   6  18   0 7.04516 4.23166   1
   7  19   0 155.111 13.1850  -2
   8  18   0 155.111 13.1850   1
   8  18   0 68.3562 8.05283   1
   9  19   0 57.5284 10.5476  -2
  10  18   0 57.5284 10.5476   1
  11  17   0 158.271 9.44116  -2
  10  18   0 158.271 9.44116   1
  11  19   0 44.6294 7.36639  -2
  12  18   0 44.6294 7.36639   1
  13  17   0 78.4574 7.29033  -2
  12  18   0 78.4574 7.29033   1
  15  17   0 98.6974 8.22118  -2
  14  18   0 98.6974 8.22118   1
  13  19   0 62.5017 20.1318  -2
  14  18   0 62.5017 20.1318   1
 -19 -17   0 -19.793 17.6796  -2
 -18 -18   0 -19.793 17.6796   1
  -1 -19   0 -0.6647 2.43816   1
  -1 -19   0 -0.6214 3.13943   2
   1  19   0 -1.3500 2.25080   2
  -3 -19   0 3.76672 2.40933   2
  -3 -19   0 2.15615 2.69546   1
   3  19   0 -0.8316 2.39674   2
   3  19   0 -1.6584 2.49210   1
  -5 -19   0 10.9556 2.98170   1
  -5 -19   0 9.69430 4.31637   2
   5  19   0 11.2037 3.25360   2
   5  19   0 9.74258 2.97116   1
  -7 -19   0 88.9353 10.0405   2
   6  20   0 202.969 15.0036  -2
   7  19   0 202.969 15.0036   1
   7  19   0 94.3865 6.61296   2
   8  18   0 189.307 16.7249  -2
   7  19   0 189.307 16.7249   1
   7  19   0 122.757 11.0489   1
   9  19   0 59.4090 8.43001   1
  10  18   0 130.419 13.9548  -2
   9  19   0 130.419 13.9548   1
   8  20   0 277.095 21.0162  -2
   9  19   0 277.095 21.0162   1
  10  20   0 42.8436 7.02912  -2
  11  19   0 42.8436 7.02912   1
  12  18   0 43.5599 5.71016  -2
  11  19   0 43.5599 5.71016   1
  12  20   0 168.156 10.3608  -2
  13  19   0 168.156 10.3608   1
  14  18   0 108.838 8.13141  -2
  13  19   0 108.838 8.13141   1
  16  18   0 25.3362 10.3405  -2
  15  19   0 25.3362 10.3405   1
 -20 -18   0 -18.700 19.9602  -2
 -19 -19   0 -18.700 19.9602   1
   0  20   0 23.2296 3.49583   1
   0  20   0 22.3853 4.99757   2
  -2 -20   0 89.3514 6.80316   2
   0  20   0 152.125 14.2989  -2
  -2 -20   0 152.125 14.2989   1
  -2 -20   0 113.710 11.2828   1
   2  20   0 78.6620 6.42638   2
   2  20   0 96.1595 10.8387   1
  -4 -20   0 63.1380 5.76205   2
   4  20   0 58.1920 6.04328   1
   4  20   0 46.1264 5.59027   2
  -6 -20   0 110.012 8.20343   1
  -6 -20   0 79.4122 10.2714   2
   6  20   0 92.8636 6.79297   2
   6  20   0 123.966 8.08537   1
  -8 -20   0 235.401 18.0851   2
   7  21   0 519.469 35.6109  -2
   8  20   0 519.469 35.6109   1
   9  19   0 393.847 28.7403  -2
   8  20   0 393.847 28.7403   1
   8  20   0 324.259 22.6327   1
   8  20   0 225.291 16.7173   2
 -11 -19   0 36.7940 20.6664  -2
 -10 -20   0 36.7940 20.6664   1
  11  19   0 21.8766 10.6671  -2
  10  20   0 21.8766 10.6671   1
   9  21   0 62.8821 8.07302  -2
  10  20   0 62.8821 8.07302   1
  11  21   0 154.603 10.2459  -2
  12  20   0 154.603 10.2459   1
  13  19   0 185.172 10.9996  -2
  12  20   0 185.172 10.9996   1
  13  21   0 348.132 34.9241  -2
  14  20   0 348.132 34.9241   1
  15  19   0 250.016 14.6650  -2
  14  20   0 250.016 14.6650   1
 -17 -19   0 39.3409 20.1968  -2
 -16 -20   0 39.3409 20.1968   1
  17  19   0 57.0803 12.6935  -2
  16  20   0 57.0803 12.6935   1
  19  19   0 60.7972 16.0898  -2
  18  20   0 60.7972 16.0898   1
  -3 -21   0 347.797 26.4048  -2
  -1 -21   0 347.797 26.4048   1
   3  21   0 344.648 25.6195  -2
   1  21   0 344.648 25.6195   1
  -5 -21   0 132.682 16.5105  -2
  -3 -21   0 132.682 16.5105   1
  -1 -21   0 319.744 22.4765  -2
  -3 -21   0 319.744 22.4765   1
   3  21   0 83.3925 10.2791   1
   3  21   0 62.6683 8.74517   2
   1  21   0 279.062 23.1611  -2
   3  21   0 279.062 23.1611   1
  -5 -21   0 85.7848 11.2155   1
  -3 -21   0 158.611 15.0500  -2
  -5 -21   0 158.611 15.0500   1
   5  21   0 59.1786 6.18326   2
   5  21   0 83.0998 7.27389   1
  -7 -21   0 242.860 20.2169   1
  -7 -21   0 173.163 15.6512   2
   8  20   0 526.335 36.3376  -2
   7  21   0 526.335 36.3376   1
   7  21   0 273.386 19.3291   1
   7  21   0 190.793 10.6522   2
  -9 -21   0 24.6864 6.08125   2
   9  21   0 65.9120 9.51224   1
   8  22   0 54.7635 7.07319  -2
   9  21   0 54.7635 7.07319   1
  10  20   0 78.8952 13.6358  -2
   9  21   0 78.8952 13.6358   1
  10  22   0 73.5601 8.91085  -2
  11  21   0 73.5601 8.91085   1
  12  20   0 125.111 15.3614  -2
  11  21   0 125.111 15.3614   1
  14  20   0 316.387 25.1275  -2
  13  21   0 316.387 25.1275   1
  12  22   0 232.833 13.2920  -2
  13  21   0 232.833 13.2920   1
  16  20   0 214.944 14.0789  -2
  15  21   0 214.944 14.0789   1
  14  22   0 222.466 16.2142  -2
  15  21   0 222.466 16.2142   1
  18  20   0 135.401 17.5039  -2
  17  21   0 135.401 17.5039   1
  -2 -22   0 159.866 17.3002  -2
   0  22   0 159.866 17.3002   1
   2  22   0 155.550 15.9544  -2
   0  22   0 155.550 15.9544   1
  -4 -22   0 87.2658 15.9726  -2
  -2 -22   0 87.2658 15.9726   1
   4  22   0 126.468 14.1516  -2
   2  22   0 126.468 14.1516   1
   0  22   0 145.213 16.1567  -2
   2  22   0 145.213 16.1567   1
   6  22   0 189.904 18.2403  -2
   4  22   0 189.904 18.2403   1
  -4 -22   0 203.015 18.4554  -2
  -6 -22   0 203.015 18.4554   1
   6  22   0 98.0013 10.7731   2
   4  22   0 193.319 19.2006  -2
   6  22   0 193.319 19.2006   1
   6  22   0 131.332 13.4718   1
  -8 -22   0 16.9675 7.20943   1
   8  22   0 28.5899 4.30495   2
   9  21   0 79.5299 14.0894  -2
   8  22   0 79.5299 14.0894   1
   8  22   0 31.6203 6.20794   1
  11  21   0 65.7470 14.2904  -2
  10  22   0 65.7470 14.2904   1
  10  22   0 45.5714 7.15871   1
  11  23   0 30.4321 12.3328  -2
  12  22   0 30.4321 12.3328   1
  13  21   0 176.661 18.6691  -2
  12  22   0 176.661 18.6691   1
  13  23   0 85.9416 13.3930  -2
  14  22   0 85.9416 13.3930   1
  15  21   0 206.613 20.7632  -2
  14  22   0 206.613 20.7632   1
  15  23   0 34.9126 28.5675  -2
  16  22   0 34.9126 28.5675   1
  -3 -23   0 41.7179 14.5755  -2
  -1 -23   0 41.7179 14.5755   1
   1  23   0 27.1466 12.2107  -2
  -1 -23   0 27.1466 12.2107   1
   3  23   0 32.0573 12.3113  -2
   1  23   0 32.0573 12.3113   1
   1  23   0 71.5131 14.8170  -2
   3  23   0 71.5131 14.8170   1
   5  23   0 60.9665 14.0881  -2
   3  23   0 60.9665 14.0881   1
   7  23   0 51.3817 14.5060  -2
   5  23   0 51.3817 14.5060   1
   3  23   0 38.6301 14.4074  -2
   5  23   0 38.6301 14.4074   1
   7  23   0 8.64582 5.21408   2
   7  23   0 6.89127 5.38037   1
  10  22   0 47.6851 14.5923  -2
   9  23   0 47.6851 14.5923   1
   9  23   0 1.41890 3.56763   2
   9  23   0 4.22485 5.88694   1
  10  24   0 55.0074 11.6131  -2
  11  23   0 55.0074 11.6131   1
  12  22   0 17.9934 13.7466  -2
  11  23   0 17.9934 13.7466   1
  11  23   0 -2.2952 6.06525   1
  12  24   0 36.2845 10.7540  -2
  13  23   0 36.2845 10.7540   1
  14  24   0 67.1569 31.9254  -2
  15  23   0 67.1569 31.9254   1
   4  24   0 137.066 16.9873  -2
   2  24   0 137.066 16.9873   1
   6  24   0 202.474 20.3424  -2
   4  24   0 202.474 20.3424   1
   8  24   0 153.576 19.0017  -2
   6  24   0 153.576 19.0017   1
   8  24   0 50.7881 8.17502   1
   8  24   0 39.8732 7.93731   2
  10  24   0 115.456 14.3584   1
  10  24   0 68.8159 7.13980   2
  11  23   0 108.620 19.0169  -2
  10  24   0 108.620 19.0169   1
  12  24   0 31.7584 9.08369   1
  13  23   0 35.0973 16.7834  -2
  12  24   0 35.0973 16.7834   1
  13  25   0 67.3137 34.3986  -2
  14  24   0 67.3137 34.3986   1
   5  25   0 251.051 23.3955  -2
   3  25   0 251.051 23.3955   1
   7  25   0 170.989 20.5042  -2
   5  25   0 170.989 20.5042   1
   9  25   0 144.842 20.7975  -2
   7  25   0 144.842 20.7975   1
   9  25   0 50.4763 8.84231   1
  11  25   0 75.8428 9.17928   2
  13  25   0 26.3730 9.86548   1
  14  26   0 86.9340 40.3338  -2
  15  25   0 86.9340 40.3338   1
   8  26   0 74.6031 19.6548  -2
   6  26   0 74.6031 19.6548   1
  10  26   0 20.1428 8.06056   2
  12  26   0 16.2225 10.2903   1
  30  -2  -1 66.1252 19.4778  -2
  30   0  -1 66.1252 19.4778   1
  28  -2  -1 92.4383 13.9365  -2
  28   0  -1 92.4383 13.9365   1
 -28   2   1 75.6746 22.0076  -2
 -28   0   1 75.6746 22.0076   1
  26  -2  -1 70.6106 11.9218  -2
  26   0  -1 70.6106 11.9218   1
 -26   2   1 66.5853 20.0546  -2
 -26   0   1 66.5853 20.0546   1
  24   0  -1 -0.8957 4.32670   1
 -24   2   1 92.1169 20.3930  -2
 -24   0   1 92.1169 20.3930   1
  22   0  -1 -2.5783 3.29102   2
  22   0  -1 -2.2621 3.46296   1
 -22   2   1 95.7170 19.5583  -2
 -22   0   1 95.7170 19.5583   1
 -22   0   1 2.39156 5.72057   2
  20   0  -1 -2.2757 2.67082   2
  20   0  -1 -1.4736 2.90459   1
 -20   0   1 0.07756 5.12977   1
  18   0  -1 -1.2054 2.36497   2
  18   0  -1 -1.0615 2.64039   1
 -18   0   1 -0.6149 2.97674   1
 -18   0   1 -2.4434 4.07751   2
  16   0  -1 -1.0918 1.97261   2
  16   0  -1 -2.5680 2.16872   1
  14   0  -1 0.37815 1.96833   1
  14   0  -1 -1.5907 1.57788   2
  12   0  -1 1733.34 128.479  -2
  12   0  -1 1733.34 128.479   1
  12   0  -1 -1.8184 1.47073   2
  12   0  -1 -1.0714 1.72633   1
  10   0  -1 0.24803 1.43430   1
  10   0  -1 -1.4312 1.29517   2
  10   0  -1 85.8625 10.4280  -2
  10   0  -1 85.8625 10.4280   1
   8   0  -1 -0.5095 1.10041   2
   8   0  -1 30.4992 7.04795  -2
   8   0  -1 30.4992 7.04795   1
   8   0  -1 -0.9261 1.17902   1
   6   0  -1 0.47575 1.03878   2
   6   0  -1 1.07568 1.13380   1
   6   0  -1 14.5695 5.52188  -2
   6   0  -1 14.5695 5.52188   1
  -6   0   1 -0.7649 5.54904  -2
  -6   0   1 -0.7649 5.54904   1
   4   0  -1 -0.0592 0.72989   2
   4   0  -1 -2.0752 3.78628  -2
   4   0  -1 -2.0752 3.78628   1
   4   0  -1 -0.0499 0.77522   1
  -4   0   1 -3.7255 4.03632  -2
  -4   0   1 -3.7255 4.03632   1
   8   0   1 36.4768 7.76869  -2
   8   0   1 36.4768 7.76869   1
  12   0   1 1497.42 110.669  -2
  12   0   1 1497.42 110.669   1
  12   0   1 -0.9238 1.67707   2
  14   0   1 0.22458 2.12870   1
  14   0   1 -0.3315 1.90622   2
  16   0   1 -0.8531 2.36053   1
  16   0   1 -1.5282 2.09644   2
 -18   0  -1 -14.245 12.9680  -2
 -18   0  -1 -14.245 12.9680   1
  18   0   1 -1.0827 2.60358   1
  18   0   1 -0.8193 2.55021   2
 -20   0  -1 2.09678 4.90893   1
  20   0   1 -3.8467 3.19242   1
  20   0   1 3.84260 3.39009   2
 -22   0  -1 2.54351 3.70607   1
  22   0   1 -0.1335 3.20326   1
  22   0   1 2.00264 2.95831   2
 -24  -2  -1 47.7746 18.2048  -2
 -24   0  -1 47.7746 18.2048   1
  24   0   1 -3.0662 3.60925   1
  24   0   1 -0.8981 3.91042   2
 -26  -2  -1 93.7992 21.7462  -2
 -26   0  -1 93.7992 21.7462   1
  26   2   1 82.9195 12.3917  -2
  26   0   1 82.9195 12.3917   1
 -28  -2  -1 41.0800 22.1556  -2
 -28   0  -1 41.0800 22.1556   1
  28   2   1 73.0094 14.2380  -2
  28   0   1 73.0094 14.2380   1
  29  -1  -1 185.843 21.9619  -2
  29  -1  -1 185.843 21.9619   1
  27  -1  -1 57.9515 12.7311  -2
  27  -1  -1 57.9515 12.7311   1
  27  -3  -1 108.146 13.2859  -2
  27  -1  -1 108.146 13.2859   1
 -27   3   1 79.3372 21.0075  -2
 -27   1   1 79.3372 21.0075   1
 -27   1   1 76.0576 19.6754  -2
 -27   1   1 76.0576 19.6754   1
  25  -1  -1 27.7145 5.88470   1
 -25   1   1 65.7120 18.9947  -2
 -25   1   1 65.7120 18.9947   1
 -25   3   1 101.951 19.9949  -2
 -25   1   1 101.951 19.9949   1
  23  -1  -1 10.0733 3.04012   1
  23  -1  -1 7.95409 2.75174   2
 -23   3   1 79.8900 18.6876  -2
 -23   1   1 79.8900 18.6876   1
 -23   1   1 49.5060 17.5877  -2
 -23   1   1 49.5060 17.5877   1
  21  -1  -1 77.1887 5.82237   2
  21  -1  -1 126.436 7.93815   1
 -21   3   1 227.478 23.8776  -2
 -21   1   1 227.478 23.8776   1
 -21   1   1 89.7349 13.6464   2
 -21   1   1 139.744 14.0690   1
  19  -1  -1 27.3189 3.15093   2
 -19   1   1 24.9913 3.37467   1
 -19   1   1 16.9676 3.94855   2
  17  -1  -1 78.6889 5.50543   1
  17  -1  -1 49.4496 4.08457   2
  17  -1  -1 517.555 29.9096  -2
  17  -1  -1 517.555 29.9096   1
 -17   1   1 64.6426 7.22443   2
 -17   1   1 101.231 7.20736   1
  15  -1  -1 547.656 30.2932  -2
  15  -1  -1 547.656 30.2932   1
  15  -1  -1 307.382 14.4202   1
  15  -1  -1 196.456 9.59626   2
 -15   1   1 539.579 30.2037  -2
 -15   1   1 539.579 30.2037   1
  13  -1  -1 134.636 6.83925   2
  13  -1  -1 208.523 10.0173   1
 -13   1   1 414.362 23.3370  -2
 -13   1   1 414.362 23.3370   1
  11  -1  -1 194.813 13.1705   1
  11  -1  -1 121.269 6.10223   2
 -11   1   1 413.480 22.9325  -2
 -11   1   1 413.480 22.9325   1
   9  -1  -1 52.4923 3.12376   2
   9  -1  -1 83.9667 6.37469   1
   9  -1  -1 172.294 14.6181  -2
   9  -1  -1 172.294 14.6181   1
  -9   1   1 166.557 10.4630  -2
  -9   1   1 166.557 10.4630   1
   7  -1  -1 2.98568 1.44446   1
   7  -1  -1 1.40586 1.21841   2
   5  -1  -1 1347.54 56.5336  -2
   5  -1  -1 1347.54 56.5336   1
  -5   1   1 904.074 56.0575   1
  -5   1   1 637.414 39.6468   2
  -5   1   1 1494.47 73.7338  -2
  -5   1   1 1494.47 73.7338   1
   3  -1  -1 665.805 30.5501  -2
   3  -1  -1 665.805 30.5501   1
   3  -1  -1 280.844 20.9505   2
   3  -1  -1 392.279 28.8166   1
  -3   1   1 582.290 25.3285  -2
  -3   1   1 582.290 25.3285   1
  -3  -1  -1 461.273 34.8137  -2
  -3  -1  -1 461.273 34.8137   1
   3   1   1 458.171 35.1906  -2
   3   1   1 458.171 35.1906   1
  -5  -1  -1 396.788 22.4304  -2
  -5  -1  -1 396.788 22.4304   1
   5   1   1 443.569 22.4657  -2
   5   1   1 443.569 22.4657   1
  -7  -1  -1 490.101 34.4536  -2
  -7  -1  -1 490.101 34.4536   1
   7   1   1 436.476 24.2758  -2
   7   1   1 436.476 24.2758   1
  -9  -1  -1 199.622 16.8159  -2
  -9  -1  -1 199.622 16.8159   1
   9   1   1 54.8998 4.84430   2
 -11  -1  -1 531.655 28.7791  -2
 -11  -1  -1 531.655 28.7791   1
  11   1   1 264.329 17.5244   1
  11   1   1 164.456 11.4584   2
  13   1   1 121.685 9.25000   1
  13   1   1 350.693 28.8127  -2
  13   1   1 350.693 28.8127   1
  13   1   1 86.0622 7.06223   2
 -15  -1  -1 178.006 12.8401  -2
 -15  -1  -1 178.006 12.8401   1
  15   1   1 141.007 10.7468   1
  15   1   1 93.2328 5.51482   2
 -17  -1  -1 54.3179 10.1677   2
 -17  -1  -1 78.4681 9.66041   1
  17   1   1 90.3845 5.69856   1
  17   1   1 59.9662 4.42849   2
 -19  -1  -1 25.6732 15.1114  -2
 -19  -1  -1 25.6732 15.1114   1
  19   1   1 36.4539 4.43378   1
  19   1   1 29.5809 3.42700   2
 -21  -1  -1 126.536 13.0795   1
 -21  -1  -1 96.8868 13.9990   2
 -21  -3  -1 223.860 24.2206  -2
 -21  -1  -1 223.860 24.2206   1
  21   1   1 106.052 5.85282   1
  21   1   1 74.0330 5.16894   2
 -23  -1  -1 145.703 21.2417  -2
 -23  -1  -1 145.703 21.2417   1
 -23  -3  -1 87.1204 17.8839  -2
 -23  -1  -1 87.1204 17.8839   1
  23   1   1 42.0100 3.70047   2
  23   1   1 75.2619 5.64048   1
 -25  -3  -1 69.8291 19.4115  -2
 -25  -1  -1 69.8291 19.4115   1
 -25  -1  -1 63.3124 19.6618  -2
 -25  -1  -1 63.3124 19.6618   1
  25   1   1 30.4434 10.8858  -2
  25   1   1 30.4434 10.8858   1
  25   3   1 56.4331 21.9377  -2
  25   1   1 56.4331 21.9377   1
  25   1   1 17.0940 5.76286   1
 -27  -3  -1 196.656 25.6828  -2
 -27  -1  -1 196.656 25.6828   1
 -27  -1  -1 206.906 26.3153  -2
 -27  -1  -1 206.906 26.3153   1
  27   3   1 180.213 19.8548  -2
  27   1   1 180.213 19.8548   1
  27   1   1 191.621 20.9572  -2
  27   1   1 191.621 20.9572   1
  29   3   1 58.5617 18.6143  -2
  29   1   1 58.5617 18.6143   1
  28  -4  -1 161.548 15.7324  -2
  28  -2  -1 161.548 15.7324   1
  28   0  -1 111.216 24.7602  -2
  28  -2  -1 111.216 24.7602   1
 -28   0   1 114.742 21.3829  -2
 -28   2   1 114.742 21.3829   1
 -28   4   1 131.917 24.5480  -2
 -28   2   1 131.917 24.5480   1
  26   0  -1 148.364 14.2655  -2
  26  -2  -1 148.364 14.2655   1
  26  -4  -1 145.299 25.3206  -2
  26  -2  -1 145.299 25.3206   1
 -26   4   1 119.838 21.1640  -2
 -26   2   1 119.838 21.1640   1
 -26   0   1 134.054 22.0578  -2
 -26   2   1 134.054 22.0578   1
  24  -2  -1 108.248 10.5303   2
  24  -2  -1 168.374 13.9353   1
 -24   4   1 142.123 19.9614  -2
 -24   2   1 142.123 19.9614   1
 -24   0   1 150.951 20.4918  -2
 -24   2   1 150.951 20.4918   1
  22  -2  -1 144.134 8.54660   1
  22  -2  -1 86.4572 6.33966   2
 -22   2   1 136.867 10.6194   1
  20  -2  -1 128.984 7.42264   2
  20  -2  -1 186.956 10.0107   1
 -20   2   1 119.331 15.1417   2
  18   0  -1 876.724 67.7268  -2
  18  -2  -1 876.724 67.7268   1
  18  -2  -1 69.1599 4.99382   2
  18  -2  -1 99.4449 6.20193   1
 -18   2   1 91.3453 11.6016   2
 -18   2   1 249.536 24.3070  -2
 -18   2   1 249.536 24.3070   1
  16  -2  -1 143.373 7.49634   2
  16  -2  -1 223.628 10.9632   1
 -16   2   1 357.158 21.3590  -2
 -16   2   1 357.158 21.3590   1
  14  -2  -1 373.878 20.1033  -2
  14  -2  -1 373.878 20.1033   1
  14  -2  -1 119.555 6.29308   2
  14  -2  -1 176.906 8.77029   1
 -14   2   1 309.269 19.8417  -2
 -14   2   1 309.269 19.8417   1
  12  -2  -1 463.750 20.8906   2
  12  -2  -1 691.038 43.6812   1
  12  -2  -1 1157.41 90.7533  -2
  12  -2  -1 1157.41 90.7533   1
 -12   2   1 1262.05 64.4345  -2
 -12   2   1 1262.05 64.4345   1
  10  -2  -1 666.717 32.8536  -2
  10  -2  -1 666.717 32.8536   1
  10  -2  -1 266.923 17.4429   2
  10  -2  -1 404.902 25.9472   1
 -10   2   1 560.170 32.7031  -2
 -10   2   1 560.170 32.7031   1
   8  -2  -1 1427.42 77.8330  -2
   8  -2  -1 1427.42 77.8330   1
   8  -2  -1 584.941 36.7284   2
   8  -2  -1 892.622 55.6876   1
  -8   2   1 1566.10 77.9675  -2
  -8   2   1 1566.10 77.9675   1
   6  -2  -1 624.672 53.9854  -2
   6  -2  -1 624.672 53.9854   1
   6  -2  -1 381.683 24.1567   1
   6  -2  -1 266.017 19.5065   2
  -6   2   1 830.838 54.4125  -2
  -6   2   1 830.838 54.4125   1
  -6   2   1 350.145 19.6397   2
   4  -2  -1 1588.33 65.3697  -2
   4  -2  -1 1588.33 65.3697   1
  -4   2   1 1656.29 65.4915  -2
  -4   2   1 1656.29 65.4915   1
   2  -2  -1 1763.81 114.153  -2
   2  -2  -1 1763.81 114.153   1
   2  -2  -1 728.827 45.1031   2
   2  -2  -1 1057.54 65.3601   1
  -2   2   1 1785.21 114.331  -2
  -2   2   1 1785.21 114.331   1
  -2  -2  -1 502.697 36.8430   2
   2   2   1 1491.48 78.2595  -2
   2   2   1 1491.48 78.2595   1
  -4  -2  -1 1203.35 89.7073  -2
  -4  -2  -1 1203.35 89.7073   1
   4   2   1 1217.24 63.7437  -2
   4   2   1 1217.24 63.7437   1
  -6  -2  -1 480.970 40.1918  -2
  -6  -2  -1 480.970 40.1918   1
   6   2   1 352.715 22.4714   1
   6   2   1 244.696 15.8181   2
   6   2   1 591.010 40.4076  -2
   6   2   1 591.010 40.4076   1
  -8  -2  -1 1378.13 68.5841  -2
  -8  -2  -1 1378.13 68.5841   1
   8   2   1 855.979 53.5233   1
   8   2   1 1250.25 68.3577  -2
   8   2   1 1250.25 68.3577   1
   8   2   1 559.787 35.2771   2
 -10  -2  -1 310.959 26.4863  -2
 -10  -2  -1 310.959 26.4863   1
  10   2   1 196.198 13.3979   1
  10   2   1 362.572 26.6275  -2
  10   2   1 362.572 26.6275   1
  10   2   1 131.690 9.43940   2
 -12  -2  -1 1269.74 66.9191  -2
 -12  -2  -1 1269.74 66.9191   1
  12   2   1 1290.32 94.4484  -2
  12   2   1 1290.32 94.4484   1
  12   2   1 471.996 30.2812   2
  12   2   1 711.156 45.0268   1
 -14  -2  -1 410.871 23.3921  -2
 -14  -2  -1 410.871 23.3921   1
  14   2   1 202.521 14.0790   2
  14   2   1 306.203 20.5022   1
 -16  -2  -1 203.938 20.3247   2
 -16  -2  -1 526.707 41.8599  -2
 -16  -2  -1 526.707 41.8599   1
  16   2   1 245.082 11.4085   2
  16   2   1 392.615 26.0013   1
 -18  -2  -1 30.8812 6.13234   2
 -18  -2  -1 83.4926 15.4886  -2
 -18  -2  -1 83.4926 15.4886   1
  18   2   1 31.6463 3.50036   1
  18   2   1 22.7308 2.80158   2
 -20  -2  -1 105.393 11.4569   2
  20   2   1 208.779 11.0924   1
  20   2   1 133.555 7.51664   2
 -22  -2  -1 70.2142 9.63773   2
 -22   0  -1 130.859 19.2198  -2
 -22  -2  -1 130.859 19.2198   1
 -22  -2  -1 102.147 13.7122   1
  22   2   1 122.129 6.30643   1
  22   2   1 74.9956 5.82611   2
 -24   0  -1 159.805 21.8914  -2
 -24  -2  -1 159.805 21.8914   1
 -24  -4  -1 151.529 20.5952  -2
 -24  -2  -1 151.529 20.5952   1
  24   2   1 123.685 7.62230   1
  24   0   1 142.390 22.1092  -2
  24   2   1 142.390 22.1092   1
  24   2   1 71.9737 8.57861   2
 -26   0  -1 181.740 23.6326  -2
 -26  -2  -1 181.740 23.6326   1
 -26  -4  -1 196.087 23.8882  -2
 -26  -2  -1 196.087 23.8882   1
  26   2   1 163.625 15.2386   1
  26   4   1 169.053 25.4520  -2
  26   2   1 169.053 25.4520   1
  26   0   1 173.894 15.5961  -2
  26   2   1 173.894 15.5961   1
 -28  -4  -1 93.4450 22.9881  -2
 -28  -2  -1 93.4450 22.9881   1
 -28   0  -1 75.9929 21.8860  -2
 -28  -2  -1 75.9929 21.8860   1
  28   0   1 93.5296 14.7930  -2
  28   2   1 93.5296 14.7930   1
  28   4   1 92.4788 18.4588  -2
  28   2   1 92.4788 18.4588   1
  30   4   1 51.2330 21.9221  -2
  30   2   1 51.2330 21.9221   1
  27  -1  -1 122.843 14.5624  -2
  27  -3  -1 122.843 14.5624   1
  27  -5  -1 142.443 24.4060  -2
  27  -3  -1 142.443 24.4060   1
 -27   1   1 132.900 22.3799  -2
 -27   3   1 132.900 22.3799   1
 -27   5   1 99.3680 22.5972  -2
 -27   3   1 99.3680 22.5972   1
  25  -3  -1 97.6145 10.8572   1
  25  -1  -1 139.067 16.5496  -2
  25  -3  -1 139.067 16.5496   1
  25  -3  -1 68.2833 8.98559   2
 -25   5   1 124.590 21.0581  -2
 -25   3   1 124.590 21.0581   1
 -25   1   1 133.017 20.9231  -2
 -25   3   1 133.017 20.9231   1
  23  -3  -1 102.035 7.85610   1
  23  -3  -1 68.6424 5.84027   2
 -23   1   1 91.0101 19.1316  -2
 -23   3   1 91.0101 19.1316   1
 -23   3   1 74.6030 12.4128   1
  21  -3  -1 53.2555 5.02254   2
  21  -3  -1 86.9520 6.37715   1
 -21   1   1 232.430 25.4893  -2
 -21   3   1 232.430 25.4893   1
 -21   3   1 76.1371 12.7645   2
  19  -3  -1 69.9023 5.32444   1
  18  -4  -1 330.131 29.8599  -2
  19  -3  -1 330.131 29.8599   1
  19  -3  -1 54.1256 4.48092   2
 -19   3   1 70.7866 9.68854   1
 -19   3   1 121.561 18.0539  -2
 -19   3   1 121.561 18.0539   1
 -19   3   1 38.2289 7.62616   2
  17  -3  -1 61.1463 4.32801   2
  17  -3  -1 102.918 5.20993   1
 -17   3   1 43.7486 9.43568   2
 -17   3   1 80.0844 10.4179   1
  15  -3  -1 38.8764 3.39862   2
  15  -3  -1 67.5021 5.24010   1
 -15   3   1 96.9819 9.61191  -2
 -15   3   1 96.9819 9.61191   1
  13  -3  -1 159.913 11.5480   1
  13  -3  -1 98.8070 7.81022   2
 -13   3   1 339.786 19.6336  -2
 -13   3   1 339.786 19.6336   1
  11  -3  -1 473.236 30.3320   1
  11  -3  -1 777.831 65.9215  -2
  11  -3  -1 777.831 65.9215   1
  11  -3  -1 315.326 20.5538   2
 -11   3   1 939.976 46.8577  -2
 -11   3   1 939.976 46.8577   1
   9  -3  -1 343.984 30.0617  -2
   9  -3  -1 343.984 30.0617   1
   9  -3  -1 143.202 9.95545   2
   9  -3  -1 208.517 13.9913   1
  -9   3   1 438.855 30.4415  -2
  -9   3   1 438.855 30.4415   1
   7  -3  -1 22.6958 3.22929   1
   7  -3  -1 18.3405 2.91421   2
   7  -3  -1 112.387 10.3402  -2
   7  -3  -1 112.387 10.3402   1
  -7   3   1 92.9324 10.1473  -2
  -7   3   1 92.9324 10.1473   1
   5  -3  -1 1466.38 62.2253  -2
   5  -3  -1 1466.38 62.2253   1
  -5   3   1 1645.48 62.4283  -2
  -5   3   1 1645.48 62.4283   1
   3  -3  -1 34.2022 2.55398   1
   3  -3  -1 66.9822 5.66047  -2
   3  -3  -1 66.9822 5.66047   1
   3  -3  -1 33.5429 2.46107   2
  -3   3   1 78.2360 4.47333  -2
  -3   3   1 78.2360 4.47333   1
   1  -3  -1 1250.83 57.0743  -2
   1  -3  -1 1250.83 57.0743   1
   1  -3  -1 385.280 25.3950   2
  -1   3   1 1215.30 56.8669  -2
  -1   3   1 1215.30 56.8669   1
  -1  -3  -1 1265.74 85.5058  -2
  -1  -3  -1 1265.74 85.5058   1
  -1  -3  -1 522.779 24.8831   2
  -1  -3  -1 764.496 37.2069   1
   1   3   1 577.580 24.8665   2
   1   3   1 886.737 37.4034   1
   1   3   1 1423.66 86.1823  -2
   1   3   1 1423.66 86.1823   1
   3   3   1 370.443 14.8507  -2
   3   3   1 370.443 14.8507   1
   5   3   1 135.068 9.16262   2
   5   3   1 203.847 13.3762   1
  -7  -3  -1 198.434 11.8232  -2
  -7  -3  -1 198.434 11.8232   1
   7   3   1 91.9399 6.81880   2
   7   3   1 213.794 16.6256  -2
   7   3   1 213.794 16.6256   1
   7   3   1 141.218 9.84866   1
   9   3   1 147.883 13.5502  -2
   9   3   1 147.883 13.5502   1
   9   3   1 94.3214 7.34192   1
   9   3   1 58.3065 5.17854   2
 -11  -3  -1 930.999 71.4213  -2
 -11  -3  -1 930.999 71.4213   1
  11   3   1 340.450 22.2009   2
  11   3   1 550.801 35.1724   1
  11   3   1 985.731 71.4254  -2
  11   3   1 985.731 71.4254   1
 -13  -3  -1 331.437 20.2734  -2
 -13  -3  -1 331.437 20.2734   1
  13   3   1 214.887 14.9410   1
  13   3   1 148.071 10.8441   2
  13   3   1 401.443 28.7031  -2
  13   3   1 401.443 28.7031   1
 -15  -3  -1 82.5129 9.37910  -2
 -15  -3  -1 82.5129 9.37910   1
  15   3   1 51.6615 5.94534   2
  15   3   1 84.7510 5.97581   1
 -17  -3  -1 73.3029 9.22798   1
 -17  -3  -1 159.008 18.3763  -2
 -17  -3  -1 159.008 18.3763   1
  16   4   1 787.480 60.3084  -2
  17   3   1 787.480 60.3084   1
  17   3   1 78.1514 7.55777   2
 -19  -3  -1 104.152 16.4328   2
 -19  -3  -1 172.497 17.3747   1
 -19  -3  -1 305.482 28.5648  -2
 -19  -3  -1 305.482 28.5648   1
  18   4   1 423.553 36.9329  -2
  19   3   1 423.553 36.9329   1
  19   3   1 133.236 7.41255   2
  19   3   1 200.248 10.2142   1
 -21  -1  -1 225.796 24.7651  -2
 -21  -3  -1 225.796 24.7651   1
 -21  -3  -1 79.4155 12.9813   2
  21   3   1 91.5293 5.49353   1
  21   3   1 63.0470 4.81784   2
 -23  -3  -1 4.36696 5.67328   2
 -23  -1  -1 70.2026 19.4398  -2
 -23  -3  -1 70.2026 19.4398   1
 -23  -3  -1 5.02313 4.86225   1
  23   3   1 14.6962 2.78261   1
  23   3   1 8.41995 2.58761   2
 -25  -5  -1 126.300 21.4703  -2
 -25  -3  -1 126.300 21.4703   1
  25   3   1 54.9766 8.74101   2
  25   3   1 86.4114 10.0739   1
  25   1   1 104.754 13.1641  -2
  25   3   1 104.754 13.1641   1
 -27  -1  -1 215.355 27.1206  -2
 -27  -3  -1 215.355 27.1206   1
 -27  -5  -1 130.349 23.4798  -2
 -27  -3  -1 130.349 23.4798   1
  27   5   1 123.151 17.6672  -2
  27   3   1 123.151 17.6672   1
  27   1   1 180.156 20.8054  -2
  27   3   1 180.156 20.8054   1
  29   5   1 85.7756 20.0043  -2
  29   3   1 85.7756 20.0043   1
  28  -2  -1 120.344 27.3230  -2
  28  -4  -1 120.344 27.3230   1
 -28   6   1 106.963 25.7809  -2
 -28   4   1 106.963 25.7809   1
 -28   2   1 122.046 24.9807  -2
 -28   4   1 122.046 24.9807   1
  26  -6  -1 -0.3153 21.4133  -2
  26  -4  -1 -0.3153 21.4133   1
  26  -2  -1 97.5100 23.7587  -2
  26  -4  -1 97.5100 23.7587   1
  26  -4  -1 14.8835 5.53375   1
 -26   2   1 72.4205 20.4459  -2
 -26   4   1 72.4205 20.4459   1
  24  -2  -1 128.212 15.2424  -2
  24  -4  -1 128.212 15.2424   1
  24  -4  -1 3.06195 4.19084   1
  24  -4  -1 2.29716 3.62927   2
 -24   2   1 104.724 22.1566  -2
 -24   4   1 104.724 22.1566   1
 -24   4   1 0.14684 5.90747   2
  22  -4  -1 2.71230 2.47375   2
  22  -4  -1 3.97578 3.12777   1
 -22   2   1 77.0303 20.5533  -2
 -22   4   1 77.0303 20.5533   1
 -22   4   1 0.80004 4.06466   1
 -22   4   1 0.95991 3.94175   2
  20  -4  -1 21.8606 2.90554   2
  20  -4  -1 33.0166 3.93018   1
 -20   4   1 30.6277 5.33248   1
 -20   4   1 21.0357 6.27130   2
  18  -4  -1 62.5386 5.04362   1
  18  -4  -1 45.7911 4.04520   2
  17  -5  -1 202.805 21.0015  -2
  18  -4  -1 202.805 21.0015   1
 -18   4   1 29.1079 6.17077   2
 -18   4   1 110.710 17.0834  -2
 -18   4   1 110.710 17.0834   1
 -18   4   1 75.5181 9.32011   1
  16  -4  -1 46.6785 4.60736   1
  16  -4  -1 26.1747 3.15972   2
 -16   4   1 63.6983 12.8628  -2
 -16   4   1 63.6983 12.8628   1
 -16   4   1 22.5260 5.32114   2
 -16   4   1 30.7746 6.96090   1
  14  -4  -1 103.598 8.57160   1
  14  -4  -1 178.901 18.4804  -2
  14  -4  -1 178.901 18.4804   1
  14  -4  -1 72.7524 6.65964   2
 -14   4   1 203.328 13.2345  -2
 -14   4   1 203.328 13.2345   1
  12  -4  -1 243.381 16.3570   2
  12  -4  -1 357.219 23.4261   1
  12  -4  -1 628.817 48.7123  -2
  12  -4  -1 628.817 48.7123   1
 -12   4   1 653.871 48.8586  -2
 -12   4   1 653.871 48.8586   1
  10  -4  -1 114.133 8.45060   2
  10  -4  -1 167.168 11.7263   1
   8  -4  -1 45.7327 4.63196   1
   8  -4  -1 213.037 17.4115  -2
   8  -4  -1 213.037 17.4115   1
   8  -4  -1 27.5796 3.56702   2
  -8   4   1 28.6547 3.64123   2
  -8   4   1 46.0948 4.66308   1
  -8   4   1 199.050 17.4700  -2
  -8   4   1 199.050 17.4700   1
   6  -4  -1 1561.29 78.8156  -2
   6  -4  -1 1561.29 78.8156   1
   6  -4  -1 936.736 59.0784   1
   6  -4  -1 602.611 37.8777   2
  -6   4   1 958.971 59.1079   1
  -6   4   1 605.267 37.9104   2
  -6   4   1 1416.29 111.086  -2
  -6   4   1 1416.29 111.086   1
   4  -4  -1 527.711 32.7304   2
   4  -4  -1 794.404 49.1495   1
   4  -4  -1 1231.02 74.7160  -2
   4  -4  -1 1231.02 74.7160   1
  -4   4   1 1172.70 56.9476  -2
  -4   4   1 1172.70 56.9476   1
   2  -4  -1 3184.26 144.250  -2
   2  -4  -1 3184.26 144.250   1
  -2   4   1 3192.35 200.439  -2
  -2   4   1 3192.35 200.439   1
  -2   4   1 1877.32 116.272   1
  -2   4   1 1251.23 77.5495   2
   0  -4  -1 176.259 6.36294   1
   0  -4  -1 149.284 6.87980   2
   0  -4  -1 357.559 22.4908  -2
   0  -4  -1 357.559 22.4908   1
   0   4   1 342.168 15.8234  -2
   0   4   1 342.168 15.8234   1
   0   4   1 145.559 9.83512   2
   0   4   1 142.588 11.0772   1
  -2  -4  -1 9.00268 1.38848   1
  -2  -4  -1 26.6411 3.59444  -2
  -2  -4  -1 26.6411 3.59444   1
  -2  -4  -1 10.4701 2.02653   2
   2   4   1 12.4566 1.30327   2
   2   4   1 24.4995 3.54108  -2
   2   4   1 24.4995 3.54108   1
   2   4   1 8.41934 0.75223   1
   4   4   1 351.673 17.3484  -2
   4   4   1 351.673 17.3484   1
  -6  -4  -1 47.2264 4.34065   2
  -6  -4  -1 118.228 10.4607  -2
  -6  -4  -1 118.228 10.4607   1
   6   4   1 112.541 6.72043  -2
   6   4   1 112.541 6.72043   1
  -8  -4  -1 367.006 29.6783  -2
  -8  -4  -1 367.006 29.6783   1
   8   4   1 396.567 21.1708  -2
   8   4   1 396.567 21.1708   1
   8   4   1 154.188 10.6699   2
   8   4   1 231.509 15.4483   1
  10   4   1 183.261 12.6590   2
  10   4   1 268.511 17.9439   1
 -12  -4  -1 26.5532 8.90395  -2
 -12  -4  -1 26.5532 8.90395   1
  12   4   1 2.57313 1.94468   2
  12   4   1 47.3605 10.1427  -2
  12   4   1 47.3605 10.1427   1
  12   4   1 3.45094 2.48444   1
 -14  -4  -1 71.4169 11.6939  -2
 -14  -4  -1 71.4169 11.6939   1
  14   4   1 19.5202 2.66360   2
  14   4   1 39.6821 4.25345   1
 -16  -4  -1 183.205 13.5482  -2
 -16  -4  -1 183.205 13.5482   1
  16   4   1 100.780 6.88743   1
  16   4   1 58.0490 6.51391   2
 -18  -4  -1 92.3503 7.61686   1
 -18  -4  -1 64.2653 7.74663   2
  18   4   1 61.9473 7.27738   2
  18   4   1 93.5998 9.20831   1
 -20  -4  -1 20.7300 4.35813   2
 -20  -4  -1 56.4428 9.65150   1
  20   4   1 42.8153 4.60762   1
  20   4   1 27.6530 2.92599   2
 -22  -4  -1 5.43924 4.26845   2
 -22  -4  -1 9.08226 3.43039   1
  22   4   1 0.65143 2.24273   2
  22   4   1 3.62088 2.38919   1
 -24  -4  -1 3.37015 6.20590   2
 -24  -2  -1 102.638 21.1133  -2
 -24  -4  -1 102.638 21.1133   1
  24   4   1 4.90824 2.67606   2
  24   4   1 8.60991 3.43218   1
  24   2   1 101.830 14.4887  -2
  24   4   1 101.830 14.4887   1
 -26  -2  -1 102.686 22.4783  -2
 -26  -4  -1 102.686 22.4783   1
  26   4   1 4.72509 5.20666   2
  26   2   1 102.625 13.5009  -2
  26   4   1 102.625 13.5009   1
  26   6   1 13.8294 22.8341  -2
  26   4   1 13.8294 22.8341   1
  26   4   1 3.82586 5.92509   1
 -28  -6  -1 47.2554 25.6365  -2
 -28  -4  -1 47.2554 25.6365   1
 -28  -2  -1 22.4833 22.5897  -2
 -28  -4  -1 22.4833 22.5897   1
  28   6   1 5.42489 16.0971  -2
  28   4   1 5.42489 16.0971   1
  27  -3  -1 108.581 14.6072  -2
  27  -5  -1 108.581 14.6072   1
  27  -7  -1 69.8569 15.3458  -2
  27  -5  -1 69.8569 15.3458   1
 -27   5   1 12.6049 8.81064   2
 -27   3   1 65.3114 22.4611  -2
 -27   5   1 65.3114 22.4611   1
  25  -3  -1 120.303 13.5271  -2
  25  -5  -1 120.303 13.5271   1
  25  -5  -1 40.8538 6.11994   1
  25  -5  -1 27.9967 5.25876   2
 -25   3   1 113.228 21.7861  -2
 -25   5   1 113.228 21.7861   1
 -25   5   1 20.6819 7.92391   2
  23  -5  -1 106.549 11.7226   1
  23  -5  -1 66.4331 7.93106   2
 -22   6   1 213.894 25.3487  -2
 -23   5   1 213.894 25.3487   1
 -23   5   1 67.7669 10.7477   2
 -23   5   1 119.555 13.9065   1
  21  -5  -1 0.06466 2.85673   2
  21  -5  -1 8.14582 4.17506   1
 -20   6   1 175.779 22.3731  -2
 -21   5   1 175.779 22.3731   1
 -21   5   1 1.30438 5.39773   2
 -21   5   1 7.85084 4.39434   1
  19  -5  -1 62.6924 6.51723   2
  19  -5  -1 100.404 9.67103   1
 -18   6   1 235.563 23.1876  -2
 -19   5   1 235.563 23.1876   1
  16  -6  -1 73.2637 14.1272  -2
  17  -5  -1 73.2637 14.1272   1
  17  -5  -1 35.1188 4.68059   2
  17  -5  -1 44.0895 6.70991   1
 -16   6   1 101.431 13.5754  -2
 -17   5   1 101.431 13.5754   1
 -17   5   1 60.3367 8.36056   1
 -17   5   1 25.8176 5.49343   2
  15  -5  -1 87.6829 6.68116   2
  14  -6  -1 494.467 39.4000  -2
  15  -5  -1 494.467 39.4000   1
  15  -5  -1 136.215 11.8221   1
 -15   5   1 180.482 14.2656   1
 -15   5   1 108.578 11.7248   2
  13  -5  -1 89.2782 7.58259   2
  13  -5  -1 244.150 21.3427  -2
  13  -5  -1 244.150 21.3427   1
  13  -5  -1 140.429 10.3055   1
 -13   5   1 126.045 11.8018   1
 -13   5   1 95.4284 10.7091   2
  11  -5  -1 320.636 26.0282  -2
  11  -5  -1 320.636 26.0282   1
  11  -5  -1 200.047 13.9397   1
  11  -5  -1 120.092 9.43382   2
 -11   5   1 140.431 12.5236   2
 -11   5   1 201.297 16.2549   1
   9  -5  -1 374.852 24.7685   1
   9  -5  -1 260.744 17.7065   2
   9  -5  -1 597.557 50.9296  -2
   9  -5  -1 597.557 50.9296   1
  -9   5   1 718.906 36.0932  -2
  -9   5   1 718.906 36.0932   1
  -9   5   1 391.666 24.8236   1
  -9   5   1 277.975 17.8021   2
   7  -5  -1 1427.77 94.8934  -2
   7  -5  -1 1427.77 94.8934   1
   7  -5  -1 553.883 33.8857   2
   7  -5  -1 815.926 50.1337   1
  -7   5   1 782.234 50.1044   1
  -7   5   1 1138.07 94.2277  -2
  -7   5   1 1138.07 94.2277   1
  -7   5   1 517.938 33.8507   2
   5  -5  -1 146.072 9.47106   1
   5  -5  -1 104.780 6.92836   2
  -5   5   1 177.652 12.3120  -2
  -5   5   1 177.652 12.3120   1
   3  -5  -1 788.196 52.6119  -2
   3  -5  -1 788.196 52.6119   1
   3  -5  -1 301.245 19.9056   2
   3  -5  -1 474.873 30.7477   1
  -3   5   1 887.470 52.8068  -2
  -3   5   1 887.470 52.8068   1
  -3   5   1 335.820 19.9530   2
  -3   5   1 513.268 30.7848   1
   1  -5  -1 1765.72 79.9318  -2
   1  -5  -1 1765.72 79.9318   1
  -1   5   1 1826.99 79.9660  -2
  -1   5   1 1826.99 79.9660   1
  -1  -5  -1 1266.42 60.5110   2
  -1  -5  -1 3272.88 214.107  -2
  -1  -5  -1 3272.88 214.107   1
  -1  -5  -1 1935.86 129.981   1
   1   5   1 2180.92 94.8976   1
   1   5   1 1411.54 60.6403   2
   1   5   1 3554.14 214.739  -2
   1   5   1 3554.14 214.739   1
  -3  -5  -1 395.533 24.5586  -2
  -3  -5  -1 395.533 24.5586   1
   3   5   1 367.356 24.4777  -2
   3   5   1 367.356 24.4777   1
   3   5   1 162.635 7.65208   2
   3   5   1 195.058 9.12657   1
  -7  -5  -1 961.664 70.5596  -2
  -7  -5  -1 961.664 70.5596   1
  -7  -5  -1 361.777 24.1411   2
   7   5   1 943.747 70.7029  -2
   7   5   1 943.747 70.7029   1
   7   5   1 392.276 24.2173   2
   7   5   1 580.804 36.7755   1
  -9  -5  -1 140.636 13.0750  -2
  -9  -5  -1 140.636 13.0750   1
   9   5   1 34.3005 4.31493   2
   9   5   1 57.5919 5.70208   1
 -11  -5  -1 181.878 18.6587  -2
 -11  -5  -1 181.878 18.6587   1
  11   5   1 147.501 10.9587   1
  11   5   1 106.862 8.39278   2
  11   5   1 259.719 19.3416  -2
  11   5   1 259.719 19.3416   1
 -13  -5  -1 304.227 25.3823  -2
 -13  -5  -1 304.227 25.3823   1
  13   5   1 126.088 9.70798   2
  13   5   1 194.015 13.9587   1
 -15  -5  -1 179.963 18.2212  -2
 -15  -5  -1 179.963 18.2212   1
  15   5   1 53.4191 5.08427   2
  15   5   1 69.6968 7.40737   1
  14   6   1 231.038 21.2256  -2
  15   5   1 231.038 21.2256   1
 -17  -5  -1 9.75298 3.66162   1
 -16  -6  -1 46.9116 12.2199  -2
 -17  -5  -1 46.9116 12.2199   1
  17   5   1 18.7937 3.95966   1
 -18  -6  -1 301.260 27.3105  -2
 -19  -5  -1 301.260 27.3105   1
 -19  -5  -1 120.796 13.7520   1
  19   5   1 110.989 8.23246   2
  19   5   1 146.789 9.71105   1
 -21  -5  -1 16.4204 6.32554   2
 -21  -5  -1 29.4885 5.87401   1
  21   5   1 10.5597 2.94073   2
  21   5   1 17.2681 3.31687   1
 -22  -6  -1 348.303 33.5539  -2
 -23  -5  -1 348.303 33.5539   1
 -23  -5  -1 151.742 15.7474   1
 -23  -5  -1 94.9710 15.8145   2
  23   5   1 142.129 8.88218   1
  23   5   1 89.1429 7.25538   2
 -25  -3  -1 128.711 21.4417  -2
 -25  -5  -1 128.711 21.4417   1
 -25  -5  -1 27.0401 8.30305   2
  25   5   1 52.8278 6.26272   1
  25   5   1 43.4567 5.61116   2
  25   3   1 134.352 13.8937  -2
  25   5   1 134.352 13.8937   1
 -27  -3  -1 70.7052 22.7603  -2
 -27  -5  -1 70.7052 22.7603   1
  27   5   1 11.3192 6.76158   1
  28  -4  -1 86.3052 28.1142  -2
  28  -6  -1 86.3052 28.1142   1
 -28   6   1 29.4717 9.30399   2
  26  -6  -1 19.8041 5.83164   1
  26  -6  -1 12.1762 5.28844   2
  26  -4  -1 0.68885 22.1506  -2
  26  -6  -1 0.68885 22.1506   1
 -26   4   1 11.3352 19.4357  -2
 -26   6   1 11.3352 19.4357   1
  24  -6  -1 49.2810 7.51379   2
  24  -6  -1 62.6406 9.45873   1
  24  -4  -1 103.092 15.6797  -2
  24  -6  -1 103.092 15.6797   1
 -23   7   1 101.184 20.9792  -2
 -24   6   1 101.184 20.9792   1
 -24   6   1 51.9862 11.4247   1
  21  -7  -1 487.079 39.8556  -2
  22  -6  -1 487.079 39.8556   1
  23  -5  -1 221.456 18.8024  -2
  22  -6  -1 221.456 18.8024   1
 -23   5   1 197.153 23.1788  -2
 -22   6   1 197.153 23.1788   1
 -21   7   1 391.700 38.2655  -2
 -22   6   1 391.700 38.2655   1
 -21   5   1 257.998 24.6266  -2
 -20   6   1 257.998 24.6266   1
  19  -5  -1 302.939 22.0196  -2
  18  -6  -1 302.939 22.0196   1
  17  -7  -1 347.537 30.9312  -2
  18  -6  -1 347.537 30.9312   1
 -17   7   1 374.793 30.5109  -2
 -18   6   1 374.793 30.5109   1
  17  -5  -1 61.2407 8.70263  -2
  16  -6  -1 61.2407 8.70263   1
  15  -7  -1 99.2167 14.6913  -2
  16  -6  -1 99.2167 14.6913   1
  14  -6  -1 526.771 34.1612   1
  13  -7  -1 618.223 47.3844  -2
  14  -6  -1 618.223 47.3844   1
  14  -6  -1 348.286 23.1167   2
 -14   6   1 1045.41 78.4187  -2
 -14   6   1 1045.41 78.4187   1
  12  -6  -1 53.7262 4.78637   2
  12  -6  -1 69.5531 5.06365   1
  10  -6  -1 364.600 29.1237  -2
  10  -6  -1 364.600 29.1237   1
  10  -6  -1 152.386 10.8474   2
  10  -6  -1 223.725 15.0106   1
 -10   6   1 149.585 10.8763   2
 -10   6   1 213.212 15.0204   1
   8  -6  -1 1172.28 87.9514  -2
   8  -6  -1 1172.28 87.9514   1
   8  -6  -1 680.312 44.1752   1
   8  -6  -1 474.908 30.4756   2
  -8   6   1 719.579 44.2428   1
  -8   6   1 1203.04 87.7392  -2
  -8   6   1 1203.04 87.7392   1
  -8   6   1 481.462 30.5083   2
   6  -6  -1 548.260 41.7281  -2
   6  -6  -1 548.260 41.7281   1
   6  -6  -1 327.146 14.5793   1
   6  -6  -1 218.707 9.93152   2
  -6   6   1 553.635 41.4324  -2
  -6   6   1 553.635 41.4324   1
  -6   6   1 312.197 20.9413   1
  -6   6   1 210.489 14.3678   2
   4  -6  -1 507.490 22.4797   2
   4  -6  -1 756.705 33.5494   1
  -4   6   1 1285.42 80.3626  -2
  -4   6   1 1285.42 80.3626   1
  -4   6   1 769.756 47.2831   1
   2  -6  -1 286.376 19.0838   2
   2  -6  -1 414.943 26.8471   1
   2  -6  -1 687.355 46.0143  -2
   2  -6  -1 687.355 46.0143   1
  -2   6   1 310.267 18.8282   2
  -2   6   1 432.035 26.5718   1
  -2   6   1 768.661 45.9998  -2
  -2   6   1 768.661 45.9998   1
   0  -6  -1 882.852 40.3478   2
   0  -6  -1 1276.35 79.1160   1
   0  -6  -1 2227.32 143.320  -2
   0  -6  -1 2227.32 143.320   1
   0   6   1 2326.48 101.380  -2
   0   6   1 2326.48 101.380   1
   0   6   1 915.896 58.7442   2
  -2  -6  -1 51.3859 4.07873   2
  -2  -6  -1 138.722 9.84440  -2
  -2  -6  -1 138.722 9.84440   1
  -2  -6  -1 79.9418 5.66422   1
   2   6   1 138.908 9.83311  -2
   2   6   1 138.908 9.83311   1
   2   6   1 76.1282 3.20538   1
   2   6   1 52.5622 2.97017   2
  -4  -6  -1 1196.79 74.1391  -2
  -4  -6  -1 1196.79 74.1391   1
   4   6   1 724.378 32.8640   1
   4   6   1 473.641 21.5998   2
   4   6   1 1171.87 74.0935  -2
   4   6   1 1171.87 74.0935   1
  -6  -6  -1 760.454 47.3407   1
  -6  -6  -1 1140.59 89.5322  -2
  -6  -6  -1 1140.59 89.5322   1
  -6  -6  -1 506.775 31.6091   2
   6   6   1 1291.76 89.9973  -2
   6   6   1 1291.76 89.9973   1
   6   6   1 749.153 33.3555   1
   6   6   1 489.252 31.5744   2
  -8  -6  -1 257.292 16.0585   2
   8   6   1 516.332 39.3615  -2
   8   6   1 516.332 39.3615   1
   8   6   1 221.076 15.8869   2
   8   6   1 334.209 21.8623   1
  10   6   1 253.151 16.9977   2
  10   6   1 656.128 49.7234  -2
  10   6   1 656.128 49.7234   1
  10   6   1 404.954 26.4023   1
  12   6   1 24.4973 4.48491   2
 -14  -6  -1 175.951 15.7932   2
  14   6   1 155.289 12.1571   2
  14   6   1 235.960 16.6420   1
  13   7   1 234.695 20.5016  -2
  14   6   1 234.695 20.5016   1
 -15  -7  -1 73.5878 12.5673  -2
 -16  -6  -1 73.5878 12.5673   1
  15   7   1 97.3043 13.4418  -2
  16   6   1 97.3043 13.4418   1
  17   5   1 88.1737 9.93670  -2
  16   6   1 88.1737 9.93670   1
 -17  -7  -1 349.728 31.6540  -2
 -18  -6  -1 349.728 31.6540   1
  18   6   1 324.963 16.7067   1
  17   7   1 420.190 32.4155  -2
  18   6   1 420.190 32.4155   1
 -21  -5  -1 164.123 19.3528  -2
 -20  -6  -1 164.123 19.3528   1
  20   6   1 164.399 16.1456   1
 -23  -5  -1 349.741 32.0093  -2
 -22  -6  -1 349.741 32.0093   1
 -21  -7  -1 442.108 38.4803  -2
 -22  -6  -1 442.108 38.4803   1
  23   5   1 340.732 26.1191  -2
  22   6   1 340.732 26.1191   1
  22   6   1 147.561 17.5549   2
  21   7   1 452.099 35.7116  -2
  22   6   1 452.099 35.7116   1
  22   6   1 238.147 21.0910   1
 -24  -6  -1 33.3562 6.67400   1
 -23  -7  -1 88.5159 21.1715  -2
 -24  -6  -1 88.5159 21.1715   1
  24   6   1 19.5342 4.35146   2
  24   6   1 21.6946 7.09679   1
 -26  -6  -1 19.8102 8.45719   2
 -26  -4  -1 11.8326 18.5224  -2
 -26  -6  -1 11.8326 18.5224   1
  26   6   1 28.3782 5.54246   2
  26   4   1 39.0815 15.9320  -2
  26   6   1 39.0815 15.9320   1
  27  -5  -1 28.4972 25.1993  -2
  27  -7  -1 28.4972 25.1993   1
  27  -7  -1 44.2906 7.14056   1
 -27   7   1 30.3152 7.57056   1
 -27   7   1 19.0019 9.06270   2
  25  -7  -1 23.5650 5.04266   2
  25  -5  -1 76.8278 15.5419  -2
  25  -7  -1 76.8278 15.5419   1
  24  -8  -1 62.2632 12.2892  -2
  25  -7  -1 62.2632 12.2892   1
 -26   6   1 3.00820 18.2206  -2
 -25   7   1 3.00820 18.2206   1
  22  -8  -1 102.691 22.8029  -2
  23  -7  -1 102.691 22.8029   1
  24  -6  -1 107.647 12.2321  -2
  23  -7  -1 107.647 12.2321   1
 -24   6   1 79.9465 17.7966  -2
 -23   7   1 79.9465 17.7966   1
  20  -8  -1 444.235 37.3545  -2
  21  -7  -1 444.235 37.3545   1
  22  -6  -1 494.636 31.9221  -2
  21  -7  -1 494.636 31.9221   1
 -22   6   1 405.569 37.4223  -2
 -21   7   1 405.569 37.4223   1
 -20   6   1 203.322 22.3975  -2
 -19   7   1 203.322 22.3975   1
  16  -8  -1 220.337 21.1153  -2
  17  -7  -1 220.337 21.1153   1
  18  -6  -1 351.999 24.6921  -2
  17  -7  -1 351.999 24.6921   1
  14  -8  -1 209.774 20.0504  -2
  15  -7  -1 209.774 20.0504   1
  16  -6  -1 129.583 11.7231  -2
  15  -7  -1 129.583 11.7231   1
  13  -7  -1 141.272 8.36172   1
  11  -7  -1 379.236 18.9981   1
  11  -7  -1 271.860 15.3069   2
 -11   7   1 345.773 20.0351   2
   9  -7  -1 121.857 6.29003   1
   9  -7  -1 84.9896 7.27516   2
   9  -7  -1 190.130 17.4267  -2
   9  -7  -1 190.130 17.4267   1
  -9   7   1 95.6217 7.42959   2
   7  -7  -1 813.940 30.8427   2
   7  -7  -1 1189.13 44.8806   1
  -7   7   1 803.397 50.9830   2
  -7   7   1 1745.67 128.128  -2
  -7   7   1 1745.67 128.128   1
  -7   7   1 1189.05 74.3071   1
   5  -7  -1 489.833 22.0650   2
   5  -7  -1 720.152 32.1921   1
  -5   7   1 509.278 31.5217   2
  -5   7   1 744.003 45.8314   1
   3  -7  -1 103.156 8.31567  -2
   3  -7  -1 103.156 8.31567   1
   3  -7  -1 63.2737 5.79011   1
   3  -7  -1 44.0367 4.29792   2
  -3   7   1 44.8924 3.65492   2
  -3   7   1 136.696 9.15631  -2
  -3   7   1 136.696 9.15631   1
  -3   7   1 75.4956 5.25836   1
   1  -7  -1 89.8236 6.73875   2
   1  -7  -1 126.878 9.21614   1
   1  -7  -1 227.259 15.5831  -2
   1  -7  -1 227.259 15.5831   1
  -1   7   1 96.6650 6.54244   2
  -1   7   1 139.710 9.06563   1
  -1   7   1 246.275 15.8225  -2
  -1   7   1 246.275 15.8225   1
  -1  -7  -1 1397.23 87.6137  -2
  -1  -7  -1 1397.23 87.6137   1
  -1  -7  -1 550.895 35.4593   2
  -1  -7  -1 804.227 52.0500   1
   1   7   1 1406.48 87.6203  -2
   1   7   1 1406.48 87.6203   1
   1   7   1 850.926 37.8064   1
   1   7   1 574.286 25.7397   2
  -3  -7  -1 234.643 14.9590  -2
  -3  -7  -1 234.643 14.9590   1
  -3  -7  -1 90.8087 6.17938   2
  -3  -7  -1 128.339 8.56381   1
   3   7   1 122.604 4.97153   1
   3   7   1 82.8317 3.55555   2
   3   7   1 203.690 14.7669  -2
   3   7   1 203.690 14.7669   1
   5   7   1 309.218 11.6560   2
   5   7   1 447.827 16.7050   1
  -7  -7  -1 425.166 27.5617   1
   7   7   1 290.602 11.1085   2
   7   7   1 428.236 16.0653   1
   7   7   1 704.715 52.8977  -2
   7   7   1 704.715 52.8977   1
  -9  -7  -1 8.12012 2.29297   2
   9   7   1 33.1121 4.76873   1
   9   7   1 0.20191 9.10893  -2
   9   7   1 0.20191 9.10893   1
  11   7   1 -0.6193 1.74738   2
  11   7   1 1.88834 1.67489   1
  13   7   1 5.33468 2.60098   1
  12   8   1 6.96368 10.1083  -2
  13   7   1 6.96368 10.1083   1
  16   6   1 110.301 10.9997  -2
  15   7   1 110.301 10.9997   1
  14   8   1 248.129 23.0480  -2
  15   7   1 248.129 23.0480   1
  18   6   1 364.493 19.0158  -2
  17   7   1 364.493 19.0158   1
  16   8   1 145.196 16.4908  -2
  17   7   1 145.196 16.4908   1
 -18  -8  -1 116.833 16.0991  -2
 -19  -7  -1 116.833 16.0991   1
 -20  -6  -1 220.044 22.7841  -2
 -19  -7  -1 220.044 22.7841   1
 -20  -8  -1 239.164 26.1763  -2
 -21  -7  -1 239.164 26.1763   1
 -22  -6  -1 416.486 37.8626  -2
 -21  -7  -1 416.486 37.8626   1
  20   8   1 309.194 18.6804  -2
  21   7   1 309.194 18.6804   1
  22   6   1 458.738 23.5980  -2
  21   7   1 458.738 23.5980   1
 -24  -6  -1 68.6170 17.6904  -2
 -23  -7  -1 68.6170 17.6904   1
 -22  -8  -1 67.0616 17.3626  -2
 -23  -7  -1 67.0616 17.3626   1
  24   6   1 68.2639 21.2026  -2
  23   7   1 68.2639 21.2026   1
  22   8   1 59.9640 18.4703  -2
  23   7   1 59.9640 18.4703   1
 -25  -7  -1 -1.4007 4.54289   1
  25   7   1 7.15015 7.39958   1
 -27  -5  -1 32.1912 19.2562  -2
 -27  -7  -1 32.1912 19.2562   1
 -27  -7  -1 31.5624 10.0903   2
  27   7   1 41.4281 7.44180   2
  28  -8  -1 0.15334 6.71880   1
  26  -8  -1 7.20290 5.13081   2
  25  -9  -1 54.0343 12.8780  -2
  26  -8  -1 54.0343 12.8780   1
 -26   8   1 10.6667 6.59201   1
  23  -9  -1 30.3515 24.9110  -2
  24  -8  -1 30.3515 24.9110   1
  25  -7  -1 15.2212 21.2989  -2
  24  -8  -1 15.2212 21.2989   1
 -25   7   1 29.1160 17.0853  -2
 -24   8   1 29.1160 17.0853   1
  21  -9  -1 85.9070 19.4851  -2
  22  -8  -1 85.9070 19.4851   1
  23  -7  -1 92.3800 10.9149  -2
  22  -8  -1 92.3800 10.9149   1
 -23   7   1 52.8882 15.6545  -2
 -22   8   1 52.8882 15.6545   1
  19  -9  -1 76.3733 16.3602  -2
  20  -8  -1 76.3733 16.3602   1
  21  -7  -1 285.044 21.4658  -2
  20  -8  -1 285.044 21.4658   1
 -21   7   1 269.666 27.1308  -2
 -20   8   1 269.666 27.1308   1
  17  -9  -1 151.055 19.1257  -2
  18  -8  -1 151.055 19.1257   1
  15  -9  -1 241.797 23.0567  -2
  16  -8  -1 241.797 23.0567   1
  17  -7  -1 183.908 15.0566  -2
  16  -8  -1 183.908 15.0566   1
  13  -9  -1 190.372 18.3116  -2
  14  -8  -1 190.372 18.3116   1
  15  -7  -1 232.248 17.2969  -2
  14  -8  -1 232.248 17.2969   1
  12  -8  -1 27.4188 5.61001   2
  13  -7  -1 147.982 12.1404  -2
  12  -8  -1 147.982 12.1404   1
 -12   8   1 62.3668 6.93984   1
  10  -8  -1 282.376 19.8528   2
  10  -8  -1 454.058 21.0482   1
  10  -8  -1 781.771 59.0900  -2
  10  -8  -1 781.771 59.0900   1
 -10   8   1 317.215 20.1055   2
 -10   8   1 488.112 30.3021   1
   8  -8  -1 82.7798 4.07930   1
   8  -8  -1 51.5854 3.16035   2
  -8   8   1 55.8315 5.67542   2
  -8   8   1 77.9719 7.20386   1
   6  -8  -1 77.2438 4.30885   1
   6  -8  -1 50.1742 3.25640   2
  -6   8   1 550.210 41.7183  -2
  -6   8   1 550.210 41.7183   1
  -6   8   1 61.8766 5.33512   2
   4  -8  -1 91.8363 4.87149   1
   4  -8  -1 61.8951 3.52964   2
  -4   8   1 61.0754 3.57395   2
  -4   8   1 91.3780 4.87790   1
   2  -8  -1 139.205 9.50859   2
   2  -8  -1 205.309 13.4995   1
   2  -8  -1 353.617 22.8054  -2
   2  -8  -1 353.617 22.8054   1
  -2   8   1 135.415 6.60727   2
  -2   8   1 198.274 9.41585   1
   0  -8  -1 1896.39 118.210  -2
   0  -8  -1 1896.39 118.210   1
   0  -8  -1 732.415 46.2159   2
   0  -8  -1 1077.35 69.3273   1
   0   8   1 1132.91 49.0494   1
   0   8   1 742.999 32.6716   2
  -2  -8  -1 166.057 10.8626   1
  -2  -8  -1 277.475 18.4171  -2
  -2  -8  -1 277.475 18.4171   1
  -2  -8  -1 107.136 7.46336   2
   2   8   1 157.843 6.30255   1
   2   8   1 105.696 4.36728   2
  -4  -8  -1 601.130 38.3262  -2
  -4  -8  -1 601.130 38.3262   1
  -4  -8  -1 369.696 22.3948   1
   4   8   1 214.396 8.22662   2
   4   8   1 343.902 11.4513   1
  -6  -8  -1 4.56324 2.11505   2
  -6  -8  -1 8.02825 2.34102   1
   6   8   1 3.07580 0.94211   2
   6   8   1 3.29294 1.02161   1
  -8  -8  -1 45.0018 5.27066   1
   8   8   1 37.0665 2.61133   1
   8   8   1 22.9676 2.65184   2
   8   8   1 37.7722 9.20147  -2
   8   8   1 37.7722 9.20147   1
 -10  -8  -1 9.62544 2.67035   2
  10   8   1 8.94114 1.42471   1
  10   8   1 8.61462 1.80798   2
  10   8   1 1.00039 9.27880  -2
  10   8   1 1.00039 9.27880   1
  13   7   1 56.7185 8.22434  -2
  12   8   1 56.7185 8.22434   1
  11   9   1 185.686 18.5107  -2
  12   8   1 185.686 18.5107   1
  15   7   1 328.885 16.8209  -2
  14   8   1 328.885 16.8209   1
  13   9   1 288.103 24.1182  -2
  14   8   1 288.103 24.1182   1
  15   9   1 55.3773 13.1377  -2
  16   8   1 55.3773 13.1377   1
  17   7   1 98.9611 8.65886  -2
  16   8   1 98.9611 8.65886   1
  17   9   1 235.024 24.3625  -2
  18   8   1 235.024 24.3625   1
  19   7   1 44.3384 13.3544  -2
  18   8   1 44.3384 13.3544   1
 -21  -7  -1 176.707 22.4983  -2
 -20  -8  -1 176.707 22.4983   1
  21   7   1 186.499 13.0518  -2
  20   8   1 186.499 13.0518   1
 -23  -7  -1 31.4661 17.2172  -2
 -22  -8  -1 31.4661 17.2172   1
  23   7   1 41.2504 18.6918  -2
  22   8   1 41.2504 18.6918   1
  21   9   1 57.8699 21.5951  -2
  22   8   1 57.8699 21.5951   1
 -25  -7  -1 9.07322 17.8818  -2
 -24  -8  -1 9.07322 17.8818   1
 -26  -8  -1 4.94373 5.42084   1
  28   8   1 10.4962 7.94332   1
  27  -9  -1 23.1694 6.32821   2
 -27   9   1 10.9142 6.51873   1
  26  -8  -1 67.3264 24.1968  -2
  25  -9  -1 67.3264 24.1968   1
 -26   8   1 52.1594 19.5053  -2
 -25   9   1 52.1594 19.5053   1
  24  -8  -1 -2.7412 19.6605  -2
  23  -9  -1 -2.7412 19.6605   1
 -24   8   1 -8.0731 14.8397  -2
 -23   9   1 -8.0731 14.8397   1
  22  -8  -1 69.4884 10.0798  -2
  21  -9  -1 69.4884 10.0798   1
 -22   8   1 68.9341 15.4763  -2
 -21   9   1 68.9341 15.4763   1
  20  -8  -1 109.809 12.1503  -2
  19  -9  -1 109.809 12.1503   1
 -20   8   1 82.4373 15.3122  -2
 -19   9   1 82.4373 15.3122   1
  16 -10  -1 423.699 35.4101  -2
  17  -9  -1 423.699 35.4101   1
  14 -10  -1 531.569 42.1803  -2
  15  -9  -1 531.569 42.1803   1
  16  -8  -1 340.169 25.3590  -2
  15  -9  -1 340.169 25.3590   1
 -16   8   1 389.978 30.1730  -2
 -15   9   1 389.978 30.1730   1
  12 -10  -1 261.900 14.0775  -2
  13  -9  -1 261.900 14.0775   1
  14  -8  -1 157.055 12.9816  -2
  13  -9  -1 157.055 12.9816   1
  12  -8  -1 145.190 12.1078  -2
  11  -9  -1 145.190 12.1078   1
  11  -9  -1 64.8212 5.53276   2
  11  -9  -1 92.7782 7.11871   1
   9  -9  -1 33.3664 4.75811   2
   9  -9  -1 24.5556 2.30867   1
  -9   9   1 41.7310 5.08277   2
   7  -9  -1 218.106 9.02011   2
   7  -9  -1 328.971 16.1490   1
  -7   9   1 408.198 23.5307   1
   5  -9  -1 471.711 21.8271   1
   5  -9  -1 316.803 14.8815   2
  -5   9   1 499.763 21.8830   1
  -5   9   1 349.873 21.4710   2
   3  -9  -1 91.4346 3.76954   1
   3  -9  -1 75.3793 3.98437   2
  -3   9   1 63.7708 3.95464   2
  -3   9   1 81.6899 4.77804   1
   1  -9  -1 227.637 16.9589   1
   1  -9  -1 405.308 26.1105  -2
   1  -9  -1 405.308 26.1105   1
   1  -9  -1 159.890 11.9867   2
  -1   9   1 187.993 8.50522   2
  -1   9   1 274.300 12.0345   1
  -1  -9  -1 204.147 14.1035  -2
  -1  -9  -1 204.147 14.1035   1
   1   9   1 88.1391 4.88136   1
   1   9   1 56.4544 2.67159   2
  -3  -9  -1 -0.8399 1.47825   1
  -3  -9  -1 1.19732 1.49181   2
   3   9   1 3.82206 0.64339   1
   3   9   1 5.73858 0.95870   2
  -5  -9  -1 441.988 30.5285   2
  -5  -9  -1 640.980 45.1690   1
   5   9   1 486.615 15.5808   2
   5   9   1 733.883 23.1230   1
  -7  -9  -1 145.325 10.3671   2
  -7  -9  -1 216.443 14.9058   1
   7   9   1 139.071 5.32274   2
   7   9   1 212.390 7.58476   1
   9   9   1 98.5020 4.60832   1
   9   9   1 79.6891 5.05036   2
 -11  -9  -1 184.114 13.4462   2
  10  10   1 461.832 36.7364  -2
  11   9   1 461.832 36.7364   1
  12   8   1 292.323 14.8402  -2
  11   9   1 292.323 14.8402   1
  11   9   1 221.061 15.0356   1
  14   8   1 225.664 12.4504  -2
  13   9   1 225.664 12.4504   1
  12  10   1 285.780 15.4535  -2
  13   9   1 285.780 15.4535   1
  14  10   1 163.540 18.1088  -2
  15   9   1 163.540 18.1088   1
  16   8   1 59.3118 7.05596  -2
  15   9   1 59.3118 7.05596   1
  16  10   1 560.116 44.5029  -2
  17   9   1 560.116 44.5029   1
  18   8   1 337.962 26.2535  -2
  17   9   1 337.962 26.2535   1
 -20  -8  -1 74.9295 14.9881  -2
 -19  -9  -1 74.9295 14.9881   1
  20   8   1 106.535 12.6608  -2
  19   9   1 106.535 12.6608   1
 -22  -8  -1 79.0342 15.9745  -2
 -21  -9  -1 79.0342 15.9745   1
  22   8   1 94.6289 17.4354  -2
  21   9   1 94.6289 17.4354   1
 -24  -8  -1 60.4358 18.4246  -2
 -23  -9  -1 60.4358 18.4246   1
  24   8   1 73.8781 21.3654  -2
  23   9   1 73.8781 21.3654   1
 -26  -8  -1 79.4212 19.7725  -2
 -25  -9  -1 79.4212 19.7725   1
  25  -9  -1 114.615 24.3852  -2
  24 -10  -1 114.615 24.3852   1
 -25   9   1 115.635 18.9741  -2
 -24  10   1 115.635 18.9741   1
  23  -9  -1 14.5135 17.5925  -2
  22 -10  -1 14.5135 17.5925   1
 -23   9   1 41.4881 14.0890  -2
 -22  10   1 41.4881 14.0890   1
  21  -9  -1 205.991 13.5374  -2
  20 -10  -1 205.991 13.5374   1
 -21   9   1 180.447 20.4003  -2
 -20  10   1 180.447 20.4003   1
  19  -9  -1 254.792 21.2425  -2
  18 -10  -1 254.792 21.2425   1
 -19   9   1 315.092 25.8383  -2
 -18  10   1 315.092 25.8383   1
  15 -11  -1 464.547 23.5747  -2
  16 -10  -1 464.547 23.5747   1
  17  -9  -1 482.586 32.7474  -2
  16 -10  -1 482.586 32.7474   1
  13 -11  -1 497.759 24.8748  -2
  14 -10  -1 497.759 24.8748   1
  15  -9  -1 611.775 44.1780  -2
  14 -10  -1 611.775 44.1780   1
 -15   9   1 754.108 53.0022  -2
 -14  10   1 754.108 53.0022   1
  12 -10  -1 304.655 19.8088   1
  13  -9  -1 358.146 24.6325  -2
  12 -10  -1 358.146 24.6325   1
  10 -10  -1 226.701 16.5678   1
  11  -9  -1 317.841 21.8668  -2
  10 -10  -1 317.841 21.8668   1
  10 -10  -1 178.307 9.28582   2
 -10  10   1 286.830 17.9047   1
 -10  10   1 223.711 13.9598   2
   8 -10  -1 219.663 10.8297   2
   8 -10  -1 307.728 14.6293   1
  -8  10   1 334.103 21.3729   1
  -8  10   1 252.503 16.0065   2
   6 -10  -1 370.689 14.5531   2
   6 -10  -1 531.499 25.0847   1
  -6  10   1 616.140 36.0155   1
  -6  10   1 442.693 25.4250   2
   4 -10  -1 416.326 14.9776   1
   4 -10  -1 299.140 13.0424   2
  -4  10   1 370.509 18.0949   1
  -4  10   1 264.616 12.9901   2
   2 -10  -1 656.667 31.7160   2
   2 -10  -1 971.456 46.3204   1
  -2  10   1 774.933 31.8164   2
  -2  10   1 1128.20 46.4141   1
   0 -10  -1 524.422 32.8364   1
   0 -10  -1 361.669 23.0435   2
   0 -10  -1 946.097 59.4999  -2
   0 -10  -1 946.097 59.4999   1
   0  10   1 356.620 16.2833   2
   0  10   1 511.794 23.1970   1
   2  10   1 147.249 5.95562   1
   2  10   1 108.020 4.56648   2
  -4 -10  -1 161.051 13.4933   1
   4  10   1 202.760 6.69922   1
   4  10   1 158.265 5.50879   2
   6  10   1 260.939 8.83976   1
   6  10   1 181.316 6.33401   2
  -8 -10  -1 201.634 14.6850   2
  -8 -10  -1 277.159 19.8429   1
   8  10   1 299.680 11.4413   1
   8  10   1 212.341 8.35897   2
   7  11   1 508.699 26.1534  -2
   8  10   1 508.699 26.1534   1
 -10 -10  -1 281.176 18.2592   2
 -10 -10  -1 378.272 24.2907   1
  11   9   1 542.289 25.6945  -2
  10  10   1 542.289 25.6945   1
   9  11   1 687.709 34.9909  -2
  10  10   1 687.709 34.9909   1
  10  10   1 255.452 12.4988   2
  10  10   1 345.697 23.3827   1
  11  11   1 498.316 24.8367  -2
  12  10   1 498.316 24.8367   1
  13   9   1 428.436 20.9296  -2
  12  10   1 428.436 20.9296   1
  15   9   1 233.716 12.9893  -2
  14  10   1 233.716 12.9893   1
  13  11   1 320.929 17.1178  -2
  14  10   1 320.929 17.1178   1
  15  11   1 301.801 13.5759  -2
  16  10   1 301.801 13.5759   1
  17   9   1 548.430 39.2110  -2
  16  10   1 548.430 39.2110   1
 -19  -9  -1 250.605 24.7406  -2
 -18 -10  -1 250.605 24.7406   1
  19   9   1 271.902 15.3324  -2
  18  10   1 271.902 15.3324   1
 -21  -9  -1 167.237 20.3735  -2
 -20 -10  -1 167.237 20.3735   1
  21   9   1 204.434 20.7086  -2
  20  10   1 204.434 20.7086   1
 -23  -9  -1 76.1614 16.5846  -2
 -22 -10  -1 76.1614 16.5846   1
  23   9   1 115.213 19.6059  -2
  22  10   1 115.213 19.6059   1
 -25  -9  -1 172.607 22.7632  -2
 -24 -10  -1 172.607 22.7632   1
  28  10   1 22.5343 7.64447   2
 -26  10   1 205.614 25.5320  -2
 -25  11   1 205.614 25.5320   1
 -24  10   1 172.346 20.9439  -2
 -23  11   1 172.346 20.9439   1
  22 -10  -1 80.7011 17.1529  -2
  21 -11  -1 80.7011 17.1529   1
 -22  10   1 64.7595 15.4104  -2
 -21  11   1 64.7595 15.4104   1
  20 -10  -1 187.777 17.4407  -2
  19 -11  -1 187.777 17.4407   1
 -20  10   1 231.875 22.5034  -2
 -19  11   1 231.875 22.5034   1
  18 -10  -1 480.082 23.8986  -2
  17 -11  -1 480.082 23.8986   1
 -18  10   1 472.228 38.5034  -2
 -17  11   1 472.228 38.5034   1
  16 -10  -1 418.856 28.9165  -2
  15 -11  -1 418.856 28.9165   1
  14 -12  -1 228.527 12.9054  -2
  15 -11  -1 228.527 12.9054   1
  14 -10  -1 435.353 33.3604  -2
  13 -11  -1 435.353 33.3604   1
  12 -12  -1 196.042 11.2439  -2
  13 -11  -1 196.042 11.2439   1
 -14  10   1 578.974 40.5083  -2
 -13  11   1 578.974 40.5083   1
  10 -12  -1 162.128 11.7348  -2
  11 -11  -1 162.128 11.7348   1
  12 -10  -1 351.799 24.0821  -2
  11 -11  -1 351.799 24.0821   1
  11 -11  -1 94.5180 7.23658   2
   9 -11  -1 287.328 13.8109   2
   9 -11  -1 407.870 19.4149   1
  -9  11   1 459.161 28.1726   1
  -9  11   1 316.252 20.1971   2
   7 -11  -1 384.566 14.4536   2
   7 -11  -1 559.405 24.9391   1
  -7  11   1 538.426 35.7076   1
  -7  11   1 375.324 25.1281   2
   5 -11  -1 163.299 6.31354   2
   5 -11  -1 232.653 8.80288   1
  -5  11   1 210.198 10.7161   1
  -5  11   1 147.435 7.79804   2
   3 -11  -1 337.869 15.9481   2
   3 -11  -1 489.668 18.7567   1
  -3  11   1 360.971 16.0133   2
  -3  11   1 522.764 22.7564   1
   1 -11  -1 177.479 8.27398   1
   1 -11  -1 125.128 6.19516   2
  -1  11   1 152.968 8.19524   1
  -1  11   1 113.516 6.14731   2
  -1 -11  -1 210.262 9.89875   2
  -1 -11  -1 309.068 14.1897   1
   1  11   1 204.759 9.87223   2
   1  11   1 300.867 14.1887   1
  -3 -11  -1 539.391 23.2065   1
  -3 -11  -1 363.933 15.5467   2
   3  11   1 319.904 12.7719   2
   3  11   1 495.180 19.1410   1
  -5 -11  -1 169.387 13.6386   1
   5  11   1 210.410 6.99983   1
   5  11   1 142.026 5.07860   2
  -7 -11  -1 230.424 17.9061   1
  -7 -11  -1 158.403 12.9767   2
   7  11   1 272.424 10.3072   1
   7  11   1 190.872 7.40237   2
   6  12   1 301.909 21.2913  -2
   7  11   1 301.909 21.2913   1
  -9 -11  -1 473.481 31.2534   1
  -9 -11  -1 316.653 21.1670   2
   8  12   1 615.658 31.3726  -2
   9  11   1 615.658 31.3726   1
   9  11   1 478.004 21.8109   1
  10  10   1 786.083 53.0121  -2
   9  11   1 786.083 53.0121   1
   9  11   1 310.423 14.6289   2
  10  12   1 214.277 12.8289  -2
  11  11   1 214.277 12.8289   1
  12  10   1 430.788 20.9478  -2
  11  11   1 430.788 20.9478   1
  11  11   1 148.554 10.8807   1
  12  12   1 308.753 13.4144  -2
  13  11   1 308.753 13.4144   1
  14  10   1 345.910 17.5549  -2
  13  11   1 345.910 17.5549   1
  16  10   1 203.414 18.1108  -2
  15  11   1 203.414 18.1108   1
  14  12   1 5.95382 9.84860  -2
  15  11   1 5.95382 9.84860   1
 -18 -10  -1 231.406 21.7610  -2
 -17 -11  -1 231.406 21.7610   1
  18  10   1 208.989 13.0238  -2
  17  11   1 208.989 13.0238   1
  16  12   1 99.3118 10.3948  -2
  17  11   1 99.3118 10.3948   1
 -20 -10  -1 255.675 25.4403  -2
 -19 -11  -1 255.675 25.4403   1
 -22 -10  -1 62.0272 16.9897  -2
 -21 -11  -1 62.0272 16.9897   1
 -24 -10  -1 159.074 22.7832  -2
 -23 -11  -1 159.074 22.7832   1
 -25  11   1 163.502 23.3298  -2
 -24  12   1 163.502 23.3298   1
  23 -11  -1 103.937 20.4036  -2
  22 -12  -1 103.937 20.4036   1
 -23  11   1 88.6298 18.1273  -2
 -22  12   1 88.6298 18.1273   1
  21 -11  -1 45.6424 15.7370  -2
  20 -12  -1 45.6424 15.7370   1
 -21  11   1 44.0092 14.8179  -2
 -20  12   1 44.0092 14.8179   1
  19 -11  -1 180.065 11.8482  -2
  18 -12  -1 180.065 11.8482   1
  15 -13  -1 197.105 11.7287  -2
  16 -12  -1 197.105 11.7287   1
  17 -11  -1 386.831 20.3949  -2
  16 -12  -1 386.831 20.3949   1
 -17  11   1 432.292 34.1952  -2
 -16  12   1 432.292 34.1952   1
  13 -13  -1 313.681 16.7816  -2
  14 -12  -1 313.681 16.7816   1
  15 -11  -1 215.484 12.3402  -2
  14 -12  -1 215.484 12.3402   1
  13 -11  -1 167.658 13.9252  -2
  12 -12  -1 167.658 13.9252   1
  11 -13  -1 115.530 7.94394  -2
  12 -12  -1 115.530 7.94394   1
  11 -11  -1 179.333 10.0856  -2
  10 -12  -1 179.333 10.0856   1
  10 -12  -1 67.7268 5.98665   1
   9 -13  -1 130.389 15.6806  -2
  10 -12  -1 130.389 15.6806   1
   8 -12  -1 70.6538 3.61629   2
   9 -11  -1 405.479 28.0617  -2
   8 -12  -1 405.479 28.0617   1
   8 -12  -1 99.5506 7.78442   1
  -8  12   1 104.502 9.24806   1
  -8  12   1 70.3553 7.27610   2
   6 -12  -1 54.4309 2.88015   2
   6 -12  -1 80.2691 3.96212   1
  -6  12   1 88.2754 5.15234   1
  -6  12   1 57.9680 6.11480   2
   4 -12  -1 139.315 6.98251   2
   4 -12  -1 216.355 8.35708   1
  -4  12   1 131.367 6.95225   2
  -4  12   1 200.256 10.2271   1
   2 -12  -1 142.962 5.72275   2
   2 -12  -1 205.647 10.0629   1
  -2  12   1 207.726 10.0769   1
  -2  12   1 133.604 7.09934   2
   0 -12  -1 251.903 11.8254   1
   0 -12  -1 176.290 8.53644   2
   0  12   1 243.858 11.8122   1
   0  12   1 170.543 8.52209   2
  -2 -12  -1 23.4808 2.51307   1
  -2 -12  -1 17.4858 2.80653   2
   2  12   1 18.6172 2.23566   1
   2  12   1 11.7852 1.14453   2
  -4 -12  -1 156.120 7.99189   2
  -4 -12  -1 231.335 11.3748   1
   4  12   1 239.265 9.32832   1
   4  12   1 160.660 6.54263   2
  -6 -12  -1 3.33818 2.27176   2
  -6 -12  -1 11.3822 3.24287   1
   6  12   1 9.46906 1.08457   1
   6  12   1 5.14223 0.99403   2
  -8 -12  -1 100.455 9.08468   2
  -8 -12  -1 148.534 12.4929   1
   8  12   1 110.862 4.95246   2
   8  12   1 169.701 8.50225   1
   7  13   1 239.779 17.7101  -2
   8  12   1 239.779 17.7101   1
   9  11   1 497.474 34.0131  -2
   8  12   1 497.474 34.0131   1
  11  11   1 204.254 11.1598  -2
  10  12   1 204.254 11.1598   1
  10  12   1 50.4957 5.43216   2
  10  12   1 75.9304 6.83850   1
   9  13   1 114.059 8.53399  -2
  10  12   1 114.059 8.53399   1
  11  13   1 166.124 8.34434  -2
  12  12   1 166.124 8.34434   1
  13  11   1 331.159 16.8314  -2
  12  12   1 331.159 16.8314   1
  13  13   1 162.536 8.83095  -2
  14  12   1 162.536 8.83095   1
  15  11   1 4.67616 8.62443  -2
  14  12   1 4.67616 8.62443   1
  17  11   1 95.5839 8.39801  -2
  16  12   1 95.5839 8.39801   1
 -19 -11  -1 179.561 20.4126  -2
 -18 -12  -1 179.561 20.4126   1
  19  11   1 187.918 18.4147  -2
  18  12   1 187.918 18.4147   1
 -21 -11  -1 56.1974 15.2801  -2
 -20 -12  -1 56.1974 15.2801   1
  21  11   1 71.7732 16.4166  -2
  20  12   1 71.7732 16.4166   1
 -23 -11  -1 19.8361 16.4452  -2
 -22 -12  -1 19.8361 16.4452   1
 -25 -11  -1 43.3822 17.1303  -2
 -24 -12  -1 43.3822 17.1303   1
 -24  12   1 14.0266 16.6268  -2
 -23  13   1 14.0266 16.6268   1
  22 -12  -1 49.3895 16.7653  -2
  21 -13  -1 49.3895 16.7653   1
 -22  12   1 31.6574 15.6486  -2
 -21  13   1 31.6574 15.6486   1
 -20  12   1 45.4565 14.1701  -2
 -19  13   1 45.4565 14.1701   1
  18 -12  -1 93.3251 12.9736  -2
  17 -13  -1 93.3251 12.9736   1
  14 -14  -1 232.783 24.1978  -2
  15 -13  -1 232.783 24.1978   1
  16 -12  -1 148.871 9.99799  -2
  15 -13  -1 148.871 9.99799   1
  12 -14  -1 805.678 39.3660  -2
  13 -13  -1 805.678 39.3660   1
  14 -12  -1 437.318 31.0451  -2
  13 -13  -1 437.318 31.0451   1
  12 -12  -1 137.968 8.77138  -2
  11 -13  -1 137.968 8.77138   1
  10 -14  -1 349.870 18.4000  -2
  11 -13  -1 349.870 18.4000   1
  10 -12  -1 137.154 8.24211  -2
   9 -13  -1 137.154 8.24211   1
   9 -13  -1 70.9294 6.32384   1
   9 -13  -1 52.2159 5.09926   2
   7 -13  -1 123.410 5.40158   2
   7 -13  -1 163.075 6.97103   1
   6 -14  -1 409.850 28.3077  -2
   7 -13  -1 409.850 28.3077   1
  -7  13   1 180.351 13.1568   1
  -7  13   1 138.104 10.3389   2
   5 -13  -1 48.0523 3.86263   2
   5 -13  -1 74.0419 4.04283   1
  -5  13   1 97.8955 5.31097   1
  -5  13   1 59.9100 3.98634   2
   3 -13  -1 20.4614 1.92775   2
   3 -13  -1 29.1994 2.17817   1
  -3  13   1 35.3658 3.42941   1
  -3  13   1 24.4115 2.94066   2
   1 -13  -1 14.8653 2.09425   1
   1 -13  -1 10.8926 1.82691   2
  -1  13   1 15.8138 2.90881   2
  -1  13   1 24.7378 3.12847   1
  -1 -13  -1 81.2886 5.34169   1
  -1 -13  -1 57.5123 4.19026   2
   1  13   1 68.1042 4.26471   2
   1  13   1 92.3135 5.44105   1
  -3 -13  -1 161.522 8.40088   1
  -3 -13  -1 120.566 6.45820   2
   3  13   1 118.964 5.18341   2
   3  13   1 164.662 6.75983   1
  -5 -13  -1 55.7736 6.00496   2
  -5 -13  -1 66.0898 4.64612   1
   5  13   1 62.6417 2.85173   1
   5  13   1 44.3406 3.01022   2
  -7 -13  -1 80.5284 8.15174   1
  -7 -13  -1 56.4373 6.66155   2
   7  13   1 85.6170 4.25178   1
   6  14   1 204.237 15.3699  -2
   7  13   1 204.237 15.3699   1
   7  13   1 56.4951 3.14857   2
   8  14   1 68.5025 6.98792  -2
   9  13   1 68.5025 6.98792   1
  10  12   1 106.109 7.22936  -2
   9  13   1 106.109 7.22936   1
   9  13   1 30.5967 4.51222   2
   9  13   1 37.5023 5.18417   1
  10  14   1 34.7168 4.82092  -2
  11  13   1 34.7168 4.82092   1
  12  12   1 109.389 7.84106  -2
  11  13   1 109.389 7.84106   1
  12  14   1 364.902 15.5487  -2
  13  13   1 364.902 15.5487   1
  14  12   1 251.387 19.4733  -2
  13  13   1 251.387 19.4733   1
  14  14   1 316.529 28.9221  -2
  15  13   1 316.529 28.9221   1
  16  12   1 177.800 11.1521  -2
  15  13   1 177.800 11.1521   1
  18  12   1 57.3304 11.7855  -2
  17  13   1 57.3304 11.7855   1
 -20 -12  -1 10.0155 12.9174  -2
 -19 -13  -1 10.0155 12.9174   1
 -22 -12  -1 1.94878 15.4540  -2
 -21 -13  -1 1.94878 15.4540   1
  22  12   1 45.9642 16.7600  -2
  21  13   1 45.9642 16.7600   1
 -24 -12  -1 -11.190 17.0830  -2
 -23 -13  -1 -11.190 17.0830   1
 -23  13   1 7.33388 16.0251  -2
 -22  14   1 7.33388 16.0251   1
 -21  13   1 165.992 20.1680  -2
 -20  14   1 165.992 20.1680   1
  19 -13  -1 26.6327 11.4944  -2
  18 -14  -1 26.6327 11.4944   1
 -19  13   1 34.7124 12.3699  -2
 -18  14   1 34.7124 12.3699   1
  17 -13  -1 86.9984 8.11520  -2
  16 -14  -1 86.9984 8.11520   1
  15 -13  -1 326.703 16.9139  -2
  14 -14  -1 326.703 16.9139   1
  13 -15  -1 423.919 17.8049  -2
  14 -14  -1 423.919 17.8049   1
  13 -13  -1 1004.59 67.5775  -2
  12 -14  -1 1004.59 67.5775   1
  11 -15  -1 1182.16 46.2340  -2
  12 -14  -1 1182.16 46.2340   1
   9 -15  -1 469.288 19.2256  -2
  10 -14  -1 469.288 19.2256   1
  11 -13  -1 460.280 22.2785  -2
  10 -14  -1 460.280 22.2785   1
   9 -13  -1 176.988 10.2303  -2
   8 -14  -1 176.988 10.2303   1
   8 -14  -1 81.0027 6.81744   2
   7 -15  -1 309.953 22.1689  -2
   8 -14  -1 309.953 22.1689   1
   8 -14  -1 117.166 9.01968   1
  -9  13   1 221.174 16.0231  -2
  -8  14   1 221.174 16.0231   1
   6 -14  -1 251.016 12.0031   2
   6 -14  -1 350.807 13.5209   1
   5 -15  -1 552.141 37.4879  -2
   6 -14  -1 552.141 37.4879   1
  -6  14   1 247.956 17.4750   2
  -6  14   1 353.359 16.5922   1
   4 -14  -1 356.419 13.2709   1
   4 -14  -1 249.602 9.58259   2
  -4  14   1 325.712 16.1661   1
  -4  14   1 231.703 11.6521   2
   2 -14  -1 183.167 8.58904   2
   2 -14  -1 268.048 11.8492   1
  -2  14   1 213.391 11.6753   1
  -2  14   1 152.551 8.46338   2
   0 -14  -1 208.173 10.3788   2
   0 -14  -1 301.355 14.4777   1
   0  14   1 308.686 14.4823   1
   0  14   1 217.015 10.4147   2
  -2 -14  -1 160.417 8.64161   2
  -2 -14  -1 225.669 11.6244   1
   2  14   1 181.636 8.72677   2
   2  14   1 251.082 11.7467   1
  -4 -14  -1 261.607 12.5243   2
  -4 -14  -1 367.610 17.2131   1
   4  14   1 260.512 10.2509   2
   4  14   1 367.003 14.1181   1
  -6 -14  -1 200.037 13.3787   1
  -6 -14  -1 135.790 10.2685   2
   6  14   1 114.518 6.68970   2
   5  15   1 320.161 22.4308  -2
   6  14   1 320.161 22.4308   1
   6  14   1 164.609 7.16959   1
   8  14   1 34.1376 5.17472   1
   9  13   1 62.2006 5.47413  -2
   8  14   1 62.2006 5.47413   1
   8  14   1 25.2566 4.51998   2
   7  15   1 203.404 15.7131  -2
   8  14   1 203.404 15.7131   1
   9  15   1 155.083 8.10768  -2
  10  14   1 155.083 8.10768   1
  11  13   1 27.2072 6.87770  -2
  10  14   1 27.2072 6.87770   1
  13  13   1 331.152 24.2026  -2
  12  14   1 331.152 24.2026   1
  11  15   1 269.752 11.9481  -2
  12  14   1 269.752 11.9481   1
  15  13   1 348.758 17.9740  -2
  14  14   1 348.758 17.9740   1
  13  15   1 284.842 12.8244  -2
  14  14   1 284.842 12.8244   1
  17  13   1 57.3519 10.6084  -2
  16  14   1 57.3519 10.6084   1
 -19 -13  -1 62.6304 16.1124  -2
 -18 -14  -1 62.6304 16.1124   1
  19  13   1 86.1478 13.0490  -2
  18  14   1 86.1478 13.0490   1
 -21 -13  -1 39.0073 14.4613  -2
 -20 -14  -1 39.0073 14.4613   1
 -23 -13  -1 15.6769 17.3633  -2
 -22 -14  -1 15.6769 17.3633   1
 -24  14   1 34.0338 18.1606  -2
 -23  15   1 34.0338 18.1606   1
 -22  14   1 181.787 21.7553  -2
 -21  15   1 181.787 21.7553   1
 -20  14   1 95.1618 15.2447  -2
 -19  15   1 95.1618 15.2447   1
  18 -14  -1 15.5965 6.22481  -2
  17 -15  -1 15.5965 6.22481   1
  16 -14  -1 142.913 9.64026  -2
  15 -15  -1 142.913 9.64026   1
  12 -16  -1 338.062 14.6175  -2
  13 -15  -1 338.062 14.6175   1
  14 -14  -1 420.687 20.9090  -2
  13 -15  -1 420.687 20.9090   1
  12 -14  -1 1341.51 89.5109  -2
  11 -15  -1 1341.51 89.5109   1
  10 -16  -1 827.562 32.6871  -2
  11 -15  -1 827.562 32.6871   1
  10 -14  -1 413.702 20.1581  -2
   9 -15  -1 413.702 20.1581   1
   8 -16  -1 140.705 8.56178  -2
   9 -15  -1 140.705 8.56178   1
   8 -14  -1 370.458 25.7177  -2
   7 -15  -1 370.458 25.7177   1
   7 -15  -1 185.735 13.8350   2
   6 -16  -1 317.688 22.4339  -2
   7 -15  -1 317.688 22.4339   1
   7 -15  -1 269.545 18.1817   1
  -7  15   1 221.818 15.2099   2
   5 -15  -1 284.991 11.1406   1
   5 -15  -1 199.318 9.74820   2
  -5  15   1 186.847 9.74488   2
  -5  15   1 277.563 13.6990   1
   3 -15  -1 274.782 10.6844   2
   3 -15  -1 393.743 18.5360   1
  -3  15   1 400.328 18.5844   1
  -3  15   1 272.864 13.1358   2
   1 -15  -1 164.658 8.90302   1
   1 -15  -1 103.684 6.30447   2
  -1  15   1 117.876 6.43427   2
  -1  15   1 174.161 8.97386   1
  -1 -15  -1 180.948 9.40568   1
  -1 -15  -1 126.545 6.91144   2
   1  15   1 120.146 6.84247   2
   1  15   1 180.173 9.44928   1
  -3 -15  -1 460.248 21.3613   1
  -3 -15  -1 316.687 14.8855   2
   3  15   1 312.308 12.1391   2
   3  15   1 463.619 21.3821   1
  -5 -15  -1 148.978 8.13323   2
  -5 -15  -1 212.131 10.9496   1
   5  15   1 217.955 8.85210   1
   5  15   1 153.231 8.03935   2
  -7 -15  -1 167.747 12.9888   2
   7  15   1 169.079 8.84095   2
   8  14   1 248.265 12.6211  -2
   7  15   1 248.265 12.6211   1
   7  15   1 249.415 17.1818   1
   6  16   1 296.965 21.2409  -2
   7  15   1 296.965 21.2409   1
  10  14   1 171.539 9.87559  -2
   9  15   1 171.539 9.87559   1
   8  16   1 166.499 9.59247  -2
   9  15   1 166.499 9.59247   1
  10  16   1 193.112 9.34745  -2
  11  15   1 193.112 9.34745   1
  12  14   1 261.418 19.6049  -2
  11  15   1 261.418 19.6049   1
  12  16   1 96.8096 6.63031  -2
  13  15   1 96.8096 6.63031   1
  14  14   1 230.840 12.9366  -2
  13  15   1 230.840 12.9366   1
  16  14   1 110.913 12.2621  -2
  15  15   1 110.913 12.2621   1
 -18 -14  -1 76.1017 15.5381  -2
 -17 -15  -1 76.1017 15.5381   1
  18  14   1 66.5434 7.81709  -2
  17  15   1 66.5434 7.81709   1
 -20 -14  -1 82.8787 16.1650  -2
 -19 -15  -1 82.8787 16.1650   1
 -22 -14  -1 95.0110 18.6985  -2
 -21 -15  -1 95.0110 18.6985   1
 -23  15   1 37.3327 17.8026  -2
 -22  16   1 37.3327 17.8026   1
 -21  15   1 82.0470 16.2264  -2
 -20  16   1 82.0470 16.2264   1
 -19  15   1 15.3800 14.4133  -2
 -18  16   1 15.3800 14.4133   1
  17 -15  -1 41.3948 4.99900  -2
  16 -16  -1 41.3948 4.99900   1
  15 -15  -1 131.301 9.19354  -2
  14 -16  -1 131.301 9.19354   1
  11 -17  -1 240.753 12.8605  -2
  12 -16  -1 240.753 12.8605   1
  13 -15  -1 358.907 18.1759  -2
  12 -16  -1 358.907 18.1759   1
   9 -17  -1 212.054 11.5980  -2
  10 -16  -1 212.054 11.5980   1
  11 -15  -1 615.187 45.6217  -2
  10 -16  -1 615.187 45.6217   1
 -11  15   1 745.666 54.5580  -2
 -10  16   1 745.666 54.5580   1
   7 -17  -1 70.7494 8.84939  -2
   8 -16  -1 70.7494 8.84939   1
   9 -15  -1 136.799 8.01321  -2
   8 -16  -1 136.799 8.01321   1
   8 -16  -1 35.6550 5.74774   1
   6 -16  -1 77.1726 8.07685   1
   6 -16  -1 52.2590 4.50867   2
   5 -17  -1 105.250 8.91085  -2
   6 -16  -1 105.250 8.91085   1
   7 -15  -1 273.028 20.0378  -2
   6 -16  -1 273.028 20.0378   1
  -6  16   1 95.1118 6.22444   1
  -6  16   1 60.0748 7.35033   2
   4 -16  -1 26.9354 2.18885   2
   4 -16  -1 37.0543 4.22478   1
  -4  16   1 38.0973 4.37583   1
  -4  16   1 25.9092 3.19149   2
   2 -16  -1 16.3343 2.47110   2
   2 -16  -1 22.8757 2.84817   1
  -2  16   1 25.7363 3.05964   2
  -2  16   1 33.7779 5.50704   1
   0 -16  -1 1.28228 2.16522   1
   0 -16  -1 2.31278 1.87191   2
   0  16   1 -0.0412 2.02828   1
   0  16   1 1.02426 1.82406   2
  -2 -16  -1 39.0843 3.99102   2
  -2 -16  -1 65.1937 4.97175   1
   2  16   1 42.9479 4.77197   1
   2  16   1 32.8244 4.07869   2
  -4 -16  -1 19.1238 2.72323   1
  -4 -16  -1 14.6004 2.43466   2
   4  16   1 21.6272 2.88004   1
   4  16   1 14.8296 1.64608   2
  -6 -16  -1 78.8173 5.89928   1
  -6 -16  -1 48.6394 7.27254   2
   5  17   1 83.5269 8.17134  -2
   6  16   1 83.5269 8.17134   1
   6  16   1 80.6340 5.81413   1
   6  16   1 55.6723 4.60564   2
   7  17   1 43.7698 7.84951  -2
   8  16   1 43.7698 7.84951   1
   9  15   1 141.100 8.36839  -2
   8  16   1 141.100 8.36839   1
   8  16   1 55.1284 6.87438   1
   9  17   1 80.2293 5.97444  -2
  10  16   1 80.2293 5.97444   1
  11  15   1 158.854 12.8817  -2
  10  16   1 158.854 12.8817   1
  13  15   1 101.470 7.93022  -2
  12  16   1 101.470 7.93022   1
  11  17   1 85.8285 6.79311  -2
  12  16   1 85.8285 6.79311   1
  15  15   1 77.0887 7.61634  -2
  14  16   1 77.0887 7.61634   1
  17  15   1 22.8818 6.78907  -2
  16  16   1 22.8818 6.78907   1
  19  15   1 111.391 14.3781  -2
  18  16   1 111.391 14.3781   1
 -21 -15  -1 18.3880 14.4881  -2
 -20 -16  -1 18.3880 14.4881   1
 -22  16   1 -0.3668 17.0652  -2
 -21  17   1 -0.3668 17.0652   1
 -20  16   1 24.0484 13.8431  -2
 -19  17   1 24.0484 13.8431   1
  14 -18  -1 97.6715 20.5037  -2
  15 -17  -1 97.6715 20.5037   1
  16 -16  -1 53.0468 7.02887  -2
  15 -17  -1 53.0468 7.02887   1
  12 -18  -1 17.2043 6.24637  -2
  13 -17  -1 17.2043 6.24637   1
  14 -16  -1 50.1540 6.81997  -2
  13 -17  -1 50.1540 6.81997   1
  12 -16  -1 184.908 10.6585  -2
  11 -17  -1 184.908 10.6585   1
  10 -18  -1 339.956 17.1978  -2
  11 -17  -1 339.956 17.1978   1
   8 -18  -1 454.141 21.9129  -2
   9 -17  -1 454.141 21.9129   1
  10 -16  -1 252.498 17.8042  -2
   9 -17  -1 252.498 17.8042   1
   7 -17  -1 80.6707 8.05372   1
   7 -17  -1 63.3606 5.09188   2
   6 -18  -1 260.225 18.7985  -2
   7 -17  -1 260.225 18.7985   1
   5 -17  -1 29.2922 3.77337   1
   5 -17  -1 25.5710 2.96689   2
  -5  17   1 45.1354 4.68276   1
  -5  17   1 32.2717 3.64687   2
   3 -17  -1 2.78578 2.95367   2
   3 -17  -1 -1.0692 3.04461   1
  -3  17   1 -1.8566 1.95933   2
  -3  17   1 -2.3832 3.48194   1
   1 -17  -1 59.9231 4.69603   2
   1 -17  -1 91.5166 6.06216   1
  -1  17   1 47.3311 4.63608   2
  -1  17   1 74.8366 5.93033   1
  -1 -17  -1 9.75943 2.28530   2
  -1 -17  -1 9.31144 2.39748   1
   1  17   1 15.7037 2.63848   1
   1  17   1 12.4399 2.44692   2
  -3 -17  -1 11.0583 2.41836   2
  -3 -17  -1 14.6557 2.65108   1
   3  17   1 12.4555 2.49639   2
   3  17   1 14.7227 2.77498   1
  -5 -17  -1 20.6041 3.04139   1
  -5 -17  -1 15.7253 2.56998   2
   5  17   1 19.2112 2.16988   1
   5  17   1 17.1942 2.63524   2
   7  17   1 16.8718 3.84241   1
   6  18   1 127.592 11.0118  -2
   7  17   1 127.592 11.0118   1
   7  17   1 15.5457 2.54331   2
   8  18   1 31.0266 6.19640  -2
   9  17   1 31.0266 6.19640   1
  10  16   1 53.4712 6.76626  -2
   9  17   1 53.4712 6.76626   1
  12  16   1 59.4396 6.42302  -2
  11  17   1 59.4396 6.42302   1
  10  18   1 208.315 10.8616  -2
  11  17   1 208.315 10.8616   1
  14  16   1 65.6913 7.08458  -2
  13  17   1 65.6913 7.08458   1
  12  18   1 107.749 8.82773  -2
  13  17   1 107.749 8.82773   1
  16  16   1 22.9247 6.47710  -2
  15  17   1 22.9247 6.47710   1
  14  18   1 96.6426 20.9002  -2
  15  17   1 96.6426 20.9002   1
 -20 -16  -1 126.494 19.8383  -2
 -19 -17  -1 126.494 19.8383   1
 -19  17   1 39.1495 18.4297  -2
 -18  18   1 39.1495 18.4297   1
  15 -17  -1 106.477 8.37629  -2
  14 -18  -1 106.477 8.37629   1
  13 -19  -1 157.624 22.3795  -2
  14 -18  -1 157.624 22.3795   1
  11 -19  -1 53.8680 6.76251  -2
  12 -18  -1 53.8680 6.76251   1
  13 -17  -1 24.8438 5.80526  -2
  12 -18  -1 24.8438 5.80526   1
   9 -19  -1 814.723 37.9730  -2
  10 -18  -1 814.723 37.9730   1
  11 -17  -1 481.940 23.4217  -2
  10 -18  -1 481.940 23.4217   1
   9 -17  -1 519.284 35.2296  -2
   8 -18  -1 519.284 35.2296   1
   8 -18  -1 345.097 23.2447   1
   7 -19  -1 585.914 40.0295  -2
   8 -18  -1 585.914 40.0295   1
   6 -18  -1 166.216 9.20767   2
   6 -18  -1 231.716 15.9853   1
  -6  18   1 208.790 15.8521   1
   4 -18  -1 139.784 8.39944   1
   4 -18  -1 100.051 6.62027   2
  -4  18   1 107.021 6.76409   2
  -4  18   1 141.883 8.44950   1
   2 -18  -1 87.6400 6.23422   1
   2 -18  -1 64.0035 4.99313   2
  -2  18   1 67.0369 5.93615   1
  -2  18   1 45.9690 4.85502   2
   0 -18  -1 148.969 8.24090   2
   0 -18  -1 199.509 10.6689   1
   0  18   1 140.318 8.18544   2
   0  18   1 199.459 10.7046   1
  -2 -18  -1 77.4580 6.15400   1
  -2 -18  -1 56.4587 5.02327   2
   2  18   1 85.0149 6.26531   1
   2  18   1 59.8256 5.16339   2
  -4 -18  -1 45.2837 5.31063   1
  -4 -18  -1 30.4208 3.33919   2
   4  18   1 38.1149 4.52691   2
   4  18   1 57.2928 5.49754   1
  -6 -18  -1 142.943 12.8331   1
   6  18   1 119.785 7.44779   2
   5  19   1 183.924 13.6157  -2
   6  18   1 183.924 13.6157   1
   6  18   1 181.116 13.0475   1
   7  19   1 22.9679 7.86356  -2
   8  18   1 22.9679 7.86356   1
   8  18   1 20.2801 4.34617   1
   9  17   1 34.2272 10.1181  -2
   8  18   1 34.2272 10.1181   1
 -11 -17  -1 302.081 29.8959  -2
 -10 -18  -1 302.081 29.8959   1
  11  17   1 306.995 15.9300  -2
  10  18   1 306.995 15.9300   1
   9  19   1 418.464 20.8011  -2
  10  18   1 418.464 20.8011   1
  11  19   1 81.4894 8.36380  -2
  12  18   1 81.4894 8.36380   1
  13  17   1 113.225 8.57982  -2
  12  18   1 113.225 8.57982   1
  15  17   1 111.976 8.67923  -2
  14  18   1 111.976 8.67923   1
  13  19   1 146.945 20.2652  -2
  14  18   1 146.945 20.2652   1
  17  17   1 108.938 13.6721  -2
  16  18   1 108.938 13.6721   1
 -19 -17  -1 164.062 23.4000  -2
 -18 -18  -1 164.062 23.4000   1
 -21 -17  -1 -9.0174 14.9828  -2
 -20 -18  -1 -9.0174 14.9828   1
 -20  18   1 22.1903 19.3260  -2
 -19  19   1 22.1903 19.3260   1
 -17  19   1 82.5876 16.5098   1
  16 -18  -1 290.854 22.5828  -2
  15 -19  -1 290.854 22.5828   1
  14 -20  -1 164.621 23.3973  -2
  15 -19  -1 164.621 23.3973   1
  12 -20  -1 124.413 8.99923  -2
  13 -19  -1 124.413 8.99923   1
  14 -18  -1 164.100 10.1788  -2
  13 -19  -1 164.100 10.1788   1
  12 -18  -1 54.4563 5.84924  -2
  11 -19  -1 54.4563 5.84924   1
  10 -20  -1 69.4750 7.23416  -2
  11 -19  -1 69.4750 7.23416   1
   8 -20  -1 683.806 46.5886  -2
   9 -19  -1 683.806 46.5886   1
   9 -19  -1 528.072 34.4609   1
  10 -18  -1 872.198 55.8113  -2
   9 -19  -1 872.198 55.8113   1
 -10  18   1 835.105 66.7978  -2
  -9  19   1 835.105 66.7978   1
   7 -19  -1 219.986 11.7848   2
   7 -19  -1 315.356 21.7185   1
   8 -18  -1 576.206 39.9166  -2
   7 -19  -1 576.206 39.9166   1
   6 -20  -1 344.958 24.0202  -2
   7 -19  -1 344.958 24.0202   1
  -8  18   1 619.464 40.6966  -2
  -7  19   1 619.464 40.6966   1
  -7  19   1 249.068 17.7345   2
   5 -19  -1 57.9491 5.76100   2
   5 -19  -1 95.1502 7.09287   1
  -5  19   1 98.0973 7.13020   1
  -5  19   1 61.2619 5.60017   2
   3 -19  -1 57.8144 5.40107   2
   3 -19  -1 76.3596 6.62930   1
  -3  19   1 65.6540 5.57499   2
  -3  19   1 95.7016 7.59137   1
   1 -19  -1 64.7162 5.34527   2
   1 -19  -1 80.8923 6.36873   1
  -1  19   1 51.9470 5.34922   2
  -1  19   1 74.9271 6.33817   1
  -1 -19  -1 160.714 8.91631   1
  -1 -19  -1 118.026 7.18124   2
   1  19   1 101.821 7.00306   2
   1  19   1 134.129 8.83308   1
  -3 -19  -1 83.3559 5.96832   2
  -3 -19  -1 122.792 7.86382   1
   3  19   1 65.4305 5.80602   2
   3  19   1 105.664 7.67222   1
  -5 -19  -1 7.25324 2.89356   1
  -5 -19  -1 8.91631 4.59165   2
   5  19   1 21.9443 3.32909   1
   5  19   1 19.8254 4.28004   2
  -7 -19  -1 28.5421 4.97821   2
   7  19   1 45.8515 8.05656   1
   7  19   1 28.9752 3.44519   2
   8  18   1 64.4951 11.5028  -2
   7  19   1 64.4951 11.5028   1
   6  20   1 81.1562 8.28311  -2
   7  19   1 81.1562 8.28311   1
 -10 -18  -1 423.434 37.7722  -2
  -9 -19  -1 423.434 37.7722   1
   8  20   1 260.765 20.1065  -2
   9  19   1 260.765 20.1065   1
  10  18   1 401.518 29.2464  -2
   9  19   1 401.518 29.2464   1
   9  19   1 214.500 16.2392   1
  12  18   1 50.1993 6.18738  -2
  11  19   1 50.1993 6.18738   1
  10  20   1 6.84268 7.32063  -2
  11  19   1 6.84268 7.32063   1
  14  18   1 113.088 8.57989  -2
  13  19   1 113.088 8.57989   1
  12  20   1 37.1997 9.42552  -2
  13  19   1 37.1997 9.42552   1
  16  18   1 151.676 11.3365  -2
  15  19   1 151.676 11.3365   1
  18  18   1 100.184 15.3500  -2
  17  19   1 100.184 15.3500   1
  19 -19  -1 119.370 17.6452  -2
  18 -20  -1 119.370 17.6452   1
  17 -19  -1 178.550 17.5251  -2
  16 -20  -1 178.550 17.5251   1
  15 -21  -1 114.444 24.9377  -2
  16 -20  -1 114.444 24.9377   1
  15 -19  -1 165.043 11.0251  -2
  14 -20  -1 165.043 11.0251   1
  13 -21  -1 63.0135 23.4780  -2
  14 -20  -1 63.0135 23.4780   1
  11 -21  -1 49.4491 7.77724  -2
  12 -20  -1 49.4491 7.77724   1
  13 -19  -1 101.971 7.64583  -2
  12 -20  -1 101.971 7.64583   1
  11 -19  -1 42.6413 11.4340  -2
  10 -20  -1 42.6413 11.4340   1
   9 -21  -1 47.4001 7.49137  -2
  10 -20  -1 47.4001 7.49137   1
   8 -20  -1 121.263 10.7124   2
   9 -19  -1 529.577 36.1883  -2
   8 -20  -1 529.577 36.1883   1
   7 -21  -1 176.029 13.7449  -2
   8 -20  -1 176.029 13.7449   1
   8 -20  -1 149.575 12.8914   1
   6 -20  -1 27.4070 3.82721   1
   6 -20  -1 19.0999 3.04818   2
  -6  20   1 16.1533 3.46202   1
  -6  20   1 13.6891 4.93219   2
   4 -20  -1 6.01146 2.66696   2
   4 -20  -1 8.62940 3.17884   1
  -4  20   1 15.3757 3.21511   1
  -4  20   1 9.85249 3.70630   2
   2 -20  -1 37.3326 4.89396   1
   2 -20  -1 32.0170 3.76838   2
  -4  20   1 48.6888 12.5851  -2
  -2  20   1 48.6888 12.5851   1
   0  20   1 115.865 12.2173  -2
  -2  20   1 115.865 12.2173   1
  -2  20   1 30.0122 4.70997   2
   0 -20  -1 117.173 7.86171   1
   0 -20  -1 83.3874 9.03638   2
   0  20   1 103.831 10.9056   1
   0  20   1 69.2692 9.05275   2
  -2 -20  -1 84.1668 6.60943   2
   0 -20  -1 205.201 16.9132  -2
  -2 -20  -1 205.201 16.9132   1
  -2 -20  -1 87.8693 12.6044   1
   2  20   1 130.412 9.08053   1
   2  20   1 91.7649 6.70434   2
  -4 -20  -1 26.1044 3.60097   1
  -4 -20  -1 21.2322 3.35308   2
   4  20   1 16.3676 3.16081   2
   4  20   1 26.0012 3.70700   1
  -6 -20  -1 53.7669 9.75274   1
   6  20   1 52.1631 5.73995   2
   6  20   1 75.4063 6.69261   1
  -8 -20  -1 54.2007 9.71702   2
   8  20   1 48.9505 8.17478   2
   7  21   1 92.3968 9.65421  -2
   8  20   1 92.3968 9.65421   1
   8  20   1 73.1703 9.55044   1
   9  19   1 231.022 19.3186  -2
   8  20   1 231.022 19.3186   1
 -11 -19  -1 22.2397 20.5734  -2
 -10 -20  -1 22.2397 20.5734   1
   9  21   1 5.88900 6.91979  -2
  10  20   1 5.88900 6.91979   1
  11  19   1 13.5926 10.8194  -2
  10  20   1 13.5926 10.8194   1
  11  21   1 14.9383 8.07872  -2
  12  20   1 14.9383 8.07872   1
  13  19   1 18.7266 5.80993  -2
  12  20   1 18.7266 5.80993   1
  13  21   1 33.2163 22.2666  -2
  14  20   1 33.2163 22.2666   1
  15  19   1 112.163 9.87004  -2
  14  20   1 112.163 9.87004   1
  17  19   1 115.891 11.1146  -2
  16  20   1 115.891 11.1146   1
  19  19   1 103.325 17.6204  -2
  18  20   1 103.325 17.6204   1
  18 -20  -1 44.5661 14.2792  -2
  17 -21  -1 44.5661 14.2792   1
  14 -22  -1 121.730 29.7240  -2
  15 -21  -1 121.730 29.7240   1
  16 -20  -1 106.448 10.1813  -2
  15 -21  -1 106.448 10.1813   1
  12 -22  -1 41.8525 10.6725  -2
  13 -21  -1 41.8525 10.6725   1
  14 -20  -1 40.0289 12.4683  -2
  13 -21  -1 40.0289 12.4683   1
  10 -22  -1 31.6945 7.73940  -2
  11 -21  -1 31.6945 7.73940   1
  12 -20  -1 61.0389 13.2001  -2
  11 -21  -1 61.0389 13.2001   1
   8 -22  -1 56.5533 5.70091  -2
   9 -21  -1 56.5533 5.70091   1
  10 -20  -1 21.6328 11.5635  -2
   9 -21  -1 21.6328 11.5635   1
  -9  21   1 4.59250 4.86017   2
   7 -21  -1 21.4133 3.38075   2
   8 -20  -1 168.262 16.5595  -2
   7 -21  -1 168.262 16.5595   1
   7 -21  -1 35.2456 5.74188   1
   5 -21  -1 12.9216 3.17581   2
   5 -21  -1 17.7582 3.50934   1
  -7  21   1 39.0992 14.2181  -2
  -5  21   1 39.0992 14.2181   1
  -5  21   1 18.2725 4.39393   2
  -3  21   1 76.8693 11.2131  -2
  -5  21   1 76.8693 11.2131   1
   3 -21  -1 29.1622 3.90625   1
   3 -21  -1 21.3689 4.83181   2
  -5  21   1 49.4928 13.5704  -2
  -3  21   1 49.4928 13.5704   1
  -1  21   1 74.4075 11.3648  -2
  -3  21   1 74.4075 11.3648   1
   1 -21  -1 17.8129 4.81341   2
   3 -21  -1 69.5558 11.7174  -2
   1 -21  -1 69.5558 11.7174   1
  -3  21   1 66.3362 13.3082  -2
  -1  21   1 66.3362 13.3082   1
  -3 -21  -1 13.3677 12.7357  -2
  -1 -21  -1 13.3677 12.7357   1
  -1 -21  -1 34.2832 10.6604  -2
  -3 -21  -1 34.2832 10.6604   1
   3  21   1 16.1395 4.94067   2
   3  21   1 17.4950 4.87416   1
  -3 -21  -1 62.7638 11.0486  -2
  -5 -21  -1 62.7638 11.0486   1
  -5 -21  -1 31.4350 6.28505   1
   5  21   1 23.3514 3.59285   2
   5  21   1 43.5195 5.09125   1
  -7 -21  -1 21.5271 6.49630   1
   7  21   1 34.8326 6.04953   1
   7  21   1 45.9978 5.96719   2
   8  20   1 131.767 15.2432  -2
   7  21   1 131.767 15.2432   1
  10  20   1 6.42463 11.5710  -2
   9  21   1 6.42463 11.5710   1
   9  21   1 5.13723 5.09512   1
  10  22   1 14.7435 8.10134  -2
  11  21   1 14.7435 8.10134   1
  12  20   1 28.7566 12.3157  -2
  11  21   1 28.7566 12.3157   1
  12  22   1 54.4538 11.9628  -2
  13  21   1 54.4538 11.9628   1
  14  20   1 64.2549 14.0238  -2
  13  21   1 64.2549 14.0238   1
  16  20   1 80.8605 13.1665  -2
  15  21   1 80.8605 13.1665   1
  14  22   1 92.9557 15.0680  -2
  15  21   1 92.9557 15.0680   1
 -18 -20  -1 -23.807 21.8741  -2
 -17 -21  -1 -23.807 21.8741   1
  18  20   1 27.2115 15.9973  -2
  17  21   1 27.2115 15.9973   1
  15 -23  -1 186.115 32.3908  -2
  16 -22  -1 186.115 32.3908   1
 -17  21   1 26.9755 23.6727  -2
 -16  22   1 26.9755 23.6727   1
  15 -21  -1 185.019 20.2327  -2
  14 -22  -1 185.019 20.2327   1
  13 -23  -1 268.323 35.6777  -2
  14 -22  -1 268.323 35.6777   1
  11 -23  -1 69.9494 9.61376  -2
  12 -22  -1 69.9494 9.61376   1
  13 -21  -1 41.4892 13.7886  -2
  12 -22  -1 41.4892 13.7886   1
  11 -21  -1 6.71276 12.2340  -2
  10 -22  -1 6.71276 12.2340   1
  10 -22  -1 5.10833 5.18270   1
   9 -23  -1 94.2531 11.5763  -2
  10 -22  -1 94.2531 11.5763   1
   8 -22  -1 84.4618 10.4718   1
   8 -22  -1 53.8591 9.03496   2
   9 -21  -1 80.3128 14.7117  -2
   8 -22  -1 80.3128 14.7117   1
  -8  22   1 64.5233 11.6507   1
   4 -22  -1 210.149 19.8258  -2
   6 -22  -1 210.149 19.8258   1
   6 -22  -1 103.550 12.1537   1
   6 -22  -1 74.6643 9.58635   2
  -4  22   1 226.539 18.8711  -2
  -6  22   1 226.539 18.8711   1
   6 -22  -1 236.081 20.3983  -2
   4 -22  -1 236.081 20.3983   1
  -2  22   1 274.383 21.4307  -2
  -4  22   1 274.383 21.4307   1
  -6  22   1 238.288 22.1169  -2
  -4  22   1 238.288 22.1169   1
   4 -22  -1 254.433 20.8506  -2
   2 -22  -1 254.433 20.8506   1
   0 -22  -1 309.043 24.1988  -2
   2 -22  -1 309.043 24.1988   1
  -4  22   1 247.279 21.8318  -2
  -2  22   1 247.279 21.8318   1
  -2 -22  -1 246.253 22.5229  -2
   0 -22  -1 246.253 22.5229   1
   2 -22  -1 313.251 23.7696  -2
   0 -22  -1 313.251 23.7696   1
   2  22   1 281.535 21.4107  -2
   0  22   1 281.535 21.4107   1
  -2  22   1 301.086 24.6516  -2
   0  22   1 301.086 24.6516   1
   0 -22  -1 238.773 19.1766  -2
  -2 -22  -1 238.773 19.1766   1
   0  22   1 220.859 20.3576  -2
   2  22   1 220.859 20.3576   1
   4  22   1 136.719 15.1622  -2
   2  22   1 136.719 15.1622   1
   6  22   1 143.075 15.9841  -2
   4  22   1 143.075 15.9841   1
  -6 -22  -1 86.8431 12.3132   1
   6  22   1 106.198 12.2141   1
   6  22   1 71.4939 9.99963   2
  -8 -22  -1 52.2931 8.40079   2
   8  22   1 67.5207 7.02559   2
   9  21   1 108.026 15.5022  -2
   8  22   1 108.026 15.5022   1
   8  22   1 100.077 11.8477   1
  10  22   1 0.90816 5.47232   1
  11  21   1 17.5138 13.0672  -2
  10  22   1 17.5138 13.0672   1
   9  23   1 33.4002 24.9132  -2
  10  22   1 33.4002 24.9132   1
  11  23   1 61.9272 10.0123  -2
  12  22   1 61.9272 10.0123   1
  13  21   1 97.9644 15.5946  -2
  12  22   1 97.9644 15.5946   1
 -15 -21  -1 37.3060 22.9565  -2
 -14 -22  -1 37.3060 22.9565   1
  13  23   1 173.828 15.9473  -2
  14  22   1 173.828 15.9473   1
  15  23   1 103.296 30.2361  -2
  16  22   1 103.296 30.2361   1
  14 -24  -1 144.878 31.2650  -2
  15 -23  -1 144.878 31.2650   1
  12 -24  -1 241.044 19.6081  -2
  13 -23  -1 241.044 19.6081   1
  10 -24  -1 42.1993 27.3660  -2
  11 -23  -1 42.1993 27.3660   1
  12 -22  -1 75.8887 15.2920  -2
  11 -23  -1 75.8887 15.2920   1
  10 -24  -1 113.027 15.3212  -2
  11 -23  -1 113.027 15.3212  -1
  12 -24  -2 113.027 15.3212   1
  11 -23  -1 44.4185 7.50610   1
  10 -22  -1 118.432 17.0646  -2
   9 -23  -1 118.432 17.0646   1
   9 -23  -1 78.4226 7.75501   2
   9 -23  -1 129.036 13.4685   1
   7 -23  -1 98.1735 12.5289   1
   7 -23  -1 73.0005 10.1781   2
   7 -23  -1 375.884 28.9502  -2
   5 -23  -1 375.884 28.9502   1
   5 -23  -1 467.555 32.9390  -2
   3 -23  -1 467.555 32.9390   1
  -5  23   1 438.277 33.6820  -2
  -3  23   1 438.277 33.6820   1
   3 -23  -1 248.897 21.5614  -2
   1 -23  -1 248.897 21.5614   1
   1  23   1 166.959 17.0428  -2
  -1  23   1 166.959 17.0428   1
  -3  23   1 267.024 22.7139  -2
  -1  23   1 267.024 22.7139   1
   1 -23  -1 137.887 15.4243  -2
  -1 -23  -1 137.887 15.4243   1
   3  23   1 196.074 18.4921  -2
   1  23   1 196.074 18.4921   1
   5  23   1 310.408 24.8132  -2
   3  23   1 310.408 24.8132   1
   1  23   1 216.066 20.8096  -2
   3  23   1 216.066 20.8096   1
  -3 -23  -1 346.289 25.8481  -2
  -5 -23  -1 346.289 25.8481   1
   7  23   1 318.160 25.6062  -2
   5  23   1 318.160 25.6062   1
   3  23   1 317.921 26.5364  -2
   5  23   1 317.921 26.5364   1
   7  23   1 129.081 14.3494   1
   7  23   1 94.6919 11.9133   2
   9  23   1 66.0257 10.8425   1
   9  23   1 54.4764 6.46239   2
  10  22   1 92.5232 16.1748  -2
   9  23   1 92.5232 16.1748   1
  12  22   1 102.309 17.0270  -2
  11  23   1 102.309 17.0270   1
  11  23   1 27.4985 7.77163   1
  14  22   1 156.859 19.7064  -2
  13  23   1 156.859 19.7064   1
  12  24   1 159.115 13.0020  -2
  13  23   1 159.115 13.0020   1
  14 -24  -1 16.3021 7.84291   1
  13 -25  -1 14.8891 34.2435  -2
  14 -24  -1 14.8891 34.2435   1
  12 -24  -1 39.5361 8.04253   1
  13 -23  -1 190.557 21.8902  -2
  12 -24  -1 190.557 21.8902   1
  10 -24  -1 7.95427 6.96636   1
  11 -23  -1 51.3511 15.9668  -2
  10 -24  -1 51.3511 15.9668   1
  10 -24  -1 8.23357 4.33717   2
   8 -24  -1 27.4485 7.29060   1
   8 -24  -1 19.0171 6.13144   2
   8 -24  -1 72.2923 15.9059  -2
   6 -24  -1 72.2923 15.9059   1
   6 -24  -1 212.779 21.0960  -2
   4 -24  -1 212.779 21.0960   1
   4  24   1 105.420 16.2755  -2
   2  24   1 105.420 16.2755   1
   6  24   1 90.4677 16.0308  -2
   4  24   1 90.4677 16.0308   1
   8  24   1 95.5302 16.8529  -2
   6  24   1 95.5302 16.8529   1
   8  24   1 -4.1006 5.84923   1
  10  24   1 4.27669 4.69227   2
  11  23   1 40.3174 16.1521  -2
  10  24   1 40.3174 16.1521   1
  13  23   1 129.077 19.5365  -2
  12  24   1 129.077 19.5365   1
  10  24   2 46.4825 15.7358  -2
  11  23   2 46.4825 15.7358  -1
  12  24   1 46.4825 15.7358   1
  12  24   1 33.0483 8.55138   1
  13  25   1 6.75732 32.6806  -2
  14  24   1 6.75732 32.6806   1
  15  25   1 -9.6017 38.7500  -2
  16  24   1 -9.6017 38.7500   1
  13 -25  -1 12.3922 8.40448   1
  11 -25  -1 14.7388 4.90226   2
   9 -25  -1 1.24543 7.13220   1
   9 -25  -1 3.53829 15.8635  -2
   7 -25  -1 3.53829 15.8635   1
   7 -25  -1 4.38725 15.9168  -2
   5 -25  -1 4.38725 15.9168   1
   7  25   1 13.8149 16.0346  -2
   5  25   1 13.8149 16.0346   1
   9  25   1 30.5120 17.5190  -2
   7  25   1 30.5120 17.5190   1
   9  25   1 16.0763 7.54935   1
  11  25   1 5.99799 4.98235   2
  13  25   1 2.59216 8.70817   1
  14  26   1 37.9137 40.7312  -2
  15  25   1 37.9137 40.7312   1
  12 -26  -1 74.5472 14.7562   1
  10 -26  -1 44.9315 12.8305   2
   8  26   1 98.2711 20.2528  -2
   6  26   1 98.2711 20.2528   1
  10  26   1 38.0938 9.34395   2
  12  26   1 20.0637 10.4776   1
  28  -2  -2 128.062 17.7946  -2
  28   0  -2 128.062 17.7946   1
 -28   2   2 88.1137 20.3972  -2
 -28   0   2 88.1137 20.3972   1
 -26   2   2 23.5341 17.7803  -2
 -26   0   2 23.5341 17.7803   1
  24   0  -2 185.101 15.1062   1
 -24   2   2 181.715 21.8855  -2
 -24   0   2 181.715 21.8855   1
  22   0  -2 152.275 12.5638   1
  22   0  -2 100.853 9.89497   2
 -22   0   2 126.717 15.9632   2
 -22   2   2 209.757 22.8263  -2
 -22   0   2 209.757 22.8263   1
  20   0  -2 70.0004 7.59785   1
  20   0  -2 41.0224 5.97280   2
 -20   0   2 24.5145 7.51382   2
  18   0  -2 96.5078 8.50795   2
  18   0  -2 155.510 12.6380   1
 -18   0   2 115.833 13.3208   2
 -18   0   2 191.029 15.9286   1
  16   0  -2 411.717 26.7990   1
  16   0  -2 733.762 54.8214  -2
  16   0  -2 733.762 54.8214   1
  16   0  -2 261.014 17.5291   2
 -16   0   2 685.937 54.6670  -2
 -16   0   2 685.937 54.6670   1
  14   0  -2 347.107 22.5301   2
  14   0  -2 866.522 65.6399  -2
  14   0  -2 866.522 65.6399   1
  14   0  -2 495.110 31.6502   1
 -14   0   2 877.423 65.8135  -2
 -14   0   2 877.423 65.8135   1
  12   0  -2 1477.62 95.7494  -2
  12   0  -2 1477.62 95.7494   1
  12   0  -2 330.699 21.3288   2
  12   0  -2 514.136 32.6068   1
 -12   0   2 1104.68 95.3495  -2
 -12   0   2 1104.68 95.3495   1
  10   0  -2 277.654 17.8914   2
  10   0  -2 664.429 56.8327  -2
  10   0  -2 664.429 56.8327   1
  10   0  -2 383.282 24.3896   1
 -10   0   2 864.329 57.4248  -2
 -10   0   2 864.329 57.4248   1
   8   0  -2 79.0193 5.71707   2
   8   0  -2 106.302 7.35060   1
  -8   0   2 99.6065 10.0354  -2
  -8   0   2 99.6065 10.0354   1
   6   0  -2 2849.73 133.330  -2
   6   0  -2 2849.73 133.330   1
  -6   0   2 2651.54 204.340  -2
  -6   0   2 2651.54 204.340   1
   4   0  -2 2507.64 118.862  -2
   4   0  -2 2507.64 118.862   1
  -4   0   2 921.599 57.4861   2
  -4   0   2 2237.64 178.810  -2
  -4   0   2 2237.64 178.810   1
  -4   0   2 1416.00 87.9729   1
  -2   0  -2 9.27280 1.85576  -2
  -2   0  -2 9.27280 1.85576   1
   2   0   2 8.86934 1.22703  -2
   2   0   2 8.86934 1.22703   1
   4   0   2 166.369 8.90186  -2
   4   0   2 166.369 8.90186   1
   6   0   2 809.272 60.0997  -2
   6   0   2 809.272 60.0997   1
  -8   0  -2 59.5465 7.91804  -2
  -8   0  -2 59.5465 7.91804   1
 -10   0  -2 1900.16 133.250  -2
 -10   0  -2 1900.16 133.250   1
  10   0   2 1722.45 132.965  -2
  10   0   2 1722.45 132.965   1
 -14   0  -2 364.164 34.2201  -2
 -14   0  -2 364.164 34.2201   1
  14   0   2 177.361 12.5703   2
  14   0   2 500.715 34.9570  -2
  14   0   2 500.715 34.9570   1
  16   0   2 180.785 13.1999   1
  16   0   2 116.918 9.37322   2
 -18   0  -2 75.0142 15.1892  -2
 -18   0  -2 75.0142 15.1892   1
  18   0   2 15.9799 2.94509   2
 -20   0  -2 92.6007 12.2523   1
  20   0   2 71.1267 6.94153   1
  20   0   2 30.7229 6.61405   2
 -22   0  -2 279.655 26.0618   1
  22   0   2 205.115 12.4082   2
  22   0   2 320.163 16.4946   1
 -24  -2  -2 144.612 21.0225  -2
 -24   0  -2 144.612 21.0225   1
  24   0   2 138.887 10.6100   1
  24   0   2 80.7073 11.8089   2
 -26  -2  -2 148.423 21.7317  -2
 -26   0  -2 148.423 21.7317   1
  26   2   2 117.214 13.7934  -2
  26   0   2 117.214 13.7934   1
 -28  -2  -2 80.8958 21.1461  -2
 -28   0  -2 80.8958 21.1461   1
  28   2   2 42.3702 17.3519  -2
  28   0   2 42.3702 17.3519   1
  29  -1  -2 58.2613 17.3152  -2
  29  -1  -2 58.2613 17.3152   1
  27  -1  -2 205.056 19.7019  -2
  27  -1  -2 205.056 19.7019   1
  27  -3  -2 204.401 19.5067  -2
  27  -1  -2 204.401 19.5067   1
 -27   1   2 183.889 24.4869  -2
 -27   1   2 183.889 24.4869   1
 -27   3   2 177.669 24.2962  -2
 -27   1   2 177.669 24.2962   1
  25  -1  -2 143.204 13.1753   1
 -25   1   2 173.977 23.8487  -2
 -25   1   2 173.977 23.8487   1
 -25   3   2 120.375 19.8946  -2
 -25   1   2 120.375 19.8946   1
  23  -1  -2 88.1542 6.49459   2
  23  -1  -2 126.328 8.10840   1
 -23   1   2 256.572 27.6669  -2
 -23   1   2 256.572 27.6669   1
 -23   3   2 186.415 22.0930  -2
 -23   1   2 186.415 22.0930   1
  21  -1  -2 199.709 10.6534   1
  21  -1  -2 129.209 7.68260   2
  21  -1  -2 452.516 40.2735  -2
  21  -1  -2 452.516 40.2735   1
 -21   3   2 303.954 28.7762  -2
 -21   1   2 303.954 28.7762   1
 -21   1   2 137.680 16.6352   2
 -21   1   2 204.385 18.6746   1
  19  -1  -2 18.4211 2.52391   2
  19  -1  -2 32.9126 4.04649   1
 -19   1   2 21.5766 5.35396   2
  17  -1  -2 141.408 7.54731   2
  17  -1  -2 219.446 10.7193   1
  17  -1  -2 560.884 40.1132  -2
  17  -1  -2 560.884 40.1132   1
 -17   1   2 210.168 18.4761   1
 -17   1   2 152.552 15.4029   2
 -17   1   2 407.992 38.7005  -2
 -17   1   2 407.992 38.7005   1
  15  -1  -2 362.409 20.9614  -2
  15  -1  -2 362.409 20.9614   1
  15  -1  -2 116.885 6.20056   2
  15  -1  -2 180.873 8.87165   1
 -15   1   2 112.634 12.6620   2
 -15   1   2 172.158 15.3295   1
 -15   1   2 332.519 29.0093  -2
 -15   1   2 332.519 29.0093   1
  13  -1  -2 410.725 18.6025   2
  13  -1  -2 635.108 28.3791   1
  13  -1  -2 1235.46 64.6740  -2
  13  -1  -2 1235.46 64.6740   1
 -13   1   2 1231.57 64.8324  -2
 -13   1   2 1231.57 64.8324   1
  11  -1  -2 10.7067 1.42176   2
  11  -1  -2 334.857 26.7293  -2
  11  -1  -2 334.857 26.7293   1
  11  -1  -2 16.2439 1.85354   1
   9  -1  -2 840.762 34.0531  -2
   9  -1  -2 840.762 34.0531   1
   9  -1  -2 323.443 20.5182   2
   9  -1  -2 498.319 31.2727   1
  -9   1   2 848.881 44.4614  -2
  -9   1   2 848.881 44.4614   1
   7  -1  -2 1506.85 74.2794  -2
   7  -1  -2 1506.85 74.2794   1
   7  -1  -2 605.206 38.1121   2
   7  -1  -2 920.447 57.0442   1
  -7   1   2 1610.77 81.2427  -2
  -7   1   2 1610.77 81.2427   1
  -7   1   2 620.297 38.2690   2
   5  -1  -2 279.973 12.2187  -2
   5  -1  -2 279.973 12.2187   1
   5  -1  -2 115.685 7.89701   2
   5  -1  -2 170.377 11.5522   1
  -5   1   2 130.734 8.16142   2
  -5   1   2 195.695 11.8171   1
  -5   1   2 314.145 16.0789  -2
  -5   1   2 314.145 16.0789   1
   3  -1  -2 123.066 4.95907  -2
   3  -1  -2 123.066 4.95907   1
  -3   1   2 137.684 5.69274  -2
  -3   1   2 137.684 5.69274   1
  -3   1   2 0.00250 0.14474   2
  -3  -1  -2 179.220 12.7201  -2
  -3  -1  -2 179.220 12.7201   1
   3   1   2 154.859 5.97955  -2
   3   1   2 154.859 5.97955   1
  -5  -1  -2 1170.70 62.3983  -2
  -5  -1  -2 1170.70 62.3983   1
   5   1   2 1206.20 49.1433  -2
   5   1   2 1206.20 49.1433   1
  -7  -1  -2 398.861 31.0054  -2
  -7  -1  -2 398.861 31.0054   1
   7   1   2 412.298 21.9116  -2
   7   1   2 412.298 21.9116   1
  -9  -1  -2 2006.64 99.4018  -2
  -9  -1  -2 2006.64 99.4018   1
   9   1   2 1819.43 99.1525  -2
   9   1   2 1819.43 99.1525   1
  11   1   2 475.867 26.0815  -2
  11   1   2 475.867 26.0815   1
 -13  -1  -2 299.701 17.7348  -2
 -13  -1  -2 299.701 17.7348   1
  13   1   2 118.857 9.10680   2
  15   1   2 91.1251 8.05680   1
  15   1   2 262.118 24.2431  -2
  15   1   2 262.118 24.2431   1
  15   1   2 59.8967 6.28095   2
 -19  -1  -2 285.301 27.1410  -2
 -19  -1  -2 285.301 27.1410   1
 -19  -1  -2 96.7132 12.8650   2
  19   1   2 124.590 6.00494   1
  19   1   2 81.1701 5.06297   2
 -21  -3  -2 163.123 20.7701  -2
 -21  -1  -2 163.123 20.7701   1
 -21  -1  -2 118.955 14.1253   1
 -21  -1  -2 83.3206 13.8407   2
  21   1   2 134.020 6.51237   1
  21   1   2 89.2682 5.42120   2
 -23  -1  -2 170.405 22.0410  -2
 -23  -1  -2 170.405 22.0410   1
 -23  -3  -2 170.628 21.8354  -2
 -23  -1  -2 170.628 21.8354   1
  23   1   2 130.420 6.88227   1
  23   1   2 77.8360 5.96735   2
 -25  -3  -2 119.002 20.5172  -2
 -25  -1  -2 119.002 20.5172   1
 -25  -1  -2 165.076 23.2130  -2
 -25  -1  -2 165.076 23.2130   1
  25   1   2 111.003 12.4010   1
  25   3   2 112.994 22.9639  -2
  25   1   2 112.994 22.9639   1
  25   1   2 166.544 14.5035  -2
  25   1   2 166.544 14.5035   1
 -27  -1  -2 105.662 23.2845  -2
 -27  -1  -2 105.662 23.2845   1
 -27  -3  -2 74.2132 21.0407  -2
 -27  -1  -2 74.2132 21.0407   1
  27   3   2 54.4132 15.8117  -2
  27   1   2 54.4132 15.8117   1
  27   1   2 74.9924 17.2925  -2
  27   1   2 74.9924 17.2925   1
  29   3   2 22.3889 18.5306  -2
  29   1   2 22.3889 18.5306   1
  28  -4  -2 120.595 27.0093  -2
  28  -2  -2 120.595 27.0093   1
  28   0  -2 97.3245 14.1081  -2
  28  -2  -2 97.3245 14.1081   1
 -28   0   2 42.8835 21.9124  -2
 -28   2   2 42.8835 21.9124   1
 -28   4   2 95.0631 23.8105  -2
 -28   2   2 95.0631 23.8105   1
  26   0  -2 32.4991 13.2278  -2
  26  -2  -2 32.4991 13.2278   1
  26  -4  -2 79.2077 13.2356  -2
  26  -2  -2 79.2077 13.2356   1
 -26   0   2 53.2793 19.3312  -2
 -26   2   2 53.2793 19.3312   1
 -26   4   2 47.8193 19.8907  -2
 -26   2   2 47.8193 19.8907   1
  24  -2  -2 45.8690 7.88277   1
  24  -2  -2 29.1888 5.14488   2
 -24   0   2 159.118 22.8154  -2
 -24   2   2 159.118 22.8154   1
 -24   4   2 114.208 20.4372  -2
 -24   2   2 114.208 20.4372   1
  22  -2  -2 1.40226 2.28662   2
  22  -2  -2 -0.9103 2.44292   1
  22  -4  -2 441.552 45.9306  -2
  22  -2  -2 441.552 45.9306  -1
  23  -3  -2 441.552 45.9306   1
 -22   2   2 2.07413 2.76243   1
  20  -2  -2 8.81446 2.32305   2
  20  -2  -2 17.2039 2.79192   1
 -20   2   2 6.31566 4.94885   2
 -20   2   2 12.0261 4.33053   1
  18  -2  -2 10.8812 2.19963   1
  18  -2  -2 5.65965 1.89459   2
  18   0  -2 698.367 55.7611  -2
  18  -2  -2 698.367 55.7611   1
 -18   2   2 17.7965 13.8742  -2
 -18   2   2 17.7965 13.8742   1
 -18   2   2 7.38514 3.46423   1
 -18   2   2 4.93953 4.60580   2
  16  -2  -2 43.5287 3.56997   2
  16  -2  -2 77.6527 4.26301   1
 -16   2   2 115.688 10.9270  -2
 -16   2   2 115.688 10.9270   1
  14  -2  -2 34.8811 2.94750   2
  14  -2  -2 51.7646 3.71268   1
 -14   2   2 96.6519 9.13881  -2
 -14   2   2 96.6519 9.13881   1
  12  -2  -2 261.571 12.1588   1
  12  -2  -2 171.489 8.26043   2
  10  -2  -2 169.476 15.6553  -2
  10  -2  -2 169.476 15.6553   1
  10  -2  -2 68.6795 3.82076   2
  10  -2  -2 96.3579 7.31479   1
 -10   2   2 180.076 11.1048  -2
 -10   2   2 180.076 11.1048   1
   8  -2  -2 16.0218 1.70907   2
   8  -2  -2 18.7735 3.12898   1
   8  -2  -2 46.8667 7.77710  -2
   8  -2  -2 46.8667 7.77710   1
  -8   2   2 50.9942 5.38227  -2
  -8   2   2 50.9942 5.38227   1
  -8   2   2 15.6433 2.86911   2
  -8   2   2 24.9597 3.27753   1
  -6   2   2 251.702 16.1890   1
  -6   2   2 167.873 11.0412   2
   4  -2  -2 2096.46 85.4436  -2
   4  -2  -2 2096.46 85.4436   1
  -4   2   2 2142.86 85.5480  -2
  -4   2   2 2142.86 85.5480   1
   2  -2  -2 189.311 9.62162  -2
   2  -2  -2 189.311 9.62162   1
  -2   2   2 191.306 9.63165  -2
  -2   2   2 191.306 9.63165   1
   0  -2  -2 2.14121 0.33666   2
   0  -2  -2 3.03688 0.38474   1
   0   2   2 2.01946 0.32298   2
   0   2   2 2.52147 0.35490   1
  -2  -2  -2 168.879 7.22086  -2
  -2  -2  -2 168.879 7.22086   1
   2   2   2 166.756 7.20362  -2
   2   2   2 166.756 7.20362   1
  -4  -2  -2 1731.33 130.368  -2
  -4  -2  -2 1731.33 130.368   1
   4   2   2 1754.18 69.8927  -2
   4   2   2 1754.18 69.8927   1
   6   2   2 259.225 20.1564  -2
   6   2   2 259.225 20.1564   1
  -8  -2  -2 180.160 14.6948  -2
  -8  -2  -2 180.160 14.6948   1
   8   2   2 153.843 14.2605  -2
   8   2   2 153.843 14.2605   1
   8   2   2 46.1066 4.50179   2
  10   2   2 94.7898 7.42836   2
  12   2   2 7.81446 2.44484   2
  12   2   2 11.3589 2.67707   1
  14   2   2 12.1060 2.71056   2
  14   2   2 91.8217 14.2155  -2
  14   2   2 91.8217 14.2155   1
  14   2   2 13.2971 2.88632   1
 -16  -2  -2 156.847 14.0310   1
 -16  -2  -2 262.293 23.9810  -2
 -16  -2  -2 262.293 23.9810   1
 -16  -2  -2 108.392 12.4361   2
  16   2   2 102.724 8.77111   2
  16   2   2 152.077 11.8321   1
 -18  -2  -2 0.41018 2.98439   2
 -18  -2  -2 0.16841 2.21075   1
  18   2   2 -1.8188 2.00676   1
  18   2   2 -2.4210 1.69332   2
 -20  -2  -2 23.2704 4.63603   2
  20   2   2 33.2265 3.02533   1
  20   2   2 27.7959 2.93939   2
 -22  -2  -2 6.90615 4.09178   2
 -22  -4  -2 175.749 23.1808  -2
 -22  -2  -2 175.749 23.1808   1
 -22   0  -2 167.156 23.1721  -2
 -22  -2  -2 167.156 23.1721   1
  22   2   2 0.28188 2.69694   1
  22   2   2 6.07781 2.24626   2
 -24  -4  -2 107.668 20.0195  -2
 -24  -2  -2 107.668 20.0195   1
 -24   0  -2 97.1742 20.7150  -2
 -24  -2  -2 97.1742 20.7150   1
  24   2   2 21.8385 3.92395   2
  24   2   2 32.6478 5.38949   1
  24   0   2 119.978 14.5535  -2
  24   2   2 119.978 14.5535   1
 -26   0  -2 91.9934 21.8342  -2
 -26  -2  -2 91.9934 21.8342   1
 -26  -4  -2 145.401 25.1086  -2
 -26  -2  -2 145.401 25.1086   1
  26   0   2 75.1793 15.4835  -2
  26   2   2 75.1793 15.4835   1
  26   4   2 164.859 25.5090  -2
  26   2   2 164.859 25.5090   1
  26   2   2 22.3387 6.49238   1
 -28   0  -2 48.7229 23.3769  -2
 -28  -2  -2 48.7229 23.3769   1
 -28  -4  -2 56.0229 23.9551  -2
 -28  -2  -2 56.0229 23.9551   1
  28   4   2 76.1384 16.9541  -2
  28   2   2 76.1384 16.9541   1
  28   0   2 34.6536 17.9457  -2
  28   2   2 34.6536 17.9457   1
  30   4   2 56.9436 21.6164  -2
  30   2   2 56.9436 21.6164   1
  27  -1  -2 166.392 19.2740  -2
  27  -3  -2 166.392 19.2740   1
 -27   5   2 83.2848 21.2897  -2
 -27   3   2 83.2848 21.2897   1
 -27   1   2 172.719 26.0048  -2
 -27   3   2 172.719 26.0048   1
  25  -3  -2 15.7555 5.03648   1
  25  -3  -2 11.8815 4.64301   2
  25  -1  -2 115.520 15.1409  -2
  25  -3  -2 115.520 15.1409   1
 -25   5   2 15.8066 18.2506  -2
 -25   3   2 15.8066 18.2506   1
 -25   1   2 108.672 21.7600  -2
 -25   3   2 108.672 21.7600   1
  23  -3  -2 46.6621 5.20138   2
  23  -3  -2 66.5085 6.26309   1
  22  -4  -2 441.552 45.9306  -2
  22  -2  -2 441.552 45.9306  -1
  23  -3  -2 441.552 45.9306   1
 -23   3   2 65.4311 11.2583   1
 -23   1   2 159.706 23.7845  -2
 -23   3   2 159.706 23.7845   1
 -23   3   2 41.2420 8.23791   2
  21  -3  -2 159.512 8.86845   1
  21  -3  -2 103.727 6.50594   2
 -21   3   2 86.9478 14.0150   2
 -21   3   2 146.405 15.5306   1
 -21   1   2 279.030 28.3367  -2
 -21   3   2 279.030 28.3367   1
  19  -3  -2 34.5762 3.44264   2
  19  -3  -2 52.1910 4.71850   1
 -19   3   2 61.0191 6.36154   1
 -19   3   2 31.8322 4.68341   2
  17  -3  -2 55.5261 4.06237   2
  17  -3  -2 90.8049 4.77931   1
 -17   3   2 126.056 16.3235  -2
 -17   3   2 126.056 16.3235   1
 -17   3   2 46.9153 9.82913   2
 -17   3   2 72.7109 9.56601   1
  15  -3  -2 135.454 15.2333  -2
  15  -3  -2 135.454 15.2333   1
  15  -3  -2 78.4082 4.85093   1
  15  -3  -2 51.8433 3.72897   2
 -15   3   2 115.586 10.4607  -2
 -15   3   2 115.586 10.4607   1
  13  -3  -2 233.358 10.9680   2
  13  -3  -2 345.488 22.6130   1
  13  -3  -2 597.662 44.6191  -2
  13  -3  -2 597.662 44.6191   1
 -13   3   2 570.251 31.5246  -2
 -13   3   2 570.251 31.5246   1
  11  -3  -2 407.023 26.2127   1
  11  -3  -2 261.197 17.2190   2
  11  -3  -2 682.266 47.6683  -2
  11  -3  -2 682.266 47.6683   1
 -11   3   2 599.296 33.5714  -2
 -11   3   2 599.296 33.5714   1
   9  -3  -2 373.130 23.2247   1
   9  -3  -2 242.264 15.3553   2
  -9   3   2 224.782 15.3536   2
  -9   3   2 349.094 23.1797   1
   7  -3  -2 282.380 22.0334  -2
   7  -3  -2 282.380 22.0334   1
  -7   3   2 160.898 10.8853   1
  -7   3   2 276.847 22.0865  -2
  -7   3   2 276.847 22.0865   1
  -7   3   2 108.405 7.67067   2
   5  -3  -2 732.794 28.8893  -2
   5  -3  -2 732.794 28.8893   1
  -5   3   2 656.812 44.9223  -2
  -5   3   2 656.812 44.9223   1
   3  -3  -2 1157.38 54.5351  -2
   3  -3  -2 1157.38 54.5351   1
   3  -3  -2 535.845 33.1062   2
   3  -3  -2 781.058 48.1910   1
  -3   3   2 1106.31 54.4402  -2
  -3   3   2 1106.31 54.4402   1
   1  -3  -2 281.589 14.8783  -2
   1  -3  -2 281.589 14.8783   1
   1  -3  -2 84.1754 6.64054   2
   1  -3  -2 134.279 9.01982   1
  -1   3   2 366.563 15.3148  -2
  -1   3   2 366.563 15.3148   1
  -1   3   2 111.995 6.69302   2
  -1  -3  -2 3.83223 0.51973   2
  -1  -3  -2 6.73475 0.60404   1
  -3  -3  -2 664.632 48.7596   2
   3   3   2 1703.14 68.6457  -2
   3   3   2 1703.14 68.6457   1
  -5  -3  -2 693.689 48.3737  -2
  -5  -3  -2 693.689 48.3737   1
   5   3   2 621.218 32.2781  -2
   5   3   2 621.218 32.2781   1
  -7  -3  -2 793.913 41.1460  -2
  -7  -3  -2 793.913 41.1460   1
   7   3   2 769.846 41.1014  -2
   7   3   2 769.846 41.1014   1
   7   3   2 331.283 21.3188   2
   7   3   2 494.598 31.3762   1
  -9  -3  -2 133.941 12.6856  -2
  -9  -3  -2 133.941 12.6856   1
   9   3   2 139.188 12.7006  -2
   9   3   2 139.188 12.7006   1
   9   3   2 82.8451 6.81400   1
   9   3   2 55.8794 5.18494   2
 -11  -3  -2 865.525 68.2248  -2
 -11  -3  -2 865.525 68.2248   1
  11   3   2 95.9324 7.70898   2
  11   3   2 143.544 10.6048   1
  11   3   2 963.091 68.1009  -2
  11   3   2 963.091 68.1009   1
 -13  -3  -2 570.356 31.7644  -2
 -13  -3  -2 570.356 31.7644   1
  13   3   2 611.974 44.8672  -2
  13   3   2 611.974 44.8672   1
  13   3   2 362.297 23.9186   1
  13   3   2 238.249 16.2769   2
 -15  -3  -2 214.837 14.4195  -2
 -15  -3  -2 214.837 14.4195   1
  15   3   2 92.5999 8.02460   2
  15   3   2 127.753 10.2711   1
 -17  -3  -2 225.470 15.8306  -2
 -17  -3  -2 225.470 15.8306   1
  17   3   2 125.446 7.97505   1
  17   3   2 81.8860 6.60677   2
  16   4   2 423.394 35.2512  -2
  17   3   2 423.394 35.2512   1
 -19  -3  -2 19.5330 5.61885   1
 -19  -3  -2 26.0689 15.7407  -2
 -19  -3  -2 26.0689 15.7407   1
  19   3   2 13.1919 2.96225   1
  19   3   2 9.94106 2.14079   2
 -21  -1  -2 152.937 21.1625  -2
 -21  -3  -2 152.937 21.1625   1
 -21  -3  -2 67.5915 12.3264   2
  21   3   2 36.9603 3.63101   2
  21   3   2 58.2942 5.26096   1
 -23  -1  -2 138.089 21.6111  -2
 -23  -3  -2 138.089 21.6111   1
 -23  -3  -2 41.0134 8.52371   2
  23   3   2 47.5012 4.21281   1
  23   3   2 26.4772 3.07988   2
 -25  -1  -2 90.0381 20.0199  -2
 -25  -3  -2 90.0381 20.0199   1
  25   1   2 92.9530 12.5364  -2
  25   3   2 92.9530 12.5364   1
  25   3   2 26.7720 4.98684   1
  25   3   2 20.2138 5.51236   2
 -27  -5  -2 58.4847 22.5262  -2
 -27  -3  -2 58.4847 22.5262   1
 -27  -1  -2 43.1000 21.0876  -2
 -27  -3  -2 43.1000 21.0876   1
  27   5   2 56.3036 16.4557  -2
  27   3   2 56.3036 16.4557   1
  27   1   2 54.5327 16.7903  -2
  27   3   2 54.5327 16.7903   1
  29   5   2 35.4040 18.9995  -2
  29   3   2 35.4040 18.9995   1
  28  -2  -2 196.084 17.7340  -2
  28  -4  -2 196.084 17.7340   1
 -28   2   2 179.875 26.8012  -2
 -28   4   2 179.875 26.8012   1
 -28   6   2 175.763 26.3067  -2
 -28   4   2 175.763 26.3067   1
  26  -6  -2 89.8731 14.5573  -2
  26  -4  -2 89.8731 14.5573   1
 -26   2   2 91.1909 19.5779  -2
 -26   4   2 91.1909 19.5779   1
 -26   6   2 54.4521 20.1525  -2
 -26   4   2 54.4521 20.1525   1
  24  -2  -2 174.922 17.7830  -2
  24  -4  -2 174.922 17.7830   1
  24  -4  -2 100.496 7.12119   2
  24  -4  -2 139.490 12.0062   1
 -24   2   2 178.512 23.6010  -2
 -24   4   2 178.512 23.6010   1
 -24   4   2 90.4830 15.7738   2
  22  -4  -2 166.600 9.67515   1
  22  -4  -2 89.0444 7.46370   2
 -22   4   2 97.7469 10.5720   2
 -22   2   2 177.053 21.9707  -2
 -22   4   2 177.053 21.9707   1
 -22   4   2 181.910 17.2282   1
  20  -4  -2 216.742 11.2032   2
  20  -4  -2 343.927 16.1500   1
 -20   4   2 323.802 20.1298   1
 -20   4   2 236.442 22.0188   2
  18  -4  -2 178.088 7.83781   1
  18  -4  -2 117.978 6.66464   2
 -18   4   2 148.583 15.5546   1
 -18   4   2 283.234 26.4577  -2
 -18   4   2 283.234 26.4577   1
  16  -4  -2 139.932 7.79559   1
  15  -5  -2 277.153 24.5939  -2
  16  -4  -2 277.153 24.5939   1
  16  -4  -2 94.0287 5.06484   2
 -16   4   2 114.566 11.9276   2
 -16   4   2 307.676 26.7819  -2
 -16   4   2 307.676 26.7819   1
 -16   4   2 175.119 14.0490   1
  14  -4  -2 377.197 19.3166   1
  14  -4  -2 258.365 10.9326   2
 -14   4   2 404.893 30.0243   1
 -14   4   2 297.975 22.5471   2
 -14   4   2 747.950 56.9806  -2
 -14   4   2 747.950 56.9806   1
  12  -4  -2 692.287 43.8635   1
  12  -4  -2 466.936 29.9516   2
  12  -4  -2 1204.04 85.9293  -2
  12  -4  -2 1204.04 85.9293   1
 -12   4   2 1130.57 60.6587  -2
 -12   4   2 1130.57 60.6587   1
  10  -4  -2 423.999 27.9448   2
  10  -4  -2 602.802 39.6805   1
 -10   4   2 640.009 30.2901   1
 -10   4   2 450.904 28.0409   2
   8  -4  -2 627.170 34.3016  -2
   8  -4  -2 627.170 34.3016   1
   8  -4  -2 262.802 16.9467   2
   8  -4  -2 372.406 23.8245   1
  -8   4   2 369.508 23.8451   1
  -8   4   2 667.802 34.3502  -2
  -8   4   2 667.802 34.3502   1
  -8   4   2 256.433 16.9535   2
   6  -4  -2 1749.29 70.1876  -2
   6  -4  -2 1749.29 70.1876   1
  -6   4   2 1783.68 129.220  -2
  -6   4   2 1783.68 129.220   1
  -6   4   2 679.041 42.5114   2
  -6   4   2 1081.42 67.3067   1
   4  -4  -2 336.225 20.8969   1
   4  -4  -2 563.377 34.3957  -2
   4  -4  -2 563.377 34.3957   1
   4  -4  -2 225.357 14.0514   2
  -4   4   2 519.015 40.4704  -2
  -4   4   2 519.015 40.4704   1
   2  -4  -2 3677.89 168.418  -2
   2  -4  -2 3677.89 168.418   1
  -2   4   2 3719.32 168.247  -2
  -2   4   2 3719.32 168.247   1
   0   4   2 188.677 12.1933   1
   0   4   2 116.108 5.51486   2
  -2  -4  -2 449.172 33.8392   1
  -2  -4  -2 306.349 23.1244   2
   2   4   2 361.771 13.1318   2
   2   4   2 532.916 19.1933   1
   2   4   2 892.307 56.2507  -2
   2   4   2 892.307 56.2507   1
   4   4   2 1594.52 63.6482  -2
   4   4   2 1594.52 63.6482   1
  -6  -4  -2 355.492 26.1581   2
  -6  -4  -2 506.654 36.9767   1
  -6  -4  -2 814.911 61.1276  -2
  -6  -4  -2 814.911 61.1276   1
   6   4   2 492.522 31.6592   1
   6   4   2 829.278 41.0854  -2
   6   4   2 829.278 41.0854   1
   6   4   2 332.741 22.0161   2
   8   4   2 81.6610 6.69608   1
   8   4   2 141.517 12.7774  -2
   8   4   2 141.517 12.7774   1
 -10  -4  -2 1343.40 98.2949  -2
 -10  -4  -2 1343.40 98.2949   1
  10   4   2 815.809 51.4638   1
  10   4   2 1318.25 98.2238  -2
  10   4   2 1318.25 98.2238   1
  10   4   2 516.524 32.9751   2
 -12  -4  -2 1807.57 138.261  -2
 -12  -4  -2 1807.57 138.261   1
  12   4   2 782.635 49.4926   2
  12   4   2 1952.28 138.292  -2
  12   4   2 1952.28 138.292   1
  12   4   2 1161.73 72.9025   1
 -14  -4  -2 439.815 34.9844  -2
 -14  -4  -2 439.815 34.9844   1
  14   4   2 175.812 9.66853   2
  14   4   2 262.136 18.1170   1
 -16  -4  -2 138.519 11.8537  -2
 -16  -4  -2 138.519 11.8537   1
  16   4   2 74.1898 5.94667   1
  16   4   2 44.8705 4.34972   2
  18   4   2 152.777 7.91340   1
  18   4   2 109.031 6.65086   2
 -20  -4  -2 334.238 20.3621   2
 -20  -4  -2 536.890 39.9616   1
  20   4   2 493.703 20.5218   1
  20   4   2 315.641 12.0158   2
 -22  -4  -2 168.695 18.2030   2
 -21  -5  -2 463.692 40.1205  -2
 -22  -4  -2 463.692 40.1205   1
 -22  -4  -2 254.928 21.2357   1
  22   4   2 135.625 7.03994   2
  22   4   2 222.733 9.38886   1
 -24  -4  -2 56.1298 9.59882   2
 -24  -2  -2 111.367 18.7925  -2
 -24  -4  -2 111.367 18.7925   1
  24   4   2 45.1208 5.10464   2
  24   4   2 73.2775 8.28198   1
  24   2   2 82.9971 14.5586  -2
  24   4   2 82.9971 14.5586   1
 -26  -2  -2 183.134 23.5147  -2
 -26  -4  -2 183.134 23.5147   1
  26   4   2 151.428 15.1196   1
  26   4   2 105.290 12.0315   2
  26   6   2 167.973 26.3931  -2
  26   4   2 167.973 26.3931   1
  26   2   2 186.609 16.2686  -2
  26   4   2 186.609 16.2686   1
 -28  -6  -2 162.631 28.4032  -2
 -28  -4  -2 162.631 28.4032   1
 -28  -2  -2 114.232 23.4891  -2
 -28  -4  -2 114.232 23.4891   1
  28   6   2 125.538 21.1092  -2
  28   4   2 125.538 21.1092   1
  27  -3  -2 105.869 14.4672  -2
  27  -5  -2 105.869 14.4672   1
  27  -7  -2 82.1422 14.9554  -2
  27  -5  -2 82.1422 14.9554   1
 -27   7   2 42.2103 23.6079  -2
 -27   5   2 42.2103 23.6079   1
 -27   5   2 20.1779 8.64653   2
 -27   3   2 64.2290 22.1776  -2
 -27   5   2 64.2290 22.1776   1
  25  -5  -2 13.9983 4.51282   2
  25  -5  -2 18.4492 4.99046   1
  25  -3  -2 63.0098 14.2215  -2
  25  -5  -2 63.0098 14.2215   1
 -25   3   2 6.67060 19.2091  -2
 -25   5   2 6.67060 19.2091   1
 -25   5   2 1.94213 6.10317   2
  23  -5  -2 14.3967 3.20204   1
  23  -5  -2 9.40944 3.50452   2
 -23   5   2 11.1296 4.73096   1
 -22   6   2 48.3612 17.7503  -2
 -23   5   2 48.3612 17.7503   1
 -23   5   2 7.45496 6.88805   2
  21  -5  -2 232.243 16.8292   1
  21  -5  -2 150.321 11.2025   2
  20  -6  -2 282.684 26.3158  -2
  21  -5  -2 282.684 26.3158   1
 -20   6   2 229.364 24.3043  -2
 -21   5   2 229.364 24.3043   1
 -21   5   2 202.384 19.6535   1
 -21   5   2 134.995 17.5181   2
  19  -5  -2 140.273 7.83323   1
  19  -5  -2 92.9872 7.81709   2
 -18   6   2 126.176 15.6719  -2
 -19   5   2 126.176 15.6719   1
 -19   5   2 92.0325 13.2934   2
  16  -6  -2 242.770 23.8527  -2
  17  -5  -2 242.770 23.8527   1
  17  -5  -2 201.663 10.1343   1
  17  -5  -2 138.096 8.33530   2
 -17   5   2 130.798 14.7474   2
 -18   4   2 295.451 26.1128  -2
 -17   5   2 295.451 26.1128   1
 -16   6   2 279.931 23.5511  -2
 -17   5   2 279.931 23.5511   1
  15  -5  -2 160.086 8.27672   2
  14  -6  -2 342.451 28.3501  -2
  15  -5  -2 342.451 28.3501   1
  15  -5  -2 235.000 17.3274   1
 -15   5   2 259.781 14.5760   1
 -15   5   2 182.541 16.1789   2
  13  -5  -2 524.449 34.3942   1
  13  -5  -2 351.221 23.8127   2
  13  -5  -2 883.978 66.5383  -2
  13  -5  -2 883.978 66.5383   1
 -13   5   2 545.906 40.5542   1
 -13   5   2 378.702 29.3506   2
  11  -5  -2 285.236 19.0431   1
  11  -5  -2 483.185 37.4011  -2
  11  -5  -2 483.185 37.4011   1
  11  -5  -2 188.632 13.1056   2
 -11   5   2 190.723 13.1872   2
 -11   5   2 476.720 37.2896  -2
 -11   5   2 476.720 37.2896   1
 -11   5   2 286.520 19.0757   1
   9  -5  -2 276.332 19.2450   1
   9  -5  -2 186.188 13.1648   2
   9  -5  -2 498.320 28.9282  -2
   9  -5  -2 498.320 28.9282   1
  -9   5   2 613.338 41.0182  -2
  -9   5   2 613.338 41.0182   1
  -9   5   2 202.549 13.2512   2
  -9   5   2 310.573 19.3840   1
   7  -5  -2 491.948 26.2945  -2
   7  -5  -2 491.948 26.2945   1
   7  -5  -2 196.291 13.0962   2
   7  -5  -2 275.738 18.0336   1
  -7   5   2 485.456 23.9033  -2
  -7   5   2 485.456 23.9033   1
   5  -5  -2 17.0427 1.78635   2
   5  -5  -2 27.8546 2.43165   1
   3  -5  -2 2718.11 117.301  -2
   3  -5  -2 2718.11 117.301   1
  -3   5   2 2395.45 162.053  -2
  -3   5   2 2395.45 162.053   1
  -3   5   2 1380.99 85.2485   1
  -3   5   2 983.300 60.9824   2
   1  -5  -2 1021.38 37.9758   1
   1  -5  -2 796.148 35.9765   2
   1  -5  -2 2074.11 122.555  -2
   1  -5  -2 2074.11 122.555   1
  -1   5   2 1849.22 85.4131  -2
  -1   5   2 1849.22 85.4131   1
  -1  -5  -2 310.654 23.4897  -2
  -1  -5  -2 310.654 23.4897   1
  -1  -5  -2 124.667 6.97419   2
  -1  -5  -2 175.114 7.52018   1
   1   5   2 228.877 9.36703   1
   1   5   2 171.380 7.05179   2
   1   5   2 428.102 23.8347  -2
   1   5   2 428.102 23.8347   1
   3   5   2 486.156 18.2942   1
   3   5   2 312.466 11.8884   2
   3   5   2 788.263 49.6374  -2
   3   5   2 788.263 49.6374   1
   5   5   2 609.766 20.7335  -2
   5   5   2 609.766 20.7335   1
   7   5   2 11.1575 2.11831   2
   7   5   2 20.4035 3.72177   1
  -9  -5  -2 773.997 58.3738  -2
  -9  -5  -2 773.997 58.3738   1
   9   5   2 470.624 30.2872   1
   9   5   2 783.005 39.0785  -2
   9   5   2 783.005 39.0785   1
   9   5   2 313.898 20.6027   2
 -11  -5  -2 104.757 12.8099  -2
 -11  -5  -2 104.757 12.8099   1
  11   5   2 147.333 13.2322  -2
  11   5   2 147.333 13.2322   1
  11   5   2 77.3178 7.01855   1
  11   5   2 53.7993 4.35357   2
 -13  -5  -2 566.131 43.6780  -2
 -13  -5  -2 566.131 43.6780   1
  13   5   2 350.354 14.4348   1
  13   5   2 234.401 10.2875   2
 -15  -5  -2 181.025 18.0918  -2
 -15  -5  -2 181.025 18.0918   1
  15   5   2 73.9377 5.06552   2
  15   5   2 100.409 5.64884   1
  16   6   2 173.550 18.6353  -2
  17   5   2 173.550 18.6353   1
  17   5   2 36.9863 5.80727   2
  17   5   2 70.6927 5.14790   1
 -19  -5  -2 274.688 25.2495   2
 -19  -5  -2 386.175 32.1770   1
 -18  -6  -2 518.972 44.6449  -2
 -19  -5  -2 518.972 44.6449   1
  19   5   2 403.164 17.3062   1
  18   6   2 613.773 46.2174  -2
  19   5   2 613.773 46.2174   1
  19   5   2 289.812 23.4909   2
 -21  -5  -2 270.913 22.8407   1
  21   5   2 246.789 14.3169   1
  21   5   2 170.883 9.26608   2
  20   6   2 268.565 25.0272  -2
  21   5   2 268.565 25.0272   1
 -23  -5  -2 59.3796 10.4901   1
 -22  -6  -2 109.939 19.8753  -2
 -23  -5  -2 109.939 19.8753   1
 -23  -5  -2 40.6438 8.93429   2
  23   5   2 46.7064 4.97063   1
  23   5   2 31.3832 4.16024   2
 -25  -3  -2 62.1597 19.3599  -2
 -25  -5  -2 62.1597 19.3599   1
 -25  -5  -2 9.90461 6.43770   2
  25   3   2 67.3554 12.2632  -2
  25   5   2 67.3554 12.2632   1
  25   5   2 21.9425 5.17354   1
  25   5   2 13.4427 3.91616   2
 -27  -3  -2 27.4945 19.7630  -2
 -27  -5  -2 27.4945 19.7630   1
 -27  -5  -2 11.0265 8.00181   2
  27   5   2 31.8158 7.98176   1
  27   3   2 42.6037 16.5715  -2
  27   5   2 42.6037 16.5715   1
  29   7   2 58.2295 21.3559  -2
  29   5   2 58.2295 21.3559   1
  28  -4  -2 141.398 20.6047  -2
  28  -6  -2 141.398 20.6047   1
 -28   6   2 15.0093 8.97193   2
  26  -6  -2 5.31703 4.91615   1
 -26   4   2 46.4652 20.6834  -2
 -26   6   2 46.4652 20.6834   1
  24  -6  -2 7.94244 5.13586   1
  23  -7  -2 29.1284 9.27051  -2
  24  -6  -2 29.1284 9.27051   1
  24  -6  -2 -1.6979 3.45689   2
 -24   6   2 2.46257 4.68170   1
 -23   7   2 22.1370 18.6356  -2
 -24   6   2 22.1370 18.6356   1
  23  -5  -2 57.2096 11.8447  -2
  22  -6  -2 57.2096 11.8447   1
  22  -6  -2 26.6179 4.44204   2
 -23   5   2 31.6865 15.1872  -2
 -22   6   2 31.6865 15.1872   1
 -21   7   2 89.2697 17.8504  -2
 -22   6   2 89.2697 17.8504   1
 -21   5   2 163.714 20.7897  -2
 -20   6   2 163.714 20.7897   1
  19  -5  -2 77.5260 10.0275  -2
  18  -6  -2 77.5260 10.0275   1
  18  -6  -2 3.13371 2.27126   2
  17  -7  -2 55.9058 15.9056  -2
  18  -6  -2 55.9058 15.9056   1
 -17   7   2 75.2537 14.7528  -2
 -18   6   2 75.2537 14.7528   1
  15  -7  -2 192.379 19.2815  -2
  16  -6  -2 192.379 19.2815   1
  17  -5  -2 239.017 18.0572  -2
  16  -6  -2 239.017 18.0572   1
 -17   5   2 258.705 23.4729  -2
 -16   6   2 258.705 23.4729   1
  14  -6  -2 145.431 11.2481   1
  13  -7  -2 195.471 18.3183  -2
  14  -6  -2 195.471 18.3183   1
  14  -6  -2 104.000 8.65188   2
 -15   5   2 358.086 29.6602  -2
 -14   6   2 358.086 29.6602   1
 -14   6   2 290.898 24.9868  -2
 -14   6   2 290.898 24.9868   1
  12  -6  -2 55.6483 10.8573  -2
  12  -6  -2 55.6483 10.8573   1
  12  -6  -2 29.5046 4.44341   2
  12  -6  -2 36.1576 4.99125   1
 -12   6   2 32.9389 5.15785   1
 -12   6   2 29.2576 4.70278   2
  10  -6  -2 -4.6443 9.04480  -2
  10  -6  -2 -4.6443 9.04480   1
  10  -6  -2 8.48584 2.28479   2
  10  -6  -2 11.7497 2.63601   1
 -10   6   2 10.5252 2.56478   2
 -10   6   2 10.9973 2.70424   1
   8  -6  -2 55.2132 5.14530   2
   8  -6  -2 103.446 11.6439  -2
   8  -6  -2 103.446 11.6439   1
   8  -6  -2 75.6656 4.27413   1
  -8   6   2 88.0102 6.84846   1
  -8   6   2 54.7855 5.37948   2
   6  -6  -2 6.76318 0.96161   2
   6  -6  -2 11.1940 1.46367   1
  -6   6   2 8.77384 1.94013   2
  -6   6   2 133.040 12.2252  -2
  -6   6   2 133.040 12.2252   1
  -6   6   2 13.6868 2.35976   1
   4  -6  -2 829.930 51.0982   1
   4  -6  -2 1380.53 86.9969  -2
   4  -6  -2 1380.53 86.9969   1
   4  -6  -2 562.570 35.0401   2
  -4   6   2 1347.57 85.1748  -2
  -4   6   2 1347.57 85.1748   1
  -4   6   2 550.835 34.5798   2
  -4   6   2 803.109 50.5925   1
   2  -6  -2 365.075 23.0163   2
   2  -6  -2 539.687 24.1329   1
   2  -6  -2 910.345 56.7284  -2
   2  -6  -2 910.345 56.7284   1
  -2   6   2 510.265 33.0437   1
  -2   6   2 359.278 22.6925   2
  -2   6   2 879.632 56.2139  -2
  -2   6   2 879.632 56.2139   1
   0  -6  -2 1115.80 69.3994  -2
   0  -6  -2 1115.80 69.3994   1
   0  -6  -2 418.989 16.0155   2
   0  -6  -2 638.781 23.4127   1
   0   6   2 609.105 28.4289   1
   0   6   2 1092.65 69.3503  -2
   0   6   2 1092.65 69.3503   1
   0   6   2 439.630 19.4719   2
  -2  -6  -2 64.8834 5.18269   1
  -2  -6  -2 113.647 8.45515  -2
  -2  -6  -2 113.647 8.45515   1
  -2  -6  -2 45.6109 2.72763   2
   2   6   2 114.964 8.43465  -2
   2   6   2 114.964 8.43465   1
   2   6   2 48.6185 2.24917   2
   2   6   2 67.7992 2.94452   1
   4   6   2 238.949 16.0076  -2
   4   6   2 238.949 16.0076   1
   4   6   2 101.138 4.27163   2
   4   6   2 151.753 6.07291   1
  -6  -6  -2 77.5955 6.14704   1
  -6  -6  -2 53.5347 4.87832   2
   6   6   2 111.951 7.06711  -2
   6   6   2 111.951 7.06711   1
   6   6   2 68.0676 4.23012   1
   6   6   2 48.6308 3.39764   2
   8   6   2 69.4008 4.43132   2
   8   6   2 104.529 5.87811   1
 -10  -6  -2 276.722 23.2917  -2
 -10  -6  -2 276.722 23.2917   1
  10   6   2 295.723 23.4755  -2
  10   6   2 295.723 23.4755   1
  10   6   2 122.854 6.89888   2
  10   6   2 181.094 9.38938   1
 -12  -6  -2 4.88310 2.47430   1
 -12  -6  -2 4.37901 3.20726   2
  12   6   2 1.32357 1.56175   2
  12   6   2 4.06179 1.76633   1
  12   6   2 21.1462 9.84319  -2
  12   6   2 21.1462 9.84319   1
 -14  -6  -2 81.8990 9.92877   2
  14   6   2 72.1604 4.89459   2
  13   7   2 129.822 13.8244  -2
  14   6   2 129.822 13.8244   1
  14   6   2 121.072 7.45500   1
 -15  -7  -2 122.528 15.1581  -2
 -16  -6  -2 122.528 15.1581   1
  15   7   2 130.123 15.6793  -2
  16   6   2 130.123 15.6793   1
  16   6   2 57.3503 8.47574   1
  17   5   2 95.3829 10.5556  -2
  16   6   2 95.3829 10.5556   1
 -17  -7  -2 186.533 19.0819  -2
 -18  -6  -2 186.533 19.0819   1
  19   5   2 441.867 30.3993  -2
  18   6   2 441.867 30.3993   1
  18   6   2 118.616 22.2927   2
 -21  -5  -2 227.636 24.2069  -2
 -20  -6  -2 227.636 24.2069   1
  21   5   2 209.749 18.3350  -2
  20   6   2 209.749 18.3350   1
  20   6   2 32.6980 6.39157   1
  19   7   2 143.302 17.7139  -2
  20   6   2 143.302 17.7139   1
 -21  -7  -2 52.1326 16.3450  -2
 -22  -6  -2 52.1326 16.3450   1
 -23  -5  -2 91.4251 18.3044  -2
 -22  -6  -2 91.4251 18.3044   1
  23   5   2 59.3328 13.3032  -2
  22   6   2 59.3328 13.3032   1
  22   6   2 25.9846 6.89519   1
  22   6   2 9.93503 6.85948   2
  21   7   2 32.7003 16.6619  -2
  22   6   2 32.7003 16.6619   1
 -23  -7  -2 42.2860 19.3223  -2
 -24  -6  -2 42.2860 19.3223   1
 -24  -6  -2 19.5415 6.10063   1
  23   7   2 29.0438 20.0971  -2
  24   6   2 29.0438 20.0971   1
  24   6   2 8.82407 4.10687   2
  24   6   2 21.6596 7.41587   1
  24   4   2 65.6778 14.5863  -2
  24   6   2 65.6778 14.5863   1
 -26  -4  -2 78.9501 22.1635  -2
 -26  -6  -2 78.9501 22.1635   1
 -26  -6  -2 1.63727 6.80662   2
  26   4   2 112.900 17.0328  -2
  26   6   2 112.900 17.0328   1
  26   6   2 5.72132 5.56054   2
  26   6   2 7.46002 6.16466   1
  28   8   2 75.2918 19.9618  -2
  28   6   2 75.2918 19.9618   1
  27  -7  -2 79.1092 10.9960   1
 -27   7   2 72.1634 14.2465   1
 -27   7   2 29.0972 9.60372   2
  24  -8  -2 114.539 13.3970  -2
  25  -7  -2 114.539 13.3970   1
  25  -7  -2 35.3072 5.65590   2
  25  -5  -2 63.7249 14.9724  -2
  25  -7  -2 63.7249 14.9724   1
 -26   6   2 32.1083 16.6102  -2
 -25   7   2 32.1083 16.6102   1
  22  -8  -2 104.123 23.5960  -2
  23  -7  -2 104.123 23.5960   1
  24  -6  -2 41.1753 12.7211  -2
  23  -7  -2 41.1753 12.7211   1
 -24   6   2 14.9146 14.8551  -2
 -23   7   2 14.9146 14.8551   1
  22  -6  -2 98.5776 13.1063  -2
  21  -7  -2 98.5776 13.1063   1
  20  -8  -2 107.750 17.9265  -2
  21  -7  -2 107.750 17.9265   1
 -22   6   2 103.438 16.7955  -2
 -21   7   2 103.438 16.7955   1
 -20   6   2 97.2753 15.0660  -2
 -19   7   2 97.2753 15.0660   1
  18  -6  -2 85.3954 11.1295  -2
  17  -7  -2 85.3954 11.1295   1
  16  -8  -2 330.367 29.4101  -2
  17  -7  -2 330.367 29.4101   1
 -18   6   2 120.368 14.3627  -2
 -17   7   2 120.368 14.3627   1
  16  -6  -2 193.715 15.0308  -2
  15  -7  -2 193.715 15.0308   1
  14  -8  -2 205.384 19.3765  -2
  15  -7  -2 205.384 19.3765   1
  13  -7  -2 54.9230 4.97336   1
 -13   7   2 68.3548 6.95272   2
  11  -7  -2 191.024 12.7204   2
  11  -7  -2 459.216 36.0626  -2
  11  -7  -2 459.216 36.0626   1
  11  -7  -2 259.865 17.3101   1
 -11   7   2 166.569 12.7123   2
 -11   7   2 246.306 17.3301   1
   9  -7  -2 132.254 6.70721   1
   9  -7  -2 222.292 19.5031  -2
   9  -7  -2 222.292 19.5031   1
   9  -7  -2 100.610 7.87197   2
  -9   7   2 141.694 10.2200   1
  -9   7   2 99.7969 8.01537   2
   7  -7  -2 241.174 10.9633   2
   7  -7  -2 342.294 15.3178   1
   7  -7  -2 602.501 48.0585  -2
   7  -7  -2 602.501 48.0585   1
  -7   7   2 666.029 47.7603  -2
  -7   7   2 666.029 47.7603   1
  -7   7   2 328.808 22.0824   1
  -7   7   2 232.956 15.9287   2
   5  -7  -2 56.6521 3.08466   2
   5  -7  -2 81.8749 4.06187   1
  -5   7   2 67.3533 4.05755   1
  -5   7   2 341.640 26.5469  -2
  -5   7   2 341.640 26.5469   1
  -5   7   2 47.9828 4.91846   2
   3  -7  -2 855.750 55.3519   1
   3  -7  -2 1409.40 93.8435  -2
   3  -7  -2 1409.40 93.8435   1
   3  -7  -2 561.564 37.0152   2
  -3   7   2 914.870 54.9799   1
  -3   7   2 615.831 36.6771   2
  -3   7   2 1580.25 93.4289  -2
  -3   7   2 1580.25 93.4289   1
   1  -7  -2 506.095 36.1845  -2
   1  -7  -2 506.095 36.1845   1
   1  -7  -2 290.225 10.9943   1
   1  -7  -2 165.743 7.82601   2
  -1   7   2 607.060 25.7652  -2
  -1   7   2 607.060 25.7652   1
  -1  -7  -2 36.1723 2.20090   2
   1   7   2 34.7460 2.24402   1
   1   7   2 61.0726 5.63710  -2
   1   7   2 61.0726 5.63710   1
  -3  -7  -2 766.060 48.6323   1
   3   7   2 782.350 29.1234   1
   3   7   2 511.751 19.2602   2
   3   7   2 1286.55 80.4300  -2
   3   7   2 1286.55 80.4300   1
   5   7   2 267.645 8.94973   1
   5   7   2 184.838 6.34467   2
  -7  -7  -2 587.084 38.4568   1
  -7  -7  -2 1199.54 81.6448  -2
  -7  -7  -2 1199.54 81.6448   1
  -7  -7  -2 396.406 25.9585   2
   7   7   2 404.514 15.5614   2
   7   7   2 610.164 19.7162   1
   7   7   2 1005.61 81.4952  -2
   7   7   2 1005.61 81.4952   1
   9   7   2 223.174 19.0844  -2
   9   7   2 223.174 19.0844   1
   9   7   2 145.360 6.39712   1
   9   7   2 114.830 6.42689   2
  11   7   2 94.2277 11.9465  -2
  11   7   2 94.2277 11.9465   1
  11   7   2 50.3909 4.28034   2
  11   7   2 61.1955 4.64774   1
  13   7   2 1.47886 2.66448   1
  12   8   2 61.4408 11.8953  -2
  13   7   2 61.4408 11.8953   1
  14   8   2 84.9798 8.41668  -2
  15   7   2 84.9798 8.41668   1
  16   6   2 119.653 8.69421  -2
  15   7   2 119.653 8.69421   1
 -16  -8  -2 243.164 22.5974  -2
 -17  -7  -2 243.164 22.5974   1
  16   8   2 221.158 15.2817  -2
  17   7   2 221.158 15.2817   1
  18   6   2 136.822 10.4070  -2
  17   7   2 136.822 10.4070   1
 -20  -6  -2 162.333 19.1635  -2
 -19  -7  -2 162.333 19.1635   1
 -18  -8  -2 188.892 20.9491  -2
 -19  -7  -2 188.892 20.9491   1
  18   8   2 221.820 20.0775  -2
  19   7   2 221.820 20.0775   1
 -22  -6  -2 46.1890 16.2978  -2
 -21  -7  -2 46.1890 16.2978   1
 -20  -8  -2 69.0827 17.7718  -2
 -21  -7  -2 69.0827 17.7718   1
  22   6   2 50.9948 9.99207  -2
  21   7   2 50.9948 9.99207   1
  20   8   2 106.988 17.1878  -2
  21   7   2 106.988 17.1878   1
 -24  -6  -2 4.29077 16.3686  -2
 -23  -7  -2 4.29077 16.3686   1
 -22  -8  -2 28.3535 18.4864  -2
 -23  -7  -2 28.3535 18.4864   1
  24   6   2 45.6221 20.3078  -2
  23   7   2 45.6221 20.3078   1
 -25  -7  -2 19.1744 6.30695   1
 -24  -8  -2 62.4776 22.9490  -2
 -25  -7  -2 62.4776 22.9490   1
  25   7   2 22.6522 5.27168   2
 -27  -7  -2 28.7109 7.83749   1
  27   7   2 31.3275 7.32141   2
  27   7   2 41.7355 7.91102   1
  28  -8  -2 86.8622 12.3490   1
  25  -9  -2 246.817 19.8891  -2
  26  -8  -2 246.817 19.8891   1
  26  -8  -2 72.9298 9.52369   2
 -26   8   2 92.1173 14.1206   1
  23  -9  -2 115.809 12.7057  -2
  24  -8  -2 115.809 12.7057   1
 -25   7   2 95.0647 19.6263  -2
 -24   8   2 95.0647 19.6263   1
  21  -9  -2 106.736 19.3301  -2
  22  -8  -2 106.736 19.3301   1
 -23   7   2 42.9359 14.8344  -2
 -22   8   2 42.9359 14.8344   1
  21  -7  -2 70.6764 11.3829  -2
  20  -8  -2 70.6764 11.3829   1
  19  -9  -2 129.899 19.7720  -2
  20  -8  -2 129.899 19.7720   1
 -21   7   2 64.9900 15.1695  -2
 -20   8   2 64.9900 15.1695   1
  19  -7  -2 155.082 14.3457  -2
  18  -8  -2 155.082 14.3457   1
  17  -9  -2 302.043 28.2425  -2
  18  -8  -2 302.043 28.2425   1
  15  -9  -2 523.634 41.5658  -2
  16  -8  -2 523.634 41.5658   1
  17  -7  -2 430.926 31.0021  -2
  16  -8  -2 430.926 31.0021   1
 -17   7   2 495.868 37.2804  -2
 -16   8   2 495.868 37.2804   1
  15  -7  -2 206.835 15.7827  -2
  14  -8  -2 206.835 15.7827   1
  13  -9  -2 410.012 33.8085  -2
  14  -8  -2 410.012 33.8085   1
  13  -7  -2 730.420 46.8659  -2
  12  -8  -2 730.420 46.8659   1
  12  -8  -2 689.983 43.4900   1
  12  -8  -2 444.906 38.1814   2
 -12   8   2 698.112 44.4065   1
 -12   8   2 526.671 31.7260   2
  10  -8  -2 179.751 8.80056   2
  10  -8  -2 243.930 11.7552   1
  10  -8  -2 446.086 35.1193  -2
  10  -8  -2 446.086 35.1193   1
 -10   8   2 192.101 13.0932   2
 -10   8   2 266.424 17.3112   1
   8  -8  -2 339.153 13.5464   2
   8  -8  -2 495.282 19.4145   1
  -8   8   2 529.457 32.4941   1
  -8   8   2 355.926 22.5744   2
   6  -8  -2 573.529 25.8112   2
   6  -8  -2 839.756 37.2895   1
  -6   8   2 1862.71 136.686  -2
  -6   8   2 1862.71 136.686   1
  -6   8   2 850.880 53.1129   1
  -6   8   2 596.601 36.8983   2
   4  -8  -2 450.639 20.8377   1
   4  -8  -2 318.037 14.7553   2
  -4   8   2 480.283 20.8746   1
  -4   8   2 335.822 14.7933   2
   2  -8  -2 337.606 16.6064   1
   2  -8  -2 621.950 39.3584  -2
   2  -8  -2 621.950 39.3584   1
   2  -8  -2 263.601 17.9683   2
  -2   8   2 385.096 16.3528   1
  -2   8   2 284.004 12.6418   2
   0   8   2 37.1198 4.23949   1
   0   8   2 27.9762 1.99842   2
   0   8   2 60.3379 5.75934  -2
   0   8   2 60.3379 5.75934   1
  -2  -8  -2 607.961 35.6802   1
  -2  -8  -2 1054.06 63.1996  -2
  -2  -8  -2 1054.06 63.1996   1
  -2  -8  -2 417.966 25.3465   2
   2   8   2 957.987 63.0269  -2
   2   8   2 957.987 63.0269   1
   2   8   2 552.067 21.2281   1
   2   8   2 389.482 18.3343   2
   4   8   2 46.7951 2.17403   2
   4   8   2 65.0942 2.71839   1
  -6  -8  -2 847.880 59.1468   1
  -6  -8  -2 582.816 40.4926   2
   6   8   2 962.635 27.8463   1
   6   8   2 653.097 19.1016   2
  -8  -8  -2 541.552 32.8500   2
   8   8   2 739.818 24.0261   1
   8   8   2 503.667 16.7921   2
   8   8   2 1252.02 92.6464  -2
   8   8   2 1252.02 92.6464   1
  10   8   2 133.822 6.43958   2
  10   8   2 178.440 9.31163   1
   9   9   2 375.302 26.7289  -2
  10   8   2 375.302 26.7289   1
  13   7   2 136.540 8.57132  -2
  12   8   2 136.540 8.57132   1
  11   9   2 369.724 20.1064  -2
  12   8   2 369.724 20.1064   1
  15   7   2 58.1908 6.84396  -2
  14   8   2 58.1908 6.84396   1
  13   9   2 158.860 11.5566  -2
  14   8   2 158.860 11.5566   1
  15   9   2 453.376 24.5774  -2
  16   8   2 453.376 24.5774   1
  17   7   2 312.562 16.6416  -2
  16   8   2 312.562 16.6416   1
 -19  -7  -2 206.960 21.3214  -2
 -18  -8  -2 206.960 21.3214   1
  17   9   2 330.420 29.7213  -2
  18   8   2 330.420 29.7213   1
  19   7   2 199.495 19.9297  -2
  18   8   2 199.495 19.9297   1
 -21  -7  -2 92.4258 16.8781  -2
 -20  -8  -2 92.4258 16.8781   1
  21   7   2 130.261 10.9980  -2
  20   8   2 130.261 10.9980   1
 -23  -7  -2 79.1800 16.8685  -2
 -22  -8  -2 79.1800 16.8685   1
  23   7   2 128.262 19.6091  -2
  22   8   2 128.262 19.6091   1
 -25  -7  -2 82.6007 19.0666  -2
 -24  -8  -2 82.6007 19.0666   1
 -27  -7  -2 125.806 21.8950  -2
 -26  -8  -2 125.806 21.8950   1
  26   8   2 81.2964 11.2921   2
  27  -9  -2 46.8729 6.90126   2
  26  -8  -2 269.505 31.0472  -2
  25  -9  -2 269.505 31.0472   1
 -26   8   2 267.346 28.8919  -2
 -25   9   2 267.346 28.8919   1
  22 -10  -2 15.1447 18.8915  -2
  23  -9  -2 15.1447 18.8915   1
  24  -8  -2 59.7063 21.4640  -2
  23  -9  -2 59.7063 21.4640   1
 -24   8   2 63.5580 16.4000  -2
 -23   9   2 63.5580 16.4000   1
  22  -8  -2 80.4903 12.5689  -2
  21  -9  -2 80.4903 12.5689   1
 -22   8   2 65.9712 15.3180  -2
 -21   9   2 65.9712 15.3180   1
  20  -8  -2 134.674 13.5065  -2
  19  -9  -2 134.674 13.5065   1
 -20   8   2 108.760 15.8804  -2
 -19   9   2 108.760 15.8804   1
  18  -8  -2 339.689 24.2702  -2
  17  -9  -2 339.689 24.2702   1
  16 -10  -2 271.537 24.1546  -2
  17  -9  -2 271.537 24.1546   1
  16  -8  -2 459.819 35.2906  -2
  15  -9  -2 459.819 35.2906   1
  14 -10  -2 242.228 13.3090  -2
  15  -9  -2 242.228 13.3090   1
 -16   8   2 620.767 42.8186  -2
 -15   9   2 620.767 42.8186   1
  12 -10  -2 531.826 26.1911  -2
  13  -9  -2 531.826 26.1911   1
  14  -8  -2 517.395 34.1661  -2
  13  -9  -2 517.395 34.1661   1
  12  -8  -2 1336.80 84.0097  -2
  11  -9  -2 1336.80 84.0097   1
  11  -9  -2 551.865 25.4826   2
  11  -9  -2 820.322 53.1895   1
 -11   9   2 601.386 36.6789   2
 -11   9   2 888.884 54.2929   1
   9  -9  -2 221.343 10.0305   2
   9  -9  -2 334.604 14.8151   1
  -9   9   2 292.176 21.4331   1
  -9   9   2 189.856 14.6868   2
   7  -9  -2 373.520 17.3901   1
   7  -9  -2 246.772 11.7212   2
  -7   9   2 269.113 17.1576   2
  -7   9   2 402.944 25.1267   1
   5  -9  -2 132.465 6.49889   2
   5  -9  -2 197.906 9.27574   1
  -5   9   2 130.175 6.52496   2
  -5   9   2 189.992 9.24851   1
   3  -9  -2 519.000 33.0170  -2
   3  -9  -2 519.000 33.0170   1
   3  -9  -2 195.410 13.9528   2
   3  -9  -2 280.077 14.1639   1
  -3   9   2 213.919 9.74913   2
  -3   9   2 329.602 13.9982   1
   1  -9  -2 439.330 30.3217   2
   1  -9  -2 1124.03 70.4045  -2
   1  -9  -2 1124.03 70.4045   1
   1  -9  -2 607.146 30.6917   1
  -1   9   2 745.175 30.0961   1
  -1   9   2 498.163 21.4372   2
  -1  -9  -2 166.240 11.8102  -2
  -1  -9  -2 166.240 11.8102   1
   1   9   2 59.1600 2.82788   1
   1   9   2 40.9926 2.20548   2
  -3  -9  -2 726.105 46.0332  -2
  -3  -9  -2 726.105 46.0332   1
   3   9   2 326.243 10.7544   1
   3   9   2 225.623 8.72350   2
  -5  -9  -2 9.96274 2.60316   2
   5   9   2 23.2392 1.81668   1
   5   9   2 18.0710 1.25531   2
  -7  -9  -2 296.619 17.8433   1
  -7  -9  -2 185.160 12.0594   2
   7   9   2 163.904 5.53280   2
   7   9   2 253.518 8.13347   1
  -9  -9  -2 220.205 14.8297   2
   9   9   2 207.826 8.48330   2
   9   9   2 302.918 11.8146   1
   8  10   2 441.197 30.6960  -2
   9   9   2 441.197 30.6960   1
  10  10   2 430.346 22.5834  -2
  11   9   2 430.346 22.5834   1
  12   8   2 523.218 24.9691  -2
  11   9   2 523.218 24.9691   1
  11   9   2 410.129 26.6268   1
  14   8   2 244.928 13.2331  -2
  13   9   2 244.928 13.2331   1
  12  10   2 274.804 15.6557  -2
  13   9   2 274.804 15.6557   1
  14  10   2 455.487 24.5026  -2
  15   9   2 455.487 24.5026   1
  16   8   2 500.566 24.5336  -2
  15   9   2 500.566 24.5336   1
  16  10   2 355.317 29.6110  -2
  17   9   2 355.317 29.6110   1
  18   8   2 423.224 31.7163  -2
  17   9   2 423.224 31.7163   1
 -20  -8  -2 149.894 18.5752  -2
 -19  -9  -2 149.894 18.5752   1
  20   8   2 129.814 13.9928  -2
  19   9   2 129.814 13.9928   1
 -22  -8  -2 101.439 17.7779  -2
 -21  -9  -2 101.439 17.7779   1
 -24  -8  -2 102.045 19.6172  -2
 -23  -9  -2 102.045 19.6172   1
  24   8   2 131.393 23.5265  -2
  23   9   2 131.393 23.5265   1
 -26  -8  -2 318.065 33.1760  -2
 -25  -9  -2 318.065 33.1760   1
  28 -10  -2 10.4617 6.30734   2
  25 -11  -2 93.0003 12.7753  -2
  26 -10  -2 93.0003 12.7753   1
  25  -9  -2 181.178 27.3234  -2
  24 -10  -2 181.178 27.3234   1
 -25   9   2 177.244 23.6490  -2
 -24  10   2 177.244 23.6490   1
  23  -9  -2 0.49572 18.2988  -2
  22 -10  -2 0.49572 18.2988   1
 -23   9   2 32.8144 15.3905  -2
 -22  10   2 32.8144 15.3905   1
 -21   9   2 53.9409 15.0650  -2
 -20  10   2 53.9409 15.0650   1
  19  -9  -2 127.248 13.0104  -2
  18 -10  -2 127.248 13.0104   1
  17  -9  -2 197.992 15.9524  -2
  16 -10  -2 197.992 15.9524   1
  15 -11  -2 103.507 7.53819  -2
  16 -10  -2 103.507 7.53819   1
  15  -9  -2 176.711 14.3587  -2
  14 -10  -2 176.711 14.3587   1
  13 -11  -2 149.108 9.15552  -2
  14 -10  -2 149.108 9.15552   1
  13  -9  -2 478.002 31.6553  -2
  12 -10  -2 478.002 31.6553   1
  11 -11  -2 299.716 15.4952  -2
  12 -10  -2 299.716 15.4952   1
  10 -10  -2 42.2978 3.36035   2
  10 -10  -2 35.1107 4.00338   1
 -10  10   2 51.5588 5.96568   2
   8 -10  -2 21.6595 2.10881   2
   8 -10  -2 24.7898 2.74979   1
  -8  10   2 35.0090 5.17465   1
  -8  10   2 30.5715 4.71508   2
   6 -10  -2 65.6387 3.89729   2
   6 -10  -2 97.6737 5.22587   1
  -6  10   2 87.5161 5.20165   1
  -6  10   2 61.1942 6.18266   2
   4 -10  -2 22.6387 2.48885   2
   4 -10  -2 41.8174 3.32050   1
  -4  10   2 46.3009 3.35453   1
  -4  10   2 27.0704 2.54885   2
   2 -10  -2 290.339 19.9225   2
   2 -10  -2 764.172 48.2222  -2
   2 -10  -2 764.172 48.2222   1
   2 -10  -2 422.177 28.3226   1
  -2  10   2 450.297 19.9661   1
  -2  10   2 312.523 14.0137   2
   0 -10  -2 5.41234 1.86454   2
   0 -10  -2 2.60932 4.72202  -2
   0 -10  -2 2.60932 4.72202   1
   0 -10  -2 5.22571 2.05902   1
   0  10   2 7.19210 1.51124   1
   0  10   2 6.65708 1.37136   2
  -2 -10  -2 468.793 20.8718   1
  -2 -10  -2 322.582 14.5217   2
   2  10   2 312.402 11.9681   2
   2  10   2 455.934 17.2320   1
  -4 -10  -2 446.112 19.3186   1
  -4 -10  -2 292.699 19.3149   2
   4  10   2 411.528 13.8662   1
   4  10   2 292.091 9.71450   2
  -6 -10  -2 4.43658 2.20098   2
  -6 -10  -2 18.0803 3.35285   1
   6  10   2 12.9019 1.27372   1
   6  10   2 6.57435 0.96861   2
  -8 -10  -2 173.224 13.1770   1
  -8 -10  -2 116.419 9.34753   2
   8  10   2 118.275 5.21094   2
   8  10   2 183.998 7.50263   1
   7  11   2 257.084 18.7352  -2
   8  10   2 257.084 18.7352   1
  11   9   2 308.252 15.4717  -2
  10  10   2 308.252 15.4717   1
   9  11   2 167.032 14.0529  -2
  10  10   2 167.032 14.0529   1
  10  10   2 17.7231 3.02266   2
  10  10   2 22.8863 3.36635   1
  11  11   2 119.556 9.03887  -2
  12  10   2 119.556 9.03887   1
  13   9   2 221.135 12.1272  -2
  12  10   2 221.135 12.1272   1
  15   9   2 469.518 23.0517  -2
  14  10   2 469.518 23.0517   1
  13  11   2 272.997 12.2459  -2
  14  10   2 272.997 12.2459   1
  17   9   2 262.726 22.1041  -2
  16  10   2 262.726 22.1041   1
  15  11   2 69.5188 9.33227  -2
  16  10   2 69.5188 9.33227   1
  19   9   2 52.1836 8.23312  -2
  18  10   2 52.1836 8.23312   1
 -21  -9  -2 86.9070 16.9610  -2
 -20 -10  -2 86.9070 16.9610   1
  21   9   2 124.460 17.8271  -2
  20  10   2 124.460 17.8271   1
 -23  -9  -2 48.9451 18.1344  -2
 -22 -10  -2 48.9451 18.1344   1
  23   9   2 76.4551 20.7363  -2
  22  10   2 76.4551 20.7363   1
 -25  -9  -2 140.113 23.7158  -2
 -24 -10  -2 140.113 23.7158   1
  28  10   2 7.61322 7.79922   2
 -26  10   2 98.3122 21.4215  -2
 -25  11   2 98.3122 21.4215   1
 -24  10   2 89.7536 17.3545  -2
 -23  11   2 89.7536 17.3545   1
  22 -10  -2 71.6345 16.9449  -2
  21 -11  -2 71.6345 16.9449   1
 -22  10   2 77.2767 15.1412  -2
 -21  11   2 77.2767 15.1412   1
  20 -10  -2 84.9962 11.7308  -2
  19 -11  -2 84.9962 11.7308   1
  16 -12  -2 204.301 14.4924  -2
  17 -11  -2 204.301 14.4924   1
  18 -10  -2 76.0168 10.4082  -2
  17 -11  -2 76.0168 10.4082   1
  16 -10  -2 119.062 12.2326  -2
  15 -11  -2 119.062 12.2326   1
  14 -12  -2 198.870 11.4608  -2
  15 -11  -2 198.870 11.4608   1
  14 -10  -2 178.687 14.6125  -2
  13 -11  -2 178.687 14.6125   1
  12 -12  -2 482.892 24.2344  -2
  13 -11  -2 482.892 24.2344   1
  10 -12  -2 348.576 29.2523  -2
  11 -11  -2 348.576 29.2523   1
  11 -11  -2 170.182 11.5533   1
  12 -10  -2 317.663 22.1031  -2
  11 -11  -2 317.663 22.1031   1
   9 -11  -2 156.673 7.93984   1
   9 -11  -2 120.297 6.25603   2
   7 -11  -2 295.160 14.5994   1
   7 -11  -2 203.213 10.2966   2
  -7  11   2 355.183 21.3636   1
  -7  11   2 247.958 15.3307   2
   5 -11  -2 309.264 10.2064   2
   5 -11  -2 456.865 20.1158   1
  -5  11   2 311.649 14.3172   2
  -5  11   2 427.118 20.0831   1
   3 -11  -2 38.5224 3.23788   2
   3 -11  -2 57.5270 5.88095   1
  -3  11   2 55.2036 3.43179   2
  -3  11   2 79.0612 4.50979   1
   1 -11  -2 68.2406 4.67180   1
   1 -11  -2 47.7491 3.71427   2
  -1  11   2 93.6269 4.91365   1
  -1  11   2 68.3692 3.85208   2
  -1 -11  -2 6.82552 1.51452   1
  -1 -11  -2 8.27571 1.51075   2
   1  11   2 5.37326 1.61615   1
   1  11   2 11.2793 1.89127   2
  -3 -11  -2 72.4494 4.66372   2
  -3 -11  -2 101.168 6.09051   1
   3  11   2 120.609 4.95111   1
   3  11   2 84.8273 3.75906   2
  -5 -11  -2 10.4680 2.59090   2
  -5 -11  -2 18.9063 3.34444   1
   5  11   2 18.4690 1.60825   1
   5  11   2 17.2961 1.20012   2
   7  11   2 54.8043 3.08997   2
   7  11   2 79.9589 4.02299   1
   6  12   2 174.996 13.4918  -2
   7  11   2 174.996 13.4918   1
  -9 -11  -2 142.591 11.2282   2
  10  10   2 248.530 12.8554  -2
   9  11   2 248.530 12.8554   1
   9  11   2 144.802 7.58506   2
   9  11   2 221.722 15.1115   1
   8  12   2 318.648 22.9419  -2
   9  11   2 318.648 22.9419   1
  12  10   2 112.884 7.73840  -2
  11  11   2 112.884 7.73840   1
  10  12   2 144.041 7.40535  -2
  11  11   2 144.041 7.40535   1
  12  12   2 197.569 9.64151  -2
  13  11   2 197.569 9.64151   1
  14  10   2 200.543 11.6718  -2
  13  11   2 200.543 11.6718   1
  14  12   2 212.263 10.4761  -2
  15  11   2 212.263 10.4761   1
  16  10   2 79.1038 11.4680  -2
  15  11   2 79.1038 11.4680   1
  18  10   2 39.3860 7.45432  -2
  17  11   2 39.3860 7.45432   1
 -20 -10  -2 74.6862 16.4569  -2
 -19 -11  -2 74.6862 16.4569   1
 -22 -10  -2 74.4961 15.7620  -2
 -21 -11  -2 74.4961 15.7620   1
 -24 -10  -2 122.405 19.6845  -2
 -23 -11  -2 122.405 19.6845   1
  24  10   2 128.600 22.6823  -2
  23  11   2 128.600 22.6823   1
  25 -13  -2 53.5492 10.9729  -2
  26 -12  -2 53.5492 10.9729   1
 -25  11   2 226.238 25.4714  -2
 -24  12   2 226.238 25.4714   1
  23 -11  -2 148.460 21.8378  -2
  22 -12  -2 148.460 21.8378   1
 -23  11   2 157.706 20.3640  -2
 -22  12   2 157.706 20.3640   1
  21 -11  -2 134.471 17.8920  -2
  20 -12  -2 134.471 17.8920   1
 -21  11   2 119.171 17.2347  -2
 -20  12   2 119.171 17.2347   1
  19 -11  -2 290.453 23.7464  -2
  18 -12  -2 290.453 23.7464   1
 -19  11   2 361.206 28.7704  -2
 -18  12   2 361.206 28.7704   1
  15 -13  -2 422.432 21.6497  -2
  16 -12  -2 422.432 21.6497   1
  17 -11  -2 261.727 21.8343  -2
  16 -12  -2 261.727 21.8343   1
 -17  11   2 336.314 26.5144  -2
 -16  12   2 336.314 26.5144   1
  13 -13  -2 368.598 19.1480  -2
  14 -12  -2 368.598 19.1480   1
  15 -11  -2 188.825 15.7390  -2
  14 -12  -2 188.825 15.7390   1
  13 -11  -2 580.249 38.2846  -2
  12 -12  -2 580.249 38.2846   1
  11 -13  -2 782.559 38.0835  -2
  12 -12  -2 782.559 38.0835   1
  10 -12  -2 190.760 12.8891   1
   9 -13  -2 281.184 24.8138  -2
  10 -12  -2 281.184 24.8138   1
  10 -12  -2 137.911 9.59876   2
  11 -11  -2 331.008 22.9655  -2
  10 -12  -2 331.008 22.9655   1
   8 -12  -2 322.599 15.7977   2
   8 -12  -2 471.890 21.5631   1
  -9  11   2 712.779 46.1111  -2
  -8  12   2 712.779 46.1111   1
  -8  12   2 386.848 23.1793   2
   6 -12  -2 335.432 12.4562   2
   6 -12  -2 497.192 21.8188   1
  -6  12   2 460.272 21.7795   1
  -6  12   2 302.289 21.7975   2
   4 -12  -2 212.292 10.3531   2
   4 -12  -2 317.777 14.8398   1
  -4  12   2 221.257 10.4104   2
  -4  12   2 318.158 14.8643   1
   2 -12  -2 260.922 11.9304   1
   2 -12  -2 182.982 8.70308   2
  -2  12   2 238.639 11.8671   1
  -2  12   2 171.807 8.69730   2
   0 -12  -2 142.259 9.36730   1
   0 -12  -2 91.4281 6.64031   2
   0  12   2 68.9495 4.51418   2
   0  12   2 100.586 8.94592   1
  -2 -12  -2 337.613 15.3108   1
  -2 -12  -2 232.592 10.6674   2
   2  12   2 215.737 8.68540   2
   2  12   2 318.648 15.3024   1
  -4 -12  -2 261.778 12.5196   1
  -4 -12  -2 189.042 9.32412   2
   4  12   2 189.402 7.62027   2
   4  12   2 262.852 8.87808   1
   6  12   2 88.3944 4.12313   2
   6  12   2 127.259 4.83457   1
  -8 -12  -2 63.2270 7.28330   2
  -8 -12  -2 90.8378 9.38304   1
   8  12   2 75.8244 3.83912   2
   9  11   2 266.294 19.1789  -2
   8  12   2 266.294 19.1789   1
   8  12   2 117.559 6.46743   1
   7  13   2 130.504 11.2522  -2
   8  12   2 130.504 11.2522   1
   9  13   2 242.223 10.8130  -2
  10  12   2 242.223 10.8130   1
  11  11   2 178.159 10.1407  -2
  10  12   2 178.159 10.1407   1
  13  11   2 269.735 14.2786  -2
  12  12   2 269.735 14.2786   1
  11  13   2 344.914 14.6967  -2
  12  12   2 344.914 14.6967   1
  15  11   2 273.301 21.1514  -2
  14  12   2 273.301 21.1514   1
  13  13   2 338.233 14.6864  -2
  14  12   2 338.233 14.6864   1
  17  11   2 268.421 14.9029  -2
  16  12   2 268.421 14.9029   1
 -19 -11  -2 223.414 21.2759  -2
 -18 -12  -2 223.414 21.2759   1
  19  11   2 184.312 18.8181  -2
  18  12   2 184.312 18.8181   1
 -21 -11  -2 192.747 21.6251  -2
 -20 -12  -2 192.747 21.6251   1
 -23 -11  -2 137.308 21.9065  -2
 -22 -12  -2 137.308 21.9065   1
  23  11   2 156.429 22.1802  -2
  22  12   2 156.429 22.1802   1
 -25 -11  -2 170.850 24.0233  -2
 -24 -12  -2 170.850 24.0233   1
  24 -14  -2 65.6985 8.16176  -2
  25 -13  -2 65.6985 8.16176   1
 -24  12   2 218.141 25.2142  -2
 -23  13   2 218.141 25.2142   1
  22 -12  -2 89.2721 12.9510  -2
  21 -13  -2 89.2721 12.9510   1
 -22  12   2 88.7202 17.3417  -2
 -21  13   2 88.7202 17.3417   1
  20 -12  -2 190.898 12.6116  -2
  19 -13  -2 190.898 12.6116   1
 -20  12   2 187.221 21.1191  -2
 -19  13   2 187.221 21.1191   1
  18 -12  -2 346.602 18.6182  -2
  17 -13  -2 346.602 18.6182   1
 -18  12   2 372.292 30.5737  -2
 -17  13   2 372.292 30.5737   1
  14 -14  -2 309.854 16.3901  -2
  15 -13  -2 309.854 16.3901   1
  16 -12  -2 439.881 30.2497  -2
  15 -13  -2 439.881 30.2497   1
  12 -14  -2 442.270 22.3279  -2
  13 -13  -2 442.270 22.3279   1
  14 -12  -2 449.432 34.5983  -2
  13 -13  -2 449.432 34.5983   1
 -14  12   2 594.518 41.8330  -2
 -13  13   2 594.518 41.8330   1
  12 -12  -2 788.334 50.8293  -2
  11 -13  -2 788.334 50.8293   1
  10 -14  -2 525.510 26.1351  -2
  11 -13  -2 525.510 26.1351   1
  10 -12  -2 241.067 17.8975  -2
   9 -13  -2 241.067 17.8975   1
   9 -13  -2 65.3964 5.61767   2
   9 -13  -2 84.7042 6.92036   1
 -10  12   2 241.034 18.3132  -2
  -9  13   2 241.034 18.3132   1
   7 -13  -2 151.886 6.36807   1
   7 -13  -2 105.714 4.62822   2
  -7  13   2 97.6562 9.00542   2
  -7  13   2 143.616 11.9896   1
   5 -13  -2 248.974 11.3495   2
   5 -13  -2 366.871 16.1610   1
  -5  13   2 224.967 11.3149   2
  -5  13   2 323.712 16.0767   1
   3 -13  -2 284.003 10.5409   1
   3 -13  -2 194.046 9.11382   2
  -3  13   2 250.459 12.8659   1
  -3  13   2 172.922 9.04728   2
   1 -13  -2 237.207 10.4067   2
   1 -13  -2 357.124 15.0414   1
  -1  13   2 280.716 14.8629   1
  -1  13   2 191.668 10.2750   2
  -1 -13  -2 150.865 7.47962   2
  -1 -13  -2 226.886 10.5550   1
   1  13   2 137.541 7.41462   2
   1  13   2 199.828 10.5034   1
  -3 -13  -2 160.383 9.06443   1
  -3 -13  -2 116.454 6.76174   2
   3  13   2 192.244 7.42264   1
   3  13   2 134.728 5.52664   2
  -5 -13  -2 215.623 11.0847   1
  -5 -13  -2 141.380 11.1533   2
   5  13   2 228.347 7.78352   1
   5  13   2 150.757 6.32384   2
   7  13   2 11.4004 1.32328   2
   7  13   2 11.6761 1.47870   1
   6  14   2 30.3591 6.47615  -2
   7  13   2 30.3591 6.47615   1
   8  14   2 183.459 11.2422  -2
   9  13   2 183.459 11.2422   1
  10  12   2 280.234 14.3371  -2
   9  13   2 280.234 14.3371   1
   9  13   2 176.326 12.6221   1
  10  14   2 400.963 16.8506  -2
  11  13   2 400.963 16.8506   1
  12  12   2 318.697 16.2744  -2
  11  13   2 318.697 16.2744   1
  12  14   2 218.105 10.3777  -2
  13  13   2 218.105 10.3777   1
  14  12   2 355.002 26.0340  -2
  13  13   2 355.002 26.0340   1
  16  12   2 435.695 21.7945  -2
  15  13   2 435.695 21.7945   1
  18  12   2 263.980 21.7164  -2
  17  13   2 263.980 21.7164   1
 -20 -12  -2 223.762 22.8915  -2
 -19 -13  -2 223.762 22.8915   1
 -22 -12  -2 189.914 22.4799  -2
 -21 -13  -2 189.914 22.4799   1
  22  12   2 184.373 21.7721  -2
  21  13   2 184.373 21.7721   1
 -24 -12  -2 46.4491 18.2617  -2
 -23 -13  -2 46.4491 18.2617   1
  23 -15  -2 45.0546 10.3167  -2
  24 -14  -2 45.0546 10.3167   1
 -25  13   2 56.3592 17.7534  -2
 -24  14   2 56.3592 17.7534   1
 -23  13   2 56.9281 16.5353  -2
 -22  14   2 56.9281 16.5353   1
 -21  13   2 17.2790 13.5834  -2
 -20  14   2 17.2790 13.5834   1
  19 -13  -2 144.450 10.4569  -2
  18 -14  -2 144.450 10.4569   1
 -19  13   2 160.446 17.4930  -2
 -18  14   2 160.446 17.4930   1
  17 -13  -2 217.631 12.6955  -2
  16 -14  -2 217.631 12.6955   1
  15 -13  -2 244.256 13.4632  -2
  14 -14  -2 244.256 13.4632   1
  13 -15  -2 95.4092 7.21032  -2
  14 -14  -2 95.4092 7.21032   1
  13 -13  -2 360.085 25.9953  -2
  12 -14  -2 360.085 25.9953   1
  11 -15  -2 115.036 8.19055  -2
  12 -14  -2 115.036 8.19055   1
  11 -13  -2 402.326 19.7227  -2
  10 -14  -2 402.326 19.7227   1
   9 -15  -2 129.909 10.5958  -2
  10 -14  -2 129.909 10.5958   1
   9 -13  -2 82.2546 6.21863  -2
   8 -14  -2 82.2546 6.21863   1
   8 -14  -2 15.3416 2.60529   2
   8 -14  -2 18.9019 3.02032   1
  -9  13   2 104.221 10.9153  -2
  -8  14   2 104.221 10.9153   1
   6 -14  -2 11.3070 1.20557   1
   6 -14  -2 9.68308 1.76286   2
  -6  14   2 6.89872 1.83209   2
  -6  14   2 9.61116 1.98806   1
   4 -14  -2 118.144 6.41231   2
   4 -14  -2 182.979 7.38989   1
  -4  14   2 112.104 6.38584   2
  -4  14   2 174.685 9.22847   1
   2 -14  -2 14.3671 2.01653   2
   2 -14  -2 21.1104 2.45767   1
  -2  14   2 11.1550 1.96658   2
  -2  14   2 16.5210 2.39556   1
   0 -14  -2 13.2891 2.98002   1
   0 -14  -2 15.4814 2.90571   2
   0  14   2 9.56436 1.99917   1
   0  14   2 8.31631 1.82022   2
  -2 -14  -2 124.669 6.93041   1
  -2 -14  -2 77.4069 4.89332   2
   2  14   2 73.1890 4.86969   2
   2  14   2 120.700 6.95659   1
  -4 -14  -2 3.37138 1.89267   1
  -4 -14  -2 1.13085 1.68727   2
   4  14   2 2.00256 1.25067   2
   4  14   2 5.28552 1.29169   1
  -6 -14  -2 15.2630 3.75138   1
  -6 -14  -2 12.7449 3.38709   2
   6  14   2 13.4881 1.78331   1
   6  14   2 8.77702 1.94579   2
   5  15   2 27.2017 5.81117  -2
   6  14   2 27.2017 5.81117   1
   9  13   2 117.848 7.47983  -2
   8  14   2 117.848 7.47983   1
   8  14   2 0.73061 2.43880   2
   7  15   2 17.8614 6.80501  -2
   8  14   2 17.8614 6.80501   1
   8  14   2 -0.9294 2.53431   1
   9  15   2 375.429 15.7711  -2
  10  14   2 375.429 15.7711   1
  11  13   2 483.638 23.4049  -2
  10  14   2 483.638 23.4049   1
  11  15   2 70.0145 5.70871  -2
  12  14   2 70.0145 5.70871   1
  13  13   2 152.173 13.7680  -2
  12  14   2 152.173 13.7680   1
  13  15   2 146.128 9.88047  -2
  14  14   2 146.128 9.88047   1
  15  13   2 258.724 14.2579  -2
  14  14   2 258.724 14.2579   1
  17  13   2 137.628 14.6225  -2
  16  14   2 137.628 14.6225   1
 -19 -13  -2 96.2342 18.9409  -2
 -18 -14  -2 96.2342 18.9409   1
 -21 -13  -2 55.6608 15.2225  -2
 -20 -14  -2 55.6608 15.2225   1
 -23 -13  -2 36.8655 18.3562  -2
 -22 -14  -2 36.8655 18.3562   1
  22 -16  -2 145.477 13.1461  -2
  23 -15  -2 145.477 13.1461   1
 -22  14   2 31.1175 15.0226  -2
 -21  15   2 31.1175 15.0226   1
 -20  14   2 35.0804 13.0545  -2
 -19  15   2 35.0804 13.0545   1
  18 -14  -2 54.2671 7.10931  -2
  17 -15  -2 54.2671 7.10931   1
 -18  14   2 49.8638 13.7707  -2
 -17  15   2 49.8638 13.7707   1
  16 -14  -2 184.714 11.2398  -2
  15 -15  -2 184.714 11.2398   1
  14 -14  -2 118.354 8.51124  -2
  13 -15  -2 118.354 8.51124   1
  12 -16  -2 152.599 11.8945  -2
  13 -15  -2 152.599 11.8945   1
  10 -16  -2 254.264 14.4164  -2
  11 -15  -2 254.264 14.4164   1
  12 -14  -2 77.2163 9.19148  -2
  11 -15  -2 77.2163 9.19148   1
   8 -16  -2 288.029 19.7565  -2
   9 -15  -2 288.029 19.7565   1
  10 -14  -2 128.861 8.03045  -2
   9 -15  -2 128.861 8.03045   1
 -10  14   2 118.314 13.2337  -2
  -9  15   2 118.314 13.2337   1
   7 -15  -2 23.3179 2.51752   2
   8 -14  -2 47.9444 4.11455  -2
   7 -15  -2 47.9444 4.11455   1
   7 -15  -2 34.7029 5.13936   1
   6 -16  -2 59.3686 7.47022  -2
   7 -15  -2 59.3686 7.47022   1
  -7  15   2 17.0318 3.87678   2
  -8  14   2 43.8326 9.72937  -2
  -7  15   2 43.8326 9.72937   1
  -7  15   2 29.7355 5.12749   1
   5 -15  -2 11.9769 2.01120   2
   5 -15  -2 17.1655 1.56312   1
  -5  15   2 8.96664 2.26058   1
  -5  15   2 8.74828 2.01101   2
   3 -15  -2 155.188 8.05712   1
   3 -15  -2 110.747 4.82172   2
  -3  15   2 138.382 8.01694   1
  -3  15   2 99.1425 6.16967   2
   1 -15  -2 172.009 8.82569   1
   1 -15  -2 127.762 6.78158   2
  -1  15   2 113.623 6.71621   2
  -1  15   2 160.903 8.76411   1
  -1 -15  -2 155.767 8.39672   1
  -1 -15  -2 119.328 6.80152   2
   1  15   2 124.973 6.86202   2
   1  15   2 153.372 8.40005   1
  -3 -15  -2 183.128 9.93898   1
  -3 -15  -2 134.454 7.50436   2
   3  15   2 201.901 10.0463   1
   3  15   2 140.071 5.96339   2
  -5 -15  -2 12.4415 2.45166   1
  -5 -15  -2 14.5920 3.65069   2
   5  15   2 18.6869 2.52692   2
   5  15   2 20.9562 2.17725   1
  -7 -15  -2 25.6970 4.40340   2
   8  14   2 25.4419 3.84820  -2
   7  15   2 25.4419 3.84820   1
   6  16   2 345.199 24.4204  -2
   7  15   2 345.199 24.4204   1
   7  15   2 20.2655 3.44440   2
   7  15   2 36.5362 5.63498   1
   8  16   2 19.0567 5.02423  -2
   9  15   2 19.0567 5.02423   1
  10  14   2 251.074 13.1592  -2
   9  15   2 251.074 13.1592   1
  10  16   2 77.0546 5.89012  -2
  11  15   2 77.0546 5.89012   1
  12  14   2 75.1778 9.29243  -2
  11  15   2 75.1778 9.29243   1
  12  16   2 136.306 7.80809  -2
  13  15   2 136.306 7.80809   1
  14  14   2 160.304 10.2121  -2
  13  15   2 160.304 10.2121   1
 -18 -14  -2 70.3043 15.7308  -2
 -17 -15  -2 70.3043 15.7308   1
 -20 -14  -2 115.567 19.0726  -2
 -19 -15  -2 115.567 19.0726   1
 -22 -14  -2 0.83647 16.2749  -2
 -21 -15  -2 0.83647 16.2749   1
  21 -17  -2 204.069 15.8106  -2
  22 -16  -2 204.069 15.8106   1
 -23  15   2 91.7068 18.6951  -2
 -22  16   2 91.7068 18.6951   1
 -21  15   2 79.6789 16.5092  -2
 -20  16   2 79.6789 16.5092   1
  19 -15  -2 146.428 15.6745  -2
  18 -16  -2 146.428 15.6745   1
 -19  15   2 128.313 17.9886  -2
 -18  16   2 128.313 17.9886   1
  17 -15  -2 83.5829 7.85930  -2
  16 -16  -2 83.5829 7.85930   1
  13 -17  -2 158.286 20.4865  -2
  14 -16  -2 158.286 20.4865   1
  15 -15  -2 186.392 11.2379  -2
  14 -16  -2 186.392 11.2379   1
  13 -15  -2 178.835 10.6529  -2
  12 -16  -2 178.835 10.6529   1
  11 -17  -2 195.209 10.8860  -2
  12 -16  -2 195.209 10.8860   1
   9 -17  -2 668.361 31.2657  -2
  10 -16  -2 668.361 31.2657   1
  11 -15  -2 341.460 23.9554  -2
  10 -16  -2 341.460 23.9554   1
   7 -17  -2 444.381 30.8983  -2
   8 -16  -2 444.381 30.8983   1
   9 -15  -2 373.281 18.2260  -2
   8 -16  -2 373.281 18.2260   1
   8 -16  -2 320.055 21.2833   1
   6 -16  -2 64.3632 3.98109   1
   6 -16  -2 42.7010 4.23526   2
  -6  16   2 60.6291 4.52299   2
  -6  16   2 79.9983 8.63288   1
   4 -16  -2 89.4218 5.58428   1
   4 -16  -2 58.0997 3.31948   2
  -4  16   2 65.2814 5.52668   1
  -4  16   2 45.9284 4.42555   2
   2 -16  -2 201.087 9.86550   2
   2 -16  -2 283.457 13.3093   1
  -2  16   2 185.748 9.85150   2
  -2  16   2 255.490 13.2066   1
   0 -16  -2 329.463 15.2020   1
   0 -16  -2 224.858 10.7510   2
   0  16   2 203.294 10.6912   2
   0  16   2 299.758 15.1299   1
  -2 -16  -2 255.839 12.5021   2
  -2 -16  -2 369.839 17.4201   1
   2  16   2 363.093 17.4147   1
   2  16   2 255.303 12.4830   2
  -4 -16  -2 214.383 10.9457   2
  -4 -16  -2 298.133 14.6189   1
   4  16   2 303.587 14.6886   1
   4  16   2 217.634 8.83939   2
  -6 -16  -2 322.605 22.5056   2
  -6 -16  -2 453.490 30.5570   1
   6  16   2 331.378 15.7196   2
   5  17   2 772.781 52.0589  -2
   6  16   2 772.781 52.0589   1
   6  16   2 460.239 30.0191   1
   7  15   2 500.018 33.7228  -2
   6  16   2 500.018 33.7228   1
   9  15   2 28.4315 4.53862  -2
   8  16   2 28.4315 4.53862   1
   7  17   2 81.8518 9.48312  -2
   8  16   2 81.8518 9.48312   1
   8  16   2 35.4728 6.21171   1
   9  17   2 85.2243 6.20380  -2
  10  16   2 85.2243 6.20380   1
  11  15   2 38.2735 7.14266  -2
  10  16   2 38.2735 7.14266   1
  11  17   2 88.0214 6.62689  -2
  12  16   2 88.0214 6.62689   1
  13  15   2 123.073 8.78877  -2
  12  16   2 123.073 8.78877   1
  15  15   2 183.874 15.7513  -2
  14  16   2 183.874 15.7513   1
 -19 -15  -2 203.509 23.2315  -2
 -18 -16  -2 203.509 23.2315   1
  19  15   2 184.609 17.2450  -2
  18  16   2 184.609 17.2450   1
 -21 -15  -2 59.7541 16.3704  -2
 -20 -16  -2 59.7541 16.3704   1
  20 -18  -2 81.7178 10.0587  -2
  21 -17  -2 81.7178 10.0587   1
 -22  16   2 118.188 20.7586  -2
 -21  17   2 118.188 20.7586   1
 -20  16   2 98.7027 16.0691  -2
 -19  17   2 98.7027 16.0691   1
  18 -16  -2 218.934 19.4991  -2
  17 -17  -2 218.934 19.4991   1
  16 -16  -2 161.680 10.4252  -2
  15 -17  -2 161.680 10.4252   1
  14 -18  -2 130.291 19.8771  -2
  15 -17  -2 130.291 19.8771   1
  14 -16  -2 128.992 9.08083  -2
  13 -17  -2 128.992 9.08083   1
  12 -18  -2 61.8348 6.32854  -2
  13 -17  -2 61.8348 6.32854   1
  10 -18  -2 168.736 10.1723  -2
  11 -17  -2 168.736 10.1723   1
  12 -16  -2 205.924 11.5156  -2
  11 -17  -2 205.924 11.5156   1
   8 -18  -2 559.646 26.5094  -2
   9 -17  -2 559.646 26.5094   1
  10 -16  -2 746.080 50.3035  -2
   9 -17  -2 746.080 50.3035   1
   6 -18  -2 226.805 16.6190  -2
   7 -17  -2 226.805 16.6190   1
   7 -17  -2 135.389 10.3308   2
   7 -17  -2 199.328 14.8940   1
  -7  17   2 134.278 12.1123   2
  -7  17   2 220.687 15.1742   1
   5 -17  -2 190.370 9.92712   1
   5 -17  -2 131.955 5.88212   2
  -5  17   2 124.630 7.48702   2
  -5  17   2 177.531 9.90394   1
   3 -17  -2 28.9526 5.23021   2
  -3  17   2 16.2983 2.56848   2
  -3  17   2 19.2610 2.82334   1
   1 -17  -2 107.958 6.30205   2
   1 -17  -2 159.387 8.49322   1
  -1  17   2 135.640 8.37956   1
  -1  17   2 89.8091 6.22555   2
  -1 -17  -2 86.8053 6.21818   1
  -1 -17  -2 57.2868 4.81946   2
   1  17   2 96.3233 6.33521   1
   1  17   2 59.7842 4.85403   2
  -3 -17  -2 16.0240 2.58388   2
  -3 -17  -2 21.9358 3.05181   1
   3  17   2 22.2694 2.87459   2
   3  17   2 26.3437 4.34545   1
  -5 -17  -2 269.977 19.6797   2
  -5 -17  -2 412.879 19.8842   1
   4  18   2 392.250 26.9915  -2
   5  17   2 392.250 26.9915   1
   5  17   2 427.325 19.9501   1
   5  17   2 285.625 13.7247   2
  -7 -17  -2 62.6856 8.73633   2
   7  17   2 74.5661 5.65612   2
   6  18   2 114.114 10.4990  -2
   7  17   2 114.114 10.4990   1
   7  17   2 108.114 9.93850   1
  10  16   2 111.151 9.67408  -2
   9  17   2 111.151 9.67408   1
   8  18   2 162.179 10.0815  -2
   9  17   2 162.179 10.0815   1
 -12 -16  -2 126.624 19.6573  -2
 -11 -17  -2 126.624 19.6573   1
  10  18   2 106.980 7.71436  -2
  11  17   2 106.980 7.71436   1
  12  16   2 93.8879 7.73631  -2
  11  17   2 93.8879 7.73631   1
  12  18   2 132.907 9.82203  -2
  13  17   2 132.907 9.82203   1
  14  16   2 185.814 11.3942  -2
  13  17   2 185.814 11.3942   1
  16  16   2 81.7509 7.99249  -2
  15  17   2 81.7509 7.99249   1
 -20 -16  -2 57.2547 18.7532  -2
 -19 -17  -2 57.2547 18.7532   1
 -21  17   2 -15.647 14.1053  -2
 -20  18   2 -15.647 14.1053   1
 -19  17   2 110.362 20.3098  -2
 -18  18   2 110.362 20.3098   1
  13 -19  -2 26.7815 10.5155  -2
  14 -18  -2 26.7815 10.5155   1
  15 -17  -2 113.641 8.47664  -2
  14 -18  -2 113.641 8.47664   1
  13 -17  -2 48.5973 6.23438  -2
  12 -18  -2 48.5973 6.23438   1
  11 -19  -2 0.38274 5.77180  -2
  12 -18  -2 0.38274 5.77180   1
   9 -19  -2 85.8347 10.1604  -2
  10 -18  -2 85.8347 10.1604   1
  11 -17  -2 171.608 9.86560  -2
  10 -18  -2 171.608 9.86560   1
   8 -18  -2 73.4748 7.86827   1
   7 -19  -2 156.599 13.0873  -2
   8 -18  -2 156.599 13.0873   1
   9 -17  -2 435.859 30.1385  -2
   8 -18  -2 435.859 30.1385   1
  -9  17   2 437.488 30.7597  -2
  -8  18   2 437.488 30.7597   1
   6 -18  -2 18.4769 2.57185   1
   6 -18  -2 14.2773 2.93722   2
  -6  18   2 18.3899 3.08538   2
  -6  18   2 19.8615 3.00073   1
   4 -18  -2 84.5472 6.00529   2
   4 -18  -2 129.047 8.00773   1
  -4  18   2 134.623 8.20695   1
  -4  18   2 87.2060 6.13294   2
   2 -18  -2 30.3234 3.27783   2
   2 -18  -2 39.8164 4.32609   1
  -2  18   2 28.6835 3.26991   2
  -2  18   2 35.0577 4.03891   1
   0 -18  -2 48.7964 5.07793   1
   0 -18  -2 34.3359 3.42161   2
   0  18   2 34.2890 3.82864   2
   0  18   2 53.7042 5.31838   1
  -2 -18  -2 15.6399 2.91866   1
  -2 -18  -2 14.4315 2.62210   2
   2  18   2 22.6565 3.05737   1
   2  18   2 13.1539 2.75536   2
  -4 -18  -2 41.3369 4.86444   2
  -4 -18  -2 65.6195 5.67322   1
   4  18   2 62.1209 5.92508   1
   4  18   2 45.0478 4.80380   2
  -6 -18  -2 8.54514 6.68259   2
   6  18   2 20.3185 2.97030   2
   6  18   2 28.6574 4.91630   1
   9  17   2 146.121 14.5907  -2
   8  18   2 146.121 14.5907   1
   8  18   2 71.0051 8.36845   1
   7  19   2 43.8241 8.54138  -2
   8  18   2 43.8241 8.54138   1
   9  19   2 62.6634 6.97611  -2
  10  18   2 62.6634 6.97611   1
  11  17   2 94.9782 7.37523  -2
  10  18   2 94.9782 7.37523   1
  11  19   2 110.399 9.37921  -2
  12  18   2 110.399 9.37921   1
  13  17   2 103.053 8.28812  -2
  12  18   2 103.053 8.28812   1
  13  19   2 74.1695 9.71413  -2
  14  18   2 74.1695 9.71413   1
  15  17   2 62.1998 7.20790  -2
  14  18   2 62.1998 7.20790   1
  17  17   2 102.267 9.43887  -2
  16  18   2 102.267 9.43887   1
 -19 -17  -2 63.6404 19.9184  -2
 -18 -18  -2 63.6404 19.9184   1
 -21 -17  -2 6.61165 17.8585  -2
 -20 -18  -2 6.61165 17.8585   1
  16 -18  -2 90.6213 8.76650  -2
  15 -19  -2 90.6213 8.76650   1
  14 -20  -2 200.984 30.1529  -2
  15 -19  -2 200.984 30.1529   1
  12 -20  -2 43.0613 7.04759  -2
  13 -19  -2 43.0613 7.04759   1
  14 -18  -2 38.1952 6.29672  -2
  13 -19  -2 38.1952 6.29672   1
  10 -20  -2 63.4681 7.07794  -2
  11 -19  -2 63.4681 7.07794   1
  12 -18  -2 3.12988 4.60894  -2
  11 -19  -2 3.12988 4.60894   1
  10 -18  -2 116.249 13.3684  -2
   9 -19  -2 116.249 13.3684   1
   8 -20  -2 307.834 15.8376  -2
   9 -19  -2 307.834 15.8376   1
   7 -19  -2 83.7601 6.16039   2
   8 -18  -2 169.149 16.0287  -2
   7 -19  -2 169.149 16.0287   1
   7 -19  -2 109.235 10.1221   1
  -7  19   2 110.777 10.3573   1
  -7  19   2 82.9285 9.98520   2
  -8  18   2 180.287 17.5758  -2
  -7  19   2 180.287 17.5758   1
   5 -19  -2 15.7358 2.92712   2
   5 -19  -2 15.1449 2.99324   1
  -5  19   2 14.8809 2.93085   2
  -5  19   2 14.9699 3.02395   1
   3 -19  -2 13.2876 2.77577   2
   3 -19  -2 16.1276 3.14735   1
  -3  19   2 11.6655 2.85207   2
  -3  19   2 16.2861 3.53325   1
   1 -19  -2 17.8671 2.87637   2
   1 -19  -2 22.9190 3.36884   1
  -1  19   2 32.9594 3.72572   1
  -1  19   2 19.8026 2.97481   2
  -1 -19  -2 36.0982 4.70890   2
  -1 -19  -2 41.6831 4.64220   1
   1  19   2 42.7919 4.44624   1
   1  19   2 30.3292 3.86448   2
  -3 -19  -2 8.74361 2.92453   1
  -3 -19  -2 7.86910 2.54594   2
   3  19   2 5.31816 2.75255   1
   3  19   2 5.29975 2.58364   2
  -5 -19  -2 -3.8876 3.95239   2
  -5 -19  -2 -1.6910 2.63212   1
   5  19   2 0.56678 3.92207   1
   5  19   2 -3.8533 3.32626   2
  -7 -19  -2 13.4230 5.41171   2
   7  19   2 9.75041 2.86414   2
   6  20   2 -7.4710 6.38791  -2
   7  19   2 -7.4710 6.38791   1
   8  18   2 51.0379 11.0616  -2
   7  19   2 51.0379 11.0616   1
   7  19   2 15.8714 4.55798   1
   9  19   2 23.6057 5.06102   1
   8  20   2 71.2973 8.51348  -2
   9  19   2 71.2973 8.51348   1
  10  18   2 62.6323 11.9808  -2
   9  19   2 62.6323 11.9808   1
 -12 -18  -2 120.600 21.9502  -2
 -11 -19  -2 120.600 21.9502   1
  12  18   2 118.101 8.56282  -2
  11  19   2 118.101 8.56282   1
  10  20   2 108.486 9.57581  -2
  11  19   2 108.486 9.57581   1
  12  20   2 92.7190 10.9047  -2
  13  19   2 92.7190 10.9047   1
  14  18   2 85.8008 8.07724  -2
  13  19   2 85.8008 8.07724   1
  16  18   2 52.7949 8.43728  -2
  15  19   2 52.7949 8.43728   1
  14  20   2 192.129 26.5863  -2
  15  19   2 192.129 26.5863   1
 -18 -18  -2 13.1230 18.9055  -2
 -17 -19  -2 13.1230 18.9055   1
  18  18   2 39.7825 13.6482  -2
  17  19   2 39.7825 13.6482   1
  19 -19  -2 152.657 18.5391  -2
  18 -20  -2 152.657 18.5391   1
  15 -21  -2 143.598 27.8704  -2
  16 -20  -2 143.598 27.8704   1
 -17  19   2 9.03774 19.2685  -2
 -16  20   2 9.03774 19.2685   1
  15 -19  -2 274.415 15.3816  -2
  14 -20  -2 274.415 15.3816   1
  13 -21  -2 321.968 33.6043  -2
  14 -20  -2 321.968 33.6043   1
  11 -21  -2 102.310 8.60820  -2
  12 -20  -2 102.310 8.60820   1
  13 -19  -2 75.2804 6.83795  -2
  12 -20  -2 75.2804 6.83795   1
   9 -21  -2 164.184 10.6053  -2
  10 -20  -2 164.184 10.6053   1
  11 -19  -2 60.4854 12.0437  -2
  10 -20  -2 60.4854 12.0437   1
   8 -20  -2 382.806 25.8732   1
   7 -21  -2 504.652 34.5751  -2
   8 -20  -2 504.652 34.5751   1
   8 -20  -2 260.542 19.7992   2
   9 -19  -2 427.762 30.3682  -2
   8 -20  -2 427.762 30.3682   1
  -9  19   2 414.494 31.2516  -2
  -8  20   2 414.494 31.2516   1
  -8  20   2 276.657 20.5897   2
   6 -20  -2 90.4814 6.66935   2
   6 -20  -2 125.741 8.06757   1
  -6  20   2 84.9592 10.2901   2
  -6  20   2 108.410 8.07644   1
   4 -20  -2 74.0443 6.16723   2
   4 -20  -2 97.4871 7.50443   1
  -4  20   2 88.4248 8.58451   2
  -4  20   2 116.049 7.74947   1
   2 -20  -2 139.787 9.04943   1
   2 -20  -2 98.0799 9.81072   2
  -4  20   2 216.908 19.5250  -2
  -2  20   2 216.908 19.5250   1
  -2  20   2 164.845 12.6340   1
  -2  20   2 109.810 9.73677   2
   0 -20  -2 27.0221 5.35173   1
   0  20   2 48.3620 5.39600   2
   0  20   2 44.3268 7.66347   1
   0 -20  -2 244.688 19.5366  -2
  -2 -20  -2 244.688 19.5366   1
  -2 -20  -2 135.257 17.5078   1
  -2 -20  -2 139.496 8.16767   2
   2  20   2 114.225 8.01493   2
   2  20   2 172.244 10.1455   1
  -4 -20  -2 30.1454 3.66544   2
  -4 -20  -2 23.7791 5.32075   1
   4  20   2 14.6555 3.21439   1
  -6 -20  -2 11.4357 4.76736   2
   6  20   2 23.5235 3.85710   1
   6  20   2 19.6033 3.34926   2
  -8 -20  -2 73.5159 10.5473   2
   8  20   2 92.8327 9.75279   2
   8  20   2 131.034 12.3335   1
   7  21   2 184.142 14.8438  -2
   8  20   2 184.142 14.8438   1
   9  19   2 175.087 17.0792  -2
   8  20   2 175.087 17.0792   1
 -11 -19  -2 66.5415 22.6965  -2
 -10 -20  -2 66.5415 22.6965   1
   9  21   2 45.1459 7.72606  -2
  10  20   2 45.1459 7.72606   1
  11  19   2 91.7223 13.2003  -2
  10  20   2 91.7223 13.2003   1
 -13 -19  -2 71.9625 21.5339  -2
 -12 -20  -2 71.9625 21.5339   1
  11  21   2 49.8631 8.69359  -2
  12  20   2 49.8631 8.69359   1
  13  19   2 76.2618 7.42368  -2
  12  20   2 76.2618 7.42368   1
  13  21   2 297.131 18.7485  -2
  14  20   2 297.131 18.7485   1
  15  19   2 257.944 15.2669  -2
  14  20   2 257.944 15.2669   1
  17  19   2 126.523 11.9999  -2
  16  20   2 126.523 11.9999   1
  19  19   2 210.246 21.9866  -2
  18  20   2 210.246 21.9866   1
  18 -20  -2 219.092 20.7524  -2
  17 -21  -2 219.092 20.7524   1
  16 -20  -2 201.275 13.2873  -2
  15 -21  -2 201.275 13.2873   1
  14 -22  -2 211.419 30.0962  -2
  15 -21  -2 211.419 30.0962   1
  14 -20  -2 287.621 23.6257  -2
  13 -21  -2 287.621 23.6257   1
  12 -22  -2 143.567 12.9955  -2
  13 -21  -2 143.567 12.9955   1
  10 -22  -2 89.6597 8.58075  -2
  11 -21  -2 89.6597 8.58075   1
  12 -20  -2 103.810 13.9577  -2
  11 -21  -2 103.810 13.9577   1
   9 -21  -2 113.464 11.1323   1
  10 -20  -2 151.864 16.5744  -2
   9 -21  -2 151.864 16.5744   1
  -9  21   2 71.2588 10.7509   2
   7 -21  -2 151.331 9.42299   1
   7 -21  -2 119.231 7.94656   2
  -7  21   2 139.578 14.7320   1
   5 -21  -2 120.181 8.37832   1
   5 -21  -2 78.8823 6.50165   2
  -7  21   2 227.109 20.6968  -2
  -5  21   2 227.109 20.6968   1
  -3  21   2 201.474 16.7442  -2
  -5  21   2 201.474 16.7442   1
  -5  21   2 81.7073 8.92428   2
   3 -21  -2 81.3811 9.30829   2
   3 -21  -2 101.343 7.72553   1
  -1  21   2 236.274 18.8083  -2
  -3  21   2 236.274 18.8083   1
  -5  21   2 169.138 17.8317  -2
  -3  21   2 169.138 17.8317   1
   1 -21  -2 144.183 12.5319   2
   3 -21  -2 271.929 20.6203  -2
   1 -21  -2 271.929 20.6203   1
  -3  21   2 234.102 21.5257  -2
  -1  21   2 234.102 21.5257   1
  -1  21   2 282.035 22.8987  -2
   1  21   2 282.035 22.8987   1
  -3 -21  -2 73.8245 9.96865   1
   3  21   2 51.1408 9.09573   2
   3  21   2 75.4999 9.90759   1
  -5 -21  -2 20.0336 5.33386   2
  -3 -21  -2 86.8079 12.3210  -2
  -5 -21  -2 86.8079 12.3210   1
  -5 -21  -2 19.0508 5.87983   1
   5  21   2 23.4436 3.80367   1
   5  21   2 21.4939 3.63978   2
  -7 -21  -2 39.2729 6.76467   1
   8  20   2 234.577 20.2499  -2
   7  21   2 234.577 20.2499   1
   7  21   2 74.6560 6.80349   2
  -9 -21  -2 13.8373 5.93513   2
   9  21   2 25.3444 6.07476   1
  10  20   2 41.9429 12.2619  -2
   9  21   2 41.9429 12.2619   1
  10  22   2 19.5795 8.57065  -2
  11  21   2 19.5795 8.57065   1
  12  20   2 48.2524 12.9032  -2
  11  21   2 48.2524 12.9032   1
 -14 -20  -2 174.441 25.8524  -2
 -13 -21  -2 174.441 25.8524   1
  12  22   2 150.781 14.5803  -2
  13  21   2 150.781 14.5803   1
  14  20   2 176.022 13.7907  -2
  13  21   2 176.022 13.7907   1
  14  22   2 168.333 15.6436  -2
  15  21   2 168.333 15.6436   1
  16  20   2 189.955 18.3758  -2
  15  21   2 189.955 18.3758   1
  18  20   2 221.526 22.7370  -2
  17  21   2 221.526 22.7370   1
  13 -23  -2 108.949 28.0786  -2
  14 -22  -2 108.949 28.0786   1
  11 -23  -2 73.6720 9.19682  -2
  12 -22  -2 73.6720 9.19682   1
  13 -21  -2 121.657 15.7630  -2
  12 -22  -2 121.657 15.7630   1
  10 -22  -2 43.5702 6.69756   1
   9 -23  -2 60.1830 9.80874  -2
  10 -22  -2 60.1830 9.80874   1
  11 -21  -2 91.9809 14.7005  -2
  10 -22  -2 91.9809 14.7005   1
   8 -22  -2 41.0592 5.02256   2
   9 -21  -2 131.182 15.4283  -2
   8 -22  -2 131.182 15.4283   1
  -8  22   2 24.4133 6.56956   1
   6 -22  -2 81.3961 7.59761   1
   6 -22  -2 61.1081 8.58160   2
  -8  22   2 105.071 17.1334  -2
  -6  22   2 105.071 17.1334   1
  -4  22   2 125.406 14.1250  -2
  -6  22   2 125.406 14.1250   1
   6 -22  -2 115.891 14.7945  -2
   4 -22  -2 115.891 14.7945   1
   4 -22  -2 48.6155 8.19663   2
   2 -22  -2 80.3778 13.6188  -2
   4 -22  -2 80.3778 13.6188   1
  -2  22   2 69.6778 12.1774  -2
  -4  22   2 69.6778 12.1774   1
  -6  22   2 113.983 16.2840  -2
  -4  22   2 113.983 16.2840   1
   4 -22  -2 46.9927 12.0314  -2
   2 -22  -2 46.9927 12.0314   1
  -4  22   2 42.1424 13.4537  -2
  -2  22   2 42.1424 13.4537   1
   2 -22  -2 32.9954 11.3751  -2
   0 -22  -2 32.9954 11.3751   1
   2  22   2 37.3871 11.6266  -2
   0  22   2 37.3871 11.6266   1
  -2  22   2 22.7304 13.4807  -2
   0  22   2 22.7304 13.4807   1
   0 -22  -2 24.6480 11.0313  -2
  -2 -22  -2 24.6480 11.0313   1
   0  22   2 14.7268 13.1706  -2
   2  22   2 14.7268 13.1706   1
   4  22   2 -6.0023 11.1667  -2
   2  22   2 -6.0023 11.1667   1
   6  22   2 15.7198 12.0501  -2
   4  22   2 15.7198 12.0501   1
   2  22   2 -3.6864 13.2998  -2
   4  22   2 -3.6864 13.2998   1
  -6 -22  -2 23.7032 6.52393   1
   6  22   2 27.8485 4.33464   1
   6  22   2 21.6925 5.55843   2
  -8 -22  -2 -5.6227 5.70145   1
  -8 -22  -2 -0.0768 5.11234   2
   8  22   2 1.13186 3.30173   2
   8  22   2 1.85345 8.13923   1
   9  21   2 27.9069 13.1487  -2
   8  22   2 27.9069 13.1487   1
  10  22   2 15.2603 6.16917   1
  11  21   2 31.5362 13.5602  -2
  10  22   2 31.5362 13.5602   1
  11  23   2 46.1705 10.0722  -2
  12  22   2 46.1705 10.0722   1
  13  21   2 146.368 17.4932  -2
  12  22   2 146.368 17.4932   1
  13  23   2 93.3108 14.6134  -2
  14  22   2 93.3108 14.6134   1
  15  21   2 183.342 19.6664  -2
  14  22   2 183.342 19.6664   1
  15  23   2 29.0929 17.5142  -2
  16  22   2 29.0929 17.5142   1
  14 -24  -2 72.0381 34.9795  -2
  15 -23  -2 72.0381 34.9795   1
  14 -22  -2 91.3385 16.3015  -2
  13 -23  -2 91.3385 16.3015   1
  12 -24  -2 43.6699 14.9479  -2
  13 -23  -2 43.6699 14.9479   1
  11 -23  -2 6.11392 5.55903   1
  12 -22  -2 59.0853 14.8457  -2
  11 -23  -2 59.0853 14.8457   1
  10 -24  -2 16.5469 29.1100  -2
  11 -23  -2 16.5469 29.1100   1
   9 -23  -2 4.04505 3.76774   2
   9 -23  -2 3.10694 5.42973   1
  10 -22  -2 16.7164 12.8429  -2
   9 -23  -2 16.7164 12.8429   1
   7 -23  -2 6.87335 5.14842   2
   5 -23  -2 29.5115 13.6980  -2
   7 -23  -2 29.5115 13.6980   1
   7 -23  -2 1.76244 5.37421   1
   7 -23  -2 11.5204 12.9619  -2
   5 -23  -2 11.5204 12.9619   1
  -7  23   2 -8.5092 15.2315  -2
  -5  23   2 -8.5092 15.2315   1
   5 -23  -2 43.4360 12.9773  -2
   3 -23  -2 43.4360 12.9773   1
  -5  23   2 30.5564 15.0831  -2
  -3  23   2 30.5564 15.0831   1
   3 -23  -2 56.7544 13.4989  -2
   1 -23  -2 56.7544 13.4989   1
  -3  23   2 52.2365 14.4424  -2
  -1  23   2 52.2365 14.4424   1
   1  23   2 76.3801 13.1086  -2
  -1  23   2 76.3801 13.1086   1
   1 -23  -2 85.1520 13.6912  -2
  -1 -23  -2 85.1520 13.6912   1
   3  23   2 33.6308 13.0230  -2
   1  23   2 33.6308 13.0230   1
   5  23   2 14.2526 12.9608  -2
   3  23   2 14.2526 12.9608   1
  -3 -23  -2 8.75881 12.4018  -2
  -5 -23  -2 8.75881 12.4018   1
   3  23   2 3.75823 14.7142  -2
   5  23   2 3.75823 14.7142   1
   5  23   2 0.94006 5.04629   1
   7  23   2 0.69584 3.99045   2
   7  23   2 6.53648 5.44727   1
   5  23   2 8.41972 15.5544  -2
   7  23   2 8.41972 15.5544   1
   9  23   2 23.7968 4.66182   2
   9  23   2 27.0382 7.19064   1
  10  22   2 49.5829 15.4167  -2
   9  23   2 49.5829 15.4167   1
  10  24   2 46.4825 15.7358  -2
  11  23   2 46.4825 15.7358  -1
  12  24   1 46.4825 15.7358   1
  12  22   2 51.7735 15.9243  -2
  11  23   2 51.7735 15.9243   1
 -14 -22  -2 -11.332 24.5023  -2
 -13 -23  -2 -11.332 24.5023   1
  12  24   2 25.0422 15.5259  -2
  13  23   2 25.0422 15.5259   1
  14  22   2 75.1459 16.0789  -2
  13  23   2 75.1459 16.0789   1
  14 -24  -2 118.496 13.7066   1
  13 -25  -2 141.089 36.5113  -2
  14 -24  -2 141.089 36.5113   1
  12 -24  -2 39.9242 7.57390   1
  10 -24  -1 113.027 15.3212  -2
  11 -23  -1 113.027 15.3212  -1
  12 -24  -2 113.027 15.3212   1
  11 -25  -2 121.105 35.0013  -2
  12 -24  -2 121.105 35.0013   1
  13 -23  -2 47.9571 17.3174  -2
  12 -24  -2 47.9571 17.3174   1
  10 -24  -2 67.1764 11.3691   1
  10 -24  -2 30.8524 6.91727   2
  11 -23  -2 44.1094 15.6961  -2
  10 -24  -2 44.1094 15.6961   1
   8 -24  -2 36.6230 6.66246   2
   8 -24  -2 34.2536 7.31637   1
   4 -24  -2 261.599 23.3148  -2
   6 -24  -2 261.599 23.3148   1
   8 -24  -2 122.273 17.2933  -2
   6 -24  -2 122.273 17.2933   1
   6 -24  -2 280.292 23.4651  -2
   4 -24  -2 280.292 23.4651   1
  -6  24   2 247.028 24.8833  -2
  -4  24   2 247.028 24.8833   1
   4  24   2 22.8292 13.8168  -2
   2  24   2 22.8292 13.8168   1
   6  24   2 43.0901 15.2717  -2
   4  24   2 43.0901 15.2717   1
   6  24   2 41.0105 7.53193   1
   8  24   2 23.9030 6.63220   2
   8  24   2 36.7551 8.17980   1
  11  23   2 113.347 18.8097  -2
  10  24   2 113.347 18.8097   1
  10  24   2 67.0898 12.2988   2
  13  23   2 82.3862 19.6719  -2
  12  24   2 82.3862 19.6719   1
  12  24   2 25.5875 8.35424   1
  14  24   2 48.4074 9.70342   1
  13  25   2 99.8305 33.7944  -2
  14  24   2 99.8305 33.7944   1
  15  25   2 41.8052 38.7566  -2
  16  24   2 41.8052 38.7566   1
  12 -26  -2 63.7294 38.5687  -2
  13 -25  -2 63.7294 38.5687   1
  13 -25  -2 33.0725 8.65897   1
  11 -25  -2 105.568 9.47220   2
   9 -25  -2 61.2367 9.70060   1
   9 -25  -2 47.2925 7.89819   2
   9 -25  -2 186.429 21.6168  -2
   7 -25  -2 186.429 21.6168   1
   7 -25  -2 254.607 24.1766  -2
   5 -25  -2 254.607 24.1766   1
   7  25   2 121.948 19.3403  -2
   5  25   2 121.948 19.3403   1
   9  25   2 77.4859 18.0209  -2
   7  25   2 77.4859 18.0209   1
  10  24   2 108.119 20.6544  -2
   9  25   2 108.119 20.6544   1
  11  25   2 68.5588 8.47694   2
  13  25   2 58.2562 11.0299   1
  13  25   2 45.8607 9.56210   2
  14  26   2 -6.2669 40.5037  -2
  15  25   2 -6.2669 40.5037   1
  10 -26  -2 30.7929 8.28114   2
   8 -26  -2 29.4774 9.18519   1
  10  26   2 5.36176 8.21282   2
  12  26   2 30.3744 11.1787   1
  13  27   2 0.89889 42.9360  -2
  14  26   2 0.89889 42.9360   1
  28  -2  -3 86.0237 15.5790  -2
  28   0  -3 86.0237 15.5790   1
 -28   2   3 72.4497 21.0324  -2
 -28   0   3 72.4497 21.0324   1
 -26   2   3 92.8344 20.5420  -2
 -26   0   3 92.8344 20.5420   1
  24   0  -3 -1.9975 3.68893   2
  24   0  -3 -3.7763 3.69413   1
 -24   2   3 60.1527 18.3958  -2
 -24   0   3 60.1527 18.3958   1
  22   0  -3 1.97929 3.17890   2
 -22   0   3 9.43492 5.85493   2
 -22   2   3 178.921 23.9408  -2
 -22   0   3 178.921 23.9408   1
  20   0  -3 -2.1538 2.89838   1
  20   0  -3 -0.1415 2.61462   2
 -20   0   3 2.61967 5.89429   2
  18   0  -3 -2.0138 2.32800   2
 -18   0   3 2.01270 4.24150   2
  16   0  -3 -0.6587 1.95267   2
  14   0  -3 -1.7227 1.54909   2
  12   0  -3 -0.1932 1.55998   1
  12   0  -3 -1.5495 1.46502   2
  10   0  -3 1.49887 1.24088   2
  10   0  -3 -0.5193 1.28752   1
   8   0  -3 -0.8416 2.91827  -2
   8   0  -3 -0.8416 2.91827   1
   6   0  -3 -2.3708 2.28512  -2
   6   0  -3 -2.3708 2.28512   1
  -6   0   3 0.36403 0.93973   2
  -6   0   3 0.36121 1.03642   1
  -6   0   3 -0.8045 5.16445  -2
  -6   0   3 -0.8045 5.16445   1
   4   0  -3 0.48620 1.59333  -2
   4   0  -3 0.48620 1.59333   1
  -4   0   3 2.39767 1.68892  -2
  -4   0   3 2.39767 1.68892   1
   2   0  -3 -0.6464 0.92707  -2
   2   0  -3 -0.6464 0.92707   1
  -2   0   3 0.26585 0.87370  -2
  -2   0   3 0.26585 0.87370   1
  -2   0  -3 0.40342 1.43807  -2
  -2   0  -3 0.40342 1.43807   1
   2   0   3 0.68240 2.04880  -2
   2   0   3 0.68240 2.04880   1
  -4   0  -3 1.26560 2.66859  -2
  -4   0  -3 1.26560 2.66859   1
   4   0   3 -2.1582 2.84019  -2
   4   0   3 -2.1582 2.84019   1
  -6   0  -3 448.611 35.5964  -2
  -6   0  -3 448.611 35.5964   1
   6   0   3 495.519 35.9923  -2
   6   0   3 495.519 35.9923   1
  12   0   3 -1.2784 2.18061   1
  12   0   3 -1.7501 2.41345   2
  12   0   3 909.990 68.1743  -2
  12   0   3 909.990 68.1743   1
  14   0   3 -2.0866 2.71202   1
  14   0   3 130.700 16.9112  -2
  14   0   3 130.700 16.9112   1
  14   0   3 -2.2594 3.35268   2
 -16   0  -3 2.58232 12.0455  -2
 -16   0  -3 2.58232 12.0455   1
  16   0   3 -2.2050 1.90737   2
  16   0   3 -1.9732 3.27204   1
 -18   0  -3 5.75752 13.4106  -2
 -18   0  -3 5.75752 13.4106   1
  18   0   3 -3.1797 2.26695   2
  18   0   3 -1.1381 2.32611   1
 -20   0  -3 1.95807 3.90649   1
  20   0   3 1.42404 2.94650   2
  20   0   3 1.88648 3.66926   1
 -22   0  -3 -0.7125 4.45893   1
  22   0   3 -4.0232 3.13057   1
  22   0   3 -1.0774 3.95932   2
 -24  -2  -3 98.0086 20.9724  -2
 -24   0  -3 98.0086 20.9724   1
  24   0   3 2.13710 3.59103   1
  24   0   3 7.18020 7.64338   2
 -26  -2  -3 83.4805 22.1661  -2
 -26   0  -3 83.4805 22.1661   1
  26   2   3 51.2897 12.7108  -2
  26   0   3 51.2897 12.7108   1
 -28  -2  -3 42.9311 22.2246  -2
 -28   0  -3 42.9311 22.2246   1
  28   2   3 -1.5314 16.8707  -2
  28   0   3 -1.5314 16.8707   1
  30   2   3 22.2420 21.5688  -2
  30   0   3 22.2420 21.5688   1
  29  -3  -3 228.549 22.7335  -2
  29  -1  -3 228.549 22.7335   1
  27  -1  -3 45.2837 14.3815  -2
  27  -1  -3 45.2837 14.3815   1
 -27   3   3 92.6603 20.9936  -2
 -27   1   3 92.6603 20.9936   1
 -27   1   3 59.2083 18.9062  -2
 -27   1   3 59.2083 18.9062   1
  25  -3  -3 82.5505 12.4773  -2
  25  -1  -3 82.5505 12.4773   1
 -25   1   3 53.9802 17.9343  -2
 -25   1   3 53.9802 17.9343   1
 -25   3   3 56.5190 18.4611  -2
 -25   1   3 56.5190 18.4611   1
  23  -3  -3 168.200 26.8348  -2
  23  -1  -3 168.200 26.8348   1
  23  -1  -3 62.2974 5.78731   1
  23  -1  -3 41.0090 4.95386   2
 -23   1   3 111.641 20.2805  -2
 -23   1   3 111.641 20.2805   1
 -23   3   3 108.793 18.7834  -2
 -23   1   3 108.793 18.7834   1
  21  -1  -3 132.044 8.06637   1
  21  -1  -3 89.2265 6.24193   2
  21  -1  -3 475.660 42.6028  -2
  21  -1  -3 475.660 42.6028   1
 -21   1   3 113.320 10.4711   2
 -21   1   3 156.052 14.7881   1
 -21   3   3 295.808 28.8148  -2
 -21   1   3 295.808 28.8148   1
  19  -1  -3 140.341 7.62208   2
  19  -1  -3 231.636 11.2277   1
 -19   1   3 216.455 13.7781   1
 -19   1   3 140.962 11.1993   2
  17  -1  -3 102.694 6.19391   1
  17  -1  -3 63.4462 4.45551   2
 -17   1   3 79.3864 10.8588   2
 -17   1   3 127.788 11.5095   1
 -17   1   3 221.460 22.0448  -2
 -17   1   3 221.460 22.0448   1
  15  -1  -3 524.430 28.8333  -2
  15  -1  -3 524.430 28.8333   1
  15  -1  -3 282.719 13.2485   1
  15  -1  -3 184.282 8.98555   2
 -15   1   3 509.046 28.7622  -2
 -15   1   3 509.046 28.7622   1
  13  -1  -3 27.6941 2.60042   2
  13  -1  -3 41.7527 3.19651   1
  13  -1  -3 239.606 20.6991  -2
  13  -1  -3 239.606 20.6991   1
  11  -1  -3 1522.96 82.1743  -2
  11  -1  -3 1522.96 82.1743   1
  11  -1  -3 569.616 25.3305   2
  11  -1  -3 864.115 38.1458   1
 -11   1   3 1635.52 82.3691  -2
 -11   1   3 1635.52 82.3691   1
   9  -1  -3 192.844 8.91917   1
   9  -1  -3 124.319 5.72210   2
   9  -1  -3 307.012 22.9143  -2
   9  -1  -3 307.012 22.9143   1
  -9   1   3 275.772 16.0629  -2
  -9   1   3 275.772 16.0629   1
  -9   1   3 105.664 8.15727   2
   7  -1  -3 676.874 25.1985  -2
   7  -1  -3 676.874 25.1985   1
  -7   1   3 382.795 24.1591   1
  -7   1   3 242.083 15.5062   2
  -7   1   3 619.329 34.5213  -2
  -7   1   3 619.329 34.5213   1
   5  -1  -3 1041.41 33.3484  -2
   5  -1  -3 1041.41 33.3484   1
  -5   1   3 526.822 32.6470   1
  -5   1   3 859.678 38.7084  -2
  -5   1   3 859.678 38.7084   1
  -5   1   3 338.199 21.0589   2
   3  -1  -3 295.520 10.4792  -2
   3  -1  -3 295.520 10.4792   1
  -3   1   3 266.509 11.7873  -2
  -3   1   3 266.509 11.7873   1
  -1   1   3 667.892 43.6041  -2
  -1   1   3 667.892 43.6041   1
  -1  -1  -3 1418.51 63.9670  -2
  -1  -1  -3 1418.51 63.9670   1
   1   1   3 1534.58 72.1138  -2
   1   1   3 1534.58 72.1138   1
  -3  -1  -3 1304.30 51.1865  -2
  -3  -1  -3 1304.30 51.1865   1
   3   1   3 1231.76 50.9983  -2
   3   1   3 1231.76 50.9983   1
  -5  -1  -3 1327.89 70.4927  -2
  -5  -1  -3 1327.89 70.4927   1
   5   1   3 1362.10 53.5982  -2
   5   1   3 1362.10 53.5982   1
   7   1   3 236.336 8.93949  -2
   7   1   3 236.336 8.93949   1
  -9  -1  -3 490.791 26.6467  -2
  -9  -1  -3 490.791 26.6467   1
   9   1   3 497.567 17.8914  -2
   9   1   3 497.567 17.8914   1
 -11  -1  -3 418.859 31.2028  -2
 -11  -1  -3 418.859 31.2028   1
  11   1   3 384.782 19.9353  -2
  11   1   3 384.782 19.9353   1
 -13  -1  -3 118.294 9.66550  -2
 -13  -1  -3 118.294 9.66550   1
  13   1   3 73.2415 5.59863   1
  13   1   3 51.0197 5.35060   2
 -15  -1  -3 308.581 18.7568  -2
 -15  -1  -3 308.581 18.7568   1
  15   1   3 199.962 11.2805   1
  15   1   3 137.125 6.94099   2
 -17  -1  -3 279.650 18.0641  -2
 -17  -1  -3 279.650 18.0641   1
  17   1   3 123.679 6.62907   1
 -19  -1  -3 30.7283 6.33616   2
 -19  -1  -3 62.7102 9.47181   1
 -19  -1  -3 141.602 18.8563  -2
 -19  -1  -3 141.602 18.8563   1
  19   1   3 55.3277 4.72618   1
  19   1   3 34.3338 3.18116   2
 -21  -1  -3 256.279 15.0685   1
 -21  -1  -3 189.967 18.2995   2
  21   1   3 151.458 7.30747   2
  21   1   3 224.436 9.37187   1
 -23  -1  -3 115.287 20.0525  -2
 -23  -1  -3 115.287 20.0525   1
 -23  -3  -3 124.608 20.6535  -2
 -23  -1  -3 124.608 20.6535   1
  23   1   3 39.2928 3.50220   2
  23   1   3 60.6683 5.50856   1
 -25  -1  -3 63.7120 19.7365  -2
 -25  -1  -3 63.7120 19.7365   1
 -25  -3  -3 49.2198 19.5124  -2
 -25  -1  -3 49.2198 19.5124   1
  25   1   3 79.3750 22.6236  -2
  25   1   3 79.3750 22.6236   1
  25   3   3 70.9973 21.3819  -2
  25   1   3 70.9973 21.3819   1
  25   1   3 11.3771 5.51195   1
 -27  -3  -3 87.9859 23.0843  -2
 -27  -1  -3 87.9859 23.0843   1
 -27  -1  -3 21.7557 21.3467  -2
 -27  -1  -3 21.7557 21.3467   1
  27   3   3 69.4064 16.5264  -2
  27   1   3 69.4064 16.5264   1
  29   3   3 -8.6094 18.8028  -2
  29   1   3 -8.6094 18.8028   1
  31   3   3 12.3692 24.8272  -2
  31   1   3 12.3692 24.8272   1
  30  -4  -3 158.769 22.1840  -2
  30  -2  -3 158.769 22.1840   1
 -28   4   3 133.754 22.9266  -2
 -28   2   3 133.754 22.9266   1
 -28   0   3 102.698 20.2118  -2
 -28   2   3 102.698 20.2118   1
  26   0  -3 101.686 15.5688  -2
  26  -2  -3 101.686 15.5688   1
  26  -4  -3 153.559 16.3822  -2
  26  -2  -3 153.559 16.3822   1
 -26   0   3 130.466 20.4791  -2
 -26   2   3 130.466 20.4791   1
 -26   4   3 141.089 21.3140  -2
 -26   2   3 141.089 21.3140   1
  24  -2  -3 88.7074 6.82899   2
  24  -2  -3 135.772 8.65494   1
 -24   0   3 145.378 20.7685  -2
 -24   2   3 145.378 20.7685   1
 -24   4   3 175.717 22.0385  -2
 -24   2   3 175.717 22.0385   1
  22  -2  -3 153.821 8.71444   2
  22  -2  -3 226.896 12.6368   1
 -22   2   3 276.900 15.9067   1
 -22   2   3 165.424 18.4960   2
  20  -2  -3 168.955 8.90812   1
  20  -2  -3 118.827 6.88036   2
 -20   2   3 106.323 14.5988   2
 -20   2   3 152.591 15.8001   1
  18  -2  -3 130.150 6.35366   1
  18  -2  -3 71.1924 4.84312   2
 -18   2   3 78.1308 11.2762   2
 -18   2   3 137.010 13.0210   1
 -18   2   3 226.122 22.6960  -2
 -18   2   3 226.122 22.6960   1
  16  -2  -3 233.505 9.74905   1
  16  -2  -3 181.168 7.71103   2
 -16   2   3 236.172 19.4945   1
 -16   2   3 157.673 16.2504   2
  14  -2  -3 257.232 23.3172  -2
  14  -2  -3 257.232 23.3172   1
  14  -2  -3 96.3343 5.22902   2
  14  -2  -3 143.051 7.23953   1
 -14   2   3 280.019 16.6160  -2
 -14   2   3 280.019 16.6160   1
  12  -2  -3 673.875 29.9177   2
  12  -2  -3 1935.03 99.7451  -2
  12  -2  -3 1935.03 99.7451   1
  12  -2  -3 1037.02 45.7274   1
 -12   2   3 1902.08 99.7908  -2
 -12   2   3 1902.08 99.7908   1
  10  -2  -3 304.151 13.7939   1
  10  -2  -3 203.596 9.02164   2
  10  -2  -3 515.866 26.1106  -2
  10  -2  -3 515.866 26.1106   1
 -10   2   3 172.663 12.8728   2
 -10   2   3 445.084 25.9671  -2
 -10   2   3 445.084 25.9671   1
   8  -2  -3 1231.47 79.2680   2
   8  -2  -3 1899.80 120.799   1
   8  -2  -3 3011.49 126.688  -2
   8  -2  -3 3011.49 126.688   1
  -8   2   3 3452.21 165.210  -2
  -8   2   3 3452.21 165.210   1
  -8   2   3 1334.31 79.5888   2
  -8   2   3 2006.71 120.865   1
   6  -2  -3 3845.12 147.066  -2
   6  -2  -3 3845.12 147.066   1
  -6   2   3 3751.97 197.637  -2
  -6   2   3 3751.97 197.637   1
  -6   2   3 1580.26 98.6909   2
  -6   2   3 2509.30 156.064   1
   4  -2  -3 260.007 10.9187  -2
   4  -2  -3 260.007 10.9187   1
   2  -2  -3 356.246 25.1012  -2
   2  -2  -3 356.246 25.1012   1
  -2   2   3 432.598 31.0754  -2
  -2   2   3 432.598 31.0754   1
   0  -2  -3 20.7849 1.53362   1
   0   2   3 9.44916 1.15192   2
   0   2   3 22.8396 2.62963  -2
   0   2   3 22.8396 2.62963   1
   2   2   3 227.029 9.63041  -2
   2   2   3 227.029 9.63041   1
  -4  -2  -3 261.713 13.5421  -2
  -4  -2  -3 261.713 13.5421   1
  -6  -2  -3 1071.40 89.7204  -2
  -6  -2  -3 1071.40 89.7204   1
   6   2   3 1253.85 42.6273  -2
   6   2   3 1253.85 42.6273   1
  -8  -2  -3 1453.64 106.262  -2
  -8  -2  -3 1453.64 106.262   1
   8   2   3 1439.23 50.3357  -2
   8   2   3 1439.23 50.3357   1
 -10  -2  -3 619.729 49.9658  -2
 -10  -2  -3 619.729 49.9658   1
  10   2   3 688.031 32.1091  -2
  10   2   3 688.031 32.1091   1
 -12  -2  -3 781.093 61.1118  -2
 -12  -2  -3 781.093 61.1118   1
  12   2   3 199.604 8.63517   2
  12   2   3 301.698 15.3129   1
  12   2   3 831.159 43.3257  -2
  12   2   3 831.159 43.3257   1
 -14  -2  -3 954.363 52.5718  -2
 -14  -2  -3 954.363 52.5718   1
  14   2   3 425.339 17.0156   2
  14   2   3 643.141 24.8707   1
  14   2   3 1028.64 52.6529  -2
  14   2   3 1028.64 52.6529   1
 -16  -2  -3 308.638 19.1188  -2
 -16  -2  -3 308.638 19.1188   1
  16   2   3 194.690 8.90219   1
  16   2   3 117.941 6.49980   2
 -18  -2  -3 51.3191 10.1616   2
  18   2   3 30.5560 3.39560   2
  18   2   3 53.3846 4.87702   1
 -20  -2  -3 221.194 15.4178   2
  20   2   3 332.407 12.1797   1
  20   2   3 216.962 8.91461   2
 -22   0  -3 42.4618 16.5662  -2
 -22  -2  -3 42.4618 16.5662   1
 -22  -2  -3 29.4906 7.64438   2
  22   2   3 17.6737 2.67520   2
  22   2   3 27.0487 3.05797   1
 -24  -4  -3 139.901 20.7127  -2
 -24  -2  -3 139.901 20.7127   1
 -24   0  -3 129.925 20.8991  -2
 -24  -2  -3 129.925 20.8991   1
  24   2   3 113.668 8.17297   1
  24   2   3 66.4074 6.89855   2
  24   0   3 106.852 15.9305  -2
  24   2   3 106.852 15.9305   1
 -26   0  -3 99.9346 20.2237  -2
 -26  -2  -3 99.9346 20.2237   1
 -26  -4  -3 104.741 20.9588  -2
 -26  -2  -3 104.741 20.9588   1
  26   0   3 76.9817 16.2347  -2
  26   2   3 76.9817 16.2347   1
  26   2   3 79.7572 12.3720   1
  26   4   3 132.418 23.5343  -2
  26   2   3 132.418 23.5343   1
 -28   0  -3 52.7775 22.5092  -2
 -28  -2  -3 52.7775 22.5092   1
 -28  -4  -3 47.9868 23.9120  -2
 -28  -2  -3 47.9868 23.9120   1
  28   4   3 66.1165 18.4014  -2
  28   2   3 66.1165 18.4014   1
  28   0   3 40.0052 18.7215  -2
  28   2   3 40.0052 18.7215   1
  30   4   3 22.0706 22.4188  -2
  30   2   3 22.0706 22.4188   1
  29  -5  -3 243.353 23.9087  -2
  29  -3  -3 243.353 23.9087   1
  27  -1  -3 110.280 17.2251  -2
  27  -3  -3 110.280 17.2251   1
 -27   5   3 95.9792 21.5585  -2
 -27   3   3 95.9792 21.5585   1
 -27   1   3 124.080 22.8541  -2
 -27   3   3 124.080 22.8541   1
  25  -1  -3 106.645 14.8759  -2
  25  -3  -3 106.645 14.8759   1
  25  -3  -3 56.3580 8.52396   1
 -25   5   3 135.555 22.1479  -2
 -25   3   3 135.555 22.1479   1
 -25   1   3 62.6501 19.7674  -2
 -25   3   3 62.6501 19.7674   1
  23  -3  -3 30.7480 3.69137   1
  23  -3  -3 17.8006 4.06966   2
 -23   5   3 149.279 21.7053  -2
 -23   3   3 149.279 21.7053   1
 -23   1   3 75.2525 19.9667  -2
 -23   3   3 75.2525 19.9667   1
 -23   3   3 16.9698 6.79134   2
  21  -3  -3 124.817 7.40305   2
  21  -3  -3 182.660 10.1255   1
 -21   3   3 199.854 12.7564   1
 -21   3   3 124.889 15.6105   2
  19  -3  -3 35.8012 3.46620   2
  19  -3  -3 60.9119 4.83466   1
 -19   3   3 66.6584 6.54257   1
 -19   3   3 40.3535 5.55873   2
  17  -3  -3 119.292 5.81964   1
  17  -3  -3 70.3347 4.70278   2
 -17   3   3 234.315 22.8915  -2
 -17   3   3 234.315 22.8915   1
 -17   3   3 80.8686 11.0950   2
 -17   3   3 123.973 12.1036   1
  15  -3  -3 272.348 11.0806   1
  15  -3  -3 185.052 8.02529   2
 -15   3   3 562.803 31.1554  -2
 -15   3   3 562.803 31.1554   1
  13  -3  -3 111.518 5.83745   1
  13  -3  -3 198.356 19.4558  -2
  13  -3  -3 198.356 19.4558   1
  13  -3  -3 77.1756 4.35896   2
 -13   3   3 227.364 13.7786  -2
 -13   3   3 227.364 13.7786   1
  11  -3  -3 921.248 68.4460  -2
  11  -3  -3 921.248 68.4460   1
  11  -3  -3 576.403 25.6700   1
  11  -3  -3 364.692 16.3340   2
 -11   3   3 914.980 48.4384  -2
 -11   3   3 914.980 48.4384   1
 -11   3   3 354.985 23.3543   2
   9  -3  -3 276.125 12.3290   2
   9  -3  -3 419.119 26.2884   1
   9  -3  -3 713.170 52.2211  -2
   9  -3  -3 713.170 52.2211   1
  -9   3   3 686.217 36.8456  -2
  -9   3   3 686.217 36.8456   1
  -9   3   3 404.042 26.2796   1
  -9   3   3 263.377 17.6533   2
   7  -3  -3 2091.87 84.6233  -2
   7  -3  -3 2091.87 84.6233   1
   7  -3  -3 850.178 54.8602   2
  -7   3   3 1554.75 96.3833   1
  -7   3   3 2169.45 110.216  -2
  -7   3   3 2169.45 110.216   1
  -7   3   3 926.007 55.3425   2
   5  -3  -3 1495.57 62.8865  -2
   5  -3  -3 1495.57 62.8865   1
  -5   3   3 1687.54 75.1411  -2
  -5   3   3 1687.54 75.1411   1
   3  -3  -3 1177.29 56.7079  -2
   3  -3  -3 1177.29 56.7079   1
  -3   3   3 1179.19 88.0853  -2
  -3   3   3 1179.19 88.0853   1
   1  -3  -3 119.524 6.23175   2
   1  -3  -3 177.855 9.09967   1
   1  -3  -3 361.302 25.6460  -2
   1  -3  -3 361.302 25.6460   1
  -1   3   3 147.439 8.82792   2
  -1   3   3 219.534 12.8989   1
  -1   3   3 444.805 25.9217  -2
  -1   3   3 444.805 25.9217   1
  -1  -3  -3 136.914 6.69160   2
  -1  -3  -3 235.477 11.1263   1
   1   3   3 232.343 8.92140   1
   1   3   3 137.174 5.36819   2
  -3  -3  -3 91.9652 4.50380  -2
  -3  -3  -3 91.9652 4.50380   1
   3   3   3 99.5802 4.56106  -2
   3   3   3 99.5802 4.56106   1
  -5  -3  -3 305.719 27.3666  -2
  -5  -3  -3 305.719 27.3666   1
   5   3   3 381.751 14.9051  -2
   5   3   3 381.751 14.9051   1
  -7  -3  -3 447.069 24.8776  -2
  -7  -3  -3 447.069 24.8776   1
   7   3   3 477.618 18.9869  -2
   7   3   3 477.618 18.9869   1
   7   3   3 212.051 14.1242   2
  -9  -3  -3 703.973 55.6101  -2
  -9  -3  -3 703.973 55.6101   1
   9   3   3 756.111 26.4655  -2
   9   3   3 756.111 26.4655   1
   9   3   3 470.148 30.1531   1
   9   3   3 311.412 20.3834   2
 -11  -3  -3 592.090 43.9336  -2
 -11  -3  -3 592.090 43.9336   1
  11   3   3 229.933 15.6667   2
  11   3   3 568.323 28.1247  -2
  11   3   3 568.323 28.1247   1
  11   3   3 343.124 22.6200   1
 -13  -3  -3 670.205 36.1262  -2
 -13  -3  -3 670.205 36.1262   1
  13   3   3 415.992 16.4706   1
  13   3   3 267.370 11.2038   2
 -15  -3  -3 273.682 24.1008  -2
 -15  -3  -3 273.682 24.1008   1
  15   3   3 110.157 6.10171   2
  15   3   3 174.836 8.10413   1
 -17  -3  -3 11.0425 9.09400  -2
 -17  -3  -3 11.0425 9.09400   1
  17   3   3 5.25741 1.96175   1
  16   4   3 389.196 34.3067  -2
  17   3   3 389.196 34.3067   1
  17   3   3 4.65827 2.32854   2
 -19  -3  -3 231.118 24.3630  -2
 -19  -3  -3 231.118 24.3630   1
 -19  -3  -3 76.1308 17.9539   2
  19   3   3 103.130 7.09518   2
  19   3   3 158.275 8.27914   1
 -21  -3  -3 225.632 15.6100   2
 -21  -3  -3 347.441 27.2831   1
 -21  -1  -3 512.506 42.8318  -2
 -21  -3  -3 512.506 42.8318   1
  21   3   3 313.913 12.2139   1
  21   3   3 217.380 9.05598   2
 -23  -3  -3 32.8956 7.79705   2
 -23  -1  -3 82.3046 19.0217  -2
 -23  -3  -3 82.3046 19.0217   1
  23   3   3 26.8938 3.07059   1
  23   3   3 19.9453 3.22109   2
 -25  -1  -3 40.5532 18.5519  -2
 -25  -3  -3 40.5532 18.5519   1
  25   3   3 32.3497 6.77118   1
  25   5   3 157.229 25.1090  -2
  25   3   3 157.229 25.1090   1
  25   1   3 42.4272 11.5705  -2
  25   3   3 42.4272 11.5705   1
  25   3   3 18.9796 5.38306   2
 -27  -1  -3 110.716 22.6599  -2
 -27  -3  -3 110.716 22.6599   1
 -27  -5  -3 179.584 28.0879  -2
 -27  -3  -3 179.584 28.0879   1
  27   5   3 171.372 21.0301  -2
  27   3   3 171.372 21.0301   1
  27   1   3 107.139 19.0341  -2
  27   3   3 107.139 19.0341   1
  29   5   3 85.1339 20.7248  -2
  29   3   3 85.1339 20.7248   1
 -28   2   3 96.5272 24.4471  -2
 -28   4   3 96.5272 24.4471   1
 -28   6   3 126.693 26.1448  -2
 -28   4   3 126.693 26.1448   1
  26  -6  -3 34.5262 12.0227  -2
  26  -4  -3 34.5262 12.0227   1
  26  -2  -3 86.3674 14.7906  -2
  26  -4  -3 86.3674 14.7906   1
 -26   6   3 35.9072 21.3549  -2
 -26   4   3 35.9072 21.3549   1
 -26   2   3 67.7108 21.7066  -2
 -26   4   3 67.7108 21.7066   1
  24  -4  -3 43.2851 5.26544   2
  24  -4  -3 62.7011 6.25340   1
 -24   2   3 137.003 23.6045  -2
 -24   4   3 137.003 23.6045   1
 -24   4   3 30.5216 7.78315   2
  22  -4  -3 15.5558 2.96983   1
  22  -4  -3 10.9422 2.68132   2
 -22   4   3 7.37251 4.04588   2
 -22   4   3 10.9290 3.36329   1
  20  -4  -3 74.2579 5.51423   1
  20  -4  -3 45.0256 4.42042   2
 -20   4   3 73.3615 7.40872   1
 -20   4   3 54.2056 6.67978   2
  18  -4  -3 10.3282 2.06429   1
  17  -5  -3 112.271 17.5033  -2
  18  -4  -3 112.271 17.5033   1
  18  -4  -3 8.16528 1.77752   2
 -18   4   3 5.41458 3.17937   2
 -18   4   3 7.29050 2.48469   1
  15  -5  -3 72.9822 12.8638  -2
  16  -4  -3 72.9822 12.8638   1
  16  -4  -3 29.6958 2.88255   1
  16  -4  -3 19.2975 2.22945   2
 -16   4   3 17.6829 4.89597   2
 -16   4   3 31.2874 6.55069   1
 -16   4   3 66.4586 13.2729  -2
 -16   4   3 66.4586 13.2729   1
  14  -4  -3 22.3616 10.9248  -2
  14  -4  -3 22.3616 10.9248   1
  14  -4  -3 6.50020 1.37497   2
  14  -4  -3 10.7038 1.61266   1
 -14   4   3 24.9172 10.5205  -2
 -14   4   3 24.9172 10.5205   1
 -14   4   3 9.68437 2.88556   1
 -14   4   3 7.61733 3.65200   2
  12  -4  -3 323.986 27.5482  -2
  12  -4  -3 323.986 27.5482   1
  12  -4  -3 172.616 12.2080   1
  12  -4  -3 115.996 5.89246   2
 -12   4   3 349.439 19.5465  -2
 -12   4   3 349.439 19.5465   1
 -12   4   3 115.017 8.86942   2
  10  -4  -3 51.5955 4.89663   2
  10  -4  -3 752.125 56.4780  -2
  10  -4  -3 752.125 56.4780   1
  10  -4  -3 77.4401 6.40777   1
 -10   4   3 50.4252 4.97523   2
 -10   4   3 73.5552 6.47632   1
   8  -4  -3 150.812 8.48209  -2
   8  -4  -3 150.812 8.48209   1
  -8   4   3 103.889 7.79089   1
  -8   4   3 58.7857 5.15442   2
   6  -4  -3 288.471 14.5441  -2
   6  -4  -3 288.471 14.5441   1
  -6   4   3 123.357 8.60329   2
  -6   4   3 175.959 11.8439   1
   4  -4  -3 2041.08 82.0885  -2
   4  -4  -3 2041.08 82.0885   1
  -4   4   3 1958.72 95.0963  -2
  -4   4   3 1958.72 95.0963   1
   2  -4  -3 12.9395 2.10004   2
   2  -4  -3 37.8322 3.89643  -2
   2  -4  -3 37.8322 3.89643   1
   2  -4  -3 10.6366 2.06589   1
  -2   4   3 30.5742 2.30433  -2
  -2   4   3 30.5742 2.30433   1
   0  -4  -3 311.532 11.6271   1
   0  -4  -3 203.647 7.74684   2
   0   4   3 201.737 7.73979   2
   0   4   3 574.779 36.7261  -2
   0   4   3 574.779 36.7261   1
   0   4   3 303.648 11.6219   1
  -2  -4  -3 1487.81 69.4905   2
  -2  -4  -3 2301.54 106.958   1
   2   4   3 1480.83 55.7583   2
   2   4   3 2281.10 85.4933   1
   4   4   3 1060.39 49.5938   2
   4   4   3 1540.37 71.9160   1
   4   4   3 2417.32 179.551  -2
   4   4   3 2417.32 179.551   1
  -6  -4  -3 233.440 13.1811  -2
  -6  -4  -3 233.440 13.1811   1
   6   4   3 234.881 9.99485  -2
   6   4   3 234.881 9.99485   1
   6   4   3 148.558 10.3740   1
   6   4   3 88.6109 6.74176   2
  -8  -4  -3 402.214 21.6575  -2
  -8  -4  -3 402.214 21.6575   1
   8   4   3 396.106 16.4874  -2
   8   4   3 396.106 16.4874   1
   8   4   3 157.362 11.0117   2
   8   4   3 242.519 16.2735   1
  10   4   3 109.292 8.51941   2
  10   4   3 166.317 11.9771   1
 -12  -4  -3 102.629 12.7997  -2
 -12  -4  -3 102.629 12.7997   1
  12   4   3 142.021 13.6669  -2
  12   4   3 142.021 13.6669   1
  12   4   3 45.8913 3.51348   1
  12   4   3 20.8664 2.60648   2
 -14  -4  -3 174.043 17.2882  -2
 -14  -4  -3 174.043 17.2882   1
  14   4   3 98.9394 5.43528   1
  14   4   3 54.9206 4.25258   2
 -16  -4  -3 86.4506 13.8716  -2
 -16  -4  -3 86.4506 13.8716   1
  16   4   3 28.8137 3.08186   2
  16   4   3 44.2663 4.20729   1
  15   5   3 333.699 29.0928  -2
  16   4   3 333.699 29.0928   1
 -18  -4  -3 175.153 16.3838   1
 -18  -4  -3 108.381 14.0455   2
  18   4   3 177.769 9.02761   1
  18   4   3 121.040 8.18987   2
 -20  -4  -3 142.461 14.9565   1
 -20  -4  -3 94.4626 10.1677   2
  20   4   3 83.5473 7.17941   2
  20   4   3 145.871 8.42168   1
 -22  -4  -3 6.00810 5.73721   2
 -21  -5  -3 108.000 21.3273  -2
 -22  -4  -3 108.000 21.3273   1
 -22  -4  -3 1.13762 3.73454   1
  22   4   3 -0.5528 2.78726   2
  22   4   3 2.33073 2.35943   1
 -24  -2  -3 59.4329 19.3350  -2
 -24  -4  -3 59.4329 19.3350   1
 -23  -5  -3 38.4770 21.5985  -2
 -24  -4  -3 38.4770 21.5985   1
 -24  -4  -3 1.13774 5.49721   2
  24   4   3 3.25932 3.50409   2
  24   2   3 68.9201 11.1825  -2
  24   4   3 68.9201 11.1825   1
  24   4   3 2.39174 6.93255   1
 -26  -2  -3 50.2433 20.6311  -2
 -26  -4  -3 50.2433 20.6311   1
  26   4   3 5.45802 5.98551   1
  26   4   3 7.26978 5.85286   2
  26   6   3 102.529 26.0358  -2
  26   4   3 102.529 26.0358   1
  26   2   3 50.3657 15.3360  -2
  26   4   3 50.3657 15.3360   1
 -28  -6  -3 95.4219 29.5933  -2
 -28  -4  -3 95.4219 29.5933   1
  28   6   3 86.1107 19.8070  -2
  28   4   3 86.1107 19.8070   1
  27  -3  -3 99.3073 17.4171  -2
  27  -5  -3 99.3073 17.4171   1
 -27   3   3 92.2207 22.3607  -2
 -27   5   3 92.2207 22.3607   1
 -27   5   3 23.6616 8.05980   2
 -27   7   3 91.0017 23.6987  -2
 -27   5   3 91.0017 23.6987   1
  25  -5  -3 90.4372 9.21529   2
  25  -5  -3 122.651 11.3627   1
  25  -3  -3 165.552 18.2948  -2
  25  -5  -3 165.552 18.2948   1
 -25   5   3 72.5033 15.2723   2
 -25   3   3 172.017 24.1099  -2
 -25   5   3 172.017 24.1099   1
  23  -5  -3 104.245 9.41335   2
  23  -5  -3 156.157 13.7608   1
  22  -6  -3 247.667 19.3043  -2
  23  -5  -3 247.667 19.3043   1
 -23   5   3 155.086 16.4095   1
 -22   6   3 282.346 27.6492  -2
 -23   5   3 282.346 27.6492   1
  20  -6  -3 437.736 38.0766  -2
  21  -5  -3 437.736 38.0766   1
  21  -5  -3 72.0683 7.36313   2
  21  -5  -3 124.291 7.61183   1
 -21   5   3 94.6143 14.4328   2
 -20   6   3 420.899 37.6198  -2
 -21   5   3 420.899 37.6198   1
 -21   5   3 127.171 13.7737   1
  19  -5  -3 32.6150 4.76194   2
  19  -5  -3 48.6289 7.06942   1
 -18   6   3 249.566 24.5248  -2
 -19   5   3 249.566 24.5248   1
  17  -5  -3 78.0497 6.47997   2
  17  -5  -3 114.806 6.50475   1
  16  -6  -3 362.199 31.3446  -2
  17  -5  -3 362.199 31.3446   1
 -17   5   3 109.295 11.6390   1
 -17   5   3 76.3764 11.4896   2
 -16   6   3 362.936 30.8343  -2
 -17   5   3 362.936 30.8343   1
  14  -6  -3 629.249 49.2217  -2
  15  -5  -3 629.249 49.2217   1
  15  -5  -3 59.2226 3.99942   2
  15  -5  -3 92.8733 7.45833   1
 -15   5   3 107.358 7.29228   1
 -15   5   3 71.4954 10.1572   2
  13  -5  -3 215.665 9.04279   2
  13  -5  -3 322.249 16.2020   1
 -13   5   3 222.297 11.8229   2
 -13   5   3 314.199 25.0457   1
  11  -5  -3 182.023 13.1250   2
  11  -5  -3 409.735 34.9057  -2
  11  -5  -3 409.735 34.9057   1
  11  -5  -3 261.356 18.2850   1
 -11   5   3 483.921 35.2076  -2
 -11   5   3 483.921 35.2076   1
 -11   5   3 289.112 18.4831   1
 -11   5   3 201.294 13.2983   2
   9  -5  -3 516.451 32.6852   2
   9  -5  -3 1278.41 67.0131  -2
   9  -5  -3 1278.41 67.0131   1
   9  -5  -3 766.487 48.2516   1
  -9   5   3 512.195 32.7081   2
  -9   5   3 767.036 48.2960   1
  -9   5   3 1290.73 94.6451  -2
  -9   5   3 1290.73 94.6451   1
   7  -5  -3 165.834 7.75232   1
   7  -5  -3 106.056 7.75799   2
   7  -5  -3 371.050 28.8976  -2
   7  -5  -3 371.050 28.8976   1
  -7   5   3 373.849 28.6698  -2
  -7   5   3 373.849 28.6698   1
  -7   5   3 107.411 7.81526   2
  -7   5   3 166.842 11.4848   1
   3  -5  -3 395.195 16.3236  -2
   3  -5  -3 395.195 16.3236   1
  -3   5   3 306.232 15.9780  -2
  -3   5   3 306.232 15.9780   1
   1  -5  -3 407.225 18.6144   1
   1  -5  -3 301.562 14.1667   2
  -1   5   3 322.238 20.5089   2
  -1   5   3 853.908 38.1830  -2
  -1   5   3 853.908 38.1830   1
  -1  -5  -3 47.6784 2.19371   2
  -1  -5  -3 64.1864 2.72676   1
   1   5   3 49.1547 4.78305   1
   1   5   3 37.0609 3.81157   2
   1   5   3 82.9470 6.40502  -2
   1   5   3 82.9470 6.40502   1
  -3  -5  -3 826.221 58.0606  -2
  -3  -5  -3 826.221 58.0606   1
   3   5   3 523.605 19.7265   1
   3   5   3 358.549 13.6352   2
   3   5   3 894.104 54.1719  -2
   3   5   3 894.104 54.1719   1
   5   5   3 2297.86 113.357  -2
   5   5   3 2297.86 113.357   1
   5   5   3 1432.33 94.5218   1
   5   5   3 934.488 61.9241   2
  -7  -5  -3 702.257 52.3330  -2
  -7  -5  -3 702.257 52.3330   1
  -7  -5  -3 390.905 30.7643   1
  -7  -5  -3 241.488 20.0786   2
   7   5   3 699.083 28.1324  -2
   7   5   3 699.083 28.1324   1
   7   5   3 274.744 17.0741   2
   7   5   3 435.211 26.6380   1
  -9  -5  -3 473.304 35.0840  -2
  -9  -5  -3 473.304 35.0840   1
   9   5   3 453.597 18.9269  -2
   9   5   3 453.597 18.9269   1
   9   5   3 272.596 18.2785   1
   9   5   3 182.266 12.6697   2
 -11  -5  -3 1162.98 91.5089  -2
 -11  -5  -3 1162.98 91.5089   1
  11   5   3 506.818 19.7226   2
  11   5   3 1311.75 91.6745  -2
  11   5   3 1311.75 91.6745   1
  11   5   3 757.726 28.9051   1
 -13  -5  -3 190.484 17.5086  -2
 -13  -5  -3 190.484 17.5086   1
  13   5   3 89.1229 4.95953   1
  13   5   3 65.6741 4.40827   2
  13   5   3 180.105 17.7009  -2
  13   5   3 180.105 17.7009   1
 -15  -5  -3 466.812 37.2594  -2
 -15  -5  -3 466.812 37.2594   1
  14   6   3 611.522 31.8283  -2
  15   5   3 611.522 31.8283   1
  15   5   3 225.695 11.9480   1
  15   5   3 159.852 7.77081   2
 -17  -5  -3 85.6982 9.92637   1
  17   5   3 32.8762 3.94526   2
  17   5   3 74.3905 6.47468   1
  16   6   3 387.518 22.0950  -2
  17   5   3 387.518 22.0950   1
 -18  -6  -3 346.708 30.9384  -2
 -19  -5  -3 346.708 30.9384   1
 -19  -5  -3 94.5676 11.6618   1
  19   5   3 73.6196 7.45085   2
  19   5   3 95.4371 7.75977   1
  20   6   3 181.078 21.5012  -2
  21   5   3 181.078 21.5012   1
  21   5   3 46.8832 5.44805   1
  21   5   3 25.8994 5.11810   2
 -22  -6  -3 146.415 23.4662  -2
 -23  -5  -3 146.415 23.4662   1
 -23  -5  -3 22.4502 5.73490   1
  23   5   3 11.4534 3.88046   2
  23   5   3 20.3278 3.79244   1
 -25  -3  -3 115.114 20.5862  -2
 -25  -5  -3 115.114 20.5862   1
 -25  -5  -3 57.1812 10.8656   2
  25   5   3 65.5941 9.67181   2
  25   3   3 149.978 14.4364  -2
  25   5   3 149.978 14.4364   1
  25   5   3 124.860 17.4143   1
 -27  -3  -3 162.043 25.1613  -2
 -27  -5  -3 162.043 25.1613   1
  27   3   3 135.365 20.5235  -2
  27   5   3 135.365 20.5235   1
  27   5   3 72.2991 12.6014   1
  29   7   3 89.1777 23.7612  -2
  29   5   3 89.1777 23.7612   1
 -28   6   3 62.4541 12.4831   2
  26  -6  -3 34.2285 6.04147   1
  26  -4  -3 33.1370 15.5002  -2
  26  -6  -3 33.1370 15.5002   1
 -26   4   3 37.7538 20.2037  -2
 -26   6   3 37.7538 20.2037   1
  23  -7  -3 152.122 12.6022  -2
  24  -6  -3 152.122 12.6022   1
  24  -6  -3 72.3446 8.05186   2
  25  -5  -3 184.224 18.5634  -2
  24  -6  -3 184.224 18.5634   1
 -23   7   3 146.705 21.5680  -2
 -24   6   3 146.705 21.5680   1
 -24   6   3 108.489 13.6304   1
  21  -7  -3 327.628 17.9628  -2
  22  -6  -3 327.628 17.9628   1
  23  -5  -3 257.476 21.0274  -2
  22  -6  -3 257.476 21.0274   1
 -21   7   3 295.614 29.1090  -2
 -22   6   3 295.614 29.1090   1
 -23   5   3 268.801 26.1783  -2
 -22   6   3 268.801 26.1783   1
  20  -6  -3 262.231 17.6897   2
 -21   5   3 496.256 40.5882  -2
 -20   6   3 496.256 40.5882   1
  19  -5  -3 349.263 24.5348  -2
  18  -6  -3 349.263 24.5348   1
  17  -7  -3 502.200 41.9237  -2
  18  -6  -3 502.200 41.9237   1
 -17   7   3 541.334 41.7463  -2
 -18   6   3 541.334 41.7463   1
  17  -5  -3 402.262 27.7524  -2
  16  -6  -3 402.262 27.7524   1
  15  -7  -3 576.786 45.1617  -2
  16  -6  -3 576.786 45.1617   1
  16  -6  -3 215.244 14.2959   2
 -17   5   3 421.915 33.5461  -2
 -16   6   3 421.915 33.5461   1
  14  -6  -3 796.960 39.4383   1
  14  -6  -3 553.380 37.7327   2
 -14   6   3 627.477 37.9914   2
 -14   6   3 852.289 61.0478   1
  12  -6  -3 348.992 24.7320   2
  12  -6  -3 891.181 67.0540  -2
  12  -6  -3 891.181 67.0540   1
  12  -6  -3 519.194 36.4164   1
 -12   6   3 413.793 25.0222   2
 -12   6   3 622.481 36.7260   1
  10  -6  -3 432.931 27.9929   2
  10  -6  -3 1055.58 78.6283  -2
  10  -6  -3 1055.58 78.6283   1
  10  -6  -3 651.612 41.8483   1
 -10   6   3 667.910 41.9257   1
 -10   6   3 438.053 28.0806   2
   8  -6  -3 615.560 40.4564   2
   8  -6  -3 933.596 41.8885   1
   8  -6  -3 1576.78 114.848  -2
   8  -6  -3 1576.78 114.848   1
  -8   6   3 1537.29 114.478  -2
  -8   6   3 1537.29 114.478   1
  -8   6   3 988.553 59.7247   1
  -8   6   3 667.533 40.5761   2
   6  -6  -3 96.7728 4.73901   2
   6  -6  -3 125.531 6.04444   1
  -6   6   3 381.254 29.1805  -2
  -6   6   3 381.254 29.1805   1
   4  -6  -3 344.878 20.9716   1
   4  -6  -3 220.662 13.9225   2
   4  -6  -3 570.535 35.2281  -2
   4  -6  -3 570.535 35.2281   1
  -4   6   3 305.035 20.2900   1
  -4   6   3 527.467 26.2374  -2
  -4   6   3 527.467 26.2374   1
  -4   6   3 202.339 13.2792   2
   2  -6  -3 329.742 15.1774   2
   2  -6  -3 420.429 19.2384   1
   2  -6  -3 780.863 53.6466  -2
   2  -6  -3 780.863 53.6466   1
  -2   6   3 883.120 37.9855  -2
  -2   6   3 883.120 37.9855   1
   0  -6  -3 54.2220 3.04495   2
   0   6   3 138.087 6.71344   1
   0   6   3 201.566 13.3915  -2
   0   6   3 201.566 13.3915   1
  -2  -6  -3 548.680 19.3758   1
  -2  -6  -3 376.289 16.4585   2
   2   6   3 480.219 19.3437   1
   2   6   3 344.642 13.5262   2
   2   6   3 817.377 51.4263  -2
   2   6   3 817.377 51.4263   1
   4   6   3 743.502 46.9510  -2
   4   6   3 743.502 46.9510   1
   4   6   3 305.866 11.7578   2
   4   6   3 427.529 16.2353   1
   6   6   3 192.025 7.80972   2
   6   6   3 296.171 11.5851   1
   6   6   3 455.188 34.5241  -2
   6   6   3 455.188 34.5241   1
   8   6   3 320.291 12.6135   1
   8   6   3 518.716 39.4897  -2
   8   6   3 518.716 39.4897   1
   8   6   3 215.091 8.82016   2
 -10  -6  -3 829.693 69.2795  -2
 -10  -6  -3 829.693 69.2795   1
  10   6   3 610.759 23.4372   1
  10   6   3 412.610 16.1899   2
  10   6   3 1035.01 69.6020  -2
  10   6   3 1035.01 69.6020   1
 -12  -6  -3 184.400 16.9864   2
 -12  -6  -3 268.489 22.0975   1
  12   6   3 197.712 7.65915   2
  11   7   3 419.161 29.8673  -2
  12   6   3 419.161 29.8673   1
  12   6   3 286.591 11.8695   1
  13   7   3 588.106 30.3790  -2
  14   6   3 588.106 30.3790   1
  14   6   3 497.274 23.7842   1
  14   6   3 325.602 22.0791   2
 -17  -5  -3 572.307 44.8148  -2
 -16  -6  -3 572.307 44.8148   1
 -15  -7  -3 647.782 44.4668  -2
 -16  -6  -3 647.782 44.4668   1
  16   6   3 375.881 18.6813   1
  15   7   3 525.346 29.6551  -2
  16   6   3 525.346 29.6551   1
 -17  -7  -3 549.849 41.9617  -2
 -18  -6  -3 549.849 41.9617   1
  17   7   3 490.546 41.4970  -2
  18   6   3 490.546 41.4970   1
  18   6   3 327.504 23.1244   1
 -21  -5  -3 247.469 24.1556  -2
 -20  -6  -3 247.469 24.1556   1
  20   6   3 219.062 19.3650   1
  19   7   3 295.742 25.6470  -2
  20   6   3 295.742 25.6470   1
  21   5   3 237.636 20.0203  -2
  20   6   3 237.636 20.0203   1
 -21  -7  -3 259.390 27.2033  -2
 -22  -6  -3 259.390 27.2033   1
 -23  -5  -3 177.623 21.7283  -2
 -22  -6  -3 177.623 21.7283   1
  22   6   3 96.8134 15.6954   2
  21   7   3 248.916 25.1726  -2
  22   6   3 248.916 25.1726   1
  23   5   3 198.214 14.5859  -2
  22   6   3 198.214 14.5859   1
 -24  -6  -3 52.7382 11.5707   1
 -23  -7  -3 101.795 22.4791  -2
 -24  -6  -3 101.795 22.4791   1
  24   6   3 29.1708 8.70848   2
  24   6   3 41.5752 9.00136   1
  23   7   3 108.817 21.7562  -2
  24   6   3 108.817 21.7562   1
  24   4   3 31.8997 14.4113  -2
  24   6   3 31.8997 14.4113   1
  26   6   3 39.1412 7.05963   2
  27  -7  -3 52.2511 9.40058   1
 -27   7   3 38.3225 8.03208   1
  25  -7  -3 13.2544 4.53159   2
  26  -6  -3 36.8941 14.4898  -2
  25  -7  -3 36.8941 14.4898   1
  24  -8  -3 -14.306 27.4616  -2
  25  -7  -3 -14.306 27.4616   1
 -26   6   3 36.5036 17.6406  -2
 -25   7   3 36.5036 17.6406   1
  22  -8  -3 60.1842 8.66806  -2
  23  -7  -3 60.1842 8.66806   1
  24  -6  -3 133.036 15.9420  -2
  23  -7  -3 133.036 15.9420   1
 -24   6   3 155.996 20.3102  -2
 -23   7   3 155.996 20.3102   1
  20  -8  -3 234.986 24.3885  -2
  21  -7  -3 234.986 24.3885   1
 -22   6   3 316.454 29.4343  -2
 -21   7   3 316.454 29.4343   1
  20  -6  -3 282.752 21.7390  -2
  19  -7  -3 282.752 21.7390   1
 -20   6   3 312.144 27.9920  -2
 -19   7   3 312.144 27.9920   1
  18  -6  -3 473.401 32.9763  -2
  17  -7  -3 473.401 32.9763   1
  16  -8  -3 274.433 24.5440  -2
  17  -7  -3 274.433 24.5440   1
 -18   6   3 517.930 40.2082  -2
 -17   7   3 517.930 40.2082   1
  14  -8  -3 468.670 37.0684  -2
  15  -7  -3 468.670 37.0684   1
  16  -6  -3 608.308 44.9137  -2
  15  -7  -3 608.308 44.9137   1
 -16   6   3 795.802 54.1545  -2
 -15   7   3 795.802 54.1545   1
  13  -7  -3 399.733 20.6329   1
  13  -7  -3 264.710 23.4580   2
 -14   6   3 1023.50 76.7560  -2
 -13   7   3 1023.50 76.7560   1
 -13   7   3 434.569 27.1720   1
 -13   7   3 281.577 18.7141   2
  11  -7  -3 168.892 11.8379   2
  11  -7  -3 450.326 35.6765  -2
  11  -7  -3 450.326 35.6765   1
  11  -7  -3 264.291 17.1824   1
 -11   7   3 236.779 17.0765   1
 -11   7   3 161.732 11.9153   2
   9  -7  -3 183.677 8.87332   2
   9  -7  -3 256.182 12.4509   1
   9  -7  -3 423.637 33.2912  -2
   9  -7  -3 423.637 33.2912   1
  -9   7   3 201.084 13.2361   2
  -9   7   3 304.511 18.4266   1
   7  -7  -3 370.113 17.1564   1
   7  -7  -3 243.357 11.4615   2
  -7   7   3 406.120 24.8302   1
  -7   7   3 269.454 16.7973   2
  -7   7   3 717.687 53.5874  -2
  -7   7   3 717.687 53.5874   1
   5  -7  -3 1362.65 84.4295  -2
   5  -7  -3 1362.65 84.4295   1
   5  -7  -3 534.748 34.3711   2
   5  -7  -3 806.053 51.0904   1
  -5   7   3 1286.93 97.4178  -2
  -5   7   3 1286.93 97.4178   1
  -5   7   3 551.656 34.3997   2
  -5   7   3 817.596 35.9078   1
   3  -7  -3 59.9181 5.83998   1
   3  -7  -3 42.6866 2.97431   2
   3  -7  -3 111.170 7.83297  -2
   3  -7  -3 111.170 7.83297   1
  -3   7   3 59.4042 2.99779   2
  -3   7   3 78.5510 3.96709   1
   1  -7  -3 754.837 29.1503   1
   1  -7  -3 495.923 18.6440   2
   1  -7  -3 1385.19 87.5764  -2
   1  -7  -3 1385.19 87.5764   1
  -1   7   3 498.480 22.6520   2
  -1   7   3 1410.64 87.6170  -2
  -1   7   3 1410.64 87.6170   1
  -1   7   3 859.467 48.9297   1
  -1  -7  -3 194.422 7.31871   2
  -1  -7  -3 290.947 10.3426   1
   1   7   3 451.681 28.8459  -2
   1   7   3 451.681 28.8459   1
   1   7   3 249.745 10.3116   1
   1   7   3 179.047 8.91330   2
  -3  -7  -3 146.149 9.06776   2
  -3  -7  -3 210.640 12.8803   1
   3   7   3 183.711 7.47974   1
   3   7   3 121.378 5.18917   2
   3   7   3 296.769 19.5325  -2
   3   7   3 296.769 19.5325   1
   5   7   3 177.196 5.66078   2
   5   7   3 272.584 8.36236   1
   7   7   3 55.1462 2.78315   1
   7   7   3 37.8290 2.78176   2
   9   7   3 92.7560 4.68913   2
   9   7   3 141.129 6.29498   1
   9   7   3 219.851 18.8278  -2
   9   7   3 219.851 18.8278   1
  11   7   3 124.012 6.18861   2
  11   7   3 180.176 8.04917   1
  10   8   3 213.138 16.7303  -2
  11   7   3 213.138 16.7303   1
  14   6   3 490.292 34.9326  -2
  13   7   3 490.292 34.9326   1
  13   7   3 152.262 11.9531   1
  12   8   3 169.200 10.9463  -2
  13   7   3 169.200 10.9463   1
  14   8   3 291.694 16.8046  -2
  15   7   3 291.694 16.8046   1
  16   6   3 471.339 23.2717  -2
  15   7   3 471.339 23.2717   1
 -16  -8  -3 320.464 25.1148  -2
 -17  -7  -3 320.464 25.1148   1
  18   6   3 437.861 22.2764  -2
  17   7   3 437.861 22.2764   1
  16   8   3 264.770 16.9938  -2
  17   7   3 264.770 16.9938   1
 -18  -8  -3 170.122 18.9882  -2
 -19  -7  -3 170.122 18.9882   1
 -20  -6  -3 283.227 27.3292  -2
 -19  -7  -3 283.227 27.3292   1
  18   8   3 157.211 13.1109  -2
  19   7   3 157.211 13.1109   1
  20   6   3 286.391 21.9035  -2
  19   7   3 286.391 21.9035   1
 -20  -8  -3 84.9842 16.6351  -2
 -21  -7  -3 84.9842 16.6351   1
 -22  -6  -3 188.143 23.6797  -2
 -21  -7  -3 188.143 23.6797   1
  22   6   3 239.459 15.1745  -2
  21   7   3 239.459 15.1745   1
 -24  -6  -3 88.7978 18.3008  -2
 -23  -7  -3 88.7978 18.3008   1
 -22  -8  -3 66.8049 18.9414  -2
 -23  -7  -3 66.8049 18.9414   1
  24   6   3 100.280 12.5738  -2
  23   7   3 100.280 12.5738   1
 -24  -8  -3 36.1437 22.2129  -2
 -25  -7  -3 36.1437 22.2129   1
 -26  -6  -3 33.8744 20.4479  -2
 -25  -7  -3 33.8744 20.4479   1
  25   5   3 175.574 27.4786  -2
  25   7   3 175.574 27.4786   1
  27   7   3 51.1331 8.31963   2
  28  -8  -3 4.70371 5.93743   1
  26  -8  -3 18.4343 4.73153   2
  25  -9  -3 68.2022 11.6362  -2
  26  -8  -3 68.2022 11.6362   1
 -27   7   3 83.4537 20.5797  -2
 -26   8   3 83.4537 20.5797   1
  23  -9  -3 16.7109 8.52618  -2
  24  -8  -3 16.7109 8.52618   1
 -25   7   3 45.4510 16.6202  -2
 -24   8   3 45.4510 16.6202   1
  23  -7  -3 51.3189 12.2959  -2
  22  -8  -3 51.3189 12.2959   1
  21  -9  -3 36.5767 17.1986  -2
  22  -8  -3 36.5767 17.1986   1
 -23   7   3 64.0341 16.0305  -2
 -22   8   3 64.0341 16.0305   1
  19  -9  -3 65.2902 15.4445  -2
  20  -8  -3 65.2902 15.4445   1
 -21   7   3 139.774 18.4293  -2
 -20   8   3 139.774 18.4293   1
  19  -7  -3 66.0305 10.1422  -2
  18  -8  -3 66.0305 10.1422   1
  15  -9  -3 183.979 19.8499  -2
  16  -8  -3 183.979 19.8499   1
  17  -7  -3 202.534 17.5535  -2
  16  -8  -3 202.534 17.5535   1
 -17   7   3 283.697 23.0163  -2
 -16   8   3 283.697 23.0163   1
  15  -7  -3 368.514 27.4599  -2
  14  -8  -3 368.514 27.4599   1
  13  -9  -3 196.241 19.7704  -2
  14  -8  -3 196.241 19.7704   1
 -15   7   3 456.682 33.7093  -2
 -14   8   3 456.682 33.7093   1
  12  -8  -3 7.73318 4.39709   2
  12  -8  -3 7.61501 1.85672   1
  13  -7  -3 281.653 19.5852  -2
  12  -8  -3 281.653 19.5852   1
 -12   8   3 12.5798 3.10068   1
  10  -8  -3 4.54000 1.14905   2
  10  -8  -3 1.59522 9.66775  -2
  10  -8  -3 1.59522 9.66775   1
  10  -8  -3 6.75000 2.44066   1
 -10   8   3 5.14812 2.32301   1
 -10   8   3 6.28018 2.19525   2
   8  -8  -3 96.3423 5.08039   1
   8  -8  -3 60.0758 3.42440   2
   8  -8  -3 143.789 14.8520  -2
   8  -8  -3 143.789 14.8520   1
  -8   8   3 99.6033 8.01577   1
  -8   8   3 59.8635 5.84528   2
   6  -8  -3 29.8848 2.24229   2
   6  -8  -3 46.5171 3.10280   1
  -6   8   3 56.5660 5.43469   1
  -6   8   3 411.941 31.7831  -2
  -6   8   3 411.941 31.7831   1
   4  -8  -3 27.6109 3.68307  -2
   4  -8  -3 27.6109 3.68307   1
   4  -8  -3 12.4001 2.29431   2
   4  -8  -3 14.7413 2.65958   1
  -4   8   3 14.0602 1.78003   1
  -4   8   3 8.50802 1.16979   2
   2  -8  -3 19.3620 3.76226  -2
   2  -8  -3 19.3620 3.76226   1
   2  -8  -3 7.85673 1.17566   1
   2  -8  -3 7.17168 1.18816   2
  -2   8   3 4.99725 1.05685   2
  -2   8   3 6.35471 1.20923   1
   0  -8  -3 750.399 27.8511   2
   0  -8  -3 1977.31 122.716  -2
   0  -8  -3 1977.31 122.716   1
   0  -8  -3 1135.99 41.3325   1
   0   8   3 736.729 33.8034   2
   0   8   3 1960.05 122.677  -2
   0   8   3 1960.05 122.677   1
   0   8   3 1068.81 50.1516   1
  -2  -8  -3 93.3085 4.70391   1
  -2  -8  -3 66.9421 3.64061   2
   2   8   3 87.6787 3.85657   1
   2   8   3 156.952 11.2414  -2
   2   8   3 156.952 11.2414   1
   2   8   3 65.3103 2.98642   2
   4   8   3 216.961 8.53823   1
   4   8   3 159.697 6.44126   2
   4   8   3 375.978 24.5921  -2
   4   8   3 375.978 24.5921   1
  -6  -8  -3 240.121 16.1777   2
   6   8   3 241.574 8.23676   2
   6   8   3 377.030 11.4523   1
   8   8   3 145.115 6.38979   2
   8   8   3 229.056 7.98558   1
   8   8   3 369.243 29.0520  -2
   8   8   3 369.243 29.0520   1
  10   8   3 31.2514 3.01816   1
  10   8   3 30.0815 3.52334   2
   9   9   3 79.8714 9.42654  -2
  10   8   3 79.8714 9.42654   1
  12   8   3 34.9110 6.20295   1
  13   7   3 131.896 8.51345  -2
  12   8   3 131.896 8.51345   1
  11   9   3 122.487 12.2017  -2
  12   8   3 122.487 12.2017   1
  13   9   3 130.766 9.70227  -2
  14   8   3 130.766 9.70227   1
  15   7   3 266.970 14.3866  -2
  14   8   3 266.970 14.3866   1
  17   7   3 242.046 13.9127  -2
  16   8   3 242.046 13.9127   1
  15   9   3 115.368 10.0260  -2
  16   8   3 115.368 10.0260   1
 -19  -7  -3 155.021 19.4990  -2
 -18  -8  -3 155.021 19.4990   1
  17   9   3 130.215 17.3554  -2
  18   8   3 130.215 17.3554   1
  21   7   3 112.235 11.0018  -2
  20   8   3 112.235 11.0018   1
 -23  -7  -3 29.7214 16.7435  -2
 -22  -8  -3 29.7214 16.7435   1
  23   7   3 68.7496 20.0350  -2
  22   8   3 68.7496 20.0350   1
 -25  -7  -3 24.3034 17.7737  -2
 -24  -8  -3 24.3034 17.7737   1
  27  -9  -3 21.9298 5.65219   2
  24 -10  -3 107.549 28.9071  -2
  25  -9  -3 107.549 28.9071   1
  26  -8  -3 101.634 25.6901  -2
  25  -9  -3 101.634 25.6901   1
 -26   8   3 81.9022 19.1584  -2
 -25   9   3 81.9022 19.1584   1
 -24   8   3 32.7989 15.9054  -2
 -23   9   3 32.7989 15.9054   1
  22  -8  -3 11.3011 10.4371  -2
  21  -9  -3 11.3011 10.4371   1
 -22   8   3 13.9823 13.6949  -2
 -21   9   3 13.9823 13.6949   1
 -20   8   3 72.5439 13.7996  -2
 -19   9   3 72.5439 13.7996   1
  18  -8  -3 143.071 13.3060  -2
  17  -9  -3 143.071 13.3060   1
  16 -10  -3 407.055 34.5187  -2
  17  -9  -3 407.055 34.5187   1
  14 -10  -3 435.294 21.9762  -2
  15  -9  -3 435.294 21.9762   1
  16  -8  -3 248.817 18.4831  -2
  15  -9  -3 248.817 18.4831   1
  12 -10  -3 303.589 19.6642  -2
  13  -9  -3 303.589 19.6642   1
  14  -8  -3 197.388 15.2189  -2
  13  -9  -3 197.388 15.2189   1
  12  -8  -3 590.397 38.3329  -2
  11  -9  -3 590.397 38.3329   1
  11  -9  -3 391.859 18.2918   2
  11  -9  -3 539.101 35.1970   1
 -11   9   3 588.582 36.4979   1
 -11   9   3 427.406 26.6226   2
   9  -9  -3 18.7478 1.71909   2
   9  -9  -3 20.6999 2.70342   1
  -9   9   3 12.3347 3.14369   1
   7  -9  -3 63.2271 3.71495   2
   7  -9  -3 101.623 5.52922   1
  -7   9   3 115.096 8.69449   1
  -7   9   3 70.8224 6.17446   2
   5  -9  -3 185.284 9.09530   2
   5  -9  -3 281.467 13.4534   1
  -5   9   3 304.980 13.5156   1
  -5   9   3 203.114 9.17340   2
   3  -9  -3 95.7814 7.18335   2
   3  -9  -3 145.304 6.80758   1
   3  -9  -3 258.506 16.9977  -2
   3  -9  -3 258.506 16.9977   1
  -3   9   3 87.4875 4.76040   2
  -3   9   3 125.600 6.77091   1
   1  -9  -3 131.470 9.62261  -2
   1  -9  -3 131.470 9.62261   1
   1  -9  -3 83.7958 3.62676   1
   1  -9  -3 53.8535 2.55033   2
  -1   9   3 58.4370 3.51019   2
  -1   9   3 88.9556 4.84771   1
  -1  -9  -3 107.486 7.83519  -2
  -1  -9  -3 107.486 7.83519   1
  -1  -9  -3 59.1368 3.25512   1
  -1  -9  -3 40.8345 2.48756   2
   1   9   3 43.4005 5.11393   1
   1   9   3 29.3954 3.99620   2
   1   9   3 73.3233 7.51652  -2
   1   9   3 73.3233 7.51652   1
  -3  -9  -3 476.806 33.9847   1
  -3  -9  -3 327.562 22.9793   2
   3   9   3 556.940 20.3001   1
   3   9   3 368.292 13.6677   2
   3   9   3 933.760 58.7747  -2
   3   9   3 933.760 58.7747   1
  -5  -9  -3 475.378 34.0052   1
  -5  -9  -3 325.284 23.5225   2
   5   9   3 547.818 17.4267   1
   5   9   3 373.205 12.0406   2
  -7  -9  -3 179.135 13.7985   2
   7   9   3 203.576 6.47878   2
   7   9   3 308.737 9.55167   1
   8  10   3 260.314 19.4063  -2
   9   9   3 260.314 19.4063   1
   9   9   3 80.4294 4.17742   1
   9   9   3 60.3472 3.46694   2
  12   8   3 178.002 10.2096  -2
  11   9   3 178.002 10.2096   1
  10  10   3 295.219 16.4176  -2
  11   9   3 295.219 16.4176   1
  11   9   3 144.937 10.9788   1
  11   9   3 77.1212 9.95286   2
  14   8   3 105.932 8.01345  -2
  13   9   3 105.932 8.01345   1
  12  10   3 133.830 10.0086  -2
  13   9   3 133.830 10.0086   1
  16   8   3 117.603 9.21499  -2
  15   9   3 117.603 9.21499   1
  14  10   3 56.1016 7.98643  -2
  15   9   3 56.1016 7.98643   1
 -18  -8  -3 192.591 18.8936  -2
 -17  -9  -3 192.591 18.8936   1
  18   8   3 161.873 17.4031  -2
  17   9   3 161.873 17.4031   1
  16  10   3 379.578 31.8841  -2
  17   9   3 379.578 31.8841   1
 -20  -8  -3 46.2470 13.8551  -2
 -19  -9  -3 46.2470 13.8551   1
  20   8   3 19.0488 10.3919  -2
  19   9   3 19.0488 10.3919   1
 -22  -8  -3 104.066 17.3818  -2
 -21  -9  -3 104.066 17.3818   1
  22   8   3 142.466 19.7934  -2
  21   9   3 142.466 19.7934   1
 -24  -8  -3 61.4821 17.0676  -2
 -23  -9  -3 61.4821 17.0676   1
  24   8   3 100.555 22.7635  -2
  23   9   3 100.555 22.7635   1
 -26  -8  -3 3.62577 19.3692  -2
 -25  -9  -3 3.62577 19.3692   1
  28 -10  -3 17.7091 7.25395   2
  25 -11  -3 313.671 22.7588  -2
  26 -10  -3 313.671 22.7588   1
  25  -9  -3 197.643 27.2709  -2
  24 -10  -3 197.643 27.2709   1
 -25   9   3 207.210 23.6326  -2
 -24  10   3 207.210 23.6326   1
 -23   9   3 82.9951 15.4357  -2
 -22  10   3 82.9951 15.4357   1
 -21   9   3 215.643 21.5478  -2
 -20  10   3 215.643 21.5478   1
 -19   9   3 323.641 27.9805  -2
 -18  10   3 323.641 27.9805   1
  15 -11  -3 481.479 24.1662  -2
  16 -10  -3 481.479 24.1662   1
  17  -9  -3 519.686 34.8783  -2
  16 -10  -3 519.686 34.8783   1
  15  -9  -3 446.026 30.0321  -2
  14 -10  -3 446.026 30.0321   1
  13 -11  -3 430.197 21.6913  -2
  14 -10  -3 430.197 21.6913   1
  12 -10  -3 299.335 19.1555   1
  13  -9  -3 414.646 27.9499  -2
  12 -10  -3 414.646 27.9499   1
  10 -10  -3 340.605 16.5374   1
  10 -10  -3 247.906 15.8700   2
 -10  10   3 405.926 24.3446   1
   8 -10  -3 51.6995 3.39875   1
   8 -10  -3 34.6428 2.69362   2
  -8  10   3 35.1758 5.63968   1
   6 -10  -3 75.9471 4.45744   1
   6 -10  -3 50.9426 3.27075   2
   4 -10  -3 318.133 12.0569   2
   4 -10  -3 465.693 20.8107   1
  -4  10   3 324.329 14.6464   2
  -4  10   3 455.676 20.8116   1
   2 -10  -3 1188.21 74.3819  -2
   2 -10  -3 1188.21 74.3819   1
   2 -10  -3 644.391 33.1526   1
   2 -10  -3 450.835 32.9597   2
  -2  10   3 554.091 23.3086   2
  -2  10   3 813.684 32.4722   1
   0 -10  -3 209.278 9.22734   2
   0 -10  -3 301.452 13.2292   1
   0 -10  -3 524.784 33.5590  -2
   0 -10  -3 524.784 33.5590   1
   0  10   3 175.042 9.16512   2
   0  10   3 261.405 13.0968   1
  -2 -10  -3 109.309 9.17641  -2
  -2 -10  -3 109.309 9.17641   1
   2  10   3 16.9761 1.42318   2
   2  10   3 25.5316 2.05027   1
  -4 -10  -3 202.361 16.2090   1
   4  10   3 253.514 8.28612   1
   4  10   3 165.109 6.70655   2
  -6 -10  -3 14.9341 2.82088   2
  -6 -10  -3 26.1625 4.55317   1
   6  10   3 13.5796 1.27363   2
   6  10   3 21.0811 1.74065   1
   8  10   3 266.446 10.5481   1
   8  10   3 171.346 7.09142   2
   7  11   3 309.121 22.1050  -2
   8  10   3 309.121 22.1050   1
  10  10   3 243.820 16.5575   1
  11   9   3 353.157 17.4630  -2
  10  10   3 353.157 17.4630   1
  10  10   3 167.277 11.9116   2
   9  11   3 384.929 20.4823  -2
  10  10   3 384.929 20.4823   1
  13   9   3 167.893 10.0962  -2
  12  10   3 167.893 10.0962   1
  11  11   3 166.447 8.24324  -2
  12  10   3 166.447 8.24324   1
  13  11   3 62.8780 5.90822  -2
  14  10   3 62.8780 5.90822   1
  15   9   3 39.7679 6.62248  -2
  14  10   3 39.7679 6.62248   1
  17   9   3 507.050 36.6247  -2
  16  10   3 507.050 36.6247   1
  15  11   3 431.302 23.5323  -2
  16  10   3 431.302 23.5323   1
 -19  -9  -3 177.950 18.9249  -2
 -18 -10  -3 177.950 18.9249   1
  19   9   3 159.364 15.8055  -2
  18  10   3 159.364 15.8055   1
 -21  -9  -3 241.535 25.6720  -2
 -20 -10  -3 241.535 25.6720   1
  21   9   3 275.780 24.2884  -2
  20  10   3 275.780 24.2884   1
 -23  -9  -3 150.786 21.3265  -2
 -22 -10  -3 150.786 21.3265   1
  23   9   3 177.335 22.5096  -2
  22  10   3 177.335 22.5096   1
 -25  -9  -3 133.480 20.8827  -2
 -24 -10  -3 133.480 20.8827   1
  25   9   3 129.773 24.7330  -2
  24  10   3 129.773 24.7330   1
  28  10   3 8.15304 8.11615   2
 -26  10   3 335.844 33.9089  -2
 -25  11   3 335.844 33.9089   1
  24 -10  -3 294.338 30.5529  -2
  23 -11  -3 294.338 30.5529   1
 -24  10   3 322.395 29.5023  -2
 -23  11   3 322.395 29.5023   1
 -22  10   3 102.134 16.8540  -2
 -21  11   3 102.134 16.8540   1
  20 -10  -3 294.048 22.3217  -2
  19 -11  -3 294.048 22.3217   1
  16 -12  -3 557.609 35.6272  -2
  17 -11  -3 557.609 35.6272   1
  18 -10  -3 657.463 46.4286  -2
  17 -11  -3 657.463 46.4286   1
 -18  10   3 765.186 55.4318  -2
 -17  11   3 765.186 55.4318   1
  16 -10  -3 386.851 29.4416  -2
  15 -11  -3 386.851 29.4416   1
  14 -12  -3 133.229 8.28485  -2
  15 -11  -3 133.229 8.28485   1
 -16  10   3 485.554 35.8398  -2
 -15  11   3 485.554 35.8398   1
  12 -12  -3 390.206 19.7862  -2
  13 -11  -3 390.206 19.7862   1
  14 -10  -3 412.467 28.0436  -2
  13 -11  -3 412.467 28.0436   1
  10 -12  -3 346.754 28.8504  -2
  11 -11  -3 346.754 28.8504   1
  11 -11  -3 287.399 18.4828   1
  11 -11  -3 210.299 13.6765   2
  12 -10  -3 533.311 35.0084  -2
  11 -11  -3 533.311 35.0084   1
   9 -11  -3 114.049 8.14480   1
  10 -10  -3 392.048 28.8175  -2
   9 -11  -3 392.048 28.8175   1
   9 -11  -3 70.6566 5.46185   2
 -10  10   3 482.681 29.3564  -2
  -9  11   3 482.681 29.3564   1
   7 -11  -3 18.9177 2.35605   1
   7 -11  -3 13.6540 1.62224   2
   5 -11  -3 114.321 6.05033   2
   5 -11  -3 168.238 8.38997   1
  -5  11   3 120.801 6.13499   2
  -5  11   3 171.445 8.45824   1
   3 -11  -3 686.336 31.1127   2
   3 -11  -3 1050.04 47.3679   1
  -3  11   3 1092.63 47.4023   1
  -3  11   3 712.232 31.1440   2
   1 -11  -3 121.945 5.96281   1
   1 -11  -3 88.6057 4.64768   2
  -1  11   3 95.9290 5.88720   1
  -1  11   3 72.0695 4.56862   2
   1  11   3 101.282 5.65504   1
   1  11   3 61.4348 2.98679   2
  -3 -11  -3 153.020 7.60608   1
  -3 -11  -3 101.472 5.36137   2
   3  11   3 144.516 5.25494   1
   3  11   3 92.1639 4.28983   2
   5  11   3 11.8052 1.23897   2
   5  11   3 13.8443 1.20172   1
  -7 -11  -3 43.3065 6.21139   1
  -7 -11  -3 26.8151 5.07595   2
   7  11   3 37.2164 2.64814   2
   7  11   3 58.9347 3.39660   1
   6  12   3 51.6829 7.02437  -2
   7  11   3 51.6829 7.02437   1
   9  11   3 190.010 13.4103   1
   8  12   3 249.123 14.0613  -2
   9  11   3 249.123 14.0613   1
   9  11   3 128.679 7.04695   2
  10  10   3 353.108 17.4096  -2
   9  11   3 353.108 17.4096   1
  10  12   3 45.9967 4.74660  -2
  11  11   3 45.9967 4.74660   1
  12  10   3 138.028 8.79280  -2
  11  11   3 138.028 8.79280   1
  12  12   3 175.019 8.94749  -2
  13  11   3 175.019 8.94749   1
  14  10   3 89.9519 7.60781  -2
  13  11   3 89.9519 7.60781   1
  14  12   3 81.4143 6.48276  -2
  15  11   3 81.4143 6.48276   1
  16  10   3 332.195 25.5543  -2
  15  11   3 332.195 25.5543   1
 -18 -10  -3 342.872 31.4031  -2
 -17 -11  -3 342.872 31.4031   1
  18  10   3 372.027 19.1135  -2
  17  11   3 372.027 19.1135   1
 -20 -10  -3 222.286 23.7346  -2
 -19 -11  -3 222.286 23.7346   1
 -22 -10  -3 140.573 19.5820  -2
 -21 -11  -3 140.573 19.5820   1
 -24 -10  -3 94.0483 20.0851  -2
 -23 -11  -3 94.0483 20.0851   1
  25 -13  -3 36.4112 7.45384  -2
  26 -12  -3 36.4112 7.45384   1
  23 -13  -3 35.3507 6.16532  -2
  24 -12  -3 35.3507 6.16532   1
 -25  11   3 104.868 21.1247  -2
 -24  12   3 104.868 21.1247   1
  23 -11  -3 176.978 23.3090  -2
  22 -12  -3 176.978 23.3090   1
 -23  11   3 156.833 20.8424  -2
 -22  12   3 156.833 20.8424   1
  21 -11  -3 19.2774 9.94678  -2
  20 -12  -3 19.2774 9.94678   1
 -21  11   3 10.9922 13.1370  -2
 -20  12   3 10.9922 13.1370   1
  19 -11  -3 317.394 23.7396  -2
  18 -12  -3 317.394 23.7396   1
 -19  11   3 333.516 28.5934  -2
 -18  12   3 333.516 28.5934   1
  15 -13  -3 151.371 10.9583  -2
  16 -12  -3 151.371 10.9583   1
  17 -11  -3 410.151 28.3877  -2
  16 -12  -3 410.151 28.3877   1
  13 -13  -3 158.534 9.28026  -2
  14 -12  -3 158.534 9.28026   1
  15 -11  -3 124.179 11.9425  -2
  14 -12  -3 124.179 11.9425   1
  13 -11  -3 426.408 28.8958  -2
  12 -12  -3 426.408 28.8958   1
  11 -13  -3 404.016 20.3675  -2
  12 -12  -3 404.016 20.3675   1
  11 -11  -3 217.621 16.3057  -2
  10 -12  -3 217.621 16.3057   1
  10 -12  -3 1.13591 1.67071   2
 -11  11   3 218.705 16.7784  -2
 -10  12   3 218.705 16.7784   1
   8 -12  -3 122.148 6.26432   2
   8 -12  -3 183.594 12.3207   1
   9 -11  -3 276.320 20.3457  -2
   8 -12  -3 276.320 20.3457   1
  -8  12   3 110.679 9.74531   2
  -9  11   3 302.607 20.6859  -2
  -8  12   3 302.607 20.6859   1
   6 -12  -3 20.5252 2.40070   2
   6 -12  -3 29.8458 3.12435   1
  -6  12   3 32.1966 3.18732   1
  -6  12   3 22.9786 2.15449   2
   4 -12  -3 11.3171 1.86792   1
   4 -12  -3 6.91426 1.51610   2
  -4  12   3 5.89644 1.53874   2
  -4  12   3 9.47799 1.76474   1
   2 -12  -3 230.481 8.62753   1
   2 -12  -3 134.711 5.50888   2
  -2  12   3 202.463 10.5832   1
  -2  12   3 132.578 6.83525   2
   0 -12  -3 162.395 7.89813   1
   0 -12  -3 107.519 5.60953   2
   0  12   3 95.9908 5.56002   2
   0  12   3 145.052 7.85439   1
  -2 -12  -3 120.098 6.42117   2
  -2 -12  -3 185.386 9.20958   1
   2  12   3 121.281 5.16385   2
   2  12   3 183.350 9.22090   1
  -4 -12  -3 90.1721 5.68521   1
  -4 -12  -3 61.3116 6.36088   2
   4  12   3 69.5799 2.93702   2
   4  12   3 98.9324 3.85053   1
  -6 -12  -3 -0.9100 2.35149   1
  -6 -12  -3 -0.4385 2.45746   2
   6  12   3 2.35986 1.19255   1
   6  12   3 1.89465 1.06240   2
   5  13   3 16.7063 5.51496  -2
   6  12   3 16.7063 5.51496   1
  -8 -12  -3 45.5514 6.22582   2
   7  13   3 113.084 8.24703  -2
   8  12   3 113.084 8.24703   1
   8  12   3 50.6551 3.21187   2
   9  11   3 206.305 15.5253  -2
   8  12   3 206.305 15.5253   1
   8  12   3 80.6870 5.36735   1
   9  13   3 57.7695 5.06559  -2
  10  12   3 57.7695 5.06559   1
  11  11   3 59.9746 5.97479  -2
  10  12   3 59.9746 5.97479   1
  11  13   3 280.235 12.4633  -2
  12  12   3 280.235 12.4633   1
  13  11   3 210.611 12.0313  -2
  12  12   3 210.611 12.0313   1
  13  13   3 73.6419 6.22287  -2
  14  12   3 73.6419 6.22287   1
  15  11   3 80.2739 11.0474  -2
  14  12   3 80.2739 11.0474   1
 -17 -11  -3 258.890 24.6360  -2
 -16 -12  -3 258.890 24.6360   1
  17  11   3 219.127 13.3486  -2
  16  12   3 219.127 13.3486   1
 -19 -11  -3 155.137 18.5779  -2
 -18 -12  -3 155.137 18.5779   1
 -21 -11  -3 96.8730 19.1346  -2
 -20 -12  -3 96.8730 19.1346   1
  21  11   3 141.365 18.0845  -2
  20  12   3 141.365 18.0845   1
 -23 -11  -3 -6.2453 16.7154  -2
 -22 -12  -3 -6.2453 16.7154   1
  23  11   3 58.3685 19.9199  -2
  22  12   3 58.3685 19.9199   1
 -25 -11  -3 35.5746 20.7485  -2
 -24 -12  -3 35.5746 20.7485   1
  24 -14  -3 90.6028 7.29801  -2
  25 -13  -3 90.6028 7.29801   1
  22 -14  -3 95.2554 6.78015  -2
  23 -13  -3 95.2554 6.78015   1
 -24  12   3 40.5673 14.5976  -2
 -23  13   3 40.5673 14.5976   1
  22 -12  -3 49.9889 10.9813  -2
  21 -13  -3 49.9889 10.9813   1
 -22  12   3 53.6149 14.0767  -2
 -21  13   3 53.6149 14.0767   1
  20 -12  -3 1.72012 8.47815  -2
  19 -13  -3 1.72012 8.47815   1
 -20  12   3 37.2034 12.6377  -2
 -19  13   3 37.2034 12.6377   1
  18 -12  -3 159.088 14.7134  -2
  17 -13  -3 159.088 14.7134   1
 -18  12   3 183.896 19.0460  -2
 -17  13   3 183.896 19.0460   1
  14 -14  -3 322.392 21.0840  -2
  15 -13  -3 322.392 21.0840   1
  16 -12  -3 150.785 13.6263  -2
  15 -13  -3 150.785 13.6263   1
  12 -14  -3 269.352 14.4313  -2
  13 -13  -3 269.352 14.4313   1
  14 -12  -3 162.318 14.2932  -2
  13 -13  -3 162.318 14.2932   1
  10 -14  -3 287.996 15.3970  -2
  11 -13  -3 287.996 15.3970   1
  12 -12  -3 366.510 25.3399  -2
  11 -13  -3 366.510 25.3399   1
   9 -13  -3 9.26550 2.24277   1
  10 -12  -3 17.2540 7.57154  -2
   9 -13  -3 17.2540 7.57154   1
 -10  12   3 21.4884 8.29834  -2
  -9  13   3 21.4884 8.29834   1
   7 -13  -3 102.814 5.82125   2
   7 -13  -3 155.519 8.26310   1
  -7  13   3 164.648 8.42704   1
  -7  13   3 112.316 9.32998   2
   5 -13  -3 10.0064 3.18439   1
  -5  13   3 15.8605 1.95052   2
  -5  13   3 15.9649 2.07097   1
   3 -13  -3 54.0673 3.04881   1
   3 -13  -3 37.0008 3.33929   2
  -3  13   3 61.8942 4.22356   1
  -3  13   3 41.7689 3.38351   2
   1 -13  -3 97.2030 5.77094   1
   1 -13  -3 63.7834 4.31053   2
  -1  13   3 98.5360 5.78419   1
  -1  13   3 66.0624 4.29354   2
  -1 -13  -3 252.603 12.6254   1
  -1 -13  -3 163.843 8.58766   2
   1  13   3 274.342 12.7102   1
   1  13   3 179.777 8.65334   2
  -3 -13  -3 59.1960 4.03133   2
  -3 -13  -3 92.8086 5.26005   1
   3  13   3 75.1863 4.01233   1
   3  13   3 49.3575 3.10483   2
  -5 -13  -3 10.0329 2.93071   2
  -5 -13  -3 20.1664 3.92167   1
   5  13   3 16.9394 2.13553   2
   5  13   3 17.7020 1.75981   1
  -7 -13  -3 54.7099 6.86626   1
  -7 -13  -3 42.3192 5.95922   2
   7  13   3 38.9087 2.83825   2
   6  14   3 200.206 15.2164  -2
   7  13   3 200.206 15.2164   1
   7  13   3 51.4936 3.44359   1
  10  12   3 70.8738 6.20137  -2
   9  13   3 70.8738 6.20137   1
   9  13   3 48.2113 6.06897   1
   8  14   3 66.4722 7.02900  -2
   9  13   3 66.4722 7.02900   1
  10  14   3 375.223 15.8697  -2
  11  13   3 375.223 15.8697   1
  12  12   3 316.369 16.2801  -2
  11  13   3 316.369 16.2801   1
  12  14   3 231.149 10.9966  -2
  13  13   3 231.149 10.9966   1
  14  12   3 89.2883 10.6273  -2
  13  13   3 89.2883 10.6273   1
  16  12   3 117.473 9.08876  -2
  15  13   3 117.473 9.08876   1
  14  14   3 121.402 11.3201  -2
  15  13   3 121.402 11.3201   1
 -20 -12  -3 25.2345 13.8588  -2
 -19 -13  -3 25.2345 13.8588   1
 -22 -12  -3 13.2751 17.4496  -2
 -21 -13  -3 13.2751 17.4496   1
  23 -15  -3 114.692 9.98048  -2
  24 -14  -3 114.692 9.98048   1
 -25  13   3 140.917 20.1319  -2
 -24  14   3 140.917 20.1319   1
  21 -15  -3 221.982 15.8465  -2
  22 -14  -3 221.982 15.8465   1
 -23  13   3 82.4866 16.2912  -2
 -22  14   3 82.4866 16.2912   1
  19 -15  -3 287.209 19.4174  -2
  20 -14  -3 287.209 19.4174   1
 -21  13   3 230.637 23.3087  -2
 -20  14   3 230.637 23.3087   1
  19 -13  -3 111.186 9.18538  -2
  18 -14  -3 111.186 9.18538   1
 -19  13   3 119.864 15.9384  -2
 -18  14   3 119.864 15.9384   1
  17 -13  -3 233.059 19.1415  -2
  16 -14  -3 233.059 19.1415   1
  15 -15  -3 268.828 25.7246  -2
  16 -14  -3 268.828 25.7246   1
 -17  13   3 258.886 22.7095  -2
 -16  14   3 258.886 22.7095   1
  15 -13  -3 425.233 29.5347  -2
  14 -14  -3 425.233 29.5347   1
  13 -15  -3 337.100 22.1887  -2
  14 -14  -3 337.100 22.1887   1
  11 -15  -3 384.089 19.8779  -2
  12 -14  -3 384.089 19.8779   1
   9 -15  -3 195.027 13.8804  -2
  10 -14  -3 195.027 13.8804   1
  11 -13  -3 301.576 20.7988  -2
  10 -14  -3 301.576 20.7988   1
 -11  13   3 266.742 21.3192  -2
 -10  14   3 266.742 21.3192   1
   8 -14  -3 108.727 5.73058   2
   8 -14  -3 150.161 10.6630   1
   9 -13  -3 185.284 15.8753  -2
   8 -14  -3 185.284 15.8753   1
  -9  13   3 217.841 16.5971  -2
  -8  14   3 217.841 16.5971   1
   6 -14  -3 278.781 10.6127   1
   6 -14  -3 193.558 9.25576   2
  -6  14   3 177.654 9.29439   2
  -6  14   3 258.954 13.0671   1
   4 -14  -3 73.5329 4.49645   2
   4 -14  -3 105.289 5.77851   1
  -4  14   3 83.0916 5.70738   1
  -4  14   3 59.2242 4.45738   2
   2 -14  -3 123.008 6.49325   2
   2 -14  -3 184.803 9.07160   1
  -2  14   3 112.419 6.48068   2
  -2  14   3 167.338 9.02605   1
   0 -14  -3 159.326 8.59177   1
   0 -14  -3 109.786 6.28070   2
   0  14   3 114.681 6.29048   2
   0  14   3 170.137 8.65079   1
  -2 -14  -3 102.533 6.25700   2
  -2 -14  -3 148.992 8.71882   1
   2  14   3 121.435 6.02219   2
   2  14   3 190.943 9.03607   1
  -4 -14  -3 136.344 8.30543   1
  -4 -14  -3 92.3290 6.19273   2
   4  14   3 120.310 5.11143   2
   4  14   3 170.155 6.78654   1
  -6 -14  -3 238.561 15.7716   1
  -6 -14  -3 166.774 11.6422   2
   6  14   3 138.329 6.15908   2
   5  15   3 296.603 21.1239  -2
   6  14   3 296.603 21.1239   1
   6  14   3 203.606 8.65344   1
   8  14   3 17.5170 3.29187   2
   7  15   3 29.8832 7.34134  -2
   8  14   3 29.8832 7.34134   1
   8  14   3 25.0039 3.88344   1
   9  13   3 56.5583 5.50671  -2
   8  14   3 56.5583 5.50671   1
   9  15   3 324.649 14.0561  -2
  10  14   3 324.649 14.0561   1
  11  13   3 389.402 19.3138  -2
  10  14   3 389.402 19.3138   1
  11  15   3 301.538 13.1794  -2
  12  14   3 301.538 13.1794   1
  13  13   3 302.455 22.4883  -2
  12  14   3 302.455 22.4883   1
  15  13   3 150.989 10.0505  -2
  14  14   3 150.989 10.0505   1
  13  15   3 172.129 11.1847  -2
  14  14   3 172.129 11.1847   1
 -17 -13  -3 362.922 31.9672  -2
 -16 -14  -3 362.922 31.9672   1
 -19 -13  -3 51.2170 16.7836  -2
 -18 -14  -3 51.2170 16.7836   1
 -21 -13  -3 26.3151 13.9804  -2
 -20 -14  -3 26.3151 13.9804   1
 -23 -13  -3 32.5705 18.1693  -2
 -22 -14  -3 32.5705 18.1693   1
  22 -16  -3 94.7454 8.10115  -2
  23 -15  -3 94.7454 8.10115   1
 -24  14   3 165.941 22.8303  -2
 -23  15   3 165.941 22.8303   1
  20 -16  -3 196.987 14.3856  -2
  21 -15  -3 196.987 14.3856   1
 -22  14   3 198.713 22.4069  -2
 -21  15   3 198.713 22.4069   1
  18 -16  -3 131.424 10.6427  -2
  19 -15  -3 131.424 10.6427   1
 -20  14   3 250.440 24.6801  -2
 -19  15   3 250.440 24.6801   1
  18 -14  -3 271.972 14.8153  -2
  17 -15  -3 271.972 14.8153   1
 -18  14   3 249.469 24.3169  -2
 -17  15   3 249.469 24.3169   1
  16 -14  -3 198.330 11.6569  -2
  15 -15  -3 198.330 11.6569   1
  14 -16  -3 62.2357 16.3375  -2
  15 -15  -3 62.2357 16.3375   1
  12 -16  -3 48.7888 6.57313  -2
  13 -15  -3 48.7888 6.57313   1
  14 -14  -3 291.110 15.3501  -2
  13 -15  -3 291.110 15.3501   1
  12 -14  -3 413.708 28.9835  -2
  11 -15  -3 413.708 28.9835   1
  10 -16  -3 421.636 21.6394  -2
  11 -15  -3 421.636 21.6394   1
   8 -16  -3 116.006 10.1253  -2
   9 -15  -3 116.006 10.1253   1
  10 -14  -3 161.489 9.53761  -2
   9 -15  -3 161.489 9.53761   1
 -10  14   3 181.628 15.5252  -2
  -9  15   3 181.628 15.5252   1
   8 -14  -3 328.423 17.0028  -2
   7 -15  -3 328.423 17.0028   1
   7 -15  -3 249.286 12.2020   1
   7 -15  -3 169.168 11.9255   2
  -7  15   3 174.833 13.3901   2
  -7  15   3 269.652 17.2837   1
  -8  14   3 393.699 24.8557  -2
  -7  15   3 393.699 24.8557   1
   5 -15  -3 236.277 10.6230   1
   5 -15  -3 157.904 7.52753   2
  -5  15   3 120.800 7.41627   2
  -5  15   3 181.755 10.4634   1
   3 -15  -3 50.1745 3.04503   2
   3 -15  -3 83.0541 5.54810   1
  -3  15   3 82.2920 5.58422   1
  -3  15   3 54.5670 4.24225   2
   1 -15  -3 14.2598 2.17089   2
   1 -15  -3 17.0402 2.44300   1
  -1  15   3 20.0428 2.31789   2
  -1 -15  -3 56.3104 4.69224   2
  -1 -15  -3 86.9185 6.20514   1
   1  15   3 78.3158 4.89754   2
   1  15   3 114.250 6.38061   1
  -3 -15  -3 167.883 8.63494   2
  -3 -15  -3 230.692 11.6289   1
   3  15   3 162.350 6.92779   2
   3  15   3 235.280 11.7427   1
  -5 -15  -3 104.662 8.97117   2
  -5 -15  -3 161.069 8.53278   1
   5  15   3 140.042 8.33776   1
   4  16   3 169.061 12.8781  -2
   5  15   3 169.061 12.8781   1
   5  15   3 91.9862 5.97777   2
   7  15   3 16.6703 2.35938   2
   8  14   3 32.6021 4.56191  -2
   7  15   3 32.6021 4.56191   1
   6  16   3 30.1524 7.16854  -2
   7  15   3 30.1524 7.16854   1
   7  15   3 20.8158 3.71890   1
   8  16   3 128.194 7.51838  -2
   9  15   3 128.194 7.51838   1
  10  14   3 276.138 14.3151  -2
   9  15   3 276.138 14.3151   1
  10  16   3 130.211 7.51305  -2
  11  15   3 130.211 7.51305   1
  12  14   3 257.636 19.3989  -2
  11  15   3 257.636 19.3989   1
  12  16   3 210.945 10.3091  -2
  13  15   3 210.945 10.3091   1
  14  14   3 214.397 12.3749  -2
  13  15   3 214.397 12.3749   1
 -20 -14  -3 52.0742 17.0731  -2
 -19 -15  -3 52.0742 17.0731   1
 -22 -14  -3 44.6384 17.0500  -2
 -21 -15  -3 44.6384 17.0500   1
 -23  15   3 72.9346 18.8035  -2
 -22  16   3 72.9346 18.8035   1
  19 -17  -3 63.9198 7.22884  -2
  20 -16  -3 63.9198 7.22884   1
 -21  15   3 106.864 17.7557  -2
 -20  16   3 106.864 17.7557   1
  17 -17  -3 25.9688 6.16147  -2
  18 -16  -3 25.9688 6.16147   1
 -19  15   3 74.7532 13.9589  -2
 -18  16   3 74.7532 13.9589   1
  17 -15  -3 210.486 17.6790  -2
  16 -16  -3 210.486 17.6790   1
  13 -17  -3 42.8015 18.2035  -2
  14 -16  -3 42.8015 18.2035   1
  15 -15  -3 49.0676 6.60175  -2
  14 -16  -3 49.0676 6.60175   1
  11 -17  -3 44.6272 6.79864  -2
  12 -16  -3 44.6272 6.79864   1
  13 -15  -3 32.9358 7.85589  -2
  12 -16  -3 32.9358 7.85589   1
  11 -15  -3 382.529 26.6912  -2
  10 -16  -3 382.529 26.6912   1
   9 -17  -3 215.567 15.6415  -2
  10 -16  -3 215.567 15.6415   1
   9 -15  -3 149.269 8.70711  -2
   8 -16  -3 149.269 8.70711   1
   8 -16  -3 103.354 8.60020   1
   6 -16  -3 53.5076 4.02815   1
   6 -16  -3 33.6088 3.35675   2
   7 -15  -3 231.708 17.6060  -2
   6 -16  -3 231.708 17.6060   1
  -6  16   3 57.9836 4.84823   1
  -6  16   3 34.5482 3.44226   2
   4 -16  -3 7.70629 1.39504   2
   4 -16  -3 10.3197 2.21509   1
  -4  16   3 4.75399 2.05348   1
  -4  16   3 4.21794 1.95182   2
   2 -16  -3 10.1926 2.22275   2
   2 -16  -3 11.5589 2.41793   1
  -2  16   3 18.3335 2.63510   1
  -2  16   3 16.2577 2.36030   2
   0 -16  -3 79.8449 5.57825   2
   0 -16  -3 114.655 7.31527   1
   0  16   3 133.136 7.42499   1
   0  16   3 88.5338 5.61137   2
  -2 -16  -3 0.96466 1.95316   2
  -2 -16  -3 0.92218 2.08131   1
   2  16   3 2.23499 1.99211   2
   2  16   3 4.15592 2.17232   1
  -4 -16  -3 36.3209 4.12413   2
  -4 -16  -3 54.8219 4.98204   1
   4  16   3 56.5443 5.19692   1
   4  16   3 35.4879 4.21571   2
  -6 -16  -3 23.7991 4.35306   2
   6  16   3 23.1038 2.96712   2
   5  17   3 31.4633 6.62391  -2
   6  16   3 31.4633 6.62391   1
   6  16   3 35.6225 3.93700   1
   8  16   3 25.6385 3.66356   2
   7  17   3 22.6103 7.85288  -2
   8  16   3 22.6103 7.85288   1
   8  16   3 21.5590 4.12662   1
   9  15   3 101.565 7.13735  -2
   8  16   3 101.565 7.13735   1
   9  17   3 77.7187 5.96185  -2
  10  16   3 77.7187 5.96185   1
  11  15   3 123.347 11.1570  -2
  10  16   3 123.347 11.1570   1
  11  17   3 98.9684 7.04080  -2
  12  16   3 98.9684 7.04080   1
  13  15   3 189.829 11.4104  -2
  12  16   3 189.829 11.4104   1
  13  17   3 67.6361 8.86208  -2
  14  16   3 67.6361 8.86208   1
  15  15   3 57.8897 10.0197  -2
  14  16   3 57.8897 10.0197   1
 -19 -15  -3 54.7791 16.8648  -2
 -18 -16  -3 54.7791 16.8648   1
 -21 -15  -3 16.8416 15.2419  -2
 -20 -16  -3 16.8416 15.2419   1
 -22  16   3 47.7485 17.3128  -2
 -21  17   3 47.7485 17.3128   1
  18 -18  -3 96.8617 8.50189  -2
  19 -17  -3 96.8617 8.50189   1
 -20  16   3 33.8024 13.4971  -2
 -19  17   3 33.8024 13.4971   1
  18 -16  -3 30.1733 11.8216  -2
  17 -17  -3 30.1733 11.8216   1
  16 -16  -3 72.2274 7.33878  -2
  15 -17  -3 72.2274 7.33878   1
  14 -18  -3 144.161 22.4421  -2
  15 -17  -3 144.161 22.4421   1
  12 -18  -3 61.2986 6.12942  -2
  13 -17  -3 61.2986 6.12942   1
  14 -16  -3 60.1299 10.2627  -2
  13 -17  -3 60.1299 10.2627   1
  10 -18  -3 199.391 11.2304  -2
  11 -17  -3 199.391 11.2304   1
  12 -16  -3 47.6799 5.80054  -2
  11 -17  -3 47.6799 5.80054   1
  10 -16  -3 182.307 13.6824  -2
   9 -17  -3 182.307 13.6824   1
   8 -18  -3 137.769 8.73970  -2
   9 -17  -3 137.769 8.73970   1
 -10  16   3 196.071 17.2085  -2
  -9  17   3 196.071 17.2085   1
   6 -18  -3 239.815 17.5731  -2
   7 -17  -3 239.815 17.5731   1
   7 -17  -3 108.402 9.03483   1
   7 -17  -3 77.9825 5.53650   2
  -7  17   3 99.8293 8.94214   1
   5 -17  -3 30.2262 3.00139   2
   5 -17  -3 42.7423 4.65511   1
  -5  17   3 48.0676 4.92140   1
  -5  17   3 33.6731 3.71656   2
   3 -17  -3 -1.7518 2.07410   1
   3 -17  -3 0.77729 1.91436   2
  -3  17   3 2.80366 2.06418   2
  -3  17   3 1.44093 2.26912   1
   1 -17  -3 133.368 7.52126   1
   1 -17  -3 84.9676 5.52543   2
  -1  17   3 113.297 7.42164   1
  -1  17   3 70.1365 5.46705   2
  -1 -17  -3 98.0839 6.67226   1
  -1 -17  -3 72.1618 5.34517   2
   1  17   3 70.1074 5.36244   2
   1  17   3 104.487 6.75944   1
  -3 -17  -3 4.98617 2.18033   2
  -3 -17  -3 5.14711 2.40195   1
   3  17   3 2.08293 2.10938   2
   3  17   3 6.93400 2.45474   1
  -5 -17  -3 9.15029 2.73712   1
  -5 -17  -3 9.75137 3.86095   2
   5  17   3 7.47146 2.60845   1
   5  17   3 3.02924 2.36595   2
  -7 -17  -3 11.3451 4.62113   2
   7  17   3 13.2946 3.60046   2
   7  17   3 14.6267 3.93930   1
   6  18   3 187.879 14.8503  -2
   7  17   3 187.879 14.8503   1
   8  18   3 49.5065 8.14379  -2
   9  17   3 49.5065 8.14379   1
  10  16   3 48.2171 7.19090  -2
   9  17   3 48.2171 7.19090   1
   9  17   3 10.5285 2.09484   2
  10  18   3 82.3348 7.36021  -2
  11  17   3 82.3348 7.36021   1
  12  16   3 77.5237 7.29357  -2
  11  17   3 77.5237 7.29357   1
  12  18   3 134.222 13.5858  -2
  13  17   3 134.222 13.5858   1
  14  16   3 93.8893 10.9109  -2
  13  17   3 93.8893 10.9109   1
  16  16   3 73.1227 10.6911  -2
  15  17   3 73.1227 10.6911   1
 -20 -16  -3 -19.221 17.3165  -2
 -19 -17  -3 -19.221 17.3165   1
 -21  17   3 77.1203 17.4995  -2
 -20  18   3 77.1203 17.4995   1
  19 -17  -3 121.808 16.2160  -2
  18 -18  -3 121.808 16.2160   1
 -19  17   3 117.682 19.9663  -2
 -18  18   3 117.682 19.9663   1
  17 -17  -3 143.173 14.7590  -2
  16 -18  -3 143.173 14.7590   1
  15 -17  -3 206.305 11.9330  -2
  14 -18  -3 206.305 11.9330   1
  13 -19  -3 260.836 28.0952  -2
  14 -18  -3 260.836 28.0952   1
  11 -19  -3 122.171 8.13957  -2
  12 -18  -3 122.171 8.13957   1
  13 -17  -3 69.3944 6.83944  -2
  12 -18  -3 69.3944 6.83944   1
  11 -17  -3 286.256 14.8987  -2
  10 -18  -3 286.256 14.8987   1
   9 -19  -3 384.770 19.0219  -2
  10 -18  -3 384.770 19.0219   1
   8 -18  -3 142.387 11.2113   1
   9 -17  -3 196.363 16.8906  -2
   8 -18  -3 196.363 16.8906   1
   7 -19  -3 317.634 22.8947  -2
   8 -18  -3 317.634 22.8947   1
  -9  17   3 199.132 18.1019  -2
  -8  18   3 199.132 18.1019   1
   6 -18  -3 156.131 6.63233   1
   6 -18  -3 119.136 8.85377   2
  -6  18   3 127.249 8.41684   1
  -6  18   3 89.7573 6.65454   2
   4 -18  -3 167.062 9.49063   1
   4 -18  -3 114.685 7.08790   2
  -4  18   3 175.246 9.74157   1
  -4  18   3 118.599 7.21389   2
   2 -18  -3 28.6250 4.41656   2
  -2  18   3 22.6131 3.01944   2
  -2  18   3 19.3372 3.11191   1
   0 -18  -3 83.3299 5.98230   2
   0 -18  -3 110.146 7.25512   1
   0  18   3 109.276 7.26791   1
   0  18   3 85.3932 6.01229   2
  -2 -18  -3 25.9469 3.21173   2
  -2 -18  -3 36.6352 4.31009   1
   2  18   3 51.6332 5.26035   1
   2  18   3 34.5880 3.74415   2
  -4 -18  -3 19.6701 3.29594   1
  -4 -18  -3 19.2488 2.95846   2
   4  18   3 25.1877 3.06164   2
   4  18   3 31.8568 4.02407   1
  -6 -18  -3 210.673 17.5524   1
   6  18   3 176.167 9.72146   2
   6  18   3 248.985 17.0803   1
   5  19   3 247.606 17.9393  -2
   6  18   3 247.606 17.9393   1
   9  17   3 55.2573 11.1274  -2
   8  18   3 55.2573 11.1274   1
   8  18   3 52.8296 8.14210   1
   7  19   3 101.740 11.0246  -2
   8  18   3 101.740 11.0246   1
 -11 -17  -3 136.735 20.2481  -2
 -10 -18  -3 136.735 20.2481   1
   9  19   3 174.532 10.0366  -2
  10  18   3 174.532 10.0366   1
  10  18   3 152.381 11.0134   2
  11  17   3 105.901 8.09432  -2
  10  18   3 105.901 8.09432   1
 -13 -17  -3 168.890 22.8911  -2
 -12 -18  -3 168.890 22.8911   1
  13  17   3 142.139 10.0354  -2
  12  18   3 142.139 10.0354   1
  11  19   3 85.6625 9.01873  -2
  12  18   3 85.6625 9.01873   1
  13  19   3 272.529 16.6340  -2
  14  18   3 272.529 16.6340   1
  15  17   3 253.280 14.4010  -2
  14  18   3 253.280 14.4010   1
  17  17   3 158.445 11.6262  -2
  16  18   3 158.445 11.6262   1
 -19 -17  -3 73.9141 19.8413  -2
 -18 -18  -3 73.9141 19.8413   1
 -20  18   3 136.160 20.6834  -2
 -19  19   3 136.160 20.6834   1
  16 -18  -3 432.866 31.1992  -2
  15 -19  -3 432.866 31.1992   1
  14 -18  -3 255.742 14.1473  -2
  13 -19  -3 255.742 14.1473   1
  12 -20  -3 139.597 13.2808  -2
  13 -19  -3 139.597 13.2808   1
  10 -20  -3 148.320 9.83580  -2
  11 -19  -3 148.320 9.83580   1
  12 -18  -3 148.325 9.33127  -2
  11 -19  -3 148.325 9.33127   1
  10 -18  -3 367.142 25.5646  -2
   9 -19  -3 367.142 25.5646   1
   8 -20  -3 230.972 12.6746  -2
   9 -19  -3 230.972 12.6746   1
 -10  18   3 328.621 26.6452  -2
  -9  19   3 328.621 26.6452   1
   7 -19  -3 163.816 9.18318   2
   7 -19  -3 247.618 12.5569   1
   8 -18  -3 347.747 26.5500  -2
   7 -19  -3 347.747 26.5500   1
  -7  19   3 271.696 18.2396   1
  -7  19   3 173.327 14.3914   2
  -8  18   3 388.304 27.3733  -2
  -7  19   3 388.304 27.3733   1
   5 -19  -3 56.4999 5.18840   2
   5 -19  -3 88.7731 6.64356   1
  -5  19   3 82.9389 6.75444   1
  -5  19   3 53.5391 5.46396   2
   3 -19  -3 63.1118 5.57843   2
   3 -19  -3 95.2450 10.0533   1
  -3  19   3 121.993 7.72296   1
  -3  19   3 78.0493 6.55607   2
   1 -19  -3 83.3817 6.18489   2
   1 -19  -3 119.659 7.94803   1
  -1  19   3 84.7640 6.20445   2
  -1  19   3 123.031 8.04471   1
  -1 -19  -3 103.753 6.84045   2
  -1 -19  -3 138.466 8.84230   1
   1  19   3 157.350 9.04619   1
   1  19   3 99.1205 6.93949   2
  -3 -19  -3 33.9715 4.45109   1
  -3 -19  -3 23.8861 3.28456   2
   3  19   3 37.3013 4.49227   1
   3  19   3 23.5908 3.25116   2
  -5 -19  -3 100.753 7.63811   1
  -5 -19  -3 71.0599 10.1987   2
   5  19   3 92.3768 7.79997   2
   5  19   3 121.015 11.0681   1
  -7 -19  -3 69.5160 9.56204   2
   7  19   3 105.423 10.7791   1
   7  19   3 69.5159 6.18426   2
   6  20   3 46.9775 7.98866  -2
   7  19   3 46.9775 7.98866   1
   8  18   3 154.729 15.8425  -2
   7  19   3 154.729 15.8425   1
   8  20   3 114.748 10.8420  -2
   9  19   3 114.748 10.8420   1
  10  18   3 191.946 18.0202  -2
   9  19   3 191.946 18.0202   1
 -12 -18  -3 41.6995 21.0423  -2
 -11 -19  -3 41.6995 21.0423   1
  12  18   3 63.9533 6.86234  -2
  11  19   3 63.9533 6.86234   1
  10  20   3 5.16852 8.08346  -2
  11  19   3 5.16852 8.08346   1
  12  20   3 73.8662 10.6691  -2
  13  19   3 73.8662 10.6691   1
  14  18   3 222.502 12.9068  -2
  13  19   3 222.502 12.9068   1
  16  18   3 394.758 20.7723  -2
  15  19   3 394.758 20.7723   1
  14  20   3 306.967 30.1054  -2
  15  19   3 306.967 30.1054   1
 -18 -18  -3 184.412 25.9462  -2
 -17 -19  -3 184.412 25.9462   1
  18  18   3 227.991 20.3574  -2
  17  19   3 227.991 20.3574   1
  17 -19  -3 239.763 20.6653  -2
  16 -20  -3 239.763 20.6653   1
  15 -19  -3 259.229 14.6875  -2
  14 -20  -3 259.229 14.6875   1
  13 -21  -3 50.5177 22.2419  -2
  14 -20  -3 50.5177 22.2419   1
  13 -19  -3 139.362 9.15829  -2
  12 -20  -3 139.362 9.15829   1
  11 -21  -3 60.0963 7.53128  -2
  12 -20  -3 60.0963 7.53128   1
   9 -21  -3 65.2408 7.59807  -2
  10 -20  -3 65.2408 7.59807   1
  11 -19  -3 113.388 13.6715  -2
  10 -20  -3 113.388 13.6715   1
   8 -20  -3 53.5330 7.90244   1
   9 -19  -3 196.415 17.6251  -2
   8 -20  -3 196.415 17.6251   1
   7 -21  -3 45.4381 5.01010  -2
   8 -20  -3 45.4381 5.01010   1
   8 -20  -3 42.1214 7.86993   2
  -9  19   3 202.336 19.2407  -2
  -8  20   3 202.336 19.2407   1
  -8  20   3 34.9890 6.69243   2
   6 -20  -3 26.4304 2.61982   2
   6 -20  -3 37.1441 4.66367   1
  -6  20   3 36.2575 4.07113   1
  -6  20   3 30.8350 4.59969   2
   4 -20  -3 14.8139 3.22847   1
   4 -20  -3 18.3717 4.10889   2
  -6  20   3 40.7137 12.9637  -2
  -4  20   3 40.7137 12.9637   1
  -4  20   3 23.3331 4.34252   2
   4 -20  -3 25.3288 9.89586  -2
   2 -20  -3 25.3288 9.89586   1
   2 -20  -3 13.1066 4.67453   1
   2 -20  -3 11.2218 4.02334   2
  -2  20   3 8.25937 3.66583   2
  -2  20   3 12.3223 4.11742   1
  -4  20   3 34.1023 11.9988  -2
  -2  20   3 34.1023 11.9988   1
   0 -20  -3 26.1735 5.17529   1
   0 -20  -3 19.1007 4.70926   2
   0  20   3 24.4511 5.10105   1
   0  20   3 14.9389 3.05129   2
  -2 -20  -3 43.3324 5.47413   2
   0 -20  -3 93.0437 12.1112  -2
  -2 -20  -3 93.0437 12.1112   1
   2  20   3 79.4210 6.94319   1
   2  20   3 48.0561 4.89172   2
  -4 -20  -3 29.3465 5.51989   2
  -4 -20  -3 35.3868 4.21601   1
   4  20   3 19.8201 3.48741   2
   4  20   3 27.6102 3.87355   1
  -6 -20  -3 4.99570 4.96738   2
  -6 -20  -3 5.65400 5.23785   1
   6  20   3 14.1913 3.29149   2
   6  20   3 18.7157 3.63316   1
  -8 -20  -3 24.1266 5.91838   2
   9  19   3 134.591 15.0067  -2
   8  20   3 134.591 15.0067   1
   8  20   3 38.5632 6.39805   1
 -11 -19  -3 23.3264 20.9725  -2
 -10 -20  -3 23.3264 20.9725   1
   9  21   3 -6.5378 8.08975  -2
  10  20   3 -6.5378 8.08975   1
  11  19   3 0.26637 11.7445  -2
  10  20   3 0.26637 11.7445   1
 -13 -19  -3 57.3372 20.5376  -2
 -12 -20  -3 57.3372 20.5376   1
  11  21   3 15.4022 8.73698  -2
  12  20   3 15.4022 8.73698   1
  13  19   3 42.9703 8.66017  -2
  12  20   3 42.9703 8.66017   1
  13  21   3 31.6109 11.4204  -2
  14  20   3 31.6109 11.4204   1
  15  19   3 227.853 14.1674  -2
  14  20   3 227.853 14.1674   1
  17  19   3 145.644 12.5739  -2
  16  20   3 145.644 12.5739   1
  18 -20  -3 84.7155 15.0381  -2
  17 -21  -3 84.7155 15.0381   1
  14 -22  -3 67.0439 27.9599  -2
  15 -21  -3 67.0439 27.9599   1
  16 -20  -3 89.4304 11.9050  -2
  15 -21  -3 89.4304 11.9050   1
  14 -20  -3 54.0949 12.7822  -2
  13 -21  -3 54.0949 12.7822   1
  12 -22  -3 16.1818 26.1815  -2
  13 -21  -3 16.1818 26.1815   1
  12 -20  -3 40.3898 12.3572  -2
  11 -21  -3 40.3898 12.3572   1
  10 -22  -3 11.5831 7.59493  -2
  11 -21  -3 11.5831 7.59493   1
   9 -21  -3 29.8872 5.26870   1
  10 -20  -3 51.7816 12.2599  -2
   9 -21  -3 51.7816 12.2599   1
  -9  21   3 25.3732 6.62370   2
   7 -21  -3 13.0786 3.02798   2
   7 -21  -3 13.0090 3.42140   1
  -7  21   3 10.2692 3.59190   1
   5 -21  -3 5.47189 4.02265   2
   5 -21  -3 11.2563 3.40953   1
  -3  21   3 44.4770 9.74548  -2
  -5  21   3 44.4770 9.74548   1
  -5  21   3 3.23333 3.77067   2
  -7  21   3 16.4768 13.5591  -2
  -5  21   3 16.4768 13.5591   1
   1 -21  -3 81.9108 13.2899  -2
   3 -21  -3 81.9108 13.2899   1
   5 -21  -3 63.5601 11.5419  -2
   3 -21  -3 63.5601 11.5419   1
   3 -21  -3 41.7654 7.70789   2
  -1  21   3 78.2264 11.4401  -2
  -3  21   3 78.2264 11.4401   1
  -5  21   3 35.1537 13.7394  -2
  -3  21   3 35.1537 13.7394   1
   3 -21  -3 64.5070 11.5201  -2
   1 -21  -3 64.5070 11.5201   1
  -3  21   3 45.5542 13.5218  -2
  -1  21   3 45.5542 13.5218   1
   1 -21  -3 62.5793 11.8227  -2
  -1 -21  -3 62.5793 11.8227   1
  -1  21   3 61.4530 13.5408  -2
   1  21   3 61.4530 13.5408   1
   3  21   3 5.93878 4.74869   1
  -5 -21  -3 13.0998 5.60095   1
   5  21   3 16.5756 3.48516   2
   5  21   3 19.4194 5.23379   1
  -7 -21  -3 24.1258 6.39718   2
  -7 -21  -3 25.7714 6.67457   1
   7  21   3 27.8008 6.08786   1
   8  20   3 84.7599 13.6605  -2
   7  21   3 84.7599 13.6605   1
   7  21   3 31.6824 4.22667   2
   9  21   3 3.81622 5.25775   1
  10  20   3 -5.7246 12.0557  -2
   9  21   3 -5.7246 12.0557   1
 -12 -20  -3 19.6780 21.9361  -2
 -11 -21  -3 19.6780 21.9361   1
  10  22   3 -2.0935 8.84711  -2
  11  21   3 -2.0935 8.84711   1
  12  20   3 33.5803 12.9841  -2
  11  21   3 33.5803 12.9841   1
 -14 -20  -3 2.35812 21.4639  -2
[truncated: 9,146,464 more chars]
