# Supplementary material for: Crystal structures of two dysprosium–aluminium–sodium [3.3.1] metallacryptates that form two-dimensional sheets
Source: Acta Crystallogr E Crystallogr Commun. 2020 Jul 31;76(Pt 8):1378–90. doi: 10.1107/S2056989020010130 (PMC7405589; doi:10.1107/S2056989020010130)
Supplement: Supplementary file 2 [file e-76-01378-1sup2.hkl]

#
# h,k,l, Fo-squared, sigma(Fo-squared), Fc and phi(calc)
#
data_1
#quest15mz249_0m_sq
_shelx_title ' Quest15mz249_0m in Cc'
_shelx_refln_list_code          6
_shelx_F_calc_maximum      815.87
_exptl_crystal_F_000      5660.00
_reflns_d_resolution_high  0.6771

loop_
 _space_group_symop_operation_xyz
 'x, y, z'
 'x, -y, z+1/2'
 'x+1/2, y+1/2, z'
 'x+1/2, -y+1/2, z+1/2'

_cell_length_a    22.6809
_cell_length_b    20.5788
_cell_length_c    27.6206
_cell_angle_alpha  90.000
_cell_angle_beta  101.590
_cell_angle_gamma  90.000

loop_
 _refln_index_h
 _refln_index_k
 _refln_index_l
 _refln_F_squared_meas
 _refln_F_squared_sigma
 _refln_F_calc
 _refln_phase_calc
4 0 0 55654.35 2947.00 265.91 132.9
6 0 0 149872.19 7798.98 373.60 347.3
8 0 0 13680.32 938.15 109.95 306.2
10 0 0 31653.90 705.24 196.14 88.6
12 0 0 33722.47 643.16 189.15 306.6
14 0 0 116348.51 2292.22 346.35 261.7
16 0 0 30601.44 718.16 160.76 155.1
18 0 0 7046.88 292.12 79.57 27.3
20 0 0 30598.02 819.04 173.96 303.6
22 0 0 23259.99 514.36 149.19 124.5
24 0 0 9880.40 339.01 86.01 24.4
26 0 0 19431.16 891.93 125.46 274.0
28 0 0 13653.41 860.76 114.91 162.9
3 1 0 3774.46 90.03 62.10 289.5
5 1 0 70208.16 1213.44 256.22 130.6
7 1 0 53117.66 1008.00 226.76 132.2
9 1 0 73083.20 1322.55 261.30 2.3
11 1 0 2221.55 164.90 44.47 266.8
13 1 0 60836.84 915.85 242.08 119.1
15 1 0 30282.89 475.99 177.47 48.8
17 1 0 2472.91 158.70 52.08 257.8
19 1 0 1029.33 85.46 35.51 139.4
21 1 0 31138.42 481.03 173.56 53.8
23 1 0 13494.72 371.94 107.96 254.1
25 1 0 8906.67 479.33 89.41 174.8
27 1 0 17395.21 684.28 128.14 30.0
29 1 0 3692.64 864.82 50.12 289.0
2 2 0 452.40 52.93 30.61 261.3
4 2 0 19707.88 371.99 135.83 342.4
6 2 0 9923.21 228.95 87.38 132.1
8 2 0 27211.39 520.74 170.77 195.1
10 2 0 6870.27 208.32 91.11 99.9
12 2 0 5558.30 165.03 58.63 137.7
14 2 0 3041.20 111.68 54.77 244.2
16 2 0 11509.89 237.54 102.08 321.4
18 2 0 2258.66 102.66 49.75 84.3
20 2 0 3207.61 137.31 58.87 254.2
22 2 0 517.08 108.98 33.26 287.2
24 2 0 1821.16 152.09 38.15 95.4
26 2 0 4065.16 650.16 58.03 257.7
28 2 0 829.32 719.15 30.67 189.4
30 2 0 3007.23 1386.56 43.02 170.6
1 3 0 16616.64 239.71 123.41 332.7
3 3 0 91230.60 2246.25 300.54 170.9
5 3 0 361588.41 6322.82 638.37 82.8
7 3 0 26665.79 477.96 148.03 250.8
9 3 0 28044.17 587.25 152.77 210.8
11 3 0 33386.92 707.34 184.94 140.4
13 3 0 32835.07 667.87 172.17 315.6
15 3 0 37954.24 743.27 186.46 192.5
17 3 0 6650.81 481.92 91.32 87.8
19 3 0 5558.33 163.64 70.76 276.3
21 3 0 15849.10 303.07 123.33 196.3
23 3 0 8030.36 235.78 90.27 105.3
25 3 0 2005.33 308.12 42.23 343.2
27 3 0 2835.30 554.72 53.83 194.3
29 3 0 2416.80 1276.75 45.77 52.2
0 4 0 30742.57 1407.77 183.58 180.0
2 4 0 55962.50 787.85 229.81 103.4
4 4 0 248137.61 6213.98 494.04 295.3
6 4 0 107389.46 1533.36 338.99 175.9
8 4 0 24175.72 407.87 178.41 62.4
10 4 0 72248.66 1375.66 270.59 288.1
12 4 0 100848.41 1947.22 310.47 217.1
14 4 0 46090.08 971.86 221.80 90.0
16 4 0 12062.23 275.63 109.33 313.5
18 4 0 25217.43 468.38 154.20 259.9
20 4 0 25331.29 404.35 153.91 54.6
22 4 0 12132.72 262.47 106.31 321.3
24 4 0 11543.97 285.31 108.00 208.9
26 4 0 9314.45 512.93 89.15 106.6
28 4 0 12674.92 775.37 105.68 344.8
1 5 0 9134.83 194.13 115.32 299.5
3 5 0 169101.69 2365.58 421.62 220.7
5 5 0 179603.17 3443.86 438.93 102.5
7 5 0 30239.52 461.14 169.86 320.5
9 5 0 17753.59 322.03 142.39 164.9
11 5 0 27080.67 478.41 173.66 66.5
13 5 0 26208.12 568.55 168.96 308.3
15 5 0 2431.12 134.95 58.97 238.1
17 5 0 10905.21 358.08 107.56 145.5
19 5 0 21509.12 475.47 147.56 23.7
21 5 0 28255.22 671.54 160.52 197.7
23 5 0 5782.03 210.13 78.89 95.1
25 5 0 6208.67 286.23 77.41 39.8
27 5 0 3428.00 579.93 69.53 204.0
0 6 0 4807.40 149.33 70.79 180.0
2 6 0 17079.83 649.71 118.75 236.0
4 6 0 216250.52 4081.86 501.87 40.5
6 6 0 5269.41 128.61 84.58 254.5
8 6 0 2680.74 81.88 41.32 267.3
10 6 0 4269.37 210.43 76.94 164.0
12 6 0 542.80 89.95 40.42 134.1
14 6 0 2920.07 149.14 53.45 59.0
16 6 0 5485.34 432.58 71.95 10.1
18 6 0 1317.03 655.18 34.87 104.8
20 6 0 1614.64 1441.08 40.44 69.7
22 6 0 14405.29 596.20 112.18 322.7
24 6 0 1035.92 181.90 39.31 339.6
26 6 0 1654.95 241.43 41.26 202.3
1 7 0 22016.47 307.05 161.02 81.1
3 7 0 130648.76 1361.01 363.40 359.6
5 7 0 113939.83 1585.71 317.80 205.6
7 7 0 19064.59 257.01 135.45 95.2
9 7 0 74793.59 1112.90 278.03 40.7
11 7 0 19812.34 331.29 147.02 227.0
13 7 0 7290.53 319.04 81.05 21.0
15 7 0 3597.31 834.65 60.38 284.9
17 7 0 24087.71 1107.25 144.78 261.8
19 7 0 20830.48 1339.30 142.99 152.8
21 7 0 2337.20 560.73 43.64 67.8
23 7 0 3538.87 734.41 61.44 19.5
25 7 0 3518.44 301.07 61.20 143.7
27 7 0 1193.13 423.09 37.86 62.1
0 8 0 23972.51 510.58 161.09 0.0
2 8 0 136401.58 1534.30 378.64 231.3
4 8 0 131000.32 1230.45 366.43 112.8
6 8 0 206045.95 2463.53 459.79 354.5
8 8 0 71156.55 858.51 272.96 231.5
10 8 0 43255.30 625.75 215.37 131.8
12 8 0 34513.96 873.51 192.65 344.6
14 8 0 4675.53 581.50 69.25 19.8
16 8 0 53170.57 1724.10 222.82 133.0
18 8 0 37021.92 2528.74 186.60 23.9
20 8 0 12403.18 715.61 108.43 303.3
22 8 0 14240.61 803.96 117.31 187.2
24 8 0 5641.29 984.27 71.09 65.4
26 8 0 11612.42 636.90 106.54 295.0
28 8 0 5179.56 594.95 80.15 165.4
1 9 0 26399.55 314.22 167.47 75.7
3 9 0 58479.97 581.64 264.87 326.3
5 9 0 12149.40 158.72 132.80 268.5
7 9 0 81808.39 899.44 308.79 101.4
9 9 0 8822.56 169.00 102.56 34.9
11 9 0 43858.98 666.86 215.61 233.9
13 9 0 28847.53 948.29 172.83 220.1
15 9 0 19609.64 1351.88 132.65 76.3
17 9 0 20822.66 1373.41 138.79 271.0
19 9 0 19448.82 1005.69 143.57 172.8
21 9 0 11097.08 1024.16 104.27 16.4
23 9 0 5370.56 908.33 73.24 291.7
25 9 0 15733.60 1766.27 116.22 142.1
27 9 0 6673.63 488.33 82.95 57.3
0 10 0 31060.66 491.43 160.97 180.0
2 10 0 84390.21 801.81 290.41 241.0
4 10 0 27178.04 286.41 163.87 49.5
6 10 0 4112.71 93.79 67.19 45.3
8 10 0 35704.26 409.27 192.65 268.3
10 10 0 627.04 194.08 26.52 104.5
12 10 0 9212.00 410.43 92.64 70.0
14 10 0 30387.96 891.68 167.75 42.5
16 10 0 16782.15 839.20 124.34 276.2
18 10 0 589.69 631.84 23.28 99.7
20 10 0 3500.16 812.39 59.17 201.6
22 10 0 441.36 797.42 22.44 221.9
24 10 0 2118.68 1392.82 44.25 327.1
28 10 0 534.82 474.92 31.45 200.7
1 11 0 29556.85 336.60 171.10 241.5
3 11 0 8180.73 115.34 95.84 198.6
5 11 0 13665.85 168.56 117.54 85.1
7 11 0 10365.48 162.15 106.27 303.0
9 11 0 39351.58 492.67 196.29 191.9
11 11 0 4026.00 186.51 64.76 106.4
13 11 0 9267.01 785.85 94.01 341.1
15 11 0 16607.00 843.87 129.85 207.5
17 11 0 7044.13 527.67 82.19 53.3
19 11 0 5332.76 1370.56 29.77 6.1
21 11 0 1352.42 696.19 48.40 221.2
23 11 0 8903.94 1153.51 87.04 61.1
25 11 0 1427.23 1264.84 48.79 313.0
0 12 0 9063.22 205.06 86.72 180.0
2 12 0 33458.13 352.22 186.32 58.1
4 12 0 62959.30 614.10 255.16 300.7
6 12 0 56631.25 627.14 238.56 227.1
8 12 0 60946.36 730.80 247.60 66.9
10 12 0 19638.05 415.01 136.97 333.3
12 12 0 46631.65 1359.43 211.97 216.2
14 12 0 23173.80 1091.61 151.65 98.4
16 12 0 25224.51 846.27 157.48 308.1
18 12 0 12115.62 550.63 104.62 167.6
20 12 0 12182.59 1121.97 107.51 124.3
22 12 0 6249.95 1196.83 89.03 316.5
24 12 0 17276.34 1482.39 115.36 217.7
1 13 0 32226.46 372.17 181.82 319.6
3 13 0 62024.25 610.69 253.17 206.8
5 13 0 62381.08 611.51 249.90 60.3
7 13 0 16034.59 221.91 129.71 318.7
9 13 0 16711.40 388.92 129.66 232.2
11 13 0 55568.78 1838.71 230.60 63.6
13 13 0 36498.75 1072.06 180.02 312.5
15 13 0 14170.48 758.81 124.31 200.5
17 13 0 10395.37 849.26 94.01 76.4
19 13 0 8073.61 1213.36 85.76 0.8
21 13 0 6240.27 1190.76 84.67 228.5
23 13 0 18706.04 1739.41 139.52 115.2
0 14 0 0.00 74.42 12.16 180.4
2 14 0 4417.27 108.51 73.19 107.1
4 14 0 6898.19 117.22 89.97 290.1
6 14 0 2187.58 78.48 57.48 220.2
8 14 0 3319.49 188.61 57.82 143.8
10 14 0 89570.25 1994.52 293.88 2.7
12 14 0 17566.22 627.42 130.17 133.6
14 14 0 3486.46 369.39 58.02 25.0
16 14 0 4744.60 828.17 70.39 314.4
18 14 0 648.10 634.37 23.83 3.6
20 14 0 2135.27 1044.95 52.04 109.4
22 14 0 4150.40 1356.49 78.74 344.2
1 15 0 16257.31 225.54 129.48 145.5
3 15 0 14651.70 192.66 121.69 60.9
5 15 0 8116.95 146.16 93.62 271.7
7 15 0 3540.17 140.41 57.39 106.9
9 15 0 18370.64 943.97 133.18 287.8
11 15 0 12607.72 714.58 110.30 156.4
13 15 0 12384.86 435.85 108.73 110.2
15 15 0 2504.78 472.54 48.14 45.3
17 15 0 1843.46 394.43 38.14 299.1
19 15 0 10793.84 1084.89 118.83 153.7
21 15 0 3280.88 1225.31 59.67 47.2
0 16 0 17689.71 347.85 143.83 0.0
2 16 0 32928.48 393.48 178.69 240.9
4 16 0 23616.49 279.47 160.36 142.7
6 16 0 38232.33 488.05 191.91 359.5
8 16 0 27257.51 714.95 162.41 242.3
10 16 0 34165.85 1090.76 184.64 167.8
12 16 0 16517.66 550.96 124.14 338.9
14 16 0 5806.19 397.84 73.38 259.2
16 16 0 8490.57 569.04 93.70 187.4
18 16 0 9527.82 904.24 93.67 24.3
20 16 0 8500.48 1094.65 104.20 270.7
22 16 0 4429.63 1242.70 99.35 146.3
1 17 0 29158.71 359.80 172.40 125.9
3 17 0 3625.67 109.14 61.51 28.8
5 17 0 36558.36 435.98 185.00 259.8
7 17 0 14463.00 333.50 121.25 149.2
9 17 0 26061.35 901.67 160.12 14.1
11 17 0 15498.40 533.90 124.41 264.2
13 17 0 7132.78 402.94 81.09 167.9
15 17 0 12995.02 667.97 114.48 41.7
19 17 0 647.42 1103.80 25.69 164.0
21 17 0 649.67 1179.36 54.03 34.2
0 18 0 15983.98 340.20 124.94 0.0
2 18 0 12409.93 212.27 116.11 238.5
4 18 0 18428.16 265.75 137.15 127.3
6 18 0 628.63 103.74 32.80 211.9
8 18 0 8187.72 463.69 94.57 216.9
10 18 0 7270.25 474.64 90.36 38.8
12 18 0 2756.20 349.62 51.84 162.7
14 18 0 1225.38 513.52 35.19 302.7
18 18 0 0.00 1192.86 13.27 25.0
1 19 0 0.00 98.72 8.30 147.7
3 19 0 0.00 84.01 16.60 89.3
5 19 0 1411.67 110.34 45.09 70.4
7 19 0 14964.69 304.82 125.29 313.0
9 19 0 6192.82 460.46 72.84 258.5
11 19 0 3254.73 299.03 59.59 88.5
13 19 0 10394.88 431.59 94.84 322.2
15 19 0 885.20 697.68 28.55 246.2
19 19 0 0.00 1346.73 18.38 27.1
0 20 0 2793.69 193.27 48.83 180.1
2 20 0 13328.35 260.51 112.02 48.1
4 20 0 8647.54 225.53 90.21 257.2
6 20 0 13752.84 272.50 115.02 192.6
8 20 0 38004.44 655.73 192.23 70.5
10 20 0 1353.82 414.68 35.32 333.1
12 20 0 12847.74 505.85 105.78 219.3
14 20 0 26958.33 912.29 151.61 72.9
16 20 0 2699.70 725.12 52.34 312.6
18 20 0 6761.24 1085.59 55.89 180.0
1 21 0 32579.90 1240.59 173.89 304.9
3 21 0 9825.19 389.21 92.64 177.8
5 21 0 9546.40 281.57 90.83 66.8
7 21 0 30415.96 492.40 176.07 311.7
9 21 0 5140.84 267.84 75.49 201.9
11 21 0 4202.74 520.06 61.10 74.1
13 21 0 21856.24 792.74 140.42 328.7
15 21 0 21537.69 717.26 140.48 187.5
17 21 0 10935.11 1181.00 84.80 106.2
0 22 0 13284.75 791.33 102.75 180.0
2 22 0 5651.43 597.68 72.19 117.0
4 22 0 10677.02 1230.69 102.95 332.7
6 22 0 15927.59 479.80 124.70 154.8
8 22 0 3829.57 209.03 63.87 89.1
10 22 0 4825.23 431.85 70.51 329.2
12 22 0 3836.24 694.29 58.17 172.0
14 22 0 8660.19 759.37 85.89 96.2
16 22 0 2125.27 1927.47 41.89 338.1
1 23 0 1498.11 502.74 40.57 82.8
3 23 0 6982.48 688.86 70.94 309.1
5 23 0 1389.41 689.70 21.46 357.3
7 23 0 915.95 252.63 28.43 218.8
9 23 0 271.21 201.50 17.60 69.1
11 23 0 0.00 337.82 6.17 247.8
13 23 0 207.42 725.58 13.25 270.1
15 23 0 3219.93 2154.03 44.06 23.0
2 24 0 5989.81 1146.15 73.39 209.2
4 24 0 14199.70 1372.52 116.74 121.9
6 24 0 13446.58 1282.06 113.78 345.4
8 24 0 6584.87 384.23 83.89 228.7
10 24 0 11310.48 408.86 105.07 148.4
12 24 0 3765.91 539.00 70.03 3.8
14 24 0 4846.62 2320.90 61.05 257.9
3 25 0 17008.97 1578.51 124.85 344.0
5 25 0 14663.37 1383.44 132.30 221.9
7 25 0 11366.36 1403.22 101.54 107.3
9 25 0 5423.57 596.60 85.26 17.8
11 25 0 12004.13 619.33 114.16 266.9
13 25 0 2751.79 665.63 52.27 139.6
15 25 0 6126.43 2721.36 74.20 39.6
6 26 0 5180.52 1326.13 73.86 356.9
10 26 0 3717.79 543.85 48.26 102.7
12 26 0 2272.52 694.30 42.78 317.9
-29 1 1 11302.90 1481.79 101.58 31.6
-27 1 1 3451.24 522.35 49.58 326.6
-25 1 1 3270.26 365.11 54.20 188.4
-23 1 1 1140.11 135.94 28.84 61.4
-21 1 1 14315.35 281.27 120.29 339.3
-19 1 1 3598.70 134.23 59.07 157.2
-17 1 1 11380.67 185.38 105.99 117.6
-15 1 1 34523.65 504.95 184.55 336.1
-13 1 1 24443.33 370.40 147.82 236.3
-11 1 1 23415.47 363.14 155.60 150.7
-9 1 1 10112.10 179.74 121.18 10.1
-7 1 1 584.53 62.84 36.27 310.7
-5 1 1 97284.50 1771.12 266.50 146.1
-3 1 1 42137.56 862.97 194.60 298.7
3 1 1 31132.80 1669.85 175.51 299.0
5 1 1 28213.26 1070.98 167.88 265.7
7 1 1 30310.41 1338.93 166.72 139.1
9 1 1 9730.64 314.08 102.38 33.5
11 1 1 31271.13 613.88 173.52 198.9
13 1 1 13512.57 371.74 107.51 161.0
15 1 1 13691.44 309.24 124.77 65.0
17 1 1 9455.23 211.08 99.13 263.0
19 1 1 3826.62 180.07 66.76 276.2
21 1 1 12922.08 239.64 111.20 358.1
23 1 1 8185.65 203.62 92.28 235.5
25 1 1 2231.99 315.04 45.54 111.9
27 1 1 12951.92 765.25 106.99 338.6
29 1 1 3105.92 1255.92 58.76 249.1
-30 2 1 10177.23 1314.18 101.78 292.3
-28 2 1 13789.76 521.62 107.26 189.1
-26 2 1 13676.80 473.74 107.11 58.5
-24 2 1 17232.20 460.54 126.94 301.2
-22 2 1 15209.27 301.58 124.29 202.2
-20 2 1 21091.43 374.32 140.64 87.0
-18 2 1 16031.94 245.65 112.88 3.3
-16 2 1 23772.67 401.02 160.34 200.1
-14 2 1 20415.47 324.37 140.56 90.4
-12 2 1 80664.08 1196.89 281.98 355.1
-10 2 1 41348.18 828.41 203.53 185.5
-8 2 1 101700.24 1807.54 337.89 120.4
-6 2 1 50416.12 773.17 248.24 80.2
-4 2 1 109210.91 3121.63 360.73 230.2
-2 2 1 120432.95 2275.86 354.35 106.9
2 2 1 90717.68 2249.06 316.68 246.0
4 2 1 83513.02 3505.88 297.80 77.3
6 2 1 36154.09 794.69 201.75 37.4
8 2 1 91841.33 1697.83 300.52 238.2
10 2 1 20806.48 481.57 148.92 142.8
12 2 1 82331.26 1540.12 277.59 350.4
14 2 1 30796.39 701.47 171.22 277.5
16 2 1 38001.62 612.01 191.33 165.3
18 2 1 4480.24 137.79 60.55 334.1
20 2 1 20553.42 368.94 140.67 276.6
22 2 1 12466.98 249.05 105.98 146.7
24 2 1 14007.98 336.06 111.66 5.8
26 2 1 18643.99 453.54 135.51 237.8
28 2 1 10288.99 496.66 92.54 121.0
30 2 1 5936.97 1479.10 72.32 4.5
-27 3 1 11823.92 663.22 103.81 317.3
-25 3 1 11738.82 395.80 97.91 206.3
-23 3 1 10203.87 288.37 100.93 44.8
-21 3 1 11202.28 251.61 103.07 26.5
-19 3 1 8776.76 197.16 96.49 199.3
-17 3 1 9895.44 202.81 103.87 63.8
-15 3 1 6619.90 184.44 85.55 322.3
-13 3 1 19177.46 414.58 142.17 244.8
-11 3 1 56239.82 1048.67 238.69 116.6
-9 3 1 25842.89 511.73 154.11 7.9
-7 3 1 5018.14 139.87 64.80 272.7
-5 3 1 104807.19 2973.54 327.95 145.6
-3 3 1 4690.41 106.74 53.61 350.9
-1 3 1 73973.39 1449.45 263.30 208.1
1 3 1 92203.09 959.88 319.33 158.9
3 3 1 21253.65 1001.99 143.12 70.8
5 3 1 21949.66 510.03 153.69 241.8
7 3 1 14343.50 326.94 123.68 278.4
9 3 1 8385.98 272.54 86.70 42.7
11 3 1 61049.45 1187.31 251.28 230.0
13 3 1 23491.47 523.20 155.37 147.6
15 3 1 7325.97 259.38 88.14 76.4
17 3 1 13671.11 374.34 106.10 334.0
19 3 1 21287.81 351.91 140.51 160.3
21 3 1 11869.66 233.10 114.94 327.1
23 3 1 1021.54 113.32 33.12 302.7
25 3 1 10337.45 383.94 101.76 110.5
27 3 1 13479.54 723.89 110.37 7.0
29 3 1 6201.39 1349.71 73.82 278.5
-28 4 1 4934.08 1011.83 62.29 204.2
-26 4 1 1551.60 341.65 43.90 135.1
-24 4 1 223.87 164.68 11.07 175.3
-22 4 1 313.77 107.64 21.80 182.4
-20 4 1 3713.46 136.65 60.06 148.0
-18 4 1 7716.62 177.87 88.67 176.8
-16 4 1 4441.67 147.49 73.87 149.8
-14 4 1 12406.02 318.79 113.07 272.1
-12 4 1 41458.18 843.38 198.31 9.6
-10 4 1 18891.12 462.57 142.39 197.0
-8 4 1 6169.51 134.09 83.53 117.8
-6 4 1 103269.20 1436.02 352.19 80.4
-4 4 1 85537.66 1575.10 287.66 238.9
-2 4 1 212622.95 3812.47 461.47 68.8
0 4 1 21903.68 254.50 133.54 201.4
2 4 1 1411.35 37.28 22.68 199.8
4 4 1 23386.30 1170.51 166.98 170.6
6 4 1 7796.10 232.31 100.59 153.9
8 4 1 25785.75 527.82 153.82 25.8
10 4 1 30588.94 697.92 167.94 113.8
12 4 1 843.78 100.72 16.50 134.5
14 4 1 3840.17 149.55 65.51 35.3
16 4 1 10972.83 301.45 107.68 213.2
18 4 1 10541.32 265.51 111.82 92.8
20 4 1 4707.98 141.52 79.26 211.6
22 4 1 542.49 94.12 32.87 231.6
24 4 1 922.21 132.96 32.10 203.3
26 4 1 568.21 246.77 23.29 218.6
28 4 1 663.36 787.51 39.18 123.7
-27 5 1 3387.96 437.37 61.93 76.6
-25 5 1 4260.55 229.60 59.43 357.9
-23 5 1 12093.71 343.60 105.15 277.5
-21 5 1 491.06 130.33 23.95 185.8
-19 5 1 9717.80 355.13 99.24 346.6
-17 5 1 5812.34 190.28 73.71 287.0
-15 5 1 17123.29 327.71 133.47 244.8
-13 5 1 15074.08 318.40 121.62 15.0
-11 5 1 22214.73 403.08 151.81 67.7
-9 5 1 44506.85 650.72 206.08 167.6
-7 5 1 89368.59 1283.48 295.45 358.2
-5 5 1 14622.20 343.52 131.49 218.8
-3 5 1 54567.27 760.63 213.21 195.0
-1 5 1 121082.83 3814.29 345.25 62.8
1 5 1 227548.45 2449.39 493.35 13.5
3 5 1 23825.78 374.78 122.68 191.2
7 5 1 63408.61 999.02 249.03 312.6
9 5 1 7689.21 224.51 89.53 90.7
11 5 1 15097.53 402.72 124.16 119.7
13 5 1 20560.51 513.04 139.00 324.4
15 5 1 10187.12 270.66 100.39 104.9
17 5 1 1677.99 177.15 47.27 115.2
19 5 1 15596.95 377.25 124.18 12.8
21 5 1 2484.91 132.19 55.90 109.7
23 5 1 16037.90 334.89 123.06 59.2
25 5 1 6336.76 239.87 80.17 330.1
27 5 1 976.34 437.32 29.50 216.0
-28 6 1 5644.93 595.96 82.05 351.9
-26 6 1 1340.12 255.30 39.26 230.2
-24 6 1 7210.10 325.79 87.95 104.7
-22 6 1 14891.49 870.87 111.97 354.7
-20 6 1 30264.95 1661.58 173.40 240.3
-18 6 1 26618.54 1043.35 165.15 139.6
-16 6 1 3293.23 505.19 55.82 52.4
-14 6 1 63004.76 1168.12 249.15 307.1
-12 6 1 11179.08 234.69 109.78 236.0
-10 6 1 24720.21 410.60 170.47 32.0
-8 6 1 79451.81 1151.44 289.84 287.7
-6 6 1 35808.27 443.69 183.13 154.0
-4 6 1 85234.97 1145.47 305.22 41.8
-2 6 1 48829.05 699.07 234.55 311.7
0 6 1 151165.97 1939.82 387.99 192.1
2 6 1 8568.76 118.79 82.43 44.1
4 6 1 80688.11 1151.48 314.54 286.1
6 6 1 83702.82 1124.96 300.64 175.7
8 6 1 39782.27 656.03 194.59 24.3
10 6 1 37914.83 926.77 199.42 35.6
12 6 1 2655.88 302.60 58.57 288.7
14 6 1 28282.69 521.09 168.85 28.3
16 6 1 5713.62 454.95 76.90 358.5
18 6 1 33545.14 907.10 179.19 215.1
20 6 1 17340.61 836.48 135.86 75.4
22 6 1 27194.92 696.12 164.12 314.9
24 6 1 3265.99 216.25 57.68 183.2
26 6 1 3475.10 292.00 49.66 102.2
-27 7 1 3922.10 299.32 69.51 126.5
-25 7 1 2828.14 292.80 48.18 329.7
-23 7 1 6483.06 622.07 86.08 248.8
-21 7 1 42630.38 1373.79 203.46 109.5
-19 7 1 3585.30 1511.18 60.43 43.6
-17 7 1 21495.06 1082.76 143.62 279.6
-15 7 1 12951.23 682.82 117.72 164.8
-13 7 1 16497.19 564.17 128.79 47.1
-11 7 1 50099.11 691.15 220.07 350.0
-9 7 1 14546.74 263.47 121.07 173.8
-7 7 1 133100.70 1446.92 371.69 23.8
-5 7 1 82704.55 1005.64 291.74 285.5
-3 7 1 7545.96 143.40 93.47 196.7
-1 7 1 15377.39 242.46 135.98 43.0
1 7 1 94183.11 1119.25 322.69 295.2
3 7 1 14294.58 164.40 125.89 159.0
5 7 1 53759.41 644.96 217.62 28.2
7 7 1 48323.87 577.45 219.64 295.0
9 7 1 2057.89 135.97 45.77 234.9
11 7 1 14.38 81.58 8.81 217.8
13 7 1 676.13 169.95 30.51 268.6
15 7 1 6444.29 669.79 79.79 191.4
17 7 1 15846.90 840.59 124.23 70.7
19 7 1 9978.64 887.11 97.46 236.9
21 7 1 31057.15 817.10 172.50 220.5
23 7 1 6158.52 624.62 80.60 75.6
25 7 1 0.00 261.21 10.95 10.5
27 7 1 5816.00 385.86 78.78 214.3
-28 8 1 14.61 453.32 21.37 304.5
-26 8 1 1386.96 260.61 39.86 350.7
-24 8 1 2065.80 792.87 58.43 161.7
-22 8 1 4712.05 548.92 70.35 36.0
-20 8 1 5262.34 791.59 75.87 211.1
-18 8 1 2694.73 1290.43 48.31 101.3
-16 8 1 4803.82 850.58 66.16 2.9
-14 8 1 18147.07 848.39 139.06 231.8
-12 8 1 5856.67 277.02 73.94 226.9
-10 8 1 51765.92 725.71 237.66 102.4
-8 8 1 8833.36 147.05 97.96 139.6
-6 8 1 9643.99 157.35 108.46 152.7
-4 8 1 10311.10 136.95 106.00 251.7
-2 8 1 22953.56 294.03 154.11 134.8
0 8 1 124880.04 1472.23 364.37 167.8
2 8 1 18039.96 206.28 140.18 252.5
4 8 1 38584.57 426.07 198.74 208.6
6 8 1 583.71 42.75 28.01 48.0
8 8 1 4260.54 116.28 70.24 267.5
10 8 1 1277.37 69.21 43.58 241.8
12 8 1 5741.31 507.10 79.66 349.9
14 8 1 31376.05 930.88 180.10 115.9
16 8 1 1559.91 487.80 40.17 271.0
18 8 1 976.00 790.11 32.69 344.3
20 8 1 375.48 761.72 19.55 124.6
22 8 1 549.12 737.05 24.79 277.8
24 8 1 929.26 1206.50 37.62 153.0
26 8 1 480.85 365.75 24.54 0.2
28 8 1 1078.53 535.94 37.37 26.2
-27 9 1 2663.41 306.36 54.33 316.2
-25 9 1 5429.65 1024.59 67.64 121.3
-23 9 1 0.00 799.15 31.38 330.2
-21 9 1 5272.43 569.88 82.18 334.2
-19 9 1 5941.39 642.18 68.38 158.5
-17 9 1 21023.64 2389.15 140.34 136.0
-15 9 1 36072.72 1189.85 183.22 343.9
-13 9 1 3361.65 643.90 55.43 205.8
-11 9 1 12058.46 277.25 121.79 131.8
-9 9 1 4597.12 129.73 58.38 30.7
-7 9 1 39976.07 503.86 203.18 278.1
-5 9 1 55035.19 647.09 235.78 121.5
-3 9 1 10529.02 137.41 96.02 318.6
-1 9 1 28933.99 373.50 161.88 262.9
1 9 1 11166.87 155.98 107.36 347.8
3 9 1 188.12 32.13 10.59 111.2
5 9 1 77527.97 776.36 274.95 303.7
7 9 1 23720.28 261.67 153.42 114.3
9 9 1 13760.56 229.68 114.53 289.9
11 9 1 27947.31 546.61 162.99 229.2
13 9 1 3161.15 654.15 55.96 124.2
15 9 1 6276.21 443.59 79.33 331.7
17 9 1 39789.82 1525.65 198.28 223.4
19 9 1 10094.22 652.57 107.28 193.0
21 9 1 9284.20 794.69 88.95 6.9
23 9 1 6006.93 941.42 60.49 322.3
25 9 1 9448.12 1334.07 76.71 191.6
-24 10 1 9856.22 1010.37 101.36 337.1
-22 10 1 2743.21 741.98 67.50 220.0
-20 10 1 18196.14 761.06 134.29 99.7
-18 10 1 28193.18 1107.13 158.25 316.1
-16 10 1 41807.08 1290.89 201.59 224.1
-14 10 1 46945.93 1353.62 214.98 84.4
-12 10 1 32617.83 1041.52 177.00 296.6
-10 10 1 31317.59 421.84 180.54 249.3
-8 10 1 37430.06 485.78 194.47 108.8
-6 10 1 65741.30 726.35 262.02 8.3
-4 10 1 45702.62 485.45 220.73 205.0
-2 10 1 119042.08 1250.26 346.92 165.7
0 10 1 59505.08 722.41 244.14 341.5
2 10 1 21052.95 244.50 146.00 165.2
4 10 1 21558.34 273.80 148.52 155.2
6 10 1 27078.53 347.39 156.41 25.7
8 10 1 33655.13 385.77 187.08 245.6
10 10 1 43142.12 546.26 207.17 105.8
12 10 1 40981.45 1079.85 194.03 50.6
14 10 1 17254.82 698.15 124.28 326.2
16 10 1 32485.40 865.57 174.98 136.2
18 10 1 20437.15 879.32 137.55 27.5
20 10 1 14836.64 979.90 113.33 245.5
22 10 1 8211.64 854.32 92.95 151.0
24 10 1 14693.44 1535.85 116.12 357.1
28 10 1 3615.76 515.78 57.39 138.8
-25 11 1 14009.15 1722.67 124.09 178.7
-23 11 1 11314.50 1413.10 108.30 104.5
-21 11 1 5389.87 773.45 77.73 337.6
-19 11 1 9842.11 930.10 94.88 219.2
-17 11 1 34436.23 1370.01 176.22 82.4
-15 11 1 21649.60 795.14 143.73 28.2
-13 11 1 18412.46 695.25 133.16 211.2
-11 11 1 14130.18 402.63 125.64 77.1
-9 11 1 49449.02 626.26 237.00 359.9
-7 11 1 62440.17 720.77 254.72 203.2
-5 11 1 25472.71 268.50 165.00 88.5
-3 11 1 57665.24 600.96 247.84 1.0
-1 11 1 19208.52 235.60 141.51 213.9
1 11 1 34428.29 386.97 194.31 103.6
3 11 1 57332.34 553.60 242.48 329.8
5 11 1 21282.10 265.55 154.42 274.8
7 11 1 28853.61 341.98 176.62 153.1
9 11 1 53713.05 631.85 236.50 352.7
11 11 1 13946.73 520.52 113.23 314.4
13 11 1 20227.29 719.15 139.03 178.1
15 11 1 1573.97 583.76 41.08 274.5
17 11 1 9165.01 513.53 92.95 247.4
19 11 1 16800.95 1716.48 115.60 115.9
21 11 1 2789.60 1146.31 59.25 24.2
23 11 1 5267.94 1537.20 65.54 230.7
-24 12 1 4177.55 1574.08 53.43 287.3
-22 12 1 2788.02 914.34 52.44 225.4
-20 12 1 442.83 727.88 19.97 120.4
-18 12 1 13371.52 799.41 112.71 269.0
-16 12 1 20694.77 657.55 139.28 243.1
-14 12 1 10984.27 670.77 102.88 146.8
-12 12 1 7078.07 465.56 85.93 48.2
-10 12 1 8567.95 330.01 96.69 245.0
-8 12 1 11438.03 190.97 106.74 56.1
-6 12 1 9356.48 135.30 94.54 349.4
-4 12 1 23063.46 264.48 159.37 185.1
-2 12 1 23278.48 254.84 156.90 92.6
0 12 1 28565.87 329.97 171.05 320.7
2 12 1 2370.82 60.38 45.08 115.0
4 12 1 26502.36 279.58 161.99 135.0
6 12 1 914.32 46.00 37.95 18.5
8 12 1 18154.10 242.86 140.30 20.8
10 12 1 9410.52 243.10 97.99 130.7
12 12 1 18370.04 504.41 133.61 96.1
14 12 1 102.08 416.30 10.24 111.0
16 12 1 4866.25 566.62 66.98 36.4
18 12 1 11091.25 922.53 102.06 43.8
20 12 1 3524.11 754.65 48.30 235.4
22 12 1 183.67 1109.57 17.38 98.9
24 12 1 1733.31 1155.80 45.36 96.1
-23 13 1 11.47 1121.82 3.71 301.2
-21 13 1 2582.96 771.84 49.08 165.5
-19 13 1 4078.81 956.07 46.07 45.8
-17 13 1 1909.83 875.34 44.04 47.3
-15 13 1 3526.41 623.45 60.43 91.9
-13 13 1 39523.93 1644.72 194.92 352.0
-11 13 1 10610.70 534.22 101.95 267.6
-9 13 1 9880.22 241.30 106.55 217.2
-7 13 1 20559.38 252.80 143.88 66.0
-5 13 1 9331.63 141.74 92.11 342.4
-3 13 1 3588.26 81.79 69.53 177.0
-1 13 1 2244.31 78.01 48.11 154.8
1 13 1 10141.19 158.70 105.49 310.0
3 13 1 19211.90 216.36 135.60 177.6
5 13 1 7607.54 121.70 89.24 29.5
7 13 1 9511.72 151.63 100.25 291.6
9 13 1 5334.45 190.13 65.37 126.3
11 13 1 397.74 277.09 19.90 356.7
13 13 1 26692.34 819.81 160.52 337.5
15 13 1 16825.04 702.06 116.06 175.9
17 13 1 72.83 795.18 9.18 92.3
19 13 1 458.32 871.55 31.52 346.2
21 13 1 582.89 766.56 9.08 241.8
23 13 1 0.00 1152.60 22.25 105.2
-22 14 1 934.93 1081.23 69.59 353.8
-20 14 1 16518.91 1360.75 126.32 268.8
-18 14 1 953.76 568.12 24.79 126.0
-16 14 1 9106.50 547.54 92.61 45.1
-14 14 1 33317.22 827.38 189.39 268.3
-12 14 1 77162.45 2574.56 272.42 161.6
-10 14 1 46114.57 982.05 210.41 59.7
-8 14 1 14986.91 303.90 124.79 311.6
-6 14 1 40520.88 476.74 203.59 164.2
-4 14 1 39351.81 404.96 202.06 27.9
-2 14 1 27484.55 329.32 167.85 253.4
0 14 1 34889.89 402.92 191.63 171.4
2 14 1 27672.41 332.53 170.75 73.9
4 14 1 42502.71 432.97 200.27 292.4
6 14 1 20480.27 278.11 147.25 146.3
8 14 1 5920.46 191.83 72.11 318.9
10 14 1 5724.60 353.87 76.29 274.1
12 14 1 18975.66 722.86 138.96 179.7
14 14 1 26899.71 704.36 152.57 70.4
16 14 1 6696.07 715.76 72.49 290.2
18 14 1 7338.75 684.19 76.81 221.3
20 14 1 4172.58 975.72 78.17 65.1
22 14 1 1864.50 1171.52 77.92 336.2
-23 15 1 1899.22 1225.31 72.78 251.8
-21 15 1 17802.77 1467.85 139.26 143.5
-19 15 1 3235.84 1028.57 67.14 357.5
-17 15 1 1890.42 419.99 49.18 327.8
-15 15 1 10025.22 650.44 97.28 149.2
-13 15 1 22875.60 808.31 151.45 33.5
-11 15 1 90889.05 2071.62 297.12 275.5
-9 15 1 12661.54 531.70 110.72 134.4
-7 15 1 33227.30 532.22 183.02 69.3
-5 15 1 31854.25 363.57 181.23 275.6
-3 15 1 45261.15 472.84 221.55 161.4
-1 15 1 18636.43 247.45 140.73 51.1
1 15 1 20354.41 265.06 145.88 282.9
3 15 1 52179.34 538.85 227.42 173.7
5 15 1 24622.83 296.76 162.62 57.5
7 15 1 28211.81 385.69 170.91 278.1
9 15 1 12862.40 464.25 115.83 260.7
11 15 1 16263.99 569.28 130.15 65.8
13 15 1 6951.46 398.11 82.38 295.6
15 15 1 6896.48 827.33 72.42 211.5
17 15 1 1600.90 471.16 33.61 35.7
19 15 1 5822.07 1090.67 81.84 322.9
21 15 1 7602.72 1261.60 92.49 200.3
-22 16 1 2780.73 1201.16 83.49 34.8
-20 16 1 441.21 1094.81 25.79 295.9
-18 16 1 342.83 972.48 24.84 30.3
-16 16 1 4277.52 337.29 76.56 89.2
-14 16 1 7210.70 620.30 83.21 187.8
-12 16 1 22787.17 708.33 147.62 126.7
-10 16 1 5853.24 742.80 75.75 44.5
-8 16 1 4604.78 278.69 64.45 336.8
-6 16 1 9610.70 191.66 102.59 184.0
-4 16 1 4357.13 104.72 70.56 45.0
-2 16 1 3301.96 103.27 62.63 350.9
0 16 1 157.90 66.09 20.67 20.5
2 16 1 6049.35 148.20 79.94 313.9
4 16 1 2384.61 75.76 51.43 287.3
6 16 1 8784.49 180.75 91.29 178.9
8 16 1 4530.43 296.82 67.51 137.3
10 16 1 6737.81 365.68 86.31 341.3
12 16 1 6547.84 348.09 81.90 209.2
14 16 1 3564.21 513.88 56.79 147.4
16 16 1 1692.33 458.06 31.19 281.3
18 16 1 5431.70 970.10 61.89 352.7
20 16 1 472.39 977.52 40.19 214.8
-21 17 1 0.00 1151.40 42.00 306.9
-19 17 1 2505.95 934.01 68.85 193.7
-15 17 1 2273.90 448.62 46.49 306.4
-13 17 1 1306.79 310.79 40.40 280.9
-11 17 1 5777.83 611.26 77.21 102.3
-9 17 1 25384.72 932.32 165.35 308.8
-7 17 1 8998.77 283.06 86.29 168.7
-5 17 1 4526.84 122.24 72.27 170.9
-3 17 1 355.42 89.72 4.96 70.6
-1 17 1 9145.66 175.67 95.45 160.8
1 17 1 1613.89 82.06 45.38 151.2
3 17 1 1789.39 86.84 48.88 350.2
5 17 1 2422.69 85.97 51.05 234.3
7 17 1 2414.97 140.51 50.79 107.2
9 17 1 2152.45 308.32 53.14 8.6
11 17 1 3716.53 373.02 64.86 257.8
13 17 1 6106.10 372.80 79.66 93.6
15 17 1 861.93 417.43 22.47 77.0
19 17 1 13137.73 1338.51 123.97 109.5
-18 18 1 2050.45 1243.47 52.55 325.2
-14 18 1 10824.20 529.30 99.81 108.1
-12 18 1 3058.66 297.20 56.46 6.5
-10 18 1 50295.67 1345.01 226.18 208.4
-8 18 1 39016.35 1177.99 193.00 96.7
-6 18 1 25360.53 480.86 162.65 315.6
-4 18 1 16507.16 249.97 130.86 223.5
-2 18 1 8811.89 182.52 93.71 67.1
0 18 1 23268.85 310.68 151.23 340.0
2 18 1 9313.37 187.84 99.01 245.0
4 18 1 5618.56 148.29 76.23 136.0
6 18 1 17627.67 358.76 130.77 36.5
8 18 1 1781.23 240.23 42.43 236.2
10 18 1 29753.28 785.89 163.28 136.3
12 18 1 7408.33 404.08 83.66 37.7
14 18 1 11442.57 538.30 108.85 269.7
16 18 1 5150.12 922.47 53.61 157.2
18 18 1 6992.48 1578.82 81.78 358.2
20 18 1 0.00 1010.90 31.82 234.3
-19 19 1 1266.28 1303.94 61.98 232.5
-17 19 1 9393.20 1113.93 98.01 83.9
-15 19 1 18277.87 1096.32 127.16 319.1
-13 19 1 12841.63 454.89 109.73 245.6
-11 19 1 4788.13 306.89 67.68 102.0
-9 19 1 61793.35 1569.54 243.23 340.2
-7 19 1 39171.59 542.56 194.75 250.1
-5 19 1 10272.40 211.71 98.45 105.8
-3 19 1 9873.15 206.69 105.64 354.4
-1 19 1 9151.14 195.18 100.95 217.6
1 19 1 17419.07 264.28 123.31 101.6
3 19 1 12496.33 223.79 110.86 331.8
5 19 1 1760.71 120.85 42.67 287.2
7 19 1 5270.25 167.56 75.37 85.3
9 19 1 24354.01 748.03 152.17 358.0
11 19 1 100.06 318.84 10.06 226.3
13 19 1 2713.34 428.09 50.51 155.3
15 19 1 13698.30 764.88 118.54 27.5
17 19 1 6109.45 1035.68 72.55 244.2
-18 20 1 9707.27 1190.54 80.58 314.6
-16 20 1 11520.15 967.43 101.39 185.7
-14 20 1 2868.74 673.33 44.37 91.9
-12 20 1 3989.14 367.87 61.87 355.6
-10 20 1 3336.16 422.79 57.29 211.8
-8 20 1 18716.65 467.96 125.14 122.5
-6 20 1 2597.90 123.09 51.58 310.2
-4 20 1 1318.55 105.49 39.09 297.0
-2 20 1 4742.45 163.51 71.95 61.0
0 20 1 12615.46 304.69 115.60 322.2
2 20 1 14020.87 260.55 111.22 279.2
4 20 1 3016.38 115.89 59.63 306.5
6 20 1 7555.79 268.40 88.15 69.8
8 20 1 8482.70 301.96 97.75 221.4
10 20 1 883.50 378.42 25.42 152.7
12 20 1 698.97 318.25 32.04 299.4
14 20 1 772.32 608.81 25.89 281.1
16 20 1 8130.84 749.91 82.71 165.8
18 20 1 1831.92 1188.86 37.78 338.6
-17 21 1 611.52 963.43 25.00 278.0
-15 21 1 3885.66 649.87 58.50 207.5
-13 21 1 2409.98 547.04 43.83 38.6
-11 21 1 3121.96 450.47 50.17 107.1
-9 21 1 1690.87 237.68 47.92 211.4
-7 21 1 3696.50 193.59 54.22 24.9
-5 21 1 2674.80 136.30 56.78 299.7
-3 21 1 3807.53 193.53 61.58 192.3
-1 21 1 3808.20 284.88 54.69 97.6
1 21 1 433.86 859.29 32.17 258.6
3 21 1 2655.11 222.62 56.44 111.4
5 21 1 4456.61 174.47 71.03 14.5
7 21 1 5291.35 233.62 73.94 6.9
9 21 1 506.80 314.62 25.66 180.6
11 21 1 1777.00 456.66 49.68 194.9
13 21 1 4614.08 614.07 56.63 302.3
15 21 1 4543.51 668.95 67.60 104.3
17 21 1 394.65 871.22 23.77 40.7
-16 22 1 7449.88 1289.53 101.46 30.9
-14 22 1 18665.59 1187.46 132.27 278.8
-12 22 1 3817.30 532.09 59.36 174.5
-10 22 1 424.04 297.68 22.19 26.1
-8 22 1 8505.87 369.42 85.03 280.4
-6 22 1 12757.35 444.85 113.31 171.2
-4 22 1 17815.13 828.94 127.24 51.5
-2 22 1 16580.29 863.45 123.63 275.7
0 22 1 23477.95 775.57 152.59 172.4
2 22 1 9959.49 692.89 99.65 73.0
4 22 1 10456.29 1078.46 91.46 249.7
6 22 1 10890.54 442.02 89.36 188.7
8 22 1 10025.56 315.56 97.24 88.7
10 22 1 85.35 333.78 14.56 350.4
12 22 1 5369.48 568.46 63.26 177.9
14 22 1 10452.36 883.68 102.20 37.6
16 22 1 5793.41 2040.05 74.47 318.9
-15 23 1 15051.47 2109.48 120.21 151.6
-13 23 1 22702.38 1322.98 132.90 43.2
-11 23 1 5481.71 441.44 78.41 287.8
-9 23 1 12337.54 421.90 111.24 132.7
-7 23 1 12882.40 533.01 112.71 72.3
-5 23 1 35290.98 1953.29 184.15 296.7
-3 23 1 26998.04 1588.92 160.63 148.1
-1 23 1 10698.41 777.42 99.26 54.0
1 23 1 8957.86 799.18 89.95 318.3
3 23 1 15788.20 1075.80 121.33 209.8
5 23 1 26579.75 1012.35 155.23 40.5
7 23 1 16658.78 618.44 119.72 263.7
9 23 1 7089.65 354.26 83.09 238.0
11 23 1 4707.68 477.02 61.80 54.3
13 23 1 13427.19 732.24 108.64 284.2
-14 24 1 1674.97 515.81 41.52 279.8
-12 24 1 5671.02 509.35 76.81 169.6
-10 24 1 1166.41 242.07 38.98 22.8
-8 24 1 3587.53 316.61 53.20 317.6
-6 24 1 7099.35 1073.18 87.05 195.4
-4 24 1 19218.98 1423.36 131.06 61.7
2 24 1 7811.71 1098.12 91.49 130.1
4 24 1 4567.14 1081.61 71.14 271.8
6 24 1 11303.49 1137.08 101.34 137.0
8 24 1 0.00 394.65 15.21 69.6
10 24 1 517.93 304.02 22.78 16.7
12 24 1 4308.36 432.19 76.98 159.7
14 24 1 612.92 2204.99 45.44 58.5
16 24 1 0.00 2614.50 29.66 29.2
-13 25 1 1308.57 567.06 43.86 162.8
-11 25 1 2414.02 330.76 54.15 81.0
-9 25 1 118.34 481.22 26.03 266.3
-7 25 1 246.51 1070.32 30.63 204.0
-5 25 1 103.27 1073.92 13.70 326.0
5 25 1 1202.58 1081.87 54.15 24.9
7 25 1 1725.74 1182.02 32.93 119.2
9 25 1 1834.42 509.36 39.83 351.2
11 25 1 1005.84 336.16 30.37 237.2
13 25 1 252.84 587.55 25.44 183.7
15 25 1 3199.35 2748.17 29.65 344.5
-12 26 1 8238.20 995.61 80.60 331.3
-10 26 1 7714.48 865.68 94.55 227.7
6 26 1 7524.33 1366.47 71.17 349.6
10 26 1 6404.15 630.44 80.33 113.5
12 26 1 2297.30 706.93 58.96 354.4
-28 0 2 11276.41 904.72 85.23 349.9
-26 0 2 2609.45 1199.65 48.55 203.8
-24 0 2 19309.82 838.81 137.77 99.6
-22 0 2 18976.82 450.89 140.16 35.8
-20 0 2 5749.29 268.67 81.65 210.4
-18 0 2 18215.88 391.82 141.04 154.1
-16 0 2 44743.01 925.54 221.77 9.5
-14 0 2 57155.01 1151.83 235.49 258.6
-12 0 2 68806.87 1164.36 269.78 238.8
-10 0 2 50558.87 916.64 216.35 74.4
-8 0 2 9744.11 277.70 98.47 220.9
-6 0 2 187652.58 7533.96 432.75 143.2
-4 0 2 162909.77 2920.10 421.12 349.4
2 0 2 1262.89 69.06 29.30 332.6
4 0 2 8342.50 600.62 92.58 34.4
6 0 2 60836.57 4054.98 273.31 98.9
8 0 2 5839.85 534.24 91.26 139.5
10 0 2 121911.94 6350.43 332.36 251.3
14 0 2 28009.38 754.30 167.00 77.1
16 0 2 16993.23 515.64 128.50 337.5
18 0 2 3417.03 195.07 52.28 140.7
20 0 2 8238.15 300.91 95.35 28.1
22 0 2 34119.94 625.30 178.87 305.7
24 0 2 14085.32 498.53 113.26 194.8
26 0 2 13256.20 785.74 108.78 4.6
28 0 2 5623.20 905.05 66.66 269.8
-29 1 2 3618.58 1168.27 45.00 234.1
-27 1 2 14329.25 729.00 113.70 106.8
-25 1 2 13987.01 673.18 120.05 304.6
-23 1 2 14933.40 328.16 116.26 257.4
-21 1 2 22282.99 365.60 148.44 120.0
-19 1 2 4025.87 134.15 67.41 66.0
-17 1 2 24892.05 362.24 154.43 251.4
-15 1 2 20027.63 293.98 147.87 129.4
-13 1 2 75708.23 993.90 276.54 61.3
-11 1 2 2695.82 76.05 37.51 272.1
-9 1 2 55917.10 977.32 240.47 147.9
-7 1 2 103700.49 1504.44 329.38 39.8
-5 1 2 20291.36 284.43 165.04 80.2
-3 1 2 2670.92 9.76 99.97 164.2
3 1 2 11629.84 365.12 105.41 118.8
5 1 2 79638.73 2604.87 279.94 68.4
7 1 2 26504.70 1207.33 145.52 335.9
9 1 2 128991.90 4736.41 368.21 140.6
11 1 2 29040.55 1759.74 88.20 68.0
13 1 2 19868.16 546.59 150.97 292.2
15 1 2 9648.00 327.45 98.96 215.8
19 1 2 15389.94 247.79 125.99 252.4
21 1 2 14017.13 254.73 117.21 205.2
23 1 2 13278.15 292.11 107.75 73.7
25 1 2 11345.75 511.73 105.68 308.9
27 1 2 5739.74 630.62 73.95 141.8
29 1 2 1298.57 1250.28 42.64 65.8
-28 2 2 1422.84 666.71 32.58 48.8
-26 2 2 1491.01 523.25 32.21 145.9
-24 2 2 4637.52 279.71 58.33 89.5
-22 2 2 120.24 96.40 18.11 216.7
-20 2 2 1640.91 105.66 41.00 324.9
-18 2 2 1320.59 85.60 38.24 301.1
-16 2 2 8029.36 179.13 95.15 212.0
-14 2 2 5968.87 151.01 81.25 309.2
-12 2 2 29158.55 461.01 167.35 309.2
-10 2 2 11467.17 214.03 115.01 11.8
-8 2 2 2748.94 80.07 62.95 2.6
-6 2 2 28081.00 615.45 170.49 301.8
-4 2 2 143019.38 4078.92 376.21 139.6
-2 2 2 12839.76 459.28 120.41 312.1
0 2 2 330.34 11.73 49.71 46.4
2 2 2 11322.93 344.09 95.86 233.9
4 2 2 117876.59 4156.11 354.48 300.7
6 2 2 17358.96 1359.97 132.98 294.2
8 2 2 9180.94 278.03 85.64 52.0
10 2 2 15957.97 501.20 133.70 244.6
12 2 2 1291.06 121.80 39.88 342.0
14 2 2 2251.26 132.04 53.53 142.6
16 2 2 17483.85 369.04 129.17 105.9
18 2 2 0.00 70.58 14.18 329.3
20 2 2 4084.53 129.48 71.00 122.9
22 2 2 701.71 106.80 27.68 1.6
24 2 2 3732.90 204.44 63.26 289.6
26 2 2 2702.91 370.76 50.03 71.4
28 2 2 1074.85 669.49 34.53 318.9
30 2 2 1119.64 1458.48 32.41 265.8
-27 3 2 8192.22 844.91 85.41 286.3
-25 3 2 1928.34 218.58 47.57 183.7
-23 3 2 8309.42 227.71 84.20 73.5
-21 3 2 17008.11 311.81 132.48 302.1
-19 3 2 5921.52 151.02 80.33 204.2
-17 3 2 8938.48 187.56 96.45 51.8
-15 3 2 8028.35 188.69 90.33 295.1
-13 3 2 37967.30 621.73 196.86 177.8
-11 3 2 42092.71 859.97 212.75 31.4
-9 3 2 39662.88 610.89 211.92 302.0
-7 3 2 16832.28 392.53 144.71 265.9
-5 3 2 46490.60 1639.44 189.87 53.5
-3 3 2 81503.02 1502.46 296.89 307.6
-1 3 2 18218.27 262.48 135.31 271.7
1 3 2 739.99 26.58 29.75 261.4
3 3 2 113613.29 2682.10 338.73 315.4
5 3 2 44711.20 1811.56 228.64 101.8
7 3 2 55049.62 1017.32 217.67 86.6
9 3 2 9166.38 252.95 96.89 346.9
11 3 2 19491.55 417.24 114.45 300.9
13 3 2 39082.35 805.84 185.44 131.3
15 3 2 14437.98 390.73 125.94 13.9
17 3 2 15770.61 323.77 121.89 225.4
19 3 2 1681.45 111.24 39.73 104.1
21 3 2 7237.20 194.13 84.80 329.8
23 3 2 5640.14 160.07 79.61 200.1
25 3 2 3629.29 235.65 57.68 75.7
27 3 2 2626.31 630.28 48.20 25.8
29 3 2 2830.64 1281.91 52.24 219.5
-28 4 2 19960.55 869.82 129.03 163.4
-26 4 2 8586.05 681.90 88.52 55.4
-24 4 2 16492.74 357.43 126.30 311.6
-22 4 2 17388.42 325.29 137.31 196.7
-20 4 2 37859.83 527.96 192.97 88.5
-18 4 2 18725.48 320.37 139.14 300.0
-16 4 2 17453.56 253.96 136.77 230.2
-14 4 2 45096.86 561.65 215.59 97.2
-12 4 2 76409.46 1493.22 290.48 301.9
-10 4 2 71343.95 1031.64 259.48 222.9
-8 4 2 42718.60 611.37 193.90 83.6
-6 4 2 118987.12 2095.25 349.05 306.4
-4 4 2 33512.98 718.81 180.25 153.3
-2 4 2 249265.44 8030.99 492.32 106.2
0 4 2 23678.99 339.03 187.40 249.9
2 4 2 54898.34 627.18 211.20 355.6
4 4 2 113016.58 4294.40 362.39 64.3
6 4 2 56883.12 862.91 252.25 320.1
8 4 2 7114.65 400.17 91.44 280.8
10 4 2 89174.06 1739.55 299.91 103.2
12 4 2 125318.74 2548.34 360.79 23.8
14 4 2 29205.06 559.14 164.83 231.1
16 4 2 7714.07 227.12 82.00 121.0
18 4 2 14654.51 343.52 121.41 58.6
20 4 2 55918.43 607.41 229.56 211.1
22 4 2 25858.00 348.99 160.16 89.4
24 4 2 8714.86 252.58 98.29 324.9
26 4 2 18534.28 498.69 124.70 227.2
28 4 2 14084.12 927.12 114.68 136.5
-27 5 2 4076.65 414.85 63.22 318.5
-25 5 2 1411.31 191.79 37.69 141.1
-23 5 2 1383.34 135.52 35.80 69.0
-21 5 2 24925.71 471.43 156.29 299.8
-19 5 2 14960.01 327.70 124.12 176.4
-17 5 2 22476.03 367.24 153.18 76.4
-15 5 2 27673.71 405.40 163.99 322.8
-13 5 2 60982.39 994.42 249.95 230.7
-11 5 2 31857.70 495.89 173.05 85.0
-9 5 2 33443.50 494.51 192.25 340.7
-7 5 2 32413.77 613.32 190.07 210.6
-5 5 2 3417.62 97.13 72.27 243.1
-3 5 2 170210.19 2966.62 429.19 282.3
-1 5 2 122820.17 1651.20 343.51 192.6
1 5 2 23823.20 249.17 158.82 176.8
3 5 2 58896.43 659.41 247.89 266.0
5 5 2 41000.93 1398.91 215.16 219.5
7 5 2 3243.67 124.21 56.13 8.9
9 5 2 49463.08 1017.82 218.36 39.8
11 5 2 7853.92 231.61 81.02 255.4
13 5 2 37938.68 555.13 199.59 127.0
15 5 2 11500.03 249.10 106.26 357.4
17 5 2 6636.03 254.53 83.51 281.9
19 5 2 46082.13 725.23 208.84 129.8
21 5 2 28537.42 476.63 172.61 353.3
23 5 2 6122.14 192.85 75.77 199.7
25 5 2 2933.31 182.95 53.64 89.3
27 5 2 2848.41 348.34 59.55 349.1
29 5 2 2150.89 1440.90 47.86 224.4
-28 6 2 2181.90 555.01 41.42 277.0
-26 6 2 642.21 322.71 29.72 240.8
-24 6 2 248.97 158.27 17.75 128.0
-22 6 2 4431.76 264.07 67.15 153.7
-20 6 2 2023.87 1402.70 44.47 52.4
-18 6 2 424.93 146.42 12.90 71.4
-16 6 2 12072.53 775.39 110.33 207.9
-14 6 2 17856.69 410.75 135.21 98.7
-12 6 2 4431.54 158.12 55.89 32.7
-10 6 2 1353.86 84.57 44.00 256.5
-8 6 2 9007.46 170.95 96.41 139.2
-6 6 2 1648.50 47.71 40.29 351.2
-4 6 2 92634.45 1299.83 316.93 169.5
-2 6 2 60104.65 801.31 235.63 355.8
0 6 2 71541.80 674.26 267.49 333.8
2 6 2 7735.43 94.23 96.34 18.2
4 6 2 17128.98 230.31 112.50 297.1
6 6 2 8278.40 140.38 83.32 221.0
8 6 2 11535.44 238.74 102.85 27.5
10 6 2 19923.32 355.55 137.51 189.0
12 6 2 507.30 67.42 27.73 262.3
14 6 2 13216.37 246.19 118.04 195.6
16 6 2 6607.21 381.28 85.95 154.0
18 6 2 19240.13 882.84 137.33 309.2
20 6 2 4929.49 375.15 76.40 237.5
22 6 2 3221.87 279.52 67.26 132.7
24 6 2 2276.44 199.66 58.75 274.1
26 6 2 832.18 230.45 33.64 60.6
28 6 2 1307.04 1346.84 36.65 274.1
-27 7 2 7686.48 435.16 79.90 74.6
-25 7 2 5308.24 318.35 66.25 349.5
-23 7 2 3271.77 603.31 54.61 125.4
-21 7 2 8208.30 604.00 83.61 151.6
-19 7 2 9204.53 1016.52 95.85 28.2
-17 7 2 10642.48 568.67 90.49 264.1
-15 7 2 15229.25 801.31 125.33 175.7
-13 7 2 8153.07 272.92 79.21 48.3
-11 7 2 29298.68 479.45 173.62 240.9
-9 7 2 15663.71 262.36 117.71 137.5
-7 7 2 38932.07 483.85 189.68 357.9
-5 7 2 8923.28 130.04 96.01 227.0
-3 7 2 99355.95 1389.29 329.68 212.8
-1 7 2 33952.69 411.60 192.69 107.6
1 7 2 4983.21 102.12 77.35 195.1
3 7 2 86060.78 1011.19 297.76 166.1
5 7 2 31729.31 349.23 181.55 20.2
7 7 2 67894.85 704.86 260.81 291.7
9 7 2 17950.72 297.62 131.70 150.5
11 7 2 8562.83 205.42 90.42 5.4
13 7 2 333.55 175.43 24.05 227.9
15 7 2 9822.40 408.01 101.69 133.3
17 7 2 3303.85 542.40 57.50 78.3
19 7 2 15482.72 780.00 120.53 320.8
21 7 2 2559.92 473.18 48.39 168.0
23 7 2 684.85 707.94 32.42 126.4
25 7 2 3005.11 268.76 58.85 334.9
27 7 2 4473.90 299.02 68.27 182.2
-28 8 2 9592.75 833.20 89.30 1.9
-26 8 2 11256.51 495.14 99.42 234.6
-24 8 2 8471.60 719.63 84.79 104.1
-22 8 2 5465.55 794.02 73.58 335.8
-20 8 2 3045.91 557.98 56.43 219.5
-18 8 2 10417.73 862.97 98.54 120.4
-16 8 2 44787.54 1395.16 198.41 21.1
-14 8 2 14870.70 964.91 122.14 285.5
-12 8 2 80379.38 1198.25 280.92 158.5
-10 8 2 29858.11 388.71 173.93 36.1
-8 8 2 57196.13 642.96 243.75 269.0
-6 8 2 97389.65 1163.52 319.06 145.8
-4 8 2 53587.55 575.17 240.55 51.8
-2 8 2 42904.63 512.00 191.96 296.7
0 8 2 5496.58 116.37 74.22 120.4
2 8 2 66141.25 752.55 272.03 22.8
4 8 2 6858.28 114.55 92.55 293.9
6 8 2 103330.48 961.32 322.74 195.0
8 8 2 87766.38 848.58 294.82 15.2
10 8 2 23029.91 350.54 149.89 259.8
12 8 2 15582.60 531.99 129.35 150.1
14 8 2 1441.79 397.32 38.43 296.7
16 8 2 32761.32 929.74 177.68 276.5
18 8 2 11186.38 882.18 100.42 179.5
20 8 2 11580.92 621.70 98.41 58.4
22 8 2 10554.58 862.81 93.41 336.7
24 8 2 7506.48 1286.44 86.04 194.3
26 8 2 12695.71 677.14 113.50 68.0
-27 9 2 7308.85 465.63 80.14 109.8
-25 9 2 22804.69 1427.05 144.54 16.2
-23 9 2 2858.50 723.75 67.88 271.1
-21 9 2 4924.91 655.59 74.61 140.4
-19 9 2 11793.78 694.18 119.35 352.3
-17 9 2 29057.00 1155.14 168.38 236.9
-15 9 2 25870.45 806.78 147.47 147.2
-13 9 2 45396.99 1402.47 215.34 355.6
-11 9 2 96898.95 1208.37 325.58 293.2
-9 9 2 34731.40 462.21 192.97 117.1
-7 9 2 42950.38 540.78 212.65 36.5
-5 9 2 21778.66 254.15 157.05 263.7
-3 9 2 34478.88 413.20 197.98 163.3
-1 9 2 77706.75 899.13 288.04 70.8
1 9 2 8377.14 116.09 100.48 222.5
3 9 2 42063.83 452.24 202.95 89.1
5 9 2 1642.10 64.77 30.00 143.8
7 9 2 29711.74 280.64 178.90 256.3
9 9 2 36129.18 413.16 198.62 140.1
11 9 2 48505.88 956.56 222.75 32.1
13 9 2 23370.62 681.89 147.01 358.4
15 9 2 30998.63 1169.74 172.00 206.5
17 9 2 39734.57 1460.35 194.86 50.9
19 9 2 8642.18 754.09 92.33 303.0
21 9 2 6596.42 1199.49 87.41 162.5
23 9 2 5592.67 1016.56 62.47 55.0
25 9 2 24864.16 2238.41 146.88 283.2
-28 10 2 1651.85 425.56 44.84 332.7
-26 10 2 7348.41 861.96 82.21 238.0
-24 10 2 4709.88 1206.47 65.77 158.0
-22 10 2 325.12 794.70 26.38 119.7
-20 10 2 404.31 1016.45 16.89 270.3
-18 10 2 4227.03 877.82 66.99 68.4
-16 10 2 878.87 459.85 27.22 188.2
-14 10 2 3992.13 520.86 59.30 43.2
-12 10 2 20707.34 939.01 144.87 170.7
-10 10 2 6754.95 159.45 81.41 107.1
-8 10 2 3574.58 101.78 72.16 258.9
-6 10 2 10467.95 165.81 104.48 73.2
-4 10 2 4561.06 95.91 69.14 66.6
-2 10 2 50404.52 621.21 232.03 313.0
0 10 2 798.23 54.41 25.28 244.4
2 10 2 52706.06 511.69 228.41 11.0
4 10 2 49067.36 463.86 211.21 192.2
6 10 2 1389.55 47.98 45.48 17.8
8 10 2 20127.22 246.95 149.35 60.1
10 10 2 2804.54 148.32 54.02 274.6
12 10 2 6578.19 488.98 76.58 187.1
14 10 2 28149.29 729.67 163.30 157.8
16 10 2 1697.06 580.08 38.53 59.5
18 10 2 853.55 555.50 31.67 137.2
20 10 2 5365.44 829.08 62.74 337.9
22 10 2 2158.08 921.03 34.36 88.5
24 10 2 805.24 1600.12 28.72 96.2
28 10 2 1075.58 526.22 24.84 5.7
-25 11 2 5301.16 1445.33 65.18 193.8
-23 11 2 6454.58 1170.92 77.37 90.4
-21 11 2 8017.53 761.78 89.88 289.8
-19 11 2 10440.87 791.49 99.59 245.8
-17 11 2 2909.06 570.39 45.48 127.1
-15 11 2 12349.16 564.30 112.21 308.3
-13 11 2 16000.16 844.31 122.98 110.2
-11 11 2 18353.56 652.04 137.50 1.2
-9 11 2 19518.60 331.55 142.86 340.8
-7 11 2 36855.85 470.44 183.72 260.0
-5 11 2 51024.39 484.05 232.40 76.4
-3 11 2 7715.23 132.74 83.61 29.4
-1 11 2 9380.02 141.58 94.58 290.8
1 11 2 1173.57 54.43 26.12 300.0
3 11 2 12782.86 157.08 111.58 20.0
5 11 2 2402.59 58.74 48.58 223.7
7 11 2 7666.06 162.68 79.85 164.2
9 11 2 24479.30 347.75 161.69 356.9
11 11 2 7075.90 360.99 84.93 311.1
13 11 2 2838.76 501.54 51.36 121.3
15 11 2 7340.17 521.86 85.16 353.6
17 11 2 3624.66 502.95 51.54 229.0
19 11 2 4213.39 1110.36 48.88 172.8
21 11 2 7901.12 1063.48 95.94 8.0
23 11 2 13216.74 1003.07 94.12 219.1
-26 12 2 2276.95 740.35 51.71 42.1
-24 12 2 21596.28 1718.58 133.85 312.6
-22 12 2 12120.69 1004.86 99.66 211.2
-20 12 2 9033.69 837.49 98.14 69.3
-18 12 2 29748.21 1235.66 172.32 347.5
-16 12 2 29300.34 897.34 165.49 208.9
-14 12 2 13304.25 820.36 121.60 76.1
-12 12 2 52572.16 1821.71 222.40 312.2
-10 12 2 21941.49 472.47 154.91 192.3
-8 12 2 58300.52 732.29 251.14 119.2
-6 12 2 53638.04 597.33 233.99 309.5
-4 12 2 35884.27 405.95 190.44 213.6
-2 12 2 28830.27 335.06 173.72 83.2
0 12 2 13381.92 218.17 118.76 290.8
2 12 2 37056.69 385.83 193.02 206.8
4 12 2 30466.51 308.64 180.82 100.1
6 12 2 11700.44 211.67 114.76 52.7
8 12 2 11715.44 185.30 118.27 245.0
10 12 2 12311.94 499.07 106.76 126.4
12 12 2 25886.06 690.98 156.30 9.7
14 12 2 23722.71 813.94 155.42 235.7
16 12 2 30414.94 1005.51 167.15 84.7
18 12 2 20537.64 951.04 122.55 353.7
20 12 2 17448.78 1459.06 139.17 263.9
22 12 2 10343.89 1051.61 97.55 81.2
24 12 2 11782.14 1620.87 96.58 349.9
-25 13 2 7254.92 550.68 77.42 201.8
-23 13 2 11168.83 1701.22 100.81 64.7
-21 13 2 3283.24 700.12 55.70 352.9
-19 13 2 13721.13 730.57 113.74 166.4
-17 13 2 20759.09 1072.91 144.74 87.2
-15 13 2 34385.02 972.30 185.21 340.5
-13 13 2 44646.66 1154.96 211.42 193.9
-11 13 2 54495.01 1568.20 223.01 106.6
-9 13 2 10540.23 278.55 102.67 334.7
-7 13 2 16821.47 224.12 129.84 201.6
-5 13 2 39192.23 442.28 205.12 63.9
-3 13 2 30285.52 340.36 180.72 307.0
-1 13 2 35753.34 405.74 187.58 168.6
1 13 2 23945.46 290.07 162.50 76.5
3 13 2 20352.86 231.51 146.56 5.8
5 13 2 24661.80 280.91 158.29 229.8
7 13 2 2540.74 65.77 54.55 346.9
9 13 2 17605.25 488.79 127.91 53.9
11 13 2 15139.33 789.82 121.80 274.4
13 13 2 21511.67 650.42 144.65 132.6
15 13 2 31843.64 1470.49 170.03 319.8
17 13 2 17175.73 1465.22 117.88 231.1
19 13 2 15412.82 1544.51 130.65 146.4
21 13 2 13670.26 1055.21 109.35 342.9
23 13 2 2359.31 1232.13 77.08 221.0
-24 14 2 1294.97 601.84 26.11 331.9
-22 14 2 2305.31 1115.65 62.61 217.9
-20 14 2 144.08 916.48 14.61 50.9
-18 14 2 7056.57 605.59 81.03 323.7
-16 14 2 10697.26 856.58 102.19 223.8
-14 14 2 2557.05 428.86 49.03 84.4
-12 14 2 12245.36 527.08 108.83 27.5
-10 14 2 9155.23 629.78 94.73 165.5
-8 14 2 2879.09 125.03 55.66 161.3
-6 14 2 1253.83 54.01 38.02 318.0
-4 14 2 19696.29 240.21 143.24 188.3
-2 14 2 2121.67 73.43 46.44 351.8
0 14 2 1601.40 76.25 42.88 219.2
2 14 2 13144.61 190.52 121.40 212.1
4 14 2 367.43 49.35 24.87 151.4
6 14 2 1729.74 77.07 46.41 288.9
8 14 2 107.39 111.94 14.11 176.3
10 14 2 40584.73 882.44 198.69 188.6
12 14 2 1743.41 355.80 43.40 53.3
14 14 2 7855.44 547.94 82.71 198.2
16 14 2 3415.02 986.59 51.13 91.0
18 14 2 1138.01 1277.96 35.27 11.2
20 14 2 1358.39 1027.07 47.96 273.3
22 14 2 1558.70 1238.51 52.69 82.3
-23 15 2 2608.32 886.98 45.79 137.7
-21 15 2 1916.00 1013.59 52.58 65.0
-19 15 2 3716.91 880.80 73.21 27.7
-17 15 2 402.56 426.22 18.09 169.0
-15 15 2 14111.68 758.36 115.18 160.9
-13 15 2 11564.66 467.01 111.09 40.3
-11 15 2 2027.55 522.92 45.27 264.2
-9 15 2 7986.03 437.54 91.04 131.7
-7 15 2 3377.67 108.35 66.04 330.7
-5 15 2 1588.90 64.35 45.11 222.5
-3 15 2 17141.92 213.10 131.50 113.1
-1 15 2 19529.08 255.43 142.94 7.6
1 15 2 19038.84 252.84 138.14 280.1
3 15 2 22427.13 262.81 156.20 185.2
5 15 2 2207.97 86.46 47.28 75.5
7 15 2 3715.25 138.72 59.76 254.4
9 15 2 529.49 316.69 24.72 25.2
11 15 2 8972.23 335.66 103.76 305.6
13 15 2 12847.78 418.51 110.72 277.6
17 15 2 5556.79 1061.37 52.02 18.9
19 15 2 10967.62 1286.84 103.64 263.5
21 15 2 42.54 1098.08 43.19 149.3
-22 16 2 14982.75 814.52 123.54 1.5
-20 16 2 7737.48 1113.89 98.43 250.7
-18 16 2 12328.48 797.34 114.86 143.3
-16 16 2 8212.91 530.27 82.03 2.3
-14 16 2 11932.49 664.78 106.06 264.6
-12 16 2 12262.65 513.71 109.61 155.1
-10 16 2 34380.46 1283.00 186.61 349.3
-8 16 2 36031.35 852.40 195.69 262.5
-6 16 2 8282.22 158.53 99.42 176.8
-4 16 2 8558.69 148.43 88.96 12.5
-2 16 2 31335.33 377.43 181.19 252.1
0 16 2 35502.20 417.67 186.54 140.0
2 16 2 42002.45 484.31 209.76 40.7
4 16 2 35119.42 386.60 184.99 283.0
6 16 2 53956.83 694.06 229.05 155.2
8 16 2 4063.25 230.63 73.92 9.8
10 16 2 312.03 316.02 19.22 306.8
12 16 2 4986.53 357.01 70.46 152.7
14 16 2 18172.44 1062.75 116.66 28.4
18 16 2 13974.73 934.26 113.62 156.0
20 16 2 5553.23 1104.52 84.61 57.3
-21 17 2 8024.36 610.75 91.42 150.5
-19 17 2 5615.81 1084.20 85.91 33.2
-17 17 2 16139.64 1315.62 123.15 274.0
-15 17 2 14037.76 622.92 121.13 154.5
-13 17 2 6839.32 350.31 88.38 16.1
-11 17 2 14827.91 514.38 121.23 261.7
-9 17 2 56899.55 1582.34 236.75 135.7
-7 17 2 23083.58 398.56 149.29 30.6
-5 17 2 21064.84 260.50 151.09 263.8
-3 17 2 3158.07 120.49 69.85 114.4
-1 17 2 16419.05 239.92 129.85 13.9
1 17 2 9882.87 182.77 100.00 286.3
3 17 2 2911.13 102.76 49.39 188.5
5 17 2 46016.33 564.12 217.84 50.6
7 17 2 11350.94 267.63 106.40 291.1
9 17 2 12763.70 470.96 117.54 171.3
11 17 2 8776.23 355.11 94.62 38.1
13 17 2 9544.28 501.95 90.98 307.3
15 17 2 4281.67 539.26 63.20 185.1
19 17 2 3784.89 1265.29 81.83 304.6
-20 18 2 0.00 951.70 40.29 312.7
-18 18 2 6911.50 1370.32 86.04 172.8
-14 18 2 2760.77 445.27 50.38 294.6
-12 18 2 214.02 285.76 18.03 90.7
-10 18 2 7286.49 477.56 79.49 42.8
-8 18 2 8910.74 434.18 90.35 299.2
-6 18 2 2399.31 97.06 55.06 182.2
-4 18 2 14576.70 231.75 117.60 31.1
-2 18 2 4595.19 122.91 70.32 260.6
0 18 2 5718.17 141.37 70.09 144.5
2 18 2 2234.59 95.27 52.36 44.2
4 18 2 7209.00 177.10 86.02 283.9
6 18 2 2683.08 160.32 54.14 245.0
8 18 2 6049.92 373.21 77.46 82.4
10 18 2 5202.84 341.95 69.96 216.4
12 18 2 6347.36 419.04 80.81 349.1
14 18 2 3289.56 390.55 54.48 82.7
16 18 2 990.25 636.85 25.28 326.0
18 18 2 2742.72 1343.91 53.70 143.9
20 18 2 455.25 1204.93 65.32 43.0
-15 19 2 2604.23 567.97 41.42 312.1
-13 19 2 1204.67 316.81 29.29 226.4
-11 19 2 733.22 260.59 30.38 90.9
-9 19 2 4695.88 689.26 62.20 256.8
-7 19 2 13232.35 269.69 107.52 189.9
-5 19 2 2133.94 100.12 45.02 61.6
-3 19 2 1943.99 102.44 48.67 321.1
-1 19 2 3149.30 107.49 55.47 285.5
1 19 2 5098.72 147.57 78.93 105.6
3 19 2 932.38 90.73 39.89 312.9
5 19 2 0.00 111.87 16.92 72.7
7 19 2 1593.36 138.63 47.56 69.3
9 19 2 2266.25 275.90 54.56 55.1
11 19 2 8586.41 413.54 88.59 251.1
13 19 2 6563.25 437.93 77.20 163.5
15 19 2 5063.04 542.60 66.52 7.6
17 19 2 256.96 746.63 12.85 25.6
-18 20 2 14460.64 1250.85 91.25 295.7
-16 20 2 2466.23 1069.37 58.89 206.2
-14 20 2 30516.70 943.65 166.10 97.4
-12 20 2 6976.97 361.26 80.49 307.2
-10 20 2 9769.93 537.02 96.42 223.2
-8 20 2 44650.29 697.83 208.70 96.8
-6 20 2 13701.59 269.62 117.76 316.7
-4 20 2 12554.95 247.58 115.37 223.5
-2 20 2 16782.40 329.08 125.36 105.5
0 20 2 5564.97 229.69 68.90 345.9
2 20 2 20614.81 314.06 143.36 203.6
4 20 2 2954.36 148.46 52.76 60.3
6 20 2 2230.99 150.73 44.47 15.1
8 20 2 13772.48 365.68 117.07 250.6
10 20 2 2974.78 431.65 56.39 133.6
12 20 2 4110.28 368.45 64.87 359.5
14 20 2 24457.05 798.75 148.12 250.2
16 20 2 13623.60 809.64 114.54 122.3
18 20 2 24107.83 1483.45 133.50 340.4
-17 21 2 16153.71 1400.18 113.18 63.1
-15 21 2 20221.07 820.13 130.25 336.2
-13 21 2 12427.38 768.26 108.26 209.7
-11 21 2 6535.90 493.20 80.85 96.9
-9 21 2 12381.97 472.84 108.58 344.4
-7 21 2 17959.05 378.92 135.92 206.3
-5 21 2 13546.08 284.21 119.76 82.8
-3 21 2 11193.98 364.48 95.80 325.9
-1 21 2 22518.52 646.92 149.03 197.4
1 21 2 16571.68 1544.99 131.09 119.6
3 21 2 8385.21 375.20 86.89 332.0
5 21 2 3016.44 145.42 52.77 210.6
7 21 2 9090.66 314.94 95.80 163.5
9 21 2 2420.97 270.67 53.72 10.1
11 21 2 1980.38 481.69 44.71 183.2
13 21 2 9392.28 630.31 99.64 118.9
15 21 2 12004.26 803.70 101.57 352.2
17 21 2 10373.73 1534.08 92.37 240.2
-14 22 2 11925.60 1894.49 101.98 74.8
-12 22 2 7002.07 535.96 76.77 307.8
-10 22 2 5430.04 349.28 76.81 188.6
-8 22 2 5552.53 260.64 71.89 59.7
-6 22 2 9814.33 340.25 94.01 6.2
-4 22 2 7396.72 358.81 80.45 195.4
-2 22 2 728.21 605.10 27.44 36.7
0 22 2 2839.04 469.76 45.85 2.0
2 22 2 95.62 454.87 13.69 293.2
4 22 2 0.00 602.51 10.65 126.3
6 22 2 3241.47 204.28 56.95 325.0
8 22 2 0.00 158.31 7.85 288.0
10 22 2 1566.12 378.87 38.96 152.5
12 22 2 6114.77 588.93 71.57 344.7
14 22 2 9729.15 791.41 83.79 262.0
16 22 2 1044.20 1181.70 30.48 174.5
-15 23 2 1035.67 2360.10 33.10 113.4
-13 23 2 314.95 743.34 15.39 25.8
-11 23 2 759.92 345.77 21.18 10.3
-9 23 2 608.50 203.04 22.30 202.5
-7 23 2 1067.69 242.08 28.12 26.8
-5 23 2 52.89 666.03 10.46 291.7
-3 23 2 4049.45 663.73 44.03 134.5
-1 23 2 4978.07 531.72 71.65 18.0
1 23 2 4954.77 636.66 75.15 254.8
3 23 2 1190.40 874.48 38.06 159.0
5 23 2 171.87 300.57 24.39 98.8
7 23 2 306.51 212.69 17.29 322.9
9 23 2 3595.08 255.82 54.91 180.1
11 23 2 7.12 1074.43 2.06 118.7
13 23 2 546.32 685.69 22.28 159.3
-14 24 2 12866.62 865.80 103.43 253.1
-12 24 2 5369.95 388.87 76.56 153.7
-10 24 2 5417.09 373.14 75.71 1.0
-8 24 2 5384.13 332.37 74.95 280.8
-6 24 2 12030.78 937.14 101.56 166.1
-4 24 2 22224.31 1151.84 140.94 40.0
2 24 2 1440.57 932.23 36.90 70.2
4 24 2 649.23 1030.39 24.14 296.4
6 24 2 5048.91 508.19 75.34 138.5
8 24 2 4181.59 347.58 64.54 33.9
10 24 2 11558.34 694.52 89.67 291.0
12 24 2 5042.29 518.82 51.93 159.0
14 24 2 5573.37 629.27 76.74 48.7
16 24 2 3770.64 2614.94 65.23 320.1
-13 25 2 3872.73 570.04 70.29 26.3
-11 25 2 17232.23 639.10 123.93 257.6
-9 25 2 7427.82 413.25 91.75 147.9
-7 25 2 15322.20 1458.50 121.27 34.7
-5 25 2 19662.54 1631.22 139.20 288.6
5 25 2 7721.14 1304.91 85.31 38.7
7 25 2 6854.15 1215.89 92.03 273.6
9 25 2 4534.90 1393.57 58.84 172.5
11 25 2 11204.27 571.95 96.56 50.3
13 25 2 7302.57 487.48 83.71 280.1
15 25 2 0.00 2732.82 18.90 212.8
-10 26 2 5438.51 558.74 69.92 46.5
-8 26 2 3354.83 619.73 55.28 272.3
10 26 2 1081.60 554.13 41.63 240.4
12 26 2 3948.03 754.24 70.71 106.7
14 26 2 36.49 2896.93 21.75 41.9
-29 1 3 11073.43 1533.85 92.45 204.5
-27 1 3 3242.41 678.05 46.38 147.9
-25 1 3 3741.31 604.29 55.72 357.7
-23 1 3 7767.63 242.74 79.82 253.1
-21 1 3 16811.18 283.89 124.00 135.9
-19 1 3 24228.52 344.37 158.11 354.9
-17 1 3 12105.92 219.45 110.79 265.5
-15 1 3 32178.96 471.30 192.49 129.3
-13 1 3 5523.59 135.46 66.35 17.5
-11 1 3 102594.05 1338.42 329.37 305.5
-9 1 3 19756.58 266.87 149.85 116.1
-7 1 3 43306.91 741.20 220.42 355.4
-5 1 3 63548.86 977.97 262.59 163.7
-3 1 3 18887.66 528.41 160.72 119.8
-1 1 3 43107.01 2942.01 210.91 44.0
1 1 3 99167.56 3228.73 323.16 263.7
3 1 3 85446.23 2437.56 301.45 136.7
5 1 3 90944.58 2878.71 305.97 28.8
7 1 3 18209.24 603.15 110.06 229.5
9 1 3 33295.16 1002.20 176.17 152.7
11 1 3 27048.16 1133.47 164.03 11.0
13 1 3 7995.90 242.30 89.38 288.0
15 1 3 21541.27 380.41 148.04 183.5
17 1 3 15644.38 419.89 121.71 9.4
19 1 3 6431.80 157.96 76.58 256.2
21 1 3 27263.28 348.41 167.49 128.1
23 1 3 7166.03 195.33 84.22 29.1
25 1 3 3139.55 328.25 34.81 215.0
27 1 3 965.61 767.29 30.80 59.3
29 1 3 0.00 1268.64 18.75 103.2
31 1 3 156.11 1675.11 13.52 351.1
-30 2 3 16655.69 1496.77 118.48 99.1
-28 2 3 12611.64 651.32 108.06 14.0
-26 2 3 14885.22 554.47 111.34 233.7
-24 2 3 14303.69 328.73 115.41 102.0
-22 2 3 27642.89 402.85 168.13 26.1
-20 2 3 18446.32 327.58 137.46 229.7
-18 2 3 13815.65 234.04 122.40 136.3
-16 2 3 27979.18 367.22 171.79 5.2
-14 2 3 17056.92 272.93 132.94 262.6
-12 2 3 120671.38 1591.89 355.11 151.2
-10 2 3 31684.44 414.26 173.85 349.6
-8 2 3 216506.50 2869.30 470.82 281.3
-6 2 3 264149.75 4595.44 540.36 135.8
-4 2 3 13274.74 736.69 105.05 276.0
-2 2 3 26830.15 1317.48 176.95 320.8
0 2 3 1889.62 58.65 29.06 101.5
2 2 3 18595.10 649.77 153.00 321.0
4 2 3 22298.77 913.70 140.47 3.6
6 2 3 80556.67 2597.80 292.33 166.0
8 2 3 97802.27 3069.26 314.59 24.2
10 2 3 44072.32 1822.55 202.03 288.6
12 2 3 37373.41 496.38 195.76 143.7
14 2 3 67170.48 886.46 256.07 71.1
16 2 3 19573.08 341.55 142.31 302.0
18 2 3 6772.63 181.33 90.87 118.1
20 2 3 37310.01 439.84 192.80 33.3
22 2 3 3876.13 130.47 63.41 243.5
24 2 3 13366.06 311.82 108.35 138.4
26 2 3 10481.57 426.05 95.69 42.9
28 2 3 4512.44 549.67 72.39 289.1
30 2 3 3425.04 1048.72 71.86 149.5
-29 3 3 21249.16 1613.14 127.66 245.2
-27 3 3 9991.29 782.40 87.51 118.3
-25 3 3 6435.57 446.06 73.59 337.9
-23 3 3 3526.99 168.64 58.50 260.3
-21 3 3 21392.08 344.99 140.26 138.6
-19 3 3 6628.52 158.27 81.44 12.4
-17 3 3 13388.87 222.93 125.08 265.2
-15 3 3 33408.46 429.29 182.45 164.0
-13 3 3 13314.73 225.05 113.62 18.8
-11 3 3 61134.19 766.97 256.17 234.4
-9 3 3 45712.92 574.64 221.71 120.7
-7 3 3 149867.52 2146.13 395.82 30.2
-5 3 3 106753.20 3253.83 329.26 283.9
-3 3 3 80370.45 3217.10 321.60 161.7
-1 3 3 22862.12 276.19 172.59 70.5
1 3 3 24080.45 242.09 157.62 267.0
3 3 3 6357.42 216.23 91.25 307.4
5 3 3 23649.07 883.16 151.17 49.5
7 3 3 32144.35 695.82 174.87 282.3
9 3 3 50421.91 930.50 226.93 164.7
11 3 3 38933.49 763.42 199.36 27.5
13 3 3 44332.21 605.44 213.82 296.0
15 3 3 18109.54 322.36 138.27 178.6
17 3 3 815.22 99.78 21.33 103.4
19 3 3 16373.27 340.60 131.07 303.9
21 3 3 37109.46 427.67 194.30 142.4
23 3 3 4122.11 143.31 68.01 338.6
25 3 3 4159.48 258.20 63.46 262.6
27 3 3 12163.26 743.45 105.09 171.1
29 3 3 3588.35 1398.32 62.14 74.6
-28 4 3 3598.73 1204.81 58.34 37.4
-26 4 3 120.19 536.69 9.41 295.6
-24 4 3 6850.02 238.63 81.57 298.3
-22 4 3 1575.11 106.42 39.36 223.0
-20 4 3 8237.67 191.07 95.39 272.7
-18 4 3 1151.32 74.72 37.68 28.8
-16 4 3 3323.22 106.91 57.33 5.8
-14 4 3 1170.57 63.59 36.30 85.9
-12 4 3 20109.32 295.43 153.42 166.8
-10 4 3 9721.01 186.69 93.10 287.3
-8 4 3 10413.06 258.71 112.47 337.5
-6 4 3 20043.37 423.63 150.84 148.9
-4 4 3 135501.17 4192.60 380.08 159.9
-2 4 3 2002.10 79.78 34.15 203.4
0 4 3 34412.14 305.12 180.06 243.0
2 4 3 252543.39 2458.84 477.50 249.5
4 4 3 174997.86 2686.08 420.68 89.8
6 4 3 15607.14 311.02 133.46 176.5
8 4 3 26661.43 505.24 163.55 174.5
10 4 3 18674.38 468.40 130.50 246.2
12 4 3 5080.64 137.82 80.57 150.9
14 4 3 10341.43 221.85 107.58 46.3
16 4 3 5178.50 164.53 76.40 74.2
18 4 3 19746.67 355.73 143.67 278.9
20 4 3 15548.51 309.11 120.66 36.1
22 4 3 268.64 105.04 16.81 315.8
24 4 3 590.47 175.29 32.44 83.1
26 4 3 815.62 264.27 15.39 319.7
28 4 3 1310.16 1110.59 34.26 29.7
-27 5 3 5130.00 450.10 74.05 280.3
-25 5 3 14309.60 399.55 114.90 175.4
-23 5 3 17757.63 433.08 132.55 71.5
-21 5 3 14371.46 310.65 118.05 331.6
-19 5 3 4168.68 263.09 59.75 124.6
-17 5 3 12594.15 265.72 105.54 60.0
-15 5 3 11115.70 203.98 98.04 353.2
-13 5 3 36314.22 428.55 195.71 188.3
-11 5 3 31320.96 489.42 186.35 97.5
-9 5 3 86153.39 1219.04 282.60 300.3
-7 5 3 18946.39 276.32 149.42 188.9
-3 5 3 23534.05 770.41 142.51 271.3
-1 5 3 52222.36 645.30 238.03 294.7
1 5 3 6359.05 97.47 61.03 28.1
3 5 3 58162.36 728.15 230.35 342.2
5 5 3 156860.23 3178.72 403.53 211.1
7 5 3 45636.65 674.53 206.86 90.9
9 5 3 31978.79 595.74 186.36 302.5
11 5 3 81818.02 1065.99 288.15 255.3
13 5 3 10812.36 214.91 96.36 93.1
15 5 3 28216.46 424.41 168.93 302.3
17 5 3 7987.03 213.04 93.16 196.4
19 5 3 10899.34 325.30 95.02 115.3
21 5 3 5919.24 247.98 75.64 279.3
23 5 3 2392.16 164.53 50.81 203.8
25 5 3 11717.64 392.06 106.06 122.6
27 5 3 8935.24 666.40 94.99 322.1
29 5 3 9646.54 1603.19 95.26 226.1
-28 6 3 10381.51 842.25 111.83 170.3
-26 6 3 3721.73 365.86 55.38 54.8
-24 6 3 12156.04 376.26 105.22 301.0
-22 6 3 17809.34 754.33 130.26 190.8
-20 6 3 43993.48 1094.14 203.35 61.1
-18 6 3 38442.32 1274.17 199.28 307.5
-16 6 3 37670.64 775.46 201.48 194.1
-14 6 3 96080.61 1404.89 320.74 95.3
-12 6 3 63913.50 959.00 257.16 348.4
-10 6 3 73109.87 1087.95 285.09 191.1
-8 6 3 107200.47 1431.75 330.32 84.0
-6 6 3 18168.89 249.60 135.95 1.2
-4 6 3 35948.82 505.84 205.94 181.8
-2 6 3 54640.24 750.44 258.02 102.3
0 6 3 11495.85 183.21 114.01 3.0
2 6 3 58936.28 553.27 246.08 187.6
4 6 3 46441.90 629.69 204.70 114.0
6 6 3 30049.83 429.43 175.96 354.7
8 6 3 34245.39 479.73 188.43 227.5
10 6 3 63857.17 867.41 240.71 131.3
12 6 3 32326.66 384.58 178.46 333.5
14 6 3 58718.46 963.61 247.51 185.3
16 6 3 47343.41 953.59 215.34 66.8
18 6 3 39283.11 1228.02 196.22 328.6
20 6 3 23257.85 736.36 155.42 242.0
22 6 3 18895.76 574.20 130.35 115.2
24 6 3 5193.91 329.60 69.88 327.3
26 6 3 5950.90 476.32 77.05 246.3
-27 7 3 5140.61 412.02 69.78 315.5
-25 7 3 1772.88 280.16 47.18 168.8
-23 7 3 6049.27 481.10 75.40 60.7
-21 7 3 23302.27 1267.08 156.22 272.7
-19 7 3 5088.51 1158.43 71.24 203.4
-17 7 3 28066.76 1193.07 165.79 68.9
-15 7 3 48799.48 1705.81 217.29 333.9
-13 7 3 46274.91 729.86 223.51 204.6
-11 7 3 27860.21 457.16 165.91 52.8
-9 7 3 31491.98 398.22 174.32 332.0
-7 7 3 42939.57 524.88 205.14 205.2
-5 7 3 91014.85 1212.62 322.01 78.1
-3 7 3 8150.31 116.84 91.82 341.9
-1 7 3 86164.14 825.46 301.55 215.2
1 7 3 30783.01 298.15 179.20 63.7
3 7 3 21941.98 245.03 146.03 302.6
5 7 3 29726.76 316.28 184.62 212.0
7 7 3 4759.72 132.75 80.01 163.1
9 7 3 14852.25 248.81 119.47 344.5
11 7 3 18163.53 317.65 136.63 263.3
13 7 3 17573.05 530.69 135.04 75.7
15 7 3 26021.10 919.22 159.43 296.6
17 7 3 26059.31 802.81 158.78 199.2
19 7 3 15469.59 615.56 122.82 73.2
21 7 3 11427.37 683.66 102.93 12.9
23 7 3 7436.62 613.42 83.90 215.7
25 7 3 3570.89 890.34 55.85 111.3
27 7 3 8646.18 561.33 91.66 344.1
-28 8 3 601.89 400.60 20.56 209.2
-26 8 3 3505.73 289.24 54.49 138.6
-24 8 3 2399.99 511.85 63.93 318.5
-22 8 3 2729.52 572.56 51.70 184.2
-20 8 3 4523.12 798.68 71.40 345.7
-18 8 3 4881.09 684.30 76.86 312.2
-16 8 3 4723.35 770.35 64.25 146.5
-14 8 3 12359.89 977.47 106.66 67.2
-12 8 3 1210.91 100.76 43.53 96.7
-10 8 3 760.27 58.53 26.08 209.7
-8 8 3 10185.43 162.04 108.82 5.1
-6 8 3 6129.94 116.12 84.89 94.4
-4 8 3 1686.46 56.00 34.85 136.9
-2 8 3 916.15 38.43 31.61 34.2
0 8 3 125877.68 1178.07 366.80 359.7
2 8 3 10708.40 121.59 95.52 54.7
4 8 3 26465.20 339.60 161.44 17.9
6 8 3 41009.98 416.95 201.57 134.0
8 8 3 24937.11 331.77 163.57 21.8
10 8 3 4227.39 150.27 61.90 61.9
12 8 3 3925.82 312.88 66.43 34.1
14 8 3 12728.72 542.73 112.43 281.3
16 8 3 9201.50 548.81 89.97 108.2
18 8 3 4810.86 874.69 66.29 354.3
20 8 3 1339.45 742.30 30.86 309.5
22 8 3 483.24 866.84 21.40 267.5
24 8 3 1716.15 1199.21 61.93 309.6
-27 9 3 3834.41 381.36 65.15 129.2
-25 9 3 6286.61 915.08 69.49 326.5
-23 9 3 487.19 1073.15 20.11 183.8
-21 9 3 516.04 560.09 32.85 109.7
-19 9 3 3488.66 931.07 55.23 99.3
-17 9 3 13813.21 837.69 118.12 288.2
-15 9 3 24362.47 954.39 149.76 113.0
-13 9 3 11824.26 812.04 107.34 341.1
-11 9 3 66624.58 828.12 257.31 274.4
-9 9 3 2059.77 88.87 41.96 65.7
-7 9 3 11330.77 177.42 102.22 16.2
-5 9 3 32676.82 360.80 186.23 280.6
-3 9 3 15357.22 203.10 126.27 114.7
-1 9 3 9530.18 111.79 101.74 41.2
1 9 3 5795.62 107.93 73.27 124.5
3 9 3 58294.69 648.37 238.64 212.1
5 9 3 58582.54 594.91 235.81 80.5
7 9 3 33104.38 337.20 174.87 288.4
9 9 3 8582.00 178.32 89.87 189.0
11 9 3 17351.47 378.98 131.21 339.1
13 9 3 4150.68 422.06 62.42 201.5
15 9 3 6656.78 407.20 73.10 109.8
17 9 3 15863.79 801.48 118.05 38.2
19 9 3 2950.48 560.91 55.42 291.4
21 9 3 13675.09 881.21 105.31 145.1
23 9 3 6196.48 921.35 76.66 86.3
25 9 3 40.91 1306.86 17.99 279.4
-28 10 3 3019.75 489.43 48.47 0.1
-26 10 3 22557.67 1535.56 146.73 230.8
-24 10 3 18987.67 1205.00 131.47 153.9
-22 10 3 8961.22 1041.46 113.13 4.5
-20 10 3 21472.84 1453.85 137.35 269.8
-18 10 3 32871.94 1887.87 183.48 135.4
-16 10 3 48447.30 1340.24 217.25 13.9
-14 10 3 30737.82 1186.43 175.08 222.8
-12 10 3 32223.52 1066.09 181.39 91.0
-10 10 3 42428.09 699.10 208.87 39.4
-8 10 3 4794.53 133.39 74.29 229.5
-6 10 3 10030.20 177.92 108.52 172.8
-4 10 3 52796.50 530.78 232.42 16.6
-2 10 3 83739.50 973.85 293.49 311.5
0 10 3 31886.55 355.20 189.99 121.4
2 10 3 4269.17 78.25 78.53 312.1
4 10 3 25215.91 334.84 153.24 302.0
6 10 3 2298.00 63.74 55.37 142.8
8 10 3 25303.04 383.71 156.21 83.3
10 10 3 28121.62 527.53 166.04 269.4
12 10 3 14591.49 430.82 116.39 181.7
14 10 3 785.02 297.46 28.75 77.7
16 10 3 42299.48 1335.78 198.95 302.7
18 10 3 16378.67 818.50 120.77 155.4
20 10 3 20615.72 1190.41 133.01 40.9
22 10 3 14735.92 1044.55 126.68 284.4
24 10 3 14375.65 1076.56 118.67 145.0
28 10 3 1682.28 547.60 37.19 261.1
-25 11 3 20784.64 2287.86 132.00 349.5
-23 11 3 22460.98 1431.93 146.80 272.8
-21 11 3 2258.16 1137.15 47.53 131.8
-19 11 3 23676.92 1506.06 158.65 31.8
-17 11 3 56985.88 1698.92 237.26 252.5
-15 11 3 12656.02 525.24 111.09 159.9
-13 11 3 24116.20 1090.82 157.88 12.7
-11 11 3 34408.08 665.10 180.77 248.1
-9 11 3 15024.17 298.88 137.08 178.7
-7 11 3 1600.73 90.15 40.98 220.3
-5 11 3 19281.65 235.52 137.73 267.7
-3 11 3 118414.03 1241.24 335.22 159.7
-1 11 3 12723.91 173.53 107.15 355.1
1 11 3 12462.38 178.19 115.42 216.1
3 11 3 16299.45 178.65 129.45 135.8
5 11 3 911.77 58.20 31.55 98.0
7 11 3 5510.99 120.35 77.78 289.6
9 11 3 20371.01 365.62 147.88 172.1
11 11 3 2864.58 281.82 52.90 81.5
13 11 3 8063.44 391.05 90.76 290.6
15 11 3 6734.34 423.97 80.88 168.1
17 11 3 29346.44 1101.60 162.29 60.1
19 11 3 11253.55 1601.39 102.01 268.0
21 11 3 7769.34 1321.21 100.57 179.1
23 11 3 1982.61 1355.16 50.03 20.0
-26 12 3 1802.88 502.92 34.84 174.5
-24 12 3 316.75 399.32 13.78 162.5
-22 12 3 2233.10 1048.29 44.29 161.3
-20 12 3 286.82 535.05 17.29 48.8
-18 12 3 18947.56 1232.35 134.76 114.0
-16 12 3 9229.65 689.76 97.19 38.3
-14 12 3 6658.52 494.42 76.75 236.0
-12 12 3 32902.59 1123.23 180.21 164.1
-10 12 3 542.25 111.59 28.75 71.5
-8 12 3 19825.68 310.06 147.61 124.8
-6 12 3 3578.46 87.85 64.39 301.4
-4 12 3 1115.43 55.74 40.95 344.4
-2 12 3 23136.86 243.59 156.32 188.7
0 12 3 17155.29 217.35 129.56 78.8
2 12 3 20394.23 231.01 144.91 190.8
4 12 3 10918.07 138.00 103.49 297.7
6 12 3 122.67 48.09 20.81 262.8
8 12 3 8367.06 160.69 95.08 180.3
10 12 3 2887.80 260.69 50.81 218.9
12 12 3 16823.92 584.03 131.05 302.5
14 12 3 3270.02 365.82 55.52 8.8
16 12 3 4383.76 791.87 60.93 273.9
18 12 3 9790.01 1253.47 94.94 192.4
20 12 3 3862.67 886.79 51.51 12.6
22 12 3 554.01 863.93 18.54 182.6
24 12 3 1032.71 1399.92 37.80 307.4
-25 13 3 2780.87 492.40 47.44 207.3
-23 13 3 3273.71 414.89 53.76 49.2
-21 13 3 4811.12 584.19 79.22 313.4
-19 13 3 858.21 475.03 15.78 356.9
-17 13 3 4701.79 785.61 63.38 75.9
-15 13 3 11782.39 772.15 112.93 313.1
-13 13 3 13049.13 685.19 110.54 117.4
-11 13 3 19218.55 887.81 136.68 57.0
-9 13 3 1475.15 140.45 48.22 12.8
-7 13 3 17964.01 255.52 136.22 216.0
-5 13 3 1637.10 87.50 40.30 167.1
-3 13 3 6480.02 115.60 82.82 329.2
-1 13 3 10906.23 164.62 108.63 199.1
1 13 3 29118.21 340.01 172.04 113.5
3 13 3 9207.34 131.43 92.68 285.6
5 13 3 2121.37 79.32 46.70 220.8
7 13 3 6393.65 131.78 77.23 77.6
9 13 3 6862.54 249.05 89.20 280.6
11 13 3 24078.58 766.73 151.43 204.5
13 13 3 7061.55 515.60 82.68 149.6
15 13 3 9267.13 478.18 89.73 345.8
19 13 3 1348.31 935.06 39.23 135.3
21 13 3 659.40 1177.34 21.56 272.4
-24 14 3 10524.44 603.32 102.92 338.4
-22 14 3 9667.72 766.41 99.15 174.9
-20 14 3 22791.26 1006.59 151.21 68.3
-18 14 3 12419.12 536.96 109.69 299.7
-16 14 3 25628.87 858.30 160.95 200.4
-14 14 3 36559.05 1196.94 195.67 65.3
-12 14 3 20996.12 1341.18 141.99 295.8
-10 14 3 17362.41 684.99 129.83 168.1
-8 14 3 20160.19 311.74 145.34 111.9
-6 14 3 30538.06 346.19 175.40 304.4
-4 14 3 10696.36 168.45 109.11 174.1
-2 14 3 19597.57 251.53 150.74 67.7
0 14 3 18500.53 242.31 136.90 333.1
2 14 3 18727.93 240.79 139.65 246.4
4 14 3 17499.41 212.77 138.01 115.2
6 14 3 25223.67 292.10 151.17 294.2
8 14 3 1409.84 147.19 37.35 291.5
10 14 3 27648.56 766.80 161.57 84.7
12 14 3 25732.29 767.18 154.76 4.0
14 14 3 9025.26 504.39 88.78 209.9
16 14 3 36553.62 2156.85 164.39 58.7
18 14 3 4801.36 1132.40 63.41 352.2
20 14 3 2394.31 943.27 68.19 206.5
22 14 3 2690.75 1225.90 87.43 76.6
-23 15 3 7665.34 515.12 86.74 96.9
-21 15 3 19715.93 816.77 141.81 297.3
-19 15 3 13666.76 659.38 115.35 187.5
-17 15 3 21950.64 853.64 147.27 76.5
-15 15 3 4954.76 640.24 69.92 299.6
-13 15 3 4423.17 407.69 68.56 191.6
-11 15 3 32345.67 1169.92 173.83 72.2
-9 15 3 7105.62 427.61 85.60 340.6
-7 15 3 28346.54 405.02 173.15 203.6
-5 15 3 23257.24 290.82 152.10 32.4
-3 15 3 8772.57 141.31 100.60 321.1
-1 15 3 2629.48 89.69 58.27 233.7
1 15 3 11128.67 181.86 104.67 115.1
3 15 3 26862.72 305.13 161.44 328.2
5 15 3 16513.58 247.10 125.86 185.2
7 15 3 3553.64 119.37 63.16 26.8
9 15 3 11730.51 449.10 111.05 6.6
11 15 3 7847.13 472.70 86.52 243.3
13 15 3 18342.56 534.42 131.64 93.1
19 15 3 3205.88 1151.94 58.94 140.9
21 15 3 2272.68 1150.38 70.86 339.6
-22 16 3 4200.78 1268.69 80.10 205.5
-20 16 3 1994.68 451.73 39.83 71.5
-18 16 3 1482.95 380.32 37.25 315.3
-16 16 3 9562.05 1192.82 95.91 237.3
-14 16 3 1754.94 418.74 43.01 327.5
-12 16 3 2785.10 346.86 57.11 333.4
-10 16 3 21483.85 910.52 144.59 212.1
-8 16 3 12552.25 412.83 110.53 104.2
-6 16 3 5993.64 127.38 82.62 314.1
-4 16 3 931.97 61.15 32.16 57.2
-2 16 3 1936.35 80.82 46.26 197.1
0 16 3 14031.43 212.60 122.21 108.2
2 16 3 248.79 68.97 21.64 8.9
4 16 3 6138.80 153.83 78.29 101.1
6 16 3 4078.69 133.96 65.92 288.7
8 16 3 3099.61 164.09 50.68 196.6
10 16 3 7847.69 354.78 90.49 99.4
12 16 3 8783.85 404.28 88.57 346.8
14 16 3 1051.96 447.88 30.36 354.4
18 16 3 4946.43 1137.88 74.88 39.4
20 16 3 301.48 1028.38 25.20 300.3
-21 17 3 2439.57 1168.11 63.98 166.0
-19 17 3 4755.64 485.36 74.30 12.8
-17 17 3 1765.57 797.61 35.67 195.8
-15 17 3 2193.02 470.63 45.62 142.9
-13 17 3 4280.85 355.05 68.79 33.5
-11 17 3 2625.53 347.72 50.91 202.2
-9 17 3 5756.54 456.86 76.24 159.1
-7 17 3 11870.32 274.04 108.33 277.0
-5 17 3 5218.17 129.65 68.21 277.2
-3 17 3 63.26 69.81 18.80 236.2
-1 17 3 13406.61 211.21 120.48 349.6
1 17 3 11661.72 199.72 108.94 256.0
3 17 3 653.11 76.67 28.57 78.7
5 17 3 894.83 93.01 30.83 7.6
7 17 3 2117.30 153.60 46.11 247.1
9 17 3 1844.71 131.74 41.12 16.7
11 17 3 2134.31 349.55 46.24 125.0
13 17 3 9776.55 573.98 99.03 263.3
15 17 3 2944.32 721.34 52.12 192.4
19 17 3 0.00 1168.36 34.39 255.7
-20 18 3 5873.57 1180.71 88.21 260.7
-18 18 3 10151.06 849.29 102.69 147.6
-16 18 3 15573.71 995.80 127.65 14.9
-14 18 3 22557.47 741.06 142.72 265.0
-12 18 3 5903.77 353.30 77.74 144.3
-10 18 3 27978.29 791.38 167.84 345.8
-8 18 3 17181.10 526.53 129.96 253.3
-6 18 3 16356.40 251.12 131.98 92.3
-4 18 3 19269.42 273.72 140.11 26.0
-2 18 3 3885.85 131.26 67.30 214.7
0 18 3 13120.36 220.61 111.42 147.4
2 18 3 4883.12 132.77 73.79 53.7
4 18 3 3197.34 110.22 53.78 295.8
6 18 3 25535.87 472.83 153.09 167.8
8 18 3 6981.86 380.83 84.34 342.7
10 18 3 14263.80 356.23 103.39 280.6
12 18 3 8620.84 434.33 89.65 178.4
14 18 3 23903.75 734.59 144.37 66.9
16 18 3 15817.02 784.43 123.19 305.2
18 18 3 7185.65 1338.71 95.37 148.7
-19 19 3 10831.61 1395.53 128.72 26.8
-15 19 3 35924.34 2105.04 170.83 130.6
-13 19 3 13572.15 653.31 113.94 20.5
-11 19 3 12528.92 456.75 103.67 246.4
-9 19 3 21664.35 704.83 145.29 128.2
-7 19 3 28582.11 397.66 161.72 28.3
-5 19 3 9325.72 198.77 105.58 254.1
-3 19 3 11877.82 235.53 115.39 176.0
-1 19 3 13723.99 233.63 116.48 21.2
1 19 3 16725.99 260.38 130.09 276.5
3 19 3 3839.34 125.87 60.01 138.4
5 19 3 12957.52 297.73 110.47 58.6
7 19 3 10672.69 263.94 97.37 265.9
9 19 3 11337.52 626.81 106.90 154.3
11 19 3 671.98 342.54 25.19 2.6
13 19 3 6452.52 554.83 77.71 318.0
15 19 3 29549.65 1153.57 160.90 193.4
17 19 3 17736.19 1080.62 125.93 16.8
-16 20 3 11793.58 1394.31 90.70 355.7
-14 20 3 4913.84 826.95 62.77 245.7
-12 20 3 7043.33 392.48 83.07 153.6
-10 20 3 4412.53 448.10 62.21 6.2
-8 20 3 5094.61 213.10 64.89 240.3
-6 20 3 4349.74 123.33 64.72 111.2
-4 20 3 2883.45 145.80 58.82 93.2
-2 20 3 1500.97 132.81 44.15 253.5
0 20 3 2823.82 141.22 56.43 106.6
2 20 3 7875.14 210.52 92.12 84.0
4 20 3 3714.75 138.32 65.91 212.4
6 20 3 1521.28 136.30 42.21 252.7
8 20 3 4410.74 281.57 61.85 25.1
10 20 3 0.00 428.41 6.69 339.5
12 20 3 1552.11 397.54 44.53 125.9
14 20 3 3075.68 599.90 52.80 106.5
16 20 3 4787.52 848.37 64.88 288.4
-17 21 3 1273.04 1014.63 28.57 46.0
-15 21 3 2350.27 739.04 41.58 26.9
-13 21 3 1025.37 775.00 25.56 230.4
-11 21 3 317.91 436.57 17.45 294.6
-9 21 3 3690.99 263.69 61.44 344.2
-7 21 3 1661.40 129.37 43.52 188.2
-5 21 3 869.15 139.44 32.07 40.0
-3 21 3 6603.88 325.61 84.81 278.2
-1 21 3 2141.99 591.66 49.08 213.8
1 21 3 5546.20 600.88 77.67 105.7
3 21 3 687.30 320.40 37.39 316.3
5 21 3 2363.56 173.80 46.55 201.1
7 21 3 4291.42 183.50 67.07 149.5
9 21 3 112.21 325.17 21.62 359.3
11 21 3 521.65 467.98 27.63 11.6
13 21 3 1508.24 623.10 36.37 45.4
15 21 3 165.96 774.23 18.75 269.0
17 21 3 3024.21 1166.69 53.26 276.6
-16 22 3 7038.77 1015.48 81.72 179.0
-14 22 3 2733.69 94.22 98.97 97.3
-12 22 3 4711.26 606.80 59.32 326.0
-10 22 3 1257.07 309.16 34.77 207.4
-8 22 3 5844.52 291.50 83.02 95.3
-6 22 3 4906.42 211.63 73.45 342.8
-4 22 3 7004.53 330.87 81.50 168.2
-2 22 3 11059.12 777.61 105.72 56.4
0 22 3 27484.04 951.91 163.24 326.8
2 22 3 9682.66 724.15 97.42 238.3
4 22 3 7423.74 511.02 85.48 68.5
6 22 3 5696.83 296.18 79.00 342.7
8 22 3 6970.75 299.48 79.25 267.2
10 22 3 454.78 381.42 14.22 82.8
12 22 3 3710.22 626.01 53.35 328.4
14 22 3 11234.38 2342.45 95.96 182.2
-15 23 3 15088.44 2211.55 128.53 316.5
-13 23 3 15682.32 711.99 120.39 201.4
-11 23 3 3165.96 401.44 57.08 61.8
-9 23 3 4390.37 240.04 68.98 291.9
-7 23 3 7259.83 327.60 87.84 235.7
-5 23 3 13856.45 897.68 123.57 88.0
-3 23 3 15792.33 1048.81 116.44 289.4
-1 23 3 13417.49 715.13 109.47 197.8
1 23 3 3654.16 680.48 53.69 115.8
3 23 3 3698.29 638.55 55.15 32.1
5 23 3 5577.11 487.51 78.07 217.2
7 23 3 3470.44 249.30 47.96 99.1
9 23 3 10270.37 438.10 96.52 13.3
11 23 3 5007.03 481.90 65.92 187.9
13 23 3 23838.04 926.66 146.17 84.0
-14 24 3 3637.80 2429.83 52.54 94.0
-12 24 3 3196.27 238.93 72.25 308.9
-10 24 3 3050.59 244.34 62.72 139.7
-8 24 3 297.82 259.83 30.83 127.5
-6 24 3 2231.79 744.61 57.01 330.2
-4 24 3 4917.30 772.88 55.50 232.8
2 24 3 4000.04 1003.65 70.74 312.0
4 24 3 1558.42 984.84 43.00 75.1
6 24 3 4325.40 563.73 69.26 334.0
8 24 3 1437.94 264.36 36.82 259.1
10 24 3 614.94 258.89 26.16 81.0
12 24 3 10117.39 1015.46 100.87 332.6
14 24 3 1515.92 594.00 32.87 201.0
16 24 3 3924.33 2537.14 61.49 326.5
-13 25 3 622.50 532.81 14.73 239.5
-11 25 3 1161.78 295.59 49.30 228.3
-9 25 3 0.00 288.62 3.96 143.7
-7 25 3 1397.13 1123.88 55.93 7.9
-5 25 3 127.29 1155.39 12.65 279.4
5 25 3 0.00 1113.97 41.63 241.2
7 25 3 1570.68 485.79 43.17 212.4
9 25 3 1639.99 291.68 39.62 141.8
11 25 3 702.30 377.84 25.06 181.3
13 25 3 1157.06 440.57 36.91 337.6
15 25 3 271.14 2844.09 50.47 189.8
-10 26 3 10502.35 792.87 100.08 12.6
10 26 3 1822.15 593.31 41.10 258.3
12 26 3 4715.40 576.10 64.40 162.9
-28 0 4 21906.86 1128.58 135.86 180.2
-26 0 4 642.64 1183.41 21.94 55.0
-24 0 4 1673.05 291.63 48.64 305.5
-22 0 4 27837.77 553.65 162.54 161.3
-20 0 4 11613.90 399.56 109.83 26.8
-18 0 4 24134.10 480.69 155.47 260.4
-16 0 4 69430.70 1114.20 263.55 139.2
-14 0 4 50697.87 834.94 237.41 79.2
-12 0 4 119314.56 2139.23 332.01 58.2
-10 0 4 27758.65 534.38 154.57 215.6
-8 0 4 1827.27 63.81 27.32 6.4
-6 0 4 102652.77 3496.46 342.08 131.9
-4 0 4 17155.29 618.89 125.70 355.1
-2 0 4 5627.04 298.11 106.84 345.4
0 0 4 167220.38 8077.85 421.45 319.3
2 0 4 3882.50 279.55 48.13 224.6
4 0 4 231128.22 9447.09 509.63 51.3
6 0 4 33974.29 2741.43 163.79 338.0
8 0 4 20224.91 1123.72 116.52 135.1
10 0 4 107544.95 5548.79 306.90 77.5
12 0 4 14350.32 388.61 117.35 256.0
14 0 4 37084.70 877.75 195.05 214.8
16 0 4 52784.80 1227.03 237.29 73.8
18 0 4 63257.34 1066.04 240.27 291.2
20 0 4 60922.07 922.44 249.74 163.6
22 0 4 826.24 163.17 36.31 54.2
24 0 4 10687.17 571.27 95.25 3.5
26 0 4 1430.90 780.84 35.79 255.0
28 0 4 4843.22 974.08 65.74 156.8
-27 1 4 14142.61 868.25 110.21 295.9
-25 1 4 1587.25 484.18 49.03 102.4
-23 1 4 8066.08 245.89 87.97 70.5
-21 1 4 11967.78 264.02 109.88 262.3
-19 1 4 3314.42 112.01 60.09 210.5
-17 1 4 27328.26 396.46 166.25 11.6
-15 1 4 4967.22 147.48 73.23 270.8
-13 1 4 33569.12 438.22 183.95 250.6
-11 1 4 11965.38 184.08 120.53 174.8
-9 1 4 31149.13 434.68 160.73 287.5
-7 1 4 49868.19 935.90 206.43 174.2
-5 1 4 19668.10 581.27 111.90 356.7
-3 1 4 17419.71 710.87 139.98 198.3
-1 1 4 23430.68 940.69 163.00 181.7
1 1 4 9435.33 398.53 96.24 129.0
3 1 4 72276.39 2222.84 266.97 138.5
5 1 4 35746.89 1091.24 193.11 237.2
7 1 4 4006.62 275.73 65.89 95.5
9 1 4 75572.98 2174.45 283.82 286.5
11 1 4 14158.43 1320.23 90.20 180.2
13 1 4 42141.38 665.84 215.81 83.2
15 1 4 32171.87 508.07 178.99 349.2
17 1 4 18326.06 366.32 139.39 153.0
19 1 4 77444.48 834.66 275.54 55.7
21 1 4 266.73 108.99 16.57 260.4
23 1 4 1221.14 124.48 32.83 164.2
25 1 4 21567.43 684.96 137.29 119.2
27 1 4 6799.67 762.92 70.33 349.4
29 1 4 293.89 945.83 26.62 238.9
-30 2 4 519.63 1258.49 24.84 357.0
-28 2 4 4365.64 1146.39 63.24 186.1
-26 2 4 1481.60 664.01 39.99 294.3
-24 2 4 2913.27 210.05 51.28 190.4
-22 2 4 514.83 96.26 26.32 337.3
-20 2 4 1118.54 92.15 34.82 57.7
-18 2 4 453.31 74.99 27.69 299.5
-16 2 4 16474.86 255.27 130.17 37.5
-14 2 4 2012.33 81.07 55.15 132.1
-12 2 4 27655.11 410.79 163.68 110.2
-10 2 4 22639.23 280.83 151.33 116.9
-8 2 4 11411.40 235.33 117.98 72.5
-6 2 4 25689.11 736.67 161.14 263.5
-4 2 4 118181.38 2319.71 322.00 194.9
-2 2 4 95855.43 1743.61 317.15 52.5
0 2 4 28340.47 439.20 180.44 110.4
2 2 4 28046.81 826.92 161.62 17.5
4 2 4 69451.39 1959.41 256.64 105.2
6 2 4 5898.74 317.60 85.82 104.6
8 2 4 15460.69 916.89 26.86 347.1
10 2 4 38081.48 1557.71 178.54 350.1
12 2 4 1882.62 87.43 29.18 35.3
14 2 4 6464.44 169.28 84.70 310.3
16 2 4 4959.98 152.20 73.46 270.8
18 2 4 13680.98 291.92 121.56 262.7
20 2 4 5426.11 156.14 73.03 22.0
22 2 4 541.57 111.83 20.42 23.3
24 2 4 857.53 214.83 18.45 254.9
26 2 4 9847.41 516.80 90.50 224.8
28 2 4 630.01 738.81 24.03 31.1
30 2 4 0.00 1474.20 2.59 236.3
-27 3 4 1710.62 584.97 37.94 100.1
-25 3 4 11146.55 557.82 104.73 359.2
-23 3 4 10893.39 247.14 111.19 263.2
-21 3 4 10427.19 219.68 98.78 63.4
-19 3 4 0.00 70.42 12.75 118.4
-17 3 4 9453.49 183.14 104.61 234.9
-15 3 4 21385.17 280.36 150.86 131.9
-13 3 4 29346.85 396.53 170.58 329.2
-11 3 4 14795.92 211.28 121.55 200.8
-9 3 4 19700.51 285.31 134.59 146.0
-7 3 4 79817.44 2107.69 303.35 297.0
-5 3 4 25332.72 1119.21 177.77 313.9
-3 3 4 11436.61 590.58 126.86 4.7
-1 3 4 26785.94 405.78 182.46 264.8
1 3 4 57134.45 615.28 226.04 284.4
3 3 4 6826.51 229.84 78.78 94.2
7 3 4 95408.48 2995.22 289.99 238.3
9 3 4 34474.55 1830.95 178.65 190.5
11 3 4 37759.55 906.51 185.68 96.3
13 3 4 47448.65 610.33 218.22 256.7
15 3 4 21278.46 354.65 144.50 158.2
17 3 4 13306.77 267.80 115.96 22.0
19 3 4 19315.86 308.47 139.69 248.5
21 3 4 11156.95 239.50 100.43 163.1
23 3 4 8832.67 225.11 95.50 355.7
25 3 4 5327.20 291.79 63.92 241.2
27 3 4 4678.21 459.86 70.04 169.6
29 3 4 9057.54 1495.55 90.49 9.9
-28 4 4 10192.25 1131.32 88.08 347.1
-26 4 4 14633.74 534.74 116.10 238.5
-24 4 4 26025.82 446.49 159.07 116.9
-22 4 4 19334.55 302.93 138.63 19.0
-20 4 4 13038.18 244.22 118.29 256.2
-18 4 4 17398.03 252.92 132.59 97.5
-16 4 4 27246.60 367.58 161.39 44.5
-14 4 4 13604.00 227.39 117.93 253.0
-12 4 4 69598.56 758.96 269.30 87.6
-10 4 4 36330.16 458.07 189.47 338.7
-8 4 4 48037.80 726.49 209.84 226.5
-6 4 4 2715.69 316.80 53.73 86.3
-4 4 4 181729.42 6898.45 430.85 11.4
-2 4 4 19035.45 289.36 160.87 341.0
0 4 4 10967.25 122.34 99.62 179.9
2 4 4 5809.47 84.11 79.73 199.9
4 4 4 51127.30 816.43 213.59 282.4
6 4 4 41138.31 1303.41 211.91 103.5
8 4 4 20255.62 441.74 130.43 41.6
10 4 4 105292.65 1897.37 317.89 282.8
12 4 4 68344.28 887.55 245.33 149.3
14 4 4 71462.73 908.28 261.41 6.4
16 4 4 32908.61 466.28 183.00 243.5
18 4 4 19475.36 335.67 135.60 166.5
20 4 4 51554.17 632.03 233.63 19.2
22 4 4 42176.46 521.68 197.12 256.4
24 4 4 11247.84 280.21 107.63 112.4
26 4 4 11481.57 474.56 107.50 14.2
28 4 4 24186.22 2286.38 132.49 284.0
30 4 4 3745.67 1706.72 63.16 154.9
-27 5 4 4083.16 495.52 71.00 150.2
-25 5 4 5916.86 224.71 68.38 18.4
-23 5 4 9805.04 224.46 96.92 264.3
-21 5 4 12641.64 292.46 117.63 89.5
-19 5 4 27360.81 525.90 165.95 339.4
-17 5 4 26017.83 356.76 166.40 243.9
-15 5 4 17606.52 252.50 139.53 132.9
-13 5 4 32907.66 405.53 185.23 15.9
-11 5 4 54400.40 690.95 225.93 230.6
-9 5 4 11527.22 220.85 111.26 117.2
-7 5 4 25971.08 388.35 161.27 325.2
-5 5 4 9245.23 414.55 104.57 226.6
-3 5 4 95501.07 1765.82 270.33 138.5
-1 5 4 42514.81 723.97 215.56 29.4
1 5 4 7086.98 135.82 80.04 165.5
3 5 4 54338.45 537.65 230.09 127.9
5 5 4 1245.40 57.21 25.22 323.9
7 5 4 3775.34 107.95 63.40 214.4
9 5 4 66381.80 982.64 258.57 164.0
11 5 4 80112.56 995.50 288.58 12.2
13 5 4 81467.51 894.28 279.08 220.6
15 5 4 28250.40 391.92 162.60 104.9
17 5 4 2007.52 155.37 51.91 25.9
19 5 4 49412.52 880.00 218.32 279.2
21 5 4 52766.29 868.32 218.76 151.6
23 5 4 9653.85 366.94 96.22 16.8
25 5 4 5651.11 276.26 75.43 237.9
27 5 4 4946.15 389.45 70.63 174.2
29 5 4 4289.95 1658.47 59.90 34.6
-28 6 4 306.23 548.77 34.45 123.7
-26 6 4 3132.78 218.62 57.74 15.6
-24 6 4 3674.65 214.11 65.86 221.8
-22 6 4 26.81 151.27 11.25 239.1
-20 6 4 2779.58 405.85 50.60 142.6
-18 6 4 6977.51 799.07 79.86 179.1
-16 6 4 24230.12 439.77 163.47 26.8
-14 6 4 13300.47 223.93 116.37 242.3
-12 6 4 12188.21 198.99 113.88 195.5
-10 6 4 28072.39 454.66 171.82 311.6
-8 6 4 4728.45 85.83 57.35 168.1
-6 6 4 5664.53 139.05 71.58 348.2
-4 6 4 14318.83 216.65 107.33 310.7
-2 6 4 23469.15 334.09 142.17 286.6
0 6 4 54343.46 492.23 244.73 336.9
2 6 4 3494.23 66.85 69.35 33.1
4 6 4 6221.76 116.38 89.46 72.1
6 6 4 19042.32 270.16 127.15 338.0
8 6 4 9171.11 206.92 99.38 77.4
10 6 4 4313.59 137.02 63.11 36.4
12 6 4 5083.80 135.83 69.35 90.0
14 6 4 7369.94 248.97 77.70 279.8
16 6 4 3691.95 283.09 57.90 105.4
18 6 4 1746.90 1474.30 40.81 127.1
20 6 4 8948.28 636.67 88.55 44.8
22 6 4 4923.37 575.63 70.75 253.1
24 6 4 634.73 235.02 30.17 76.3
26 6 4 94.31 395.95 22.14 99.1
-27 7 4 10652.03 455.87 107.35 257.1
-25 7 4 5290.30 290.39 72.02 163.0
-23 7 4 18.72 379.54 6.76 65.4
-21 7 4 17901.39 682.89 136.19 302.8
-19 7 4 5530.88 570.92 72.94 164.6
-17 7 4 3933.55 494.08 60.67 7.5
-15 7 4 978.32 99.24 11.49 2.0
-13 7 4 14023.63 310.58 110.27 173.4
-11 7 4 1985.11 83.82 49.78 53.9
-9 7 4 13308.18 200.72 123.18 17.4
-7 7 4 33146.27 408.45 177.38 220.7
-5 7 4 3026.06 81.67 63.93 134.7
-3 7 4 8711.27 141.87 91.47 65.7
-1 7 4 24866.72 249.95 166.71 36.5
1 7 4 18904.91 179.80 134.49 35.6
3 7 4 47254.14 513.25 200.45 291.3
5 7 4 10322.21 184.18 99.51 261.8
7 7 4 71315.41 926.09 258.09 94.2
9 7 4 10959.40 251.65 97.92 326.4
11 7 4 3837.49 124.72 62.47 189.4
13 7 4 9984.63 427.02 93.32 76.0
15 7 4 43317.82 1024.25 203.10 292.2
17 7 4 29657.33 1322.13 166.85 166.8
19 7 4 11156.95 542.12 107.10 116.8
21 7 4 4203.85 537.34 64.84 350.2
23 7 4 3614.79 739.19 74.96 223.6
25 7 4 0.00 372.15 30.67 133.9
27 7 4 2359.90 303.29 44.57 352.0
-28 8 4 7442.27 686.00 87.21 180.4
-26 8 4 17508.71 534.67 131.88 53.6
-24 8 4 6272.00 567.70 77.59 282.4
-22 8 4 4453.80 414.43 69.89 198.7
-20 8 4 6624.49 574.81 81.36 50.9
-18 8 4 4564.77 695.77 72.14 276.8
-16 8 4 19325.45 757.08 135.20 187.2
-14 8 4 7571.65 348.16 90.74 3.1
-12 8 4 59907.14 860.30 242.69 283.6
-10 8 4 6402.98 120.98 83.19 207.3
-8 8 4 62815.96 760.89 246.21 72.5
-6 8 4 49563.21 574.37 206.19 313.4
-4 8 4 34018.24 374.15 185.13 192.2
-2 8 4 66750.27 769.99 270.00 98.5
0 8 4 15367.06 169.30 128.08 277.8
2 8 4 99679.35 921.70 336.92 174.0
4 8 4 31809.78 471.16 179.88 139.2
6 8 4 102966.55 1118.63 315.60 323.1
8 8 4 62683.68 841.14 243.43 193.6
10 8 4 21053.14 340.69 149.14 70.7
12 8 4 20729.51 749.90 141.27 314.7
14 8 4 28353.05 948.85 166.35 138.3
16 8 4 125641.45 3246.71 343.41 51.9
18 8 4 14168.72 852.89 117.17 316.7
20 8 4 8858.80 606.23 88.17 170.1
22 8 4 7796.05 897.07 89.42 111.5
24 8 4 4639.42 1287.64 104.73 337.4
26 8 4 3951.09 587.72 80.40 211.0
-27 9 4 4206.21 379.19 62.34 277.3
-25 9 4 18070.55 1385.75 130.57 189.4
-23 9 4 4828.22 428.37 72.70 74.4
-21 9 4 10275.56 628.29 107.46 322.3
-19 9 4 12505.14 835.18 113.46 164.3
-17 9 4 25227.14 687.40 159.08 75.7
-15 9 4 24811.15 810.44 159.35 268.8
-13 9 4 30321.03 677.44 171.59 114.4
-11 9 4 28653.22 522.91 171.42 79.9
-9 9 4 17633.92 248.97 142.74 268.7
-7 9 4 19616.13 275.99 145.79 168.6
-5 9 4 13146.99 197.49 117.70 117.0
-3 9 4 53060.55 547.12 224.74 335.0
-1 9 4 68475.27 713.76 272.89 266.6
1 9 4 24086.51 377.52 147.62 349.0
3 9 4 35183.64 385.15 179.29 241.9
5 9 4 0.00 40.16 15.32 119.1
7 9 4 29409.91 345.15 177.26 73.3
9 9 4 45356.07 562.94 214.38 303.6
11 9 4 44006.16 1086.37 202.23 186.5
13 9 4 16796.49 770.34 128.91 93.8
15 9 4 20415.53 824.96 136.03 323.1
17 9 4 52533.81 1313.87 226.46 193.0
19 9 4 4562.15 664.07 63.83 90.6
21 9 4 2982.10 1119.55 66.19 330.7
23 9 4 5482.30 1365.58 78.24 213.0
25 9 4 6502.06 1393.26 112.74 75.3
-26 10 4 3940.10 603.47 57.98 17.5
-24 10 4 4904.60 679.61 64.22 317.1
-22 10 4 1000.50 629.71 35.23 274.7
-20 10 4 10664.04 814.12 103.82 60.7
-18 10 4 4169.25 367.02 61.83 27.6
-16 10 4 522.76 324.42 21.44 236.5
-14 10 4 4552.19 557.28 70.35 294.7
-12 10 4 1332.19 353.60 41.85 335.1
-10 10 4 2591.56 125.35 54.82 138.9
-8 10 4 12065.14 190.27 113.24 63.0
-6 10 4 13436.62 171.45 121.57 295.5
-4 10 4 2290.81 67.64 51.02 209.5
-2 10 4 59507.45 568.72 241.24 113.1
0 10 4 16063.55 174.90 125.70 127.6
2 10 4 29367.80 288.20 169.43 74.6
4 10 4 23378.44 244.68 158.83 322.8
6 10 4 23288.09 244.82 153.81 254.4
8 10 4 17766.97 258.95 138.98 183.4
10 10 4 5381.05 195.51 71.86 7.2
12 10 4 26345.06 631.53 153.48 307.0
14 10 4 1679.56 333.25 42.63 307.7
16 10 4 4868.02 532.86 59.59 359.9
18 10 4 1284.75 570.96 32.67 246.1
20 10 4 667.60 777.21 19.26 352.1
22 10 4 218.54 1151.87 21.89 195.1
24 10 4 1733.52 1128.56 37.18 304.1
28 10 4 50.58 553.86 17.14 316.2
-25 11 4 3976.48 494.75 60.99 341.0
-23 11 4 13103.27 618.09 111.96 251.3
-21 11 4 8077.84 628.35 88.46 101.1
-19 11 4 3861.30 632.51 62.44 3.0
-17 11 4 1496.70 590.42 37.99 293.1
-15 11 4 7959.94 519.18 88.75 131.9
-13 11 4 17812.71 899.32 132.42 280.2
-11 11 4 15493.48 468.78 118.36 174.2
-9 11 4 13836.55 245.26 119.71 119.6
-7 11 4 1147.57 52.46 28.73 49.6
-5 11 4 23496.40 257.25 160.46 200.0
-3 11 4 7608.07 143.52 93.17 211.3
-1 11 4 3913.31 85.00 66.94 111.8
1 11 4 40473.00 392.79 202.58 208.8
3 11 4 14838.45 165.27 120.03 154.8
5 11 4 3186.66 78.70 60.41 14.1
7 11 4 9940.34 185.30 97.82 302.1
9 11 4 21354.94 344.84 142.42 106.9
11 11 4 2417.04 441.23 47.92 18.3
13 11 4 7453.71 449.13 86.21 281.0
15 11 4 929.68 394.73 29.54 122.7
17 11 4 3841.30 529.63 52.28 53.3
19 11 4 11587.70 758.07 106.52 281.4
21 11 4 6751.25 1099.73 78.30 130.3
23 11 4 7509.50 1291.00 99.06 1.6
-26 12 4 1784.72 402.87 53.97 216.2
-24 12 4 13331.64 496.30 113.23 129.9
-22 12 4 16239.41 638.19 124.45 15.2
-20 12 4 7558.09 544.94 88.45 233.0
-18 12 4 56965.38 1430.33 234.89 135.5
-16 12 4 16773.50 742.50 138.49 21.8
-14 12 4 26128.02 1032.79 159.81 220.9
-12 12 4 47750.11 1551.42 217.71 100.2
-10 12 4 5488.36 255.36 77.24 358.5
-8 12 4 10620.91 191.00 105.68 327.6
-6 12 4 40969.39 415.75 207.90 89.5
-4 12 4 10407.82 193.07 106.41 312.2
-2 12 4 5079.83 103.49 68.68 238.9
0 12 4 2902.39 64.60 59.65 114.0
2 12 4 21824.67 240.62 152.37 26.6
4 12 4 30496.51 328.45 167.51 242.9
6 12 4 5816.02 127.48 79.21 150.7
8 12 4 33717.86 459.36 189.45 343.6
10 12 4 26768.78 635.67 162.88 227.1
12 12 4 47367.63 983.88 207.51 130.6
14 12 4 13159.56 445.27 119.61 24.2
16 12 4 20508.45 733.04 131.95 260.5
18 12 4 27064.55 1958.79 161.78 140.0
20 12 4 5766.08 1144.10 83.71 31.8
22 12 4 9395.48 1430.56 107.01 240.5
-23 13 4 3006.71 333.37 59.79 259.2
-21 13 4 12618.25 449.02 114.65 142.9
-19 13 4 21531.23 681.21 152.73 338.9
-17 13 4 7168.01 374.95 86.37 246.2
-15 13 4 31258.22 1033.55 179.62 103.4
-13 13 4 31043.11 1041.70 173.79 326.6
-11 13 4 24081.90 843.14 162.36 231.1
-9 13 4 1158.98 106.95 35.04 7.1
-7 13 4 4297.66 115.85 71.14 40.5
-5 13 4 45688.40 491.54 217.06 207.1
-3 13 4 5517.76 117.77 78.87 48.4
-1 13 4 2769.58 109.67 62.97 306.3
1 13 4 13056.23 176.79 115.78 235.4
3 13 4 37182.11 374.65 194.41 157.7
5 13 4 40443.89 463.87 208.30 21.3
7 13 4 10289.39 177.62 99.80 201.9
9 13 4 20244.25 507.84 146.49 112.8
11 13 4 9767.16 394.88 93.78 358.2
13 13 4 2788.35 375.66 53.53 219.1
15 13 4 20528.14 754.26 132.16 122.0
17 13 4 23835.14 2952.70 112.54 19.8
19 13 4 6504.23 1169.83 77.60 288.1
21 13 4 10062.90 1579.36 94.93 128.8
23 13 4 739.62 1361.74 55.08 1.2
-24 14 4 2619.92 1279.29 47.56 216.2
-22 14 4 3755.96 1080.21 60.75 39.3
-20 14 4 8035.80 539.18 89.20 220.0
-18 14 4 1678.17 293.25 36.83 171.3
-16 14 4 38.31 280.81 5.93 141.9
-14 14 4 27.10 278.93 5.63 193.6
-12 14 4 5928.51 413.08 92.66 152.0
-10 14 4 11893.84 549.01 108.93 266.0
-8 14 4 488.40 88.75 29.69 291.3
-6 14 4 9704.01 149.45 99.73 68.8
-4 14 4 5658.13 120.79 76.78 305.7
-2 14 4 13203.40 172.73 115.67 89.5
0 14 4 1360.13 67.69 41.62 276.6
2 14 4 3161.63 90.68 64.34 349.9
4 14 4 1451.86 63.58 41.44 285.3
6 14 4 2873.20 103.52 56.29 37.1
8 14 4 5002.59 224.23 73.61 13.7
10 14 4 145.95 297.69 13.44 304.9
12 14 4 9992.66 364.79 99.17 340.8
14 14 4 5719.85 463.70 69.58 313.1
16 14 4 2770.59 1376.18 39.99 217.0
18 14 4 3974.12 1193.40 63.60 165.6
20 14 4 996.64 1059.53 43.48 59.6
22 14 4 1520.71 1312.07 55.08 242.7
-21 15 4 872.95 1009.44 29.95 280.7
-19 15 4 6484.90 645.67 82.05 172.4
-17 15 4 2516.47 329.79 52.43 14.0
-15 15 4 7469.08 351.00 86.49 308.6
-13 15 4 3545.99 449.00 57.04 255.9
-11 15 4 1620.83 478.41 39.40 58.8
-9 15 4 2398.02 342.10 52.19 329.4
-7 15 4 5373.90 145.82 74.44 4.2
-5 15 4 5029.74 112.79 74.12 52.3
-3 15 4 26671.35 324.57 158.61 277.8
-1 15 4 23865.83 299.63 156.81 167.6
1 15 4 12880.32 197.27 111.62 50.5
3 15 4 22160.34 263.92 153.54 0.2
5 15 4 14608.26 253.09 124.88 240.4
7 15 4 10162.44 217.36 93.24 92.6
9 15 4 1722.50 300.71 44.34 322.0
11 15 4 385.75 295.77 21.91 168.3
13 15 4 16892.61 563.61 129.02 59.9
15 15 4 3093.77 682.69 37.81 284.1
19 15 4 873.47 1134.29 32.82 37.8
-22 16 4 3785.54 1139.06 92.95 189.2
-20 16 4 16644.24 1352.35 130.64 62.5
-18 16 4 20395.71 732.52 142.30 296.2
-16 16 4 7835.04 528.41 89.78 179.1
-14 16 4 2471.11 431.00 48.95 93.0
-12 16 4 21619.41 645.51 151.58 322.5
-10 16 4 7062.05 475.19 86.70 164.3
-8 16 4 4460.60 381.91 72.77 40.2
-6 16 4 4184.28 117.48 69.47 293.8
-4 16 4 10616.17 154.08 99.46 194.4
-2 16 4 24073.72 305.83 154.97 54.9
0 16 4 42370.61 488.18 205.29 295.0
2 16 4 20554.21 276.09 142.85 196.9
4 16 4 11373.74 218.46 111.53 69.3
6 16 4 27112.29 385.48 161.88 304.5
8 16 4 22232.17 545.28 150.74 193.3
10 16 4 5613.95 371.30 72.69 24.8
12 16 4 27383.18 761.13 156.77 314.4
14 16 4 20941.68 834.19 142.99 185.3
18 16 4 4577.65 1144.97 55.60 304.6
20 16 4 4791.76 1257.44 84.70 196.8
-21 17 4 7898.17 1247.02 97.54 307.5
-19 17 4 21355.08 1870.59 152.30 181.7
-17 17 4 11825.60 527.14 115.07 72.3
-15 17 4 16538.31 662.99 129.22 318.2
-13 17 4 1545.10 380.28 43.66 191.5
-11 17 4 17192.98 624.28 132.04 58.4
-9 17 4 21381.06 583.55 147.17 275.5
-7 17 4 1557.40 120.13 43.78 179.4
-5 17 4 18087.28 229.42 135.80 67.4
-3 17 4 923.25 86.24 35.26 251.9
-1 17 4 14821.71 227.13 121.93 178.1
1 17 4 4631.83 128.56 63.48 69.1
3 17 4 5294.73 149.27 75.76 312.6
5 17 4 24319.04 374.86 158.51 186.1
7 17 4 5392.08 273.37 76.51 72.3
9 17 4 24474.40 572.97 151.70 286.5
11 17 4 15522.12 543.86 115.73 196.9
13 17 4 28351.84 925.00 162.85 83.8
15 17 4 23699.37 1383.81 137.11 334.7
17 17 4 14619.89 866.84 118.37 216.9
19 17 4 2343.10 1253.01 57.56 65.4
-20 18 4 59.18 1056.28 17.44 81.7
-18 18 4 5970.88 1025.56 72.46 303.8
-16 18 4 1767.25 874.41 43.79 206.3
-14 18 4 2212.27 570.57 43.62 63.0
-12 18 4 842.40 270.78 30.03 206.7
-10 18 4 6153.86 478.99 75.17 169.4
-8 18 4 813.66 193.79 34.56 107.3
-6 18 4 0.00 56.37 13.93 58.9
-4 18 4 5278.50 143.10 81.43 182.2
-2 18 4 6253.59 159.48 81.17 140.3
0 18 4 13247.46 220.14 112.78 305.5
2 18 4 6253.07 162.34 77.95 184.3
4 18 4 22214.85 337.01 146.04 98.1
6 18 4 1357.51 158.78 40.91 358.5
8 18 4 8126.85 415.76 90.29 158.8
10 18 4 2951.37 351.74 51.91 56.0
12 18 4 2313.21 419.35 43.94 239.3
14 18 4 5060.22 1098.08 64.18 187.2
16 18 4 15792.91 1194.12 108.76 58.9
18 18 4 5707.70 834.96 63.98 260.5
-19 19 4 0.00 1053.29 12.84 79.0
-17 19 4 5599.16 974.04 59.21 310.9
-15 19 4 8565.07 753.96 85.59 106.2
-13 19 4 1134.27 374.21 30.10 249.8
-11 19 4 1097.25 269.66 31.83 133.5
-9 19 4 6493.46 524.47 76.64 93.1
-7 19 4 12336.76 230.97 112.58 5.0
-5 19 4 2798.72 97.51 52.61 240.8
-3 19 4 6035.97 172.26 82.58 79.8
-1 19 4 735.05 89.63 32.69 80.9
1 19 4 3053.30 122.05 53.53 328.0
3 19 4 236.17 90.09 25.05 51.1
5 19 4 7987.01 264.93 80.93 339.7
7 19 4 17809.37 359.77 127.90 233.7
9 19 4 1479.16 279.41 38.94 112.4
11 19 4 2820.96 337.69 49.41 21.5
13 19 4 4458.66 465.11 64.20 286.8
15 19 4 2960.65 733.31 45.86 189.8
17 19 4 513.64 762.01 19.66 119.6
-18 20 4 603.82 1339.14 65.66 139.3
-16 20 4 27625.38 1462.40 139.53 5.6
-14 20 4 27043.15 1233.07 149.99 230.5
-12 20 4 2442.46 307.92 46.91 45.1
-10 20 4 6701.66 417.34 77.01 348.5
-8 20 4 29999.49 479.06 170.37 241.7
-6 20 4 9999.52 226.32 90.95 108.2
-4 20 4 5130.24 173.97 79.11 343.4
-2 20 4 10676.16 269.24 108.83 246.2
0 20 4 9117.35 275.01 96.95 164.0
2 20 4 9728.59 264.22 95.70 0.7
4 20 4 16214.69 298.27 127.10 223.4
6 20 4 27755.02 440.91 164.14 127.9
8 20 4 15217.82 665.70 121.10 4.3
10 20 4 756.86 280.28 31.65 258.5
12 20 4 13799.92 541.90 122.34 130.6
14 20 4 8561.05 521.36 90.09 43.2
16 20 4 8026.31 835.23 80.74 269.2
-17 21 4 23881.20 1456.90 136.66 231.1
-15 21 4 24814.78 1378.64 142.67 109.7
-13 21 4 5860.61 1009.13 74.71 352.2
-11 21 4 8011.41 507.22 83.51 217.2
-9 21 4 3298.16 221.63 60.30 106.6
-7 21 4 5525.41 201.10 62.84 350.7
-5 21 4 227.76 129.65 26.94 234.7
-3 21 4 4494.51 281.42 63.01 95.7
-1 21 4 21730.83 548.28 141.42 4.5
1 21 4 7675.71 861.36 84.86 273.4
3 21 4 8836.11 350.13 92.99 119.8
5 21 4 20141.44 373.25 137.43 1.2
7 21 4 2133.20 193.44 50.06 287.1
9 21 4 249.45 828.25 30.72 172.5
11 21 4 10110.77 677.53 91.92 358.6
13 21 4 8770.38 560.00 101.07 265.3
15 21 4 3674.31 719.49 72.72 125.8
-16 22 4 5210.20 512.77 63.32 354.1
-14 22 4 1860.72 1999.24 44.02 239.4
-12 22 4 1558.51 839.05 32.74 43.1
-10 22 4 865.86 314.52 32.48 299.4
-8 22 4 1518.39 171.11 40.96 180.4
-6 22 4 3121.14 194.35 58.03 219.6
-4 22 4 1954.38 261.12 45.85 304.8
-2 22 4 477.22 599.22 36.61 118.1
0 22 4 2469.13 475.04 48.19 199.1
2 22 4 501.04 466.84 23.01 196.7
4 22 4 435.24 271.70 17.16 274.4
6 22 4 2011.73 210.75 52.62 116.0
8 22 4 293.37 217.42 20.51 345.0
10 22 4 3289.48 439.42 59.02 255.6
12 22 4 14274.53 708.28 109.08 140.8
14 22 4 1529.23 742.58 42.29 23.1
16 22 4 4722.36 1382.90 68.14 230.9
-15 23 4 112.60 2239.99 25.58 271.4
-13 23 4 3715.06 719.18 54.24 210.1
-11 23 4 2336.38 181.84 59.83 93.6
-9 23 4 1384.30 190.24 37.33 350.9
-7 23 4 1759.38 253.85 49.41 140.7
-5 23 4 802.70 644.90 31.32 8.1
-3 23 4 2526.54 664.98 44.74 347.1
-1 23 4 5115.47 568.07 66.70 164.1
1 23 4 11113.95 747.77 99.71 50.2
3 23 4 1024.02 552.15 34.48 286.1
5 23 4 510.48 359.45 32.44 193.3
7 23 4 0.00 210.05 16.14 3.3
9 23 4 4262.92 279.85 63.97 337.2
11 23 4 375.56 452.91 10.09 119.0
13 23 4 361.48 433.74 21.71 323.9
15 23 4 1760.71 1482.08 41.04 356.1
-14 24 4 2710.40 2556.32 56.34 56.0
-12 24 4 8689.34 602.16 85.98 323.7
-10 24 4 7095.20 294.72 80.55 165.4
-8 24 4 5278.17 332.36 81.68 53.9
-6 24 4 7978.91 1141.86 80.82 310.1
-4 24 4 11516.24 893.98 96.99 201.1
0 24 4 3092.37 969.46 53.37 286.5
2 24 4 3613.62 1021.35 63.79 211.4
4 24 4 2220.26 1051.74 32.97 78.2
6 24 4 4476.80 512.41 70.79 276.6
8 24 4 7551.45 392.47 93.05 201.8
10 24 4 13996.14 596.20 105.96 76.2
12 24 4 5888.57 441.86 75.23 313.3
14 24 4 4322.28 631.35 62.79 191.9
16 24 4 1324.79 2558.44 58.17 81.3
-11 25 4 13341.02 565.01 117.74 38.8
-9 25 4 5950.41 418.21 75.48 269.7
-7 25 4 8016.45 1259.40 83.84 151.9
5 25 4 5094.30 1204.61 77.82 194.9
9 25 4 3782.35 389.73 60.36 327.2
11 25 4 20538.45 793.42 131.05 208.9
13 25 4 4289.47 495.82 58.68 97.0
15 25 4 3446.26 2906.41 46.32 307.3
-10 26 4 3209.36 477.33 49.76 221.9
-6 26 4 0.00 1303.08 20.86 231.1
6 26 4 0.00 1284.61 38.51 335.3
10 26 4 5640.10 692.24 81.48 72.6
12 26 4 4056.64 583.65 58.46 256.8
-27 1 5 3384.81 662.32 53.42 296.9
-25 1 5 3464.40 503.27 57.53 173.4
-23 1 5 10655.89 269.19 104.58 33.8
-21 1 5 3467.39 144.33 60.21 264.2
-19 1 5 13367.77 234.92 118.27 121.5
-17 1 5 5381.63 163.10 81.80 15.6
-15 1 5 19496.43 312.00 141.57 273.0
-13 1 5 5380.12 143.81 74.00 132.7
-11 1 5 8715.44 143.61 88.03 115.8
-9 1 5 7411.44 154.04 97.37 322.8
-7 1 5 30187.79 832.14 174.82 289.2
-5 1 5 10626.52 279.49 118.60 57.5
-3 1 5 27051.93 1185.09 190.35 41.5
-1 1 5 210793.58 7102.03 471.49 170.8
1 1 5 8150.20 306.80 80.67 89.4
3 1 5 32441.71 1261.34 172.98 249.3
7 1 5 25663.35 849.06 158.82 69.2
9 1 5 17706.04 1026.84 96.87 307.7
11 1 5 19285.81 838.57 135.42 151.7
13 1 5 29813.04 510.20 174.01 63.2
15 1 5 43876.93 764.96 207.31 333.1
17 1 5 23498.58 401.18 149.36 171.9
19 1 5 13532.63 288.49 114.21 83.8
21 1 5 2610.58 133.71 55.40 296.6
23 1 5 3613.78 158.15 61.53 249.3
25 1 5 6323.38 575.27 71.79 125.7
27 1 5 4046.94 820.88 56.34 30.4
29 1 5 3015.14 842.82 65.20 271.5
-28 2 5 8911.90 547.78 86.52 181.9
-26 2 5 17870.56 552.27 133.77 30.9
-24 2 5 12201.30 292.63 105.32 271.9
-22 2 5 21066.24 342.20 151.47 157.4
-20 2 5 13888.04 299.50 123.02 353.5
-18 2 5 17414.99 259.52 136.20 259.0
-16 2 5 30149.88 425.94 167.97 151.7
-14 2 5 15021.14 259.33 125.98 34.1
-12 2 5 57099.71 684.77 230.83 273.1
-10 2 5 65689.59 998.78 250.34 94.1
-8 2 5 139534.17 2342.30 390.52 47.1
-6 2 5 87135.71 2131.74 303.96 252.2
-4 2 5 46483.66 2157.80 221.72 72.2
-2 2 5 49013.97 2019.60 218.07 73.9
0 2 5 75216.53 2534.99 301.74 272.8
2 2 5 18836.12 664.28 150.92 238.5
4 2 5 26118.51 816.18 157.03 79.9
6 2 5 28137.43 831.09 186.20 316.0
8 2 5 73567.97 2351.92 268.15 200.3
10 2 5 35065.27 1454.15 187.94 69.6
12 2 5 71631.12 1063.77 268.90 295.0
14 2 5 128540.94 1985.41 352.69 214.3
16 2 5 23108.70 390.63 146.51 65.3
18 2 5 28025.66 418.62 163.26 317.3
20 2 5 19241.12 334.38 136.84 192.6
22 2 5 4326.18 152.69 72.52 64.7
24 2 5 19651.77 421.15 134.55 313.8
26 2 5 12296.72 512.57 99.51 235.4
28 2 5 7354.51 606.78 85.54 119.7
30 2 5 5711.95 1654.50 84.02 326.0
-27 3 5 6111.57 583.54 75.80 260.8
-25 3 5 11844.94 588.89 107.73 128.6
-23 3 5 4969.09 162.59 76.32 72.2
-21 3 5 20162.93 316.18 142.02 290.5
-19 3 5 6243.46 155.90 76.90 160.5
-17 3 5 7097.85 177.40 86.34 0.7
-15 3 5 2022.75 100.64 45.25 236.4
-13 3 5 3283.49 92.10 56.59 225.8
-11 3 5 134271.31 1554.56 374.31 354.5
-9 3 5 90688.38 1511.54 309.19 255.4
-7 3 5 67293.52 1906.19 260.66 170.8
-5 3 5 21624.43 1608.52 92.34 64.6
-3 3 5 64988.86 1220.30 255.78 262.8
-1 3 5 36664.40 521.92 220.47 151.2
1 3 5 78253.25 1176.78 295.49 150.4
3 3 5 173374.42 4921.81 410.67 286.2
5 3 5 14068.91 611.70 121.27 248.4
7 3 5 49908.04 1597.56 234.66 65.5
9 3 5 21698.18 924.44 153.42 298.0
11 3 5 52835.10 2130.51 232.24 172.3
13 3 5 63793.45 852.50 249.98 66.0
15 3 5 50058.14 656.09 223.91 296.0
17 3 5 13738.74 261.27 112.86 197.5
19 3 5 4044.39 140.37 66.19 100.9
21 3 5 6146.31 180.25 88.60 303.2
23 3 5 11371.40 253.60 103.05 168.7
25 3 5 10026.48 362.46 97.09 62.4
27 3 5 6725.92 486.72 75.31 324.0
29 3 5 9918.45 1680.69 80.54 231.5
-28 4 5 1075.52 815.67 32.78 201.9
-26 4 5 447.59 398.22 23.96 70.8
-24 4 5 1591.28 130.41 35.59 164.7
-22 4 5 231.73 91.80 22.23 311.6
-20 4 5 3920.88 126.15 72.38 59.8
-18 4 5 1419.64 77.55 38.15 153.5
-16 4 5 578.63 58.13 28.29 64.3
-14 4 5 3712.25 93.01 73.34 212.6
-12 4 5 15730.88 215.26 133.20 306.4
-10 4 5 26404.28 328.37 152.70 127.4
-8 4 5 12335.72 287.69 109.26 346.2
-6 4 5 28459.29 897.34 166.74 347.0
-4 4 5 32658.21 2418.52 84.35 211.3
-2 4 5 28700.69 474.67 153.17 215.4
0 4 5 9185.10 153.91 107.46 240.4
2 4 5 41437.35 446.64 237.96 133.3
4 4 5 4199.29 135.54 77.42 118.8
6 4 5 16386.01 542.42 114.43 259.4
10 4 5 32408.39 757.22 173.42 40.2
12 4 5 24058.29 356.82 151.13 211.9
14 4 5 10873.79 234.39 109.96 182.9
16 4 5 2251.28 117.27 50.62 346.3
18 4 5 10917.60 297.96 107.99 103.1
20 4 5 3765.69 144.19 64.15 161.1
22 4 5 640.60 137.30 28.03 140.9
24 4 5 1571.59 172.77 43.41 299.7
26 4 5 1158.98 288.96 33.85 154.4
-27 5 5 6387.75 438.04 85.23 87.8
-25 5 5 14155.02 371.84 111.54 322.7
-23 5 5 10487.21 272.52 100.57 212.5
-21 5 5 13299.36 329.07 112.88 112.5
-19 5 5 21178.93 403.88 144.48 294.9
-17 5 5 20290.66 352.04 144.06 228.6
-15 5 5 2589.94 88.98 49.29 75.5
-13 5 5 5330.05 126.98 75.05 308.1
-11 5 5 3167.51 78.89 54.84 330.8
-9 5 5 21173.69 292.44 153.84 86.8
-7 5 5 13719.42 320.73 107.43 110.4
-5 5 5 54945.77 1868.85 243.23 210.9
-3 5 5 16456.10 381.97 121.36 66.2
-1 5 5 16525.47 230.36 121.26 10.5
1 5 5 41221.71 414.77 204.07 253.0
3 5 5 35147.16 386.98 194.63 165.6
5 5 5 67929.12 1046.11 267.47 9.6
7 5 5 18699.73 417.62 139.10 305.5
9 5 5 40199.47 793.41 195.86 150.5
11 5 5 27862.33 423.46 161.43 49.0
13 5 5 9403.87 227.91 94.95 245.7
15 5 5 17673.82 319.51 130.39 94.7
17 5 5 7877.88 276.75 90.98 20.8
19 5 5 22407.52 552.28 150.39 276.3
21 5 5 6617.36 281.09 74.97 143.9
23 5 5 1207.33 173.47 32.88 10.5
25 5 5 3106.27 260.36 58.45 300.5
27 5 5 9293.26 489.26 90.95 136.3
-28 6 5 14552.22 1289.94 121.71 350.1
-26 6 5 6682.72 468.88 80.68 217.9
-24 6 5 5359.77 252.94 73.31 99.3
-22 6 5 15526.08 464.73 120.80 317.1
-20 6 5 47128.47 1378.31 216.14 202.5
-18 6 5 47130.57 892.24 215.75 96.1
-16 6 5 11194.88 276.29 106.03 335.9
-14 6 5 40415.64 504.80 203.75 223.1
-12 6 5 23505.37 318.28 155.23 95.9
-10 6 5 9400.16 158.70 95.61 1.1
-8 6 5 25163.60 391.87 152.55 203.3
-6 6 5 26369.63 414.46 172.67 75.5
-4 6 5 35877.62 495.64 222.02 23.1
-2 6 5 11649.25 136.04 98.25 340.8
0 6 5 45912.42 409.13 220.84 125.4
2 6 5 89946.06 880.04 304.27 340.1
4 6 5 104843.47 1131.60 323.40 245.8
6 6 5 29890.42 496.95 187.77 121.6
8 6 5 139712.22 1723.46 369.06 5.1
10 6 5 32400.88 460.68 175.33 262.3
12 6 5 58515.53 835.26 240.66 107.1
14 6 5 42413.64 606.47 199.13 329.6
16 6 5 18215.90 729.23 134.96 245.1
18 6 5 55738.12 3726.94 234.58 133.4
20 6 5 43624.48 1133.29 201.89 38.9
22 6 5 22326.28 730.05 147.78 278.0
24 6 5 5392.00 276.62 71.54 150.0
26 6 5 12252.48 730.90 109.72 64.3
-27 7 5 6060.65 476.69 76.80 117.1
-25 7 5 2977.63 252.54 54.39 40.1
-23 7 5 3030.04 207.58 54.14 247.9
-21 7 5 13370.02 605.43 117.57 70.0
-19 7 5 14834.67 671.15 125.01 350.5
-17 7 5 3732.37 281.93 66.81 291.5
-15 7 5 12159.80 333.03 114.00 78.0
-13 7 5 30313.11 402.09 181.45 345.8
-11 7 5 5839.99 167.33 70.07 163.6
-9 7 5 29188.41 474.04 176.97 93.6
-7 7 5 34294.80 525.93 181.58 356.0
-5 7 5 84868.43 1017.60 300.00 226.7
-3 7 5 60302.75 691.73 251.59 144.2
-1 7 5 14857.75 175.06 139.71 21.8
1 7 5 149334.11 1306.63 386.12 228.9
3 7 5 30763.49 316.92 188.48 133.8
5 7 5 72000.44 925.06 264.72 27.3
7 7 5 76149.20 1012.89 269.45 279.4
9 7 5 66294.13 787.06 250.79 136.0
11 7 5 24255.30 385.58 150.14 25.7
13 7 5 14545.34 398.04 114.51 216.8
15 7 5 20715.83 604.11 139.53 85.9
17 7 5 42977.77 1388.62 181.86 337.3
19 7 5 22592.86 982.77 146.67 243.1
21 7 5 7584.17 675.55 88.39 140.6
23 7 5 9524.11 660.25 93.53 39.5
25 7 5 16885.72 1273.36 121.27 294.9
27 7 5 4887.40 555.55 60.14 172.1
-28 8 5 520.85 340.61 27.22 263.0
-26 8 5 3994.45 302.01 62.26 335.7
-24 8 5 382.90 387.63 29.57 146.1
-22 8 5 54.02 333.18 7.43 127.8
-20 8 5 3821.97 398.07 60.27 228.9
-18 8 5 3112.23 507.21 55.85 215.6
-16 8 5 256.14 618.61 19.01 266.7
-14 8 5 4017.49 219.84 63.12 198.2
-12 8 5 18462.82 295.13 134.31 4.3
-10 8 5 6271.78 180.53 79.29 136.9
-8 8 5 9219.74 182.88 104.33 205.9
-6 8 5 20031.74 248.68 149.11 115.6
-4 8 5 7676.02 111.58 97.29 37.6
-2 8 5 2282.08 71.36 39.98 118.6
0 8 5 79741.69 742.30 292.18 168.9
2 8 5 21098.36 213.16 153.63 248.4
4 8 5 5355.72 100.47 72.58 202.2
6 8 5 12871.21 184.26 107.49 261.4
8 8 5 2029.48 72.40 34.88 193.1
10 8 5 33491.24 472.05 177.71 239.1
12 8 5 4271.98 347.15 69.48 86.9
14 8 5 5422.04 424.43 71.67 71.3
16 8 5 93.50 926.24 8.21 261.9
18 8 5 4021.24 698.38 63.77 112.8
20 8 5 6301.18 856.90 71.29 332.5
22 8 5 1669.42 1165.19 55.33 42.2
24 8 5 1345.50 1391.66 52.83 90.5
28 8 5 3324.24 663.05 57.47 344.1
-27 9 5 4806.24 285.09 73.51 294.8
-25 9 5 3800.51 609.05 61.40 143.0
-23 9 5 2754.44 421.54 52.12 47.8
-21 9 5 3122.25 404.99 55.67 204.2
-19 9 5 5861.08 519.37 71.75 117.2
-17 9 5 18864.46 665.91 133.86 31.3
-15 9 5 3586.18 235.45 49.00 246.9
-13 9 5 22789.28 438.16 151.64 118.5
-11 9 5 31114.25 597.21 174.46 63.4
-9 9 5 2866.93 110.68 52.85 77.0
-7 9 5 13072.76 220.12 109.50 86.6
-5 9 5 34918.12 378.68 194.05 69.7
-3 9 5 786.03 63.11 16.54 230.3
-1 9 5 71696.47 743.12 264.58 151.0
1 9 5 16438.93 183.13 125.92 19.2
3 9 5 29218.97 348.08 167.83 349.1
5 9 5 27409.50 319.36 164.85 209.5
7 9 5 10605.55 151.93 106.67 4.9
9 9 5 19752.83 322.55 136.48 330.4
11 9 5 2472.52 341.73 52.48 270.9
13 9 5 3298.91 409.14 55.45 36.5
15 9 5 38466.81 1253.31 190.74 271.5
17 9 5 7300.48 565.95 88.01 237.6
19 9 5 996.56 995.86 32.87 53.1
21 9 5 3569.98 796.56 67.10 277.3
23 9 5 7828.67 1217.13 104.89 252.9
27 9 5 6022.01 595.59 72.36 299.8
-26 10 5 9956.54 370.00 113.46 28.8
-24 10 5 16948.21 617.04 128.51 294.6
-22 10 5 12260.25 444.40 107.08 148.2
-20 10 5 12576.61 580.27 114.59 39.6
-18 10 5 24644.61 825.19 151.50 286.7
-16 10 5 10079.91 375.58 97.57 148.0
-14 10 5 62095.13 1530.34 239.83 345.6
-12 10 5 30012.25 912.41 169.04 238.5
-10 10 5 28298.07 675.45 167.02 184.1
-8 10 5 43152.73 568.56 207.49 8.7
-6 10 5 19168.24 238.62 138.74 250.9
-4 10 5 95302.52 941.25 317.73 179.2
-2 10 5 91869.54 946.23 303.28 103.9
0 10 5 66689.89 679.16 264.80 259.4
2 10 5 52327.34 500.20 239.88 168.0
4 10 5 34755.75 423.05 180.93 82.7
6 10 5 34936.22 358.91 193.03 283.5
8 10 5 46768.50 596.86 219.01 177.5
10 10 5 19498.87 358.25 133.79 72.3
12 10 5 25315.05 706.95 153.88 317.1
14 10 5 32094.41 1164.91 176.47 185.4
16 10 5 33627.79 956.61 179.34 59.6
18 10 5 18686.41 854.39 125.86 333.0
20 10 5 21286.24 1097.16 138.87 188.3
22 10 5 17622.30 1617.24 146.36 83.9
24 10 5 3191.77 1223.18 75.55 320.8
28 10 5 7507.24 699.85 77.82 53.5
-25 11 5 10938.04 669.45 97.60 138.9
-23 11 5 9114.91 371.71 89.23 59.3
-21 11 5 6107.69 279.78 74.05 259.6
-19 11 5 19591.01 613.86 141.31 178.7
-17 11 5 22595.61 934.17 145.77 28.4
-15 11 5 2655.56 186.07 46.46 297.1
-13 11 5 5465.07 480.30 77.04 103.8
-11 11 5 22312.22 448.48 147.47 55.2
-9 11 5 13831.46 220.52 116.85 323.0
-7 11 5 38902.23 446.84 206.11 112.1
-5 11 5 12959.71 167.06 121.38 23.0
-3 11 5 50539.72 462.47 239.37 312.3
-1 11 5 7112.95 107.02 95.34 168.0
1 11 5 26803.90 338.27 171.74 359.5
3 11 5 35956.04 337.03 193.61 302.5
5 11 5 22428.71 278.67 153.48 183.9
7 11 5 58736.55 676.99 238.58 40.8
9 11 5 51363.05 834.70 226.92 288.7
11 11 5 23600.75 652.58 156.33 190.7
13 11 5 33214.97 768.01 173.24 54.1
15 11 5 21964.32 652.65 147.52 265.7
17 11 5 23867.52 1028.80 146.05 195.5
19 11 5 15419.53 1164.44 120.11 60.1
21 11 5 16099.28 1849.42 134.89 322.4
23 11 5 2700.36 1272.46 78.15 212.2
-24 12 5 37.33 1180.96 7.28 167.5
-22 12 5 1321.46 666.60 32.97 328.0
-20 12 5 619.55 224.59 23.52 113.1
-18 12 5 13323.66 602.58 115.55 252.9
-16 12 5 359.24 324.00 22.21 177.0
-14 12 5 2583.58 443.99 51.86 234.9
-12 12 5 13292.62 401.09 104.69 322.9
-10 12 5 7548.90 347.02 93.68 199.1
-8 12 5 8565.67 179.74 95.07 308.9
-6 12 5 1259.60 57.21 33.27 146.1
-4 12 5 25799.78 259.83 159.53 173.9
-2 12 5 608.28 37.39 26.92 320.4
0 12 5 5826.57 91.87 82.99 217.9
2 12 5 3277.95 67.24 61.19 181.9
4 12 5 30983.00 327.52 180.57 86.8
6 12 5 14418.25 216.14 129.18 272.3
8 12 5 4995.74 193.06 74.15 182.6
10 12 5 8706.46 377.14 92.31 49.5
12 12 5 1300.46 438.75 35.95 176.4
14 12 5 10652.84 521.33 104.48 99.1
16 12 5 1034.13 734.48 29.83 19.1
18 12 5 1698.93 1411.23 35.50 352.2
20 12 5 3055.45 1278.71 62.20 189.5
22 12 5 129.70 1216.11 27.94 63.9
-23 13 5 9478.17 1153.47 88.45 236.5
-21 13 5 4316.83 597.72 58.47 92.4
-19 13 5 1664.79 492.65 30.13 254.7
-17 13 5 8274.94 442.19 96.10 218.4
-15 13 5 16360.72 689.00 132.18 94.6
-13 13 5 13951.51 697.35 111.99 282.3
-11 13 5 1441.34 256.29 37.42 229.3
-9 13 5 2522.56 158.74 49.65 208.9
-7 13 5 17794.25 232.36 134.08 3.5
-5 13 5 4818.65 94.43 71.88 267.7
-3 13 5 894.76 42.25 36.95 109.4
-1 13 5 25181.43 267.79 157.63 354.7
1 13 5 41374.04 389.00 205.52 286.0
3 13 5 4116.94 96.87 64.03 72.3
5 13 5 4516.03 124.62 62.01 275.9
7 13 5 4122.99 157.74 63.23 225.7
9 13 5 4338.81 275.06 66.03 67.7
11 13 5 21882.64 627.95 149.55 8.4
13 13 5 18328.67 610.22 134.82 279.6
15 13 5 18250.35 763.90 130.84 157.6
17 13 5 9090.20 1182.19 75.18 12.9
19 13 5 174.46 1101.11 15.38 289.5
21 13 5 521.04 1167.12 42.09 88.2
-24 14 5 16344.66 1494.88 126.39 126.0
-22 14 5 9620.01 1275.25 87.68 327.4
-20 14 5 7896.87 1032.71 95.20 211.3
-18 14 5 6375.61 883.67 58.21 56.3
-16 14 5 10963.84 424.83 102.30 323.6
-14 14 5 13456.71 800.43 119.08 198.0
-12 14 5 21566.25 1092.45 150.81 92.9
-10 14 5 5511.85 307.03 76.52 20.8
-8 14 5 2007.09 102.43 46.50 258.8
-6 14 5 32982.15 335.08 182.69 142.8
-4 14 5 6198.67 129.35 85.16 341.9
-2 14 5 17762.65 209.15 135.76 208.1
0 14 5 20762.99 242.85 149.01 115.6
2 14 5 41065.18 424.43 207.58 28.5
4 14 5 61993.52 646.74 251.14 247.8
6 14 5 69023.50 841.51 265.35 105.3
8 14 5 18886.86 399.54 135.04 357.9
10 14 5 29018.40 880.72 172.43 223.2
12 14 5 20456.66 698.27 134.04 118.6
14 14 5 17622.25 734.36 130.19 37.1
16 14 5 24012.61 1889.41 127.74 219.6
18 14 5 6593.64 1148.68 76.43 186.3
20 14 5 6206.49 1105.36 87.86 26.4
22 14 5 0.00 1341.81 46.87 251.1
-23 15 5 4171.14 1421.13 63.98 231.2
-21 15 5 8180.68 1156.32 103.14 90.5
-19 15 5 2913.61 1004.86 57.83 5.6
-17 15 5 6249.73 438.17 79.50 225.7
-15 15 5 3112.75 319.62 63.19 85.3
-13 15 5 18966.69 765.83 138.87 338.1
-11 15 5 15761.50 901.75 130.03 185.5
-9 15 5 3534.42 322.13 61.17 112.3
-7 15 5 14229.43 201.52 118.46 346.2
-5 15 5 6742.38 140.72 83.64 239.5
-3 15 5 17567.55 208.53 134.68 116.1
-1 15 5 5383.80 135.66 75.68 359.0
1 15 5 13987.65 189.66 120.36 267.4
3 15 5 63524.62 632.09 258.98 133.0
5 15 5 63038.12 740.84 255.04 0.9
7 15 5 42837.12 620.03 202.05 211.7
9 15 5 31608.95 814.74 183.88 116.1
11 15 5 22527.53 633.02 142.00 346.2
13 15 5 15857.93 683.47 120.68 258.5
15 15 5 13765.03 1253.86 108.84 110.0
17 15 5 14979.10 1393.45 110.84 42.2
19 15 5 8419.99 1368.85 100.52 270.3
21 15 5 827.97 1079.84 72.87 122.4
-20 16 5 588.10 922.16 32.87 241.6
-18 16 5 102.06 354.22 9.45 145.3
-16 16 5 8139.78 375.48 85.65 10.3
-14 16 5 6504.06 410.74 81.73 138.9
-12 16 5 5253.20 361.78 74.99 54.5
-10 16 5 4894.42 425.93 74.94 303.0
-8 16 5 3791.85 164.15 53.41 206.6
-6 16 5 1900.27 89.70 40.94 177.5
-4 16 5 60.05 64.40 21.71 216.1
-2 16 5 1519.72 79.14 43.01 269.2
0 16 5 3471.23 99.95 61.89 270.9
2 16 5 5115.41 132.02 72.82 349.9
4 16 5 6905.84 179.20 87.82 198.5
6 16 5 7502.33 208.36 80.92 70.4
8 16 5 12259.24 445.54 110.49 321.0
10 16 5 10032.29 467.10 99.78 217.8
12 16 5 13593.19 525.41 112.01 140.5
14 16 5 12047.90 582.74 111.53 334.4
18 16 5 3487.10 1232.54 66.60 174.2
20 16 5 436.08 1325.61 25.65 330.4
-21 17 5 4214.97 1083.40 87.82 326.3
-19 17 5 3794.28 965.72 82.43 152.8
-17 17 5 1008.60 590.76 52.07 16.7
-15 17 5 1373.45 322.99 35.78 308.6
-13 17 5 6888.82 496.19 87.68 215.1
-11 17 5 2780.93 401.51 51.65 61.9
-9 17 5 1968.47 282.74 47.60 344.2
-7 17 5 3935.26 126.49 66.56 77.1
-5 17 5 9340.72 170.64 101.32 72.7
-3 17 5 952.55 76.88 38.53 215.5
-1 17 5 1449.92 81.19 44.61 18.5
1 17 5 1225.19 83.38 36.22 157.2
3 17 5 5870.09 154.75 77.48 167.5
5 17 5 9228.08 230.06 103.88 191.7
7 17 5 3059.98 202.92 56.85 111.5
9 17 5 11384.81 501.74 113.20 274.3
11 17 5 8889.89 549.48 96.58 190.4
13 17 5 3038.00 593.02 52.47 110.8
15 17 5 8105.47 1103.86 87.67 42.4
17 17 5 175.05 667.13 12.85 301.7
19 17 5 2764.96 1253.30 65.98 77.7
-20 18 5 7705.73 1304.65 107.49 65.7
-18 18 5 4408.90 1065.11 82.03 272.6
-16 18 5 7623.30 528.87 90.21 170.7
-14 18 5 13881.18 572.64 111.58 57.8
-12 18 5 4555.42 326.81 70.82 277.7
-10 18 5 14372.13 406.99 114.72 161.7
-8 18 5 15341.54 508.90 121.38 55.6
-6 18 5 8683.42 159.56 97.27 258.1
-4 18 5 25254.01 308.42 160.69 175.6
-2 18 5 4829.28 143.07 66.82 17.7
0 18 5 16523.95 254.13 123.51 318.0
2 18 5 6894.85 169.39 78.46 156.0
4 18 5 24159.11 360.20 152.94 55.7
6 18 5 36196.34 697.86 185.54 326.4
8 18 5 30937.66 807.31 178.28 167.6
10 18 5 33814.93 884.89 187.03 45.0
12 18 5 21048.24 620.94 138.21 299.1
14 18 5 19290.04 1328.95 135.76 224.5
16 18 5 12472.62 985.78 103.00 92.3
18 18 5 4119.12 1333.00 70.99 297.0
-19 19 5 3355.16 844.47 64.53 162.0
-17 19 5 9355.29 778.15 85.73 43.0
-15 19 5 19819.79 741.33 136.42 276.4
-13 19 5 4345.44 478.52 64.54 142.3
-11 19 5 3839.58 274.70 59.93 5.7
-9 19 5 15884.65 523.52 123.18 286.3
-7 19 5 13661.54 235.58 116.15 172.4
-5 19 5 13329.92 187.16 112.92 48.9
-3 19 5 12345.97 228.19 109.61 316.7
-1 19 5 17941.31 278.50 136.32 186.4
1 19 5 35143.52 435.47 182.68 57.8
3 19 5 31253.38 401.48 174.29 274.5
5 19 5 21082.20 410.99 140.90 174.5
7 19 5 43029.39 775.56 199.36 63.1
9 19 5 30661.70 778.47 177.42 278.9
11 19 5 14765.36 572.53 118.26 169.9
13 19 5 6571.28 564.43 82.76 49.8
15 19 5 21431.37 1131.71 130.53 327.8
17 19 5 8167.14 886.02 81.77 166.3
-20 20 5 1147.07 1362.32 29.18 6.7
-16 20 5 10796.73 1143.40 87.13 122.3
-14 20 5 4966.57 940.67 60.97 353.7
-12 20 5 4468.03 311.52 61.57 308.5
-10 20 5 228.24 421.14 18.38 103.2
-8 20 5 744.14 116.35 29.64 13.7
-6 20 5 3862.31 124.59 53.35 281.2
-4 20 5 2863.05 132.68 54.28 212.5
-2 20 5 5521.33 191.44 72.43 31.6
0 20 5 6784.02 193.57 83.30 272.9
2 20 5 9360.23 247.20 95.39 200.1
4 20 5 6664.64 200.52 71.76 14.2
6 20 5 6049.72 276.44 67.15 39.1
8 20 5 6807.82 635.83 76.34 177.6
10 20 5 1186.47 402.58 36.59 68.4
12 20 5 4465.04 575.45 54.93 288.6
14 20 5 2833.57 579.49 55.82 184.7
16 20 5 13157.20 882.44 104.38 72.1
-17 21 5 7747.19 1011.27 64.04 226.7
-15 21 5 7598.38 845.04 76.37 126.7
-13 21 5 526.50 770.62 23.30 303.1
-11 21 5 341.24 465.61 26.19 159.1
-9 21 5 2097.50 197.18 51.75 121.3
-7 21 5 2964.43 114.74 57.40 344.8
-5 21 5 980.27 133.31 32.43 190.7
-3 21 5 1887.07 196.13 51.75 89.2
-1 21 5 4666.28 275.31 73.50 22.4
1 21 5 4419.21 636.44 63.10 266.9
3 21 5 7275.09 309.17 83.16 71.6
5 21 5 7383.99 268.83 87.72 350.8
7 21 5 7318.20 352.29 87.35 267.3
9 21 5 467.77 284.30 31.71 107.3
11 21 5 854.63 525.05 28.37 31.4
13 21 5 1427.67 640.77 31.20 261.8
15 21 5 1381.66 629.72 47.97 349.6
-16 22 5 10627.46 2336.00 95.94 345.1
-14 22 5 13809.51 2074.21 109.22 236.5
-12 22 5 5481.07 638.80 66.08 97.8
-10 22 5 1583.17 272.27 40.58 344.4
-8 22 5 7692.43 270.84 85.17 223.7
-6 22 5 3050.15 168.54 55.15 131.6
-4 22 5 5210.56 319.30 74.78 325.1
-2 22 5 9166.56 742.59 94.82 225.8
0 22 5 21854.45 862.31 138.51 122.2
2 22 5 14528.22 787.69 114.64 343.1
4 22 5 11306.90 663.13 102.46 215.0
6 22 5 21034.71 511.32 138.54 111.4
8 22 5 4311.16 246.19 68.31 36.1
10 22 5 10788.74 674.53 105.74 255.1
12 22 5 12440.68 745.75 103.42 139.9
14 22 5 3704.15 750.04 60.80 325.2
16 22 5 4219.09 1523.56 71.06 231.2
-15 23 5 9734.55 2224.32 98.39 108.6
-13 23 5 6624.89 1212.78 71.16 346.8
-11 23 5 5713.58 335.81 70.71 179.8
-9 23 5 8336.68 350.92 86.75 81.2
-7 23 5 1523.56 246.41 33.41 0.3
-5 23 5 11905.30 795.68 95.42 232.4
-3 23 5 10516.36 856.29 97.68 95.4
-1 23 5 14087.48 741.11 113.62 357.9
1 23 5 10337.10 849.10 92.72 272.8
3 23 5 11253.33 869.93 100.28 120.5
5 23 5 17099.88 828.06 126.36 336.8
7 23 5 10083.22 391.46 96.99 227.6
9 23 5 27248.98 797.11 151.95 130.6
11 23 5 11089.25 840.07 97.44 10.9
13 23 5 18100.23 861.01 129.90 235.1
15 23 5 8196.57 1605.91 82.01 122.9
-14 24 5 414.65 2479.88 20.80 264.2
-12 24 5 2875.50 429.66 54.47 47.7
-10 24 5 5939.10 214.10 83.71 241.5
-8 24 5 0.00 264.42 2.50 111.0
-6 24 5 1911.09 974.04 17.85 97.7
-4 24 5 2758.44 712.59 58.30 354.9
0 24 5 514.15 922.98 26.26 193.2
2 24 5 2615.64 1091.26 52.64 33.9
4 24 5 16877.95 1346.38 111.28 192.0
6 24 5 1666.29 470.41 51.34 113.2
8 24 5 3964.62 323.72 66.31 3.3
10 24 5 2229.19 374.15 55.99 236.6
12 24 5 10405.02 602.26 97.06 136.0
14 24 5 0.00 625.78 20.38 324.5
-11 25 5 4316.63 510.64 66.97 56.9
-9 25 5 2203.92 317.07 51.61 286.5
-7 25 5 992.36 822.00 52.46 166.7
3 25 5 515.10 1105.22 43.10 49.9
5 25 5 0.00 1189.85 12.60 27.5
9 25 5 247.38 351.23 10.64 25.1
11 25 5 130.44 342.15 18.24 300.9
13 25 5 2254.79 504.48 56.95 101.3
-6 26 5 4078.52 1392.09 69.42 265.7
6 26 5 5022.72 1422.50 71.95 297.3
10 26 5 2246.87 675.75 48.31 70.2
12 26 5 12585.03 775.42 101.79 327.1
9 27 5 6135.44 2658.48 75.44 301.6
-28 0 6 20738.84 1805.01 135.86 311.4
-26 0 6 2173.51 700.29 53.67 161.1
-24 0 6 2287.13 205.99 52.05 92.3
-22 0 6 18387.94 452.50 136.41 315.9
-20 0 6 24251.27 544.70 150.32 198.6
-18 0 6 41001.21 731.97 200.98 82.3
-16 0 6 32061.53 765.81 173.85 279.5
-14 0 6 85865.40 1690.31 300.88 206.2
-12 0 6 19820.92 346.13 129.87 285.6
-10 0 6 34764.14 749.03 203.79 70.0
-8 0 6 5489.64 169.18 57.83 250.5
-6 0 6 101658.15 3452.17 358.98 122.4
-4 0 6 9085.69 304.57 50.70 282.6
-2 0 6 248683.53 16482.25 516.96 233.1
0 0 6 656053.25 30975.96 810.87 88.3
2 0 6 334256.31 15803.48 565.51 341.8
4 0 6 210685.00 10368.15 493.93 214.1
6 0 6 91501.43 3188.10 305.34 153.4
8 0 6 38848.36 2083.41 194.83 356.1
10 0 6 61883.92 3124.42 202.82 156.6
12 0 6 11287.92 346.23 102.52 95.0
14 0 6 43494.86 1039.31 201.18 356.4
16 0 6 30829.29 792.62 169.01 216.0
18 0 6 33693.45 834.26 179.08 135.4
20 0 6 14918.73 670.76 120.32 9.7
22 0 6 11335.13 361.20 100.97 265.2
24 0 6 23248.82 629.47 147.06 151.2
26 0 6 10235.51 1133.55 91.05 21.9
28 0 6 4762.61 1401.36 52.06 309.4
30 0 6 10817.44 1746.18 92.93 175.5
-29 1 6 5775.36 1162.19 72.26 204.9
-27 1 6 9138.97 702.09 97.92 66.0
-25 1 6 1669.30 482.71 47.80 255.7
-23 1 6 12139.99 287.65 109.16 207.6
-21 1 6 22676.52 361.36 154.19 57.5
-19 1 6 17111.30 270.08 131.69 328.6
-17 1 6 17666.33 246.79 134.23 204.9
-15 1 6 21065.60 311.22 145.16 49.2
-13 1 6 15878.19 230.55 125.52 332.4
-11 1 6 5428.78 182.71 77.14 81.4
-9 1 6 55500.53 729.06 248.35 89.3
-7 1 6 10056.37 312.94 108.48 190.7
-5 1 6 133179.80 3408.27 372.07 187.5
-3 1 6 93847.09 3200.34 327.90 180.9
-1 1 6 40311.73 1360.17 232.49 310.8
1 1 6 26412.07 904.22 156.75 215.7
3 1 6 35308.09 1602.19 192.62 30.8
5 1 6 162323.86 4250.98 401.18 334.4
7 1 6 36557.08 1127.89 196.79 261.8
9 1 6 58924.19 2090.60 224.31 117.3
11 1 6 17231.23 390.65 108.96 303.3
13 1 6 33903.14 564.57 183.24 239.2
15 1 6 27516.47 532.19 160.69 133.9
17 1 6 2381.85 220.38 55.61 320.9
19 1 6 23314.66 416.78 155.55 228.8
21 1 6 2508.95 132.64 55.52 140.8
23 1 6 4550.95 158.76 70.46 351.6
25 1 6 11972.31 413.56 100.49 267.2
27 1 6 3293.46 702.19 56.30 171.3
29 1 6 1781.79 844.82 44.14 38.6
-28 2 6 5581.70 1104.12 70.73 330.4
-26 2 6 5712.27 698.06 69.64 98.5
-24 2 6 1637.74 140.58 47.58 350.7
-22 2 6 1028.83 102.83 28.61 313.7
-20 2 6 1580.50 91.03 44.86 208.3
-18 2 6 1176.64 75.68 36.35 138.5
-16 2 6 7867.96 159.48 97.06 204.4
-14 2 6 17518.37 250.99 134.01 350.5
-12 2 6 7903.67 136.82 88.14 34.4
-10 2 6 41409.70 740.23 197.26 276.0
-8 2 6 14667.16 260.41 126.49 142.2
-6 2 6 75715.73 1949.32 273.35 10.6
-4 2 6 2857.73 138.35 40.89 30.4
-2 2 6 65908.92 2275.94 241.03 291.0
0 2 6 26027.96 887.41 171.10 177.0
2 2 6 2746.81 165.32 51.37 189.1
4 2 6 78333.11 2384.41 278.46 270.6
6 2 6 29101.96 785.90 174.66 167.9
12 2 6 6642.49 153.73 81.75 79.6
14 2 6 4851.61 118.20 43.19 359.0
16 2 6 5841.63 191.47 75.21 46.8
18 2 6 15861.02 296.57 126.74 66.4
20 2 6 317.64 115.51 26.84 170.2
22 2 6 2403.27 148.13 55.33 109.3
24 2 6 1906.68 196.60 47.33 24.7
26 2 6 803.64 405.29 27.75 359.4
28 2 6 269.07 743.94 18.87 255.1
30 2 6 719.86 1673.63 24.72 235.0
-27 3 6 1085.28 699.44 35.72 250.8
-25 3 6 11127.77 540.16 102.98 170.3
-23 3 6 8153.76 225.25 95.65 41.8
-21 3 6 11691.69 236.19 107.52 218.0
-19 3 6 7672.69 161.35 87.53 133.0
-17 3 6 21039.32 277.09 140.40 53.0
-15 3 6 21689.05 300.47 150.60 286.6
-13 3 6 10810.74 218.94 104.39 91.0
-11 3 6 21289.36 363.19 144.98 294.5
-9 3 6 4795.20 145.44 71.08 115.9
-7 3 6 22084.77 449.78 145.30 140.2
-5 3 6 4619.45 18.40 178.94 65.8
-3 3 6 131533.48 2518.82 271.02 295.9
-1 3 6 76757.34 1113.59 293.44 166.0
1 3 6 108543.41 1624.96 338.92 70.4
3 3 6 40440.71 1251.98 196.96 99.5
5 3 6 10689.80 342.77 116.76 337.3
7 3 6 94748.84 2705.13 323.77 49.3
9 3 6 36635.91 2987.04 168.35 332.8
11 3 6 31037.49 1175.17 182.13 204.7
13 3 6 36632.94 611.46 187.53 60.4
15 3 6 8138.76 246.11 88.07 317.6
17 3 6 9975.36 236.91 98.59 244.2
19 3 6 7151.38 186.35 88.43 74.3
21 3 6 6651.04 191.87 79.01 303.9
23 3 6 2162.53 162.72 44.10 182.3
25 3 6 1274.76 271.16 30.32 81.9
27 3 6 3017.86 843.16 59.39 2.3
-28 4 6 3977.02 1011.64 76.32 125.1
-26 4 6 14789.17 749.42 118.63 21.8
-24 4 6 22283.52 402.96 148.03 247.7
-22 4 6 17553.41 294.21 129.02 146.6
-20 4 6 13420.69 240.86 116.96 23.5
-18 4 6 20200.04 283.43 142.25 250.1
-16 4 6 11750.02 186.68 109.60 175.2
-14 4 6 4723.69 100.74 73.12 25.1
-12 4 6 10232.73 173.96 101.02 252.7
-10 4 6 157698.72 1877.01 385.35 116.6
-8 4 6 60999.23 2078.25 250.57 12.4
-6 4 6 24987.74 812.10 152.16 262.7
-4 4 6 133600.28 2583.50 383.06 144.5
-2 4 6 77010.48 1486.83 193.77 20.8
0 4 6 119819.48 1555.45 357.12 263.3
2 4 6 11876.80 211.42 95.02 98.7
4 4 6 57564.74 1095.10 240.51 64.4
6 4 6 61111.47 1733.83 248.98 259.1
8 4 6 16913.69 822.52 124.21 198.7
10 4 6 108069.84 3793.18 318.46 55.4
12 4 6 73602.66 965.17 263.08 279.5
14 4 6 36590.32 519.97 184.52 175.0
16 4 6 12923.00 265.79 113.24 38.8
18 4 6 19007.70 423.09 137.81 336.8
20 4 6 16349.79 310.20 125.68 191.5
22 4 6 13735.51 363.96 120.88 52.6
24 4 6 3771.77 212.19 54.93 272.3
26 4 6 12316.13 545.47 95.83 197.3
-27 5 6 2844.33 514.27 66.13 283.9
-25 5 6 6162.84 252.93 76.33 137.2
-23 5 6 2909.35 188.30 55.60 2.6
-21 5 6 12402.71 299.02 119.76 221.3
-19 5 6 2685.02 122.17 57.55 168.5
-17 5 6 11155.79 259.80 104.35 353.5
-15 5 6 5840.86 132.64 72.46 296.5
-13 5 6 14138.54 200.82 120.59 179.0
-11 5 6 35135.83 467.91 193.46 10.8
-9 5 6 48186.88 710.53 215.44 267.8
-7 5 6 80990.91 2740.72 279.82 137.1
-5 5 6 43416.95 1486.86 220.35 29.3
-3 5 6 8398.43 200.12 98.57 345.6
-1 5 6 27099.63 341.81 141.36 182.4
1 5 6 5359.97 124.69 88.66 172.4
3 5 6 107016.58 1265.48 330.06 281.0
5 5 6 62914.25 956.33 259.79 180.6
7 5 6 4631.94 591.20 72.42 0.6
9 5 6 34746.64 830.37 189.51 342.7
11 5 6 16813.88 279.49 131.07 189.9
13 5 6 38232.86 518.43 188.10 31.2
15 5 6 15667.50 283.93 132.55 226.1
17 5 6 657.28 131.27 31.72 171.8
19 5 6 24102.53 536.98 153.23 93.0
21 5 6 18942.71 553.24 132.97 325.5
23 5 6 1593.03 209.07 39.48 189.7
25 5 6 6466.87 389.48 85.60 105.0
27 5 6 7179.24 547.91 86.35 342.5
-28 6 6 0.00 480.44 11.95 284.9
-26 6 6 766.19 222.52 31.79 175.6
-24 6 6 2476.42 192.87 53.47 322.1
-22 6 6 2419.00 200.63 48.89 28.9
-20 6 6 2831.21 193.21 48.82 268.5
-18 6 6 10417.08 284.36 107.25 25.4
-16 6 6 6511.24 168.80 89.83 178.1
-14 6 6 9934.67 174.42 105.64 82.3
-12 6 6 3740.90 96.26 58.51 26.9
-10 6 6 7867.46 191.64 93.15 83.5
-8 6 6 31752.91 507.20 184.48 21.8
-6 6 6 5056.97 133.59 68.83 182.6
-4 6 6 1330.23 147.68 44.88 13.2
-2 6 6 5032.80 98.82 77.20 338.6
0 6 6 43781.88 398.51 203.58 187.3
2 6 6 45289.55 456.63 212.90 199.1
4 6 6 13094.51 190.63 115.66 55.7
6 6 6 16253.42 300.29 130.51 30.8
8 6 6 46028.45 600.75 215.09 204.1
10 6 6 20150.26 309.11 141.57 195.6
12 6 6 1588.01 103.76 44.87 295.1
14 6 6 4943.49 205.26 76.48 73.0
16 6 6 11305.34 450.70 109.09 301.5
18 6 6 13992.36 993.60 112.26 249.8
20 6 6 6632.58 539.97 67.47 233.4
22 6 6 281.52 369.11 19.97 313.9
24 6 6 1023.44 253.53 38.51 42.8
26 6 6 4677.53 385.39 63.70 247.1
-27 7 6 12186.35 731.45 111.56 56.9
-25 7 6 3003.97 248.46 62.91 304.6
-23 7 6 117.53 350.18 14.53 42.8
-21 7 6 13295.12 758.94 115.91 67.0
-19 7 6 26706.89 981.25 160.54 325.2
-17 7 6 7819.88 379.14 90.60 165.0
-15 7 6 7279.43 202.98 90.98 15.2
-13 7 6 21673.71 365.05 140.04 346.4
-11 7 6 8547.27 204.71 93.46 208.8
-9 7 6 9225.52 207.21 87.35 62.2
-7 7 6 1143.99 86.32 36.53 338.1
-5 7 6 9800.45 175.54 104.69 240.4
-3 7 6 35820.81 463.72 179.06 114.9
-1 7 6 38058.51 393.98 199.85 326.0
1 7 6 16911.92 197.99 122.77 239.9
3 7 6 54410.38 546.15 214.07 85.3
5 7 6 30869.27 385.99 176.01 316.1
7 7 6 61595.16 766.82 238.54 200.1
9 7 6 16267.60 252.65 113.01 43.2
11 7 6 3615.05 153.98 60.28 356.2
13 7 6 6999.66 318.13 82.12 222.9
15 7 6 14528.99 690.04 113.14 106.1
17 7 6 23548.19 3599.62 150.32 10.4
19 7 6 4378.94 504.99 54.22 253.6
21 7 6 5929.89 584.21 74.39 124.7
23 7 6 7659.71 783.16 96.73 21.3
25 7 6 1250.11 419.39 37.20 289.4
27 7 6 612.41 501.92 23.82 69.2
-26 8 6 16765.89 563.99 130.57 212.0
-24 8 6 6480.16 459.14 79.43 81.1
-22 8 6 2924.45 428.78 53.94 300.8
-20 8 6 24609.08 927.97 155.25 199.2
-18 8 6 13526.99 714.54 116.68 12.9
-16 8 6 2297.62 435.63 52.57 300.2
-14 8 6 8799.09 627.39 91.75 146.4
-12 8 6 44309.76 876.52 207.29 92.2
-10 8 6 7569.35 195.36 92.88 332.6
-8 8 6 38900.28 624.70 199.66 205.2
-6 8 6 82353.41 906.53 279.96 113.4
-4 8 6 29435.46 359.29 164.68 353.1
-2 8 6 116541.02 1143.84 356.44 226.5
0 8 6 49592.21 447.19 232.38 120.7
2 8 6 91816.55 897.58 304.84 346.7
4 8 6 66133.62 678.40 263.41 252.0
6 8 6 64853.39 709.45 246.34 106.8
8 8 6 118870.53 1665.68 337.21 346.5
10 8 6 32454.92 457.51 167.39 223.7
12 8 6 1495.62 438.04 37.29 69.3
14 8 6 7085.06 476.29 85.47 358.0
16 8 6 76161.56 2232.40 271.18 218.5
18 8 6 4413.67 670.55 67.22 164.6
20 8 6 3310.94 847.98 54.19 298.4
22 8 6 14491.23 1171.26 107.11 271.8
24 8 6 15163.07 1453.92 129.75 164.7
26 8 6 4714.90 596.86 77.10 29.8
-27 9 6 5709.48 721.18 74.80 44.1
-25 9 6 6424.65 490.01 79.40 341.9
-23 9 6 5848.69 389.50 77.15 204.6
-21 9 6 19804.85 579.79 138.55 97.6
-19 9 6 13605.62 398.16 110.79 315.7
-17 9 6 3570.61 815.40 64.28 155.4
-15 9 6 8059.43 528.68 91.03 49.3
-13 9 6 5946.61 792.97 77.46 256.2
-11 9 6 16755.63 701.15 131.18 205.8
-9 9 6 2101.89 130.11 54.61 53.9
-7 9 6 63353.30 839.31 265.42 314.4
-5 9 6 5744.42 111.30 69.08 186.1
-3 9 6 39725.11 444.35 201.18 131.1
-1 9 6 25929.72 483.48 161.18 30.9
1 9 6 61221.00 578.87 256.09 239.9
3 9 6 39685.67 413.56 210.47 81.0
5 9 6 3999.84 108.16 62.70 64.2
7 9 6 79602.16 837.21 293.95 202.5
9 9 6 31381.54 431.52 180.98 118.1
11 9 6 18859.41 474.22 129.10 320.1
13 9 6 10256.89 461.17 104.75 272.2
15 9 6 25509.11 1037.90 157.42 137.8
17 9 6 19619.55 1217.01 142.37 6.4
19 9 6 1156.42 753.67 33.80 284.5
21 9 6 4908.29 1299.54 75.14 137.8
23 9 6 5230.00 1528.03 74.03 30.7
-26 10 6 2741.97 589.65 45.31 148.0
-24 10 6 619.23 455.18 24.33 168.7
-22 10 6 659.82 315.14 24.87 19.3
-20 10 6 4395.22 373.54 66.19 207.6
-18 10 6 579.33 752.86 19.49 268.5
-16 10 6 6880.57 528.99 75.81 227.5
-14 10 6 24278.17 1354.62 153.09 47.9
-12 10 6 34576.75 1148.73 174.91 166.4
-10 10 6 21828.49 998.85 146.15 237.9
-8 10 6 10015.25 164.55 106.43 187.8
-6 10 6 2545.53 64.25 46.09 196.7
-4 10 6 4927.01 88.75 69.60 19.6
-2 10 6 65295.13 681.91 253.48 300.4
0 10 6 7391.67 116.71 83.36 240.0
2 10 6 5399.37 104.40 68.74 347.6
4 10 6 1522.04 54.59 46.27 67.1
6 10 6 23283.37 261.38 153.57 85.1
8 10 6 37744.75 441.47 187.93 353.8
10 10 6 1260.71 124.02 40.66 176.8
12 10 6 4376.24 309.35 62.92 112.6
14 10 6 6505.86 809.27 75.29 108.8
16 10 6 1179.38 541.41 33.18 126.8
18 10 6 2072.91 974.82 28.58 65.5
20 10 6 988.28 1206.53 25.22 38.9
22 10 6 11.12 1168.62 7.30 125.2
24 10 6 783.42 1427.58 34.23 157.5
-25 11 6 6057.26 1227.96 68.99 148.0
-23 11 6 14976.29 837.73 117.78 36.6
-21 11 6 9184.75 649.24 88.46 223.1
-19 11 6 8058.00 640.41 84.68 166.3
-17 11 6 4263.41 1011.77 60.49 71.4
-15 11 6 28536.11 1018.17 154.23 234.5
-13 11 6 35463.66 1471.80 186.06 80.8
-11 11 6 2132.59 223.58 49.49 281.4
-9 11 6 10094.71 277.39 99.56 282.7
-7 11 6 8311.12 132.75 90.43 193.5
-5 11 6 38956.87 381.65 195.47 6.4
-3 11 6 3514.84 86.36 56.75 59.1
-1 11 6 13227.70 171.09 122.33 158.7
1 11 6 38386.62 355.80 199.02 41.9
3 11 6 27805.83 292.79 168.29 277.0
5 11 6 187.24 48.24 19.65 138.2
7 11 6 585.35 65.34 27.18 157.8
9 11 6 7029.18 234.33 77.80 264.6
11 11 6 1840.05 352.83 42.35 154.7
13 11 6 26845.89 1065.38 158.37 83.0
15 11 6 7192.15 400.77 83.66 308.3
17 11 6 10681.65 1272.90 48.12 161.3
19 11 6 6309.39 986.22 103.55 52.7
21 11 6 0.00 1166.25 18.79 354.8
-24 12 6 11119.50 1400.91 98.81 279.6
-22 12 6 18737.85 1661.45 135.81 135.1
-20 12 6 12382.00 800.97 107.08 328.6
-18 12 6 24352.70 1038.27 153.05 283.4
-14 12 6 33348.17 1417.75 177.75 9.0
-12 12 6 47228.49 1309.52 214.01 246.5
-10 12 6 4111.67 242.05 71.05 245.7
-8 12 6 15712.91 262.24 120.49 53.8
-6 12 6 88411.16 853.82 305.07 255.6
-4 12 6 8118.91 141.99 96.20 128.5
-2 12 6 18613.42 188.04 138.24 50.7
0 12 6 49420.75 437.58 220.78 271.1
2 12 6 35209.38 356.18 195.45 175.2
4 12 6 60562.60 658.98 253.87 36.2
6 12 6 8196.75 157.25 93.95 287.1
8 12 6 37873.05 534.23 192.31 141.2
10 12 6 31873.40 799.75 177.48 50.0
12 12 6 45019.48 1151.46 210.13 294.4
14 12 6 12904.31 424.04 113.48 180.4
16 12 6 12342.72 686.81 101.40 66.3
18 12 6 19709.38 1642.77 152.97 302.2
20 12 6 1330.64 1013.03 69.07 186.8
22 12 6 5610.78 1309.83 91.28 83.7
-25 13 6 11281.87 1575.32 101.11 152.1
-23 13 6 1367.21 1121.59 45.33 1.2
-21 13 6 3715.13 1199.78 59.46 223.6
-19 13 6 4599.62 910.50 66.25 99.6
-17 13 6 3689.09 711.37 62.92 59.6
-15 13 6 6273.11 691.49 87.09 219.8
-13 13 6 48897.74 1748.93 219.12 145.4
-11 13 6 32530.13 1004.49 180.99 59.6
-9 13 6 2460.08 196.73 48.13 285.4
-7 13 6 21885.81 277.45 157.13 221.1
-5 13 6 48745.48 449.89 219.18 22.7
-3 13 6 8340.80 113.46 96.88 247.9
-1 13 6 20975.79 283.92 152.06 93.8
1 13 6 63166.24 603.83 254.66 40.2
3 13 6 88890.51 1041.77 295.38 305.9
5 13 6 40758.04 591.76 202.96 182.3
7 13 6 19275.52 321.61 141.15 48.5
9 13 6 30138.30 872.47 171.56 289.4
11 13 6 9852.00 525.83 100.03 170.1
13 13 6 1676.37 307.03 43.02 351.6
15 13 6 9722.71 726.28 93.95 296.2
17 13 6 8701.27 1652.81 95.36 192.5
19 13 6 4368.46 1151.46 76.24 92.8
21 13 6 7004.13 1351.96 93.24 315.1
-24 14 6 0.80 1299.70 0.89 94.9
-22 14 6 1295.88 919.20 28.20 66.9
-20 14 6 14.56 828.16 22.09 35.9
-18 14 6 2507.88 861.59 56.73 355.1
-16 14 6 646.06 418.60 23.26 142.3
-14 14 6 807.04 184.57 31.42 26.0
-12 14 6 12745.84 942.16 114.15 275.7
-10 14 6 888.34 356.04 30.20 32.2
-8 14 6 8612.72 181.29 96.24 76.3
-6 14 6 10950.13 151.80 106.88 245.9
-4 14 6 5200.66 101.03 76.45 156.2
-2 14 6 576.85 50.72 29.08 303.8
0 14 6 9242.73 137.56 98.81 188.3
2 14 6 37856.00 419.77 203.59 185.0
4 14 6 15852.54 240.86 124.99 94.0
6 14 6 4936.76 152.09 62.17 204.5
8 14 6 17700.55 513.89 132.74 192.6
10 14 6 8927.69 414.11 100.00 55.5
12 14 6 1559.90 270.20 41.95 160.9
14 14 6 7860.08 515.97 86.59 144.5
16 14 6 4743.43 1304.76 54.63 37.2
18 14 6 6853.62 1270.06 86.08 337.7
20 14 6 1213.30 1176.08 38.69 163.2
-23 15 6 1597.73 1016.43 21.66 231.0
-19 15 6 0.00 813.75 40.78 282.6
-17 15 6 2085.38 384.51 46.14 104.1
-15 15 6 5726.04 541.97 82.87 90.6
-13 15 6 4789.59 368.03 62.90 44.7
-11 15 6 16933.41 752.55 133.99 273.3
-9 15 6 8213.39 536.40 91.19 105.4
-7 15 6 3375.47 82.27 66.20 157.0
-5 15 6 1277.82 65.11 39.12 313.1
-3 15 6 2756.27 81.97 51.68 55.6
-1 15 6 35702.82 370.72 181.69 339.6
1 15 6 6925.60 135.75 83.32 169.5
3 15 6 12697.48 238.12 112.81 135.1
5 15 6 31251.70 441.43 169.59 10.4
7 15 6 3698.63 153.40 61.51 201.0
9 15 6 4529.55 451.50 67.67 304.3
11 15 6 902.47 284.85 28.21 162.3
13 15 6 9690.47 557.99 97.95 253.6
15 15 6 1210.39 750.32 24.98 284.3
17 15 6 1500.63 1177.60 40.78 355.0
19 15 6 3485.03 1262.80 52.79 254.4
-20 16 6 500.50 878.23 55.17 202.2
-18 16 6 17009.21 803.09 130.25 72.3
-16 16 6 5613.80 727.90 85.92 296.5
-14 16 6 1593.30 556.46 41.17 234.2
-12 16 6 19264.80 734.86 130.43 107.5
-10 16 6 3684.98 1012.78 61.36 14.4
-8 16 6 20473.32 494.30 132.40 214.7
-6 16 6 862.95 74.53 29.43 128.6
-4 16 6 19519.18 264.57 141.70 32.9
-2 16 6 13934.62 191.51 114.88 223.9
0 16 6 7770.77 164.87 87.79 78.3
2 16 6 36603.80 419.91 182.36 12.9
4 16 6 48672.80 747.41 226.46 238.1
6 16 6 34827.65 466.17 189.27 96.0
8 16 6 23223.27 664.76 138.42 336.4
10 16 6 4464.16 387.00 71.15 229.5
12 16 6 29319.30 913.85 168.90 136.5
14 16 6 9813.73 671.17 95.00 325.4
18 16 6 6223.97 1263.30 76.12 131.4
20 16 6 2301.74 1285.14 93.05 39.7
-21 17 6 3948.17 1102.06 84.11 75.8
-19 17 6 1373.84 919.50 54.82 316.6
-17 17 6 6726.39 1235.67 89.10 193.3
-15 17 6 1860.20 631.90 42.95 81.2
-13 17 6 6286.93 503.20 77.68 316.9
-11 17 6 11846.02 848.06 107.22 212.9
-9 17 6 16449.00 570.00 129.15 94.0
-7 17 6 5950.35 170.78 78.50 352.2
-5 17 6 13051.72 197.45 115.87 233.6
-3 17 6 4707.44 116.84 65.20 101.0
-1 17 6 31164.45 382.21 179.86 324.6
1 17 6 8490.50 188.85 85.77 194.8
3 17 6 17318.29 284.04 130.02 125.4
5 17 6 30641.70 501.50 178.37 345.4
7 17 6 11623.85 358.36 82.34 254.4
9 17 6 39362.41 1013.43 193.45 96.1
11 17 6 17003.44 545.31 126.59 332.7
13 17 6 26831.19 865.62 154.68 227.9
15 17 6 17278.45 1134.34 126.57 107.8
17 17 6 10069.54 839.70 96.12 35.1
19 17 6 0.00 1193.09 47.89 292.0
-22 18 6 1458.52 1241.11 61.97 284.6
-18 18 6 0.00 955.31 21.06 119.6
-16 18 6 1335.22 718.58 41.88 241.0
-14 18 6 425.58 384.94 30.20 180.8
-12 18 6 5799.28 433.41 76.90 330.6
-10 18 6 1511.15 317.39 40.92 0.2
-8 18 6 3606.61 221.04 57.95 291.3
-6 18 6 2742.58 105.05 58.34 211.3
-4 18 6 8844.68 171.65 97.39 343.2
-2 18 6 18041.89 265.01 134.73 264.1
0 18 6 59948.72 674.16 244.78 81.6
2 18 6 28706.13 368.76 163.90 316.5
4 18 6 23201.90 412.32 157.99 232.0
6 18 6 7375.41 282.21 76.85 121.1
8 18 6 221.13 433.20 16.13 239.8
10 18 6 1220.10 380.28 34.57 213.8
12 18 6 2401.27 504.19 53.31 350.1
14 18 6 4178.51 656.65 66.40 320.9
16 18 6 2253.98 1010.90 43.74 260.0
-17 19 6 1304.05 872.23 12.56 91.6
-15 19 6 4942.95 675.18 74.66 302.9
-13 19 6 1156.66 409.29 41.42 160.4
-11 19 6 1172.79 285.18 36.96 328.3
-9 19 6 9924.76 600.66 96.85 252.8
-7 19 6 9967.51 206.77 95.70 155.5
-5 19 6 755.64 73.71 30.42 40.0
-3 19 6 8285.02 191.02 88.50 235.6
-1 19 6 3041.64 120.21 53.95 292.6
1 19 6 3599.08 126.19 55.18 190.6
3 19 6 3297.28 150.46 60.03 115.2
5 19 6 1838.89 174.66 47.21 162.2
7 19 6 17389.79 694.00 133.06 34.2
9 19 6 4789.15 402.76 69.16 263.5
11 19 6 9935.09 478.55 105.41 157.2
13 19 6 313.00 638.29 32.34 107.5
15 19 6 516.40 728.20 20.59 2.3
17 19 6 830.49 1387.97 28.47 182.5
-20 20 6 2852.82 1321.19 48.37 16.5
-18 20 6 6566.48 1049.07 56.76 263.7
-16 20 6 23283.54 1102.39 140.32 156.7
-14 20 6 9578.53 775.01 90.79 19.5
-12 20 6 2638.14 271.81 55.82 249.7
-10 20 6 5760.40 482.68 82.12 136.5
-8 20 6 30361.65 506.10 172.07 44.2
-6 20 6 19063.90 265.41 132.38 284.8
-4 20 6 10184.48 246.46 99.78 144.0
-2 20 6 16916.52 347.64 131.05 36.5
0 20 6 6669.64 291.88 80.00 303.2
2 20 6 12801.97 311.80 102.67 129.7
4 20 6 9848.83 226.51 108.52 12.8
6 20 6 24556.81 500.68 167.28 294.1
8 20 6 28627.85 829.70 165.47 159.6
10 20 6 7821.51 730.82 110.46 50.1
12 20 6 10454.78 492.92 107.95 287.4
14 20 6 2445.91 591.22 48.11 205.6
16 20 6 7704.00 794.89 68.36 72.2
-17 21 6 18288.74 2279.12 117.17 4.3
-15 21 6 18218.61 1288.11 114.89 249.4
-13 21 6 4939.93 659.45 61.40 133.7
-11 21 6 5021.67 897.30 75.56 13.5
-9 21 6 4294.69 273.81 63.16 300.7
-7 21 6 14274.58 268.50 124.22 160.8
-5 21 6 7838.90 256.65 86.06 27.6
-3 21 6 8699.38 342.01 94.01 275.8
-1 21 6 30548.67 709.82 169.11 157.5
1 21 6 19776.91 1303.69 134.57 50.4
3 21 6 8962.04 550.49 96.35 284.4
5 21 6 41585.05 753.53 197.91 163.7
7 21 6 13004.74 380.82 119.28 50.2
9 21 6 11064.96 579.17 106.16 296.5
11 21 6 9477.37 645.43 100.04 170.0
13 21 6 4523.41 453.16 79.08 40.0
15 21 6 4164.24 736.79 81.97 300.6
-16 22 6 5331.80 2127.84 71.47 136.4
-14 22 6 71.06 943.54 6.78 85.5
-12 22 6 3232.08 883.74 51.03 209.1
-10 22 6 3565.88 253.24 54.06 150.8
-8 22 6 2906.69 193.86 50.63 340.1
-6 22 6 2415.57 159.24 49.85 342.7
-4 22 6 6527.72 316.47 80.58 163.1
-2 22 6 7197.34 714.36 85.87 25.5
0 22 6 5894.63 570.71 67.20 319.2
2 22 6 3318.90 538.48 54.59 242.3
4 22 6 9716.82 659.44 97.63 62.1
6 22 6 11988.51 418.10 110.04 242.9
8 22 6 924.68 194.98 37.97 162.7
10 22 6 1389.65 312.81 37.90 61.8
12 22 6 3611.04 455.58 63.52 302.5
14 22 6 7923.73 1460.14 96.07 191.1
16 22 6 643.82 1542.80 44.34 79.3
-15 23 6 2976.98 2378.06 47.30 76.3
-13 23 6 9039.33 1104.16 69.72 352.0
-11 23 6 381.93 201.14 38.96 236.5
-9 23 6 712.63 197.41 25.40 185.6
-7 23 6 1034.96 194.90 36.30 351.6
-5 23 6 387.32 292.53 12.49 130.9
-3 23 6 2134.72 666.40 36.52 154.5
-1 23 6 296.53 606.21 13.35 341.3
1 23 6 9262.87 701.73 95.31 210.4
3 23 6 6480.40 721.04 73.69 31.6
5 23 6 1020.66 401.22 24.61 106.8
7 23 6 210.91 246.07 22.48 296.1
9 23 6 1237.68 299.62 40.15 112.2
11 23 6 1181.09 364.13 28.37 10.4
13 23 6 1615.39 1203.09 40.40 74.6
15 23 6 952.16 679.87 47.70 95.6
-12 24 6 10762.78 660.27 80.53 87.2
-10 24 6 4282.14 271.20 73.67 295.3
-8 24 6 3027.98 440.61 55.99 223.7
-6 24 6 8307.45 815.05 86.87 101.8
-4 24 6 10535.55 883.55 92.10 9.4
0 24 6 7297.92 1098.77 80.35 115.1
2 24 6 5770.27 1063.91 74.60 349.5
4 24 6 4517.23 1171.56 55.29 188.6
6 24 6 6585.87 600.68 86.45 84.2
8 24 6 10395.72 434.46 95.51 347.5
10 24 6 13420.87 688.03 107.56 237.7
12 24 6 4249.86 724.26 75.31 126.2
14 24 6 9467.20 559.04 105.72 11.9
-11 25 6 6834.63 635.80 76.46 181.8
-9 25 6 3247.41 496.16 60.57 54.7
-7 25 6 7770.41 1250.36 86.32 323.5
-5 25 6 14831.85 1498.82 113.86 236.8
3 25 6 6176.22 1267.86 82.41 84.3
5 25 6 13127.66 1478.54 114.61 320.2
7 25 6 7208.09 697.16 91.11 214.7
9 25 6 11728.32 480.94 107.30 109.9
11 25 6 15697.71 892.22 122.10 357.2
13 25 6 6015.94 586.46 72.96 269.5
10 26 6 8139.78 750.53 83.67 222.2
12 26 6 2467.05 590.26 41.31 82.7
-27 1 7 2292.39 683.61 43.01 359.1
-25 1 7 0.00 681.34 4.48 328.1
-23 1 7 8168.00 242.85 92.55 200.8
-21 1 7 2358.80 112.31 50.75 103.2
-19 1 7 16639.83 256.01 128.54 305.9
-17 1 7 11828.27 220.56 114.43 169.3
-15 1 7 20036.77 295.15 143.78 57.7
-13 1 7 31921.61 367.04 185.06 314.0
-11 1 7 27449.99 348.22 166.52 240.3
-9 1 7 44488.48 766.95 196.80 138.0
-7 1 7 104006.51 2491.23 316.84 327.3
-5 1 7 72066.00 2002.39 269.61 136.4
-3 1 7 47983.82 2203.41 208.24 140.1
-1 1 7 15147.45 607.12 130.58 319.0
1 1 7 354620.97 11817.56 577.86 208.2
3 1 7 34307.33 1069.98 183.73 83.0
5 1 7 5260.72 249.60 63.75 16.7
7 1 7 46776.17 1247.31 214.90 228.6
9 1 7 58574.36 4409.85 212.59 96.9
11 1 7 24852.64 536.38 162.34 316.3
13 1 7 12458.26 302.92 112.10 218.7
15 1 7 18554.48 426.11 133.99 158.0
17 1 7 3542.81 238.38 69.51 46.0
19 1 7 15737.84 482.45 116.44 262.6
21 1 7 23365.31 372.52 148.61 118.1
23 1 7 14664.86 308.92 117.91 14.9
25 1 7 17104.74 480.64 126.23 235.9
27 1 7 446.22 772.84 27.72 100.8
29 1 7 4954.47 958.53 72.44 58.3
-28 2 7 9355.43 789.84 82.16 276.2
-26 2 7 9409.92 486.68 100.38 155.7
-24 2 7 9172.27 245.28 98.42 56.1
-22 2 7 32709.71 458.26 178.98 301.0
-20 2 7 38625.24 502.56 199.09 190.1
-18 2 7 12239.95 205.02 117.23 83.0
-16 2 7 22170.45 310.68 151.77 304.2
-14 2 7 18134.35 250.57 126.87 187.0
-12 2 7 14831.66 274.02 134.89 36.3
-10 2 7 89610.73 1061.48 307.56 271.4
-8 2 7 127831.34 3065.46 362.67 222.2
-6 2 7 102694.90 2851.42 338.48 90.7
-4 2 7 8596.17 327.72 98.93 338.9
-2 2 7 253287.75 10010.11 505.85 221.3
0 2 7 22994.69 1360.83 124.00 40.2
2 2 7 8693.18 886.22 95.39 73.3
4 2 7 93989.83 2888.81 314.36 192.9
6 2 7 126451.95 3319.07 327.02 94.4
8 2 7 149917.50 5257.82 378.08 349.1
10 2 7 70828.88 2512.93 248.63 227.5
12 2 7 59201.25 938.78 238.28 96.2
14 2 7 51791.21 891.69 231.59 16.5
16 2 7 10298.38 322.26 97.10 246.4
18 2 7 24475.09 417.07 153.57 147.1
20 2 7 15363.44 312.11 121.85 5.2
22 2 7 15277.33 307.28 113.07 245.4
24 2 7 22311.37 447.75 137.82 130.1
26 2 7 7909.87 658.70 92.01 31.9
28 2 7 9951.30 908.91 103.81 240.3
30 2 7 12761.30 1978.75 101.86 130.0
-27 3 7 8470.22 709.89 95.20 21.0
-25 3 7 26384.99 723.90 159.46 259.5
-23 3 7 4351.99 158.37 73.38 196.5
-21 3 7 28929.66 404.02 177.61 79.3
-19 3 7 3997.01 110.08 69.70 353.0
-17 3 7 6477.86 161.74 82.26 151.8
-15 3 7 4261.31 106.86 69.29 59.7
-13 3 7 3221.97 92.04 67.07 25.7
-11 3 7 98927.76 1049.27 309.12 151.3
-9 3 7 100086.88 2826.82 316.90 34.7
-7 3 7 75867.31 2324.37 277.58 339.1
-5 3 7 8505.42 180.53 103.32 10.3
-3 3 7 53269.52 1822.91 236.72 97.3
-1 3 7 154640.23 2999.19 350.74 316.3
1 3 7 47471.52 766.57 211.78 239.1
3 3 7 78637.42 2436.58 275.27 60.1
5 3 7 72593.73 2199.05 267.98 4.1
7 3 7 99964.25 2626.36 311.78 215.8
11 3 7 42844.80 856.01 203.15 321.2
13 3 7 44298.84 757.54 214.83 227.6
15 3 7 4137.12 192.06 68.77 125.3
17 3 7 11936.90 297.85 114.75 21.7
19 3 7 8812.33 234.32 94.86 283.8
21 3 7 3012.75 143.15 51.04 74.2
23 3 7 1502.70 160.40 34.20 335.0
25 3 7 9161.44 480.84 89.76 240.9
27 3 7 13343.70 775.57 100.92 122.6
-28 4 7 389.67 1424.57 18.99 322.7
-26 4 7 931.42 344.00 31.64 146.6
-24 4 7 6585.34 214.16 81.97 318.5
-22 4 7 5991.36 184.46 77.05 24.7
-20 4 7 7876.84 177.05 86.29 262.0
-18 4 7 11908.53 199.03 112.24 287.9
-16 4 7 3514.63 91.83 63.61 268.4
-14 4 7 18236.34 232.56 137.60 354.5
-12 4 7 4154.73 98.32 62.86 29.8
-10 4 7 97307.63 1192.69 310.04 311.4
-8 4 7 33751.16 1066.03 184.96 180.2
-6 4 7 5605.81 290.23 82.74 130.7
-4 4 7 4317.04 150.24 57.49 341.4
-2 4 7 9331.03 391.58 85.90 120.7
0 4 7 63599.39 1098.37 248.47 103.7
2 4 7 53465.04 813.41 222.35 274.2
4 4 7 32101.05 924.14 175.19 238.8
6 4 7 35671.92 1025.58 188.04 343.0
8 4 7 24179.37 897.83 130.91 111.2
10 4 7 6700.98 197.92 82.59 226.2
12 4 7 1726.70 115.78 48.90 4.3
14 4 7 7490.85 204.14 92.36 322.3
16 4 7 4637.46 161.83 74.48 141.5
18 4 7 2782.17 150.65 60.53 235.9
20 4 7 108.36 113.00 29.52 325.4
22 4 7 1579.76 155.19 39.33 37.4
24 4 7 386.54 202.90 27.34 84.1
26 4 7 2340.23 429.32 41.49 332.2
-27 5 7 6439.52 577.98 74.68 250.3
-25 5 7 5779.70 211.26 78.84 90.9
-23 5 7 15962.14 343.54 128.42 4.7
-21 5 7 2015.66 124.12 47.58 224.2
-19 5 7 13752.96 320.20 125.51 87.7
-17 5 7 2133.51 84.73 51.34 85.5
-15 5 7 17853.84 252.85 130.96 239.6
-13 5 7 23205.77 363.19 153.62 75.0
-11 5 7 25515.90 409.74 159.03 69.7
-9 5 7 41312.06 620.18 212.26 197.5
-7 5 7 6078.45 468.92 64.70 269.5
-5 5 7 86819.98 1531.24 301.30 12.5
-3 5 7 11656.31 291.56 113.37 202.3
-1 5 7 12639.99 186.83 102.12 168.5
1 5 7 12960.36 153.19 102.60 18.3
3 5 7 23653.41 331.76 161.70 337.2
5 5 7 59702.77 909.01 237.29 162.7
9 5 7 28262.52 486.66 170.62 250.3
11 5 7 19778.51 330.65 150.67 152.0
13 5 7 1855.16 105.43 44.46 66.8
15 5 7 11710.90 286.29 101.28 317.5
17 5 7 7598.28 264.21 88.68 215.6
19 5 7 3599.93 211.25 66.51 103.7
21 5 7 19209.60 478.91 135.96 304.1
23 5 7 4165.92 250.16 61.50 157.6
25 5 7 1474.56 277.01 36.49 55.0
27 5 7 6216.39 444.10 78.34 269.9
-28 6 7 6338.36 662.22 91.84 128.8
-26 6 7 7317.32 425.21 81.64 348.7
-24 6 7 2328.88 164.13 52.90 206.2
-22 6 7 25567.83 652.81 163.02 85.4
-20 6 7 21926.05 444.18 149.47 358.1
-18 6 7 11528.80 321.41 108.18 241.0
-16 6 7 21136.33 361.75 148.46 122.8
-14 6 7 36432.14 563.38 195.36 13.0
-12 6 7 18320.83 332.03 135.66 249.1
-10 6 7 30051.83 487.89 180.82 139.3
-8 6 7 38133.79 577.24 197.30 13.8
-6 6 7 42236.89 869.02 215.21 222.7
-4 6 7 62956.81 914.61 276.25 136.7
-2 6 7 65668.55 703.89 271.99 39.2
0 6 7 101710.50 962.87 343.72 248.1
2 6 7 145660.22 1420.10 385.22 143.4
4 6 7 133955.70 1598.16 360.54 49.4
6 6 7 41417.48 613.71 202.78 246.0
8 6 7 31114.91 417.82 176.13 151.4
10 6 7 7025.68 199.42 79.50 82.6
12 6 7 38656.70 614.79 194.55 303.5
14 6 7 9031.77 277.43 94.12 133.6
16 6 7 6346.97 386.07 76.99 69.1
18 6 7 21248.64 781.62 139.08 300.1
20 6 7 21969.72 1076.39 146.61 195.3
22 6 7 27908.38 763.15 157.59 52.3
24 6 7 7598.64 450.38 82.40 322.9
26 6 7 11260.32 770.03 101.84 190.9
-27 7 7 8773.40 665.53 94.25 244.5
-25 7 7 1548.86 211.30 45.44 153.3
-23 7 7 9256.49 310.12 100.36 337.6
-21 7 7 20844.68 778.97 138.91 195.4
-19 7 7 916.16 275.37 33.06 153.6
-17 7 7 2702.88 282.75 56.83 81.5
-15 7 7 8733.79 264.11 96.33 231.4
-13 7 7 33329.56 731.26 183.85 149.3
-11 7 7 4219.47 159.32 67.76 5.7
-9 7 7 21431.49 367.55 145.48 271.6
-7 7 7 33002.21 534.14 177.76 129.1
-5 7 7 83973.63 1018.07 286.94 2.7
-3 7 7 39817.71 429.86 210.47 279.0
-1 7 7 30836.62 307.37 187.30 121.8
1 7 7 119085.40 1171.15 358.73 33.9
3 7 7 120049.92 1167.13 341.27 256.2
5 7 7 107927.95 1501.53 331.27 172.7
7 7 7 19622.17 324.26 133.30 80.6
9 7 7 42156.27 631.27 200.52 276.6
11 7 7 9851.38 236.73 96.40 176.2
13 7 7 3037.16 252.40 49.16 45.3
15 7 7 473.48 550.79 27.37 262.3
17 7 7 13213.45 1125.35 112.38 131.7
19 7 7 9246.84 673.13 89.72 26.6
21 7 7 1512.78 908.47 41.03 282.4
23 7 7 5740.03 1443.36 74.18 196.9
25 7 7 11959.57 1888.46 97.92 93.9
27 7 7 3406.70 569.14 43.98 319.1
-28 8 7 558.81 238.26 14.20 20.8
-26 8 7 249.40 199.18 10.41 206.1
-24 8 7 1026.44 852.86 45.78 257.5
-22 8 7 4734.71 371.68 63.35 113.1
-20 8 7 1231.32 395.63 32.74 310.0
-18 8 7 3914.17 627.45 64.91 107.5
-16 8 7 9585.86 496.62 101.17 201.6
-14 8 7 6052.96 578.83 74.74 22.8
-12 8 7 9247.95 323.37 76.01 175.4
-10 8 7 5025.32 169.06 76.23 218.6
-8 8 7 6013.20 174.09 69.71 152.2
-6 8 7 18389.95 295.46 139.93 207.2
-4 8 7 22462.90 1002.66 96.32 63.2
-2 8 7 19431.59 242.42 121.90 230.8
0 8 7 48032.82 445.76 204.38 275.1
2 8 7 10325.77 140.19 103.12 117.7
4 8 7 10919.50 151.55 108.87 68.3
6 8 7 3704.91 92.12 61.86 359.4
8 8 7 1618.17 97.97 39.99 288.0
10 8 7 26460.90 380.87 164.56 15.7
12 8 7 450.95 353.24 18.80 221.5
14 8 7 2450.96 458.83 54.85 206.8
16 8 7 2422.03 1000.67 46.26 18.0
18 8 7 344.47 540.36 15.74 291.9
20 8 7 0.00 602.83 22.72 95.5
22 8 7 2959.61 1316.90 54.09 194.7
24 8 7 547.57 1490.00 22.64 287.5
-25 9 7 2653.83 509.74 49.27 323.4
-23 9 7 221.82 942.26 43.02 167.3
-21 9 7 5055.80 590.95 68.17 23.3
-19 9 7 12736.01 899.18 110.53 327.1
-17 9 7 9044.19 785.62 97.83 172.7
-15 9 7 652.92 609.85 23.47 154.2
-13 9 7 30067.42 866.16 168.35 294.2
-11 9 7 31861.97 988.38 175.78 235.3
-9 9 7 1496.53 93.77 32.84 94.4
-7 9 7 29884.44 454.40 172.31 313.7
-5 9 7 31394.85 375.62 177.92 208.6
-3 9 7 33457.43 401.37 184.26 67.5
-1 9 7 80588.27 808.01 274.43 318.5
1 9 7 12669.80 167.32 116.21 184.6
3 9 7 51179.43 552.29 225.60 107.7
5 9 7 31127.35 323.81 173.40 324.5
7 9 7 24862.47 304.82 153.28 218.8
9 9 7 4583.12 144.92 66.20 87.2
11 9 7 1522.54 411.01 38.68 62.9
13 9 7 9691.28 505.86 96.37 282.1
15 9 7 41092.18 1392.79 200.16 75.4
17 9 7 15011.70 1047.03 111.53 31.0
19 9 7 4262.36 736.40 49.88 234.4
21 9 7 5259.19 1142.52 82.80 97.5
23 9 7 12593.93 1371.07 106.44 40.1
-26 10 7 9597.14 1496.53 107.77 186.8
-24 10 7 9234.36 1190.34 99.17 97.5
-22 10 7 13888.11 798.27 122.09 279.1
-20 10 7 19951.22 923.57 135.57 189.3
-18 10 7 24458.50 1243.78 160.15 62.4
-16 10 7 14055.35 801.79 115.75 276.5
-14 10 7 38401.01 1243.23 180.59 153.7
-12 10 7 29715.93 1432.48 165.55 78.8
-10 10 7 28474.45 1405.94 167.04 336.3
-8 10 7 28885.43 433.22 170.06 179.0
-6 10 7 59886.81 659.06 258.24 80.3
-4 10 7 25726.27 309.94 169.80 338.4
-2 10 7 72930.36 714.73 273.46 216.1
0 10 7 110506.38 1040.44 339.06 87.2
2 10 7 104480.12 984.85 320.50 328.2
4 10 7 22120.73 224.97 150.08 203.7
6 10 7 28673.36 326.30 170.01 74.2
8 10 7 29459.43 360.98 170.89 333.1
10 10 7 12218.63 336.39 110.45 256.7
12 10 7 19145.28 594.68 131.67 120.1
14 10 7 40319.47 1545.70 192.36 5.9
16 10 7 42687.29 1623.38 191.91 233.4
18 10 7 13481.89 845.66 103.01 134.9
20 10 7 5610.37 1252.36 74.08 7.8
22 10 7 8920.67 1495.07 101.89 255.5
24 10 7 16284.37 1756.12 111.06 117.0
-25 11 7 5722.46 1385.85 76.46 286.5
-23 11 7 1573.60 1300.97 33.65 197.4
-21 11 7 25141.21 1229.75 156.45 29.6
-19 11 7 8161.70 843.29 86.36 307.1
-17 11 7 11415.33 1147.68 105.64 191.2
-15 11 7 8045.58 615.78 79.94 54.1
-13 11 7 7665.19 1019.85 80.82 346.0
-11 11 7 34144.85 1532.85 177.35 244.3
-9 11 7 24815.89 660.70 159.78 82.1
-7 11 7 23756.32 283.59 157.26 309.3
-5 11 7 50855.41 498.85 238.19 207.7
-3 11 7 49562.17 491.05 232.81 96.7
-1 11 7 146566.80 1285.17 391.78 324.2
1 11 7 115856.30 1002.90 343.61 202.6
3 11 7 33161.45 348.68 182.40 129.5
5 11 7 38354.61 377.55 197.29 309.8
7 11 7 31012.73 398.77 174.12 201.6
9 11 7 38290.91 572.75 186.96 108.9
11 11 7 9879.15 398.34 101.02 336.9
13 11 7 20710.44 642.24 139.78 237.7
15 11 7 14400.65 593.32 120.80 84.2
17 11 7 18246.92 1670.78 124.04 343.8
19 11 7 3146.21 1056.07 59.09 215.8
21 11 7 5199.56 1396.30 71.36 144.6
23 11 7 1346.74 1377.86 64.93 7.1
-24 12 7 318.62 1169.61 29.26 295.7
-22 12 7 1960.42 936.85 44.65 175.4
-20 12 7 735.81 832.99 24.87 80.3
-18 12 7 8288.45 684.46 80.17 53.7
-16 12 7 848.43 584.08 28.70 30.8
-14 12 7 3083.98 639.22 50.26 232.7
-12 12 7 46998.64 1173.70 204.14 110.8
-10 12 7 37779.04 1698.28 186.94 7.8
-8 12 7 3026.07 137.82 50.61 45.6
-6 12 7 1597.65 61.67 40.74 230.4
-4 12 7 24752.56 261.15 155.64 340.5
-2 12 7 18473.53 224.31 140.97 131.0
0 12 7 84128.68 748.46 296.50 52.3
2 12 7 7551.53 121.58 87.58 29.4
4 12 7 18851.43 229.24 136.82 236.8
6 12 7 18746.17 266.98 143.61 64.4
8 12 7 5686.59 206.82 72.66 333.3
10 12 7 3689.06 338.03 64.90 293.4
12 12 7 858.56 379.89 31.67 211.7
14 12 7 3199.34 380.42 57.93 299.5
16 12 7 4816.55 880.09 61.70 279.1
18 12 7 98.38 1220.64 7.49 253.7
20 12 7 0.00 1018.40 29.99 17.6
22 12 7 223.36 1327.74 45.93 248.2
-25 13 7 3896.99 1297.09 57.43 102.1
-23 13 7 3105.24 1020.94 53.73 25.1
-21 13 7 1515.26 846.46 36.04 240.4
-19 13 7 3956.58 496.69 55.33 8.6
-17 13 7 2345.55 571.57 46.89 10.9
-15 13 7 16404.47 769.91 129.26 264.7
-13 13 7 23014.36 1446.10 87.55 94.2
-11 13 7 16766.30 1290.45 131.51 315.6
-9 13 7 821.35 775.86 29.01 328.0
-7 13 7 39838.18 478.38 209.38 154.8
-5 13 7 25207.62 245.03 164.38 45.7
-3 13 7 410.13 40.49 24.21 226.5
-1 13 7 22401.18 241.78 155.27 204.4
1 13 7 8672.50 165.25 93.90 98.3
3 13 7 23937.14 260.84 159.58 202.0
5 13 7 2731.96 104.68 55.93 169.3
7 13 7 5026.77 160.81 71.57 357.7
9 13 7 12263.68 460.59 113.15 241.0
11 13 7 10549.85 526.67 102.58 164.2
13 13 7 3418.84 368.58 59.13 96.4
15 13 7 8845.18 937.67 80.57 294.8
17 13 7 12821.75 1242.52 98.05 188.1
19 13 7 538.66 1153.10 32.38 357.5
21 13 7 0.00 1176.81 27.69 287.8
-24 14 7 12834.40 1460.65 99.74 246.4
-22 14 7 1648.37 988.81 38.95 121.7
-20 14 7 1175.32 854.86 30.36 326.1
-18 14 7 3932.66 876.48 58.81 218.9
-16 14 7 25648.85 836.77 149.03 127.6
-14 14 7 12710.88 734.22 114.74 29.8
-10 14 7 15497.87 866.49 130.35 153.7
-8 14 7 21865.78 431.49 147.03 51.0
-6 14 7 53374.33 525.01 227.42 287.7
-4 14 7 35364.36 335.95 189.95 144.5
-2 14 7 39922.80 400.85 199.70 2.5
0 14 7 45756.58 480.06 211.75 254.1
2 14 7 58924.50 633.39 242.31 146.5
4 14 7 38513.99 469.23 198.44 52.7
6 14 7 30687.56 423.32 174.44 245.0
8 14 7 22038.06 578.50 149.72 170.8
10 14 7 21013.23 841.96 141.20 40.6
12 14 7 7582.98 409.43 87.86 289.4
14 14 7 30160.29 855.17 156.70 176.2
16 14 7 20450.40 1469.14 132.24 55.1
18 14 7 10319.87 1257.41 101.45 330.1
20 14 7 17951.48 1563.54 128.57 173.6
-23 15 7 5133.79 1390.00 58.04 322.4
-21 15 7 9758.81 1086.95 92.18 224.2
-19 15 7 2995.47 891.22 70.19 143.1
-17 15 7 18537.10 606.06 128.56 343.1
-15 15 7 2336.27 756.38 47.24 215.3
-13 15 7 22100.94 844.99 148.03 151.1
-9 15 7 14929.71 1132.19 131.82 281.2
-7 15 7 48262.36 597.89 213.22 158.6
-5 15 7 36512.31 362.25 191.10 42.5
-3 15 7 32919.67 334.04 188.29 281.5
-1 15 7 25892.12 319.92 156.88 125.2
1 15 7 38557.39 401.16 200.86 36.5
3 15 7 56350.82 701.57 237.69 280.7
5 15 7 47004.94 602.76 230.61 149.8
7 15 7 10821.58 300.77 102.52 12.9
9 15 7 32256.09 964.00 171.13 283.5
11 15 7 15707.13 506.55 126.93 169.5
13 15 7 14182.58 616.21 114.02 28.1
15 15 7 14291.56 1330.59 115.54 250.6
17 15 7 10381.73 1346.56 100.34 219.0
19 15 7 9019.38 1553.67 107.34 83.8
21 15 7 451.55 1162.29 65.79 294.1
-20 16 7 0.00 837.49 7.32 253.9
-18 16 7 260.93 569.64 16.60 224.0
-16 16 7 3382.35 796.67 57.93 120.0
-14 16 7 5830.79 483.82 76.11 252.2
-12 16 7 3410.82 619.47 57.12 248.5
-10 16 7 2462.20 747.06 50.10 68.9
-8 16 7 6951.68 253.94 81.78 22.5
-6 16 7 23915.41 296.00 153.92 293.2
-4 16 7 10867.25 161.57 100.45 112.4
-2 16 7 241.32 51.26 14.13 281.9
0 16 7 95.05 60.06 11.09 324.6
2 16 7 15757.53 275.59 128.72 174.1
4 16 7 2324.18 130.61 47.68 356.1
6 16 7 611.76 127.95 27.56 316.9
8 16 7 12806.56 467.73 115.39 160.2
10 16 7 8099.88 403.05 93.13 14.7
12 16 7 5451.43 570.24 69.70 224.5
14 16 7 2495.31 775.25 50.81 126.0
18 16 7 5133.55 1395.65 69.31 6.6
20 16 7 0.00 1376.55 5.74 93.3
-21 17 7 1113.05 990.76 51.83 51.9
-19 17 7 3002.09 910.74 78.08 291.5
-17 17 7 15.82 911.91 49.28 197.0
-15 17 7 735.17 544.53 30.03 7.3
-13 17 7 14385.15 667.58 122.16 9.3
-11 17 7 7342.09 570.78 83.71 202.2
-9 17 7 3298.35 503.36 66.18 78.7
-7 17 7 2807.78 97.73 53.95 291.3
-5 17 7 5440.88 144.38 67.68 260.4
-3 17 7 8025.57 137.51 92.15 139.9
-1 17 7 3670.10 110.62 57.74 354.4
1 17 7 3893.35 139.33 68.18 290.0
3 17 7 10264.62 191.61 100.08 14.7
5 17 7 26765.54 494.54 156.84 328.5
7 17 7 1334.63 150.38 41.07 232.5
9 17 7 6229.94 372.73 79.14 50.9
11 17 7 18920.04 569.25 132.76 26.8
13 17 7 3512.35 507.15 57.98 247.6
15 17 7 8434.77 2089.65 60.55 69.6
17 17 7 1080.82 1195.70 34.26 293.9
19 17 7 1407.34 1312.32 72.96 242.7
-20 18 7 1061.60 1132.05 86.34 152.5
-18 18 7 2912.28 1080.46 81.04 32.0
-16 18 7 4438.32 1580.67 64.78 332.3
-14 18 7 6008.47 641.54 82.59 202.3
-12 18 7 8070.87 723.77 95.58 75.3
-10 18 7 20226.81 705.29 144.67 313.3
-8 18 7 23107.88 469.62 154.35 216.1
-6 18 7 18716.18 263.83 131.58 70.3
-4 18 7 39930.27 442.42 200.23 325.0
-2 18 7 23426.19 335.27 142.04 202.7
0 18 7 48209.46 652.62 212.78 104.2
2 18 7 3399.24 199.91 70.40 259.8
4 18 7 9610.65 246.12 105.20 228.2
6 18 7 18542.98 495.50 140.36 114.0
8 18 7 10393.55 346.50 93.31 327.4
10 18 7 16969.35 926.23 118.73 193.8
12 18 7 5188.89 574.85 76.60 79.4
14 18 7 21436.21 1005.92 132.65 350.4
16 18 7 11536.73 1387.67 101.67 253.0
18 18 7 6858.36 1378.27 94.12 112.0
-19 19 7 0.00 1181.62 56.58 265.5
-15 19 7 10141.25 611.27 94.17 69.0
-13 19 7 2635.05 405.64 51.97 310.4
-11 19 7 7387.83 419.33 88.11 180.3
-9 19 7 21033.44 572.22 138.66 80.4
-7 19 7 24240.59 329.93 150.63 357.6
-5 19 7 28007.95 361.72 171.39 211.6
-3 19 7 35760.45 438.24 185.40 85.8
-1 19 7 18173.11 328.71 127.51 326.0
1 19 7 40022.25 639.18 203.00 194.6
3 19 7 23698.06 366.20 147.56 35.6
5 19 7 25049.52 537.67 158.31 326.4
7 19 7 22310.45 1410.92 144.21 220.8
9 19 7 21359.50 502.02 151.19 83.3
11 19 7 65.67 534.91 16.39 281.6
13 19 7 3325.37 680.76 62.39 208.2
15 19 7 15164.27 854.22 119.63 147.3
17 19 7 7407.10 1633.15 85.69 333.7
-16 20 7 2741.48 786.07 46.27 230.1
-14 20 7 2238.36 746.78 41.72 128.2
-12 20 7 2983.41 389.37 64.67 103.0
-10 20 7 1235.09 462.40 34.66 286.8
-8 20 7 2216.77 130.22 39.64 228.0
-6 20 7 11295.94 274.35 108.45 91.9
-4 20 7 2102.61 126.61 41.94 11.5
-2 20 7 4615.96 231.86 69.77 202.5
0 20 7 13988.58 405.82 117.51 94.1
2 20 7 10416.81 333.65 104.97 302.7
4 20 7 4814.47 194.74 67.99 158.3
6 20 7 4016.62 232.11 59.15 124.0
8 20 7 5972.40 401.00 70.86 336.1
10 20 7 744.51 586.97 38.16 353.6
12 20 7 301.61 552.81 17.85 34.9
14 20 7 2273.14 583.42 55.18 34.3
16 20 7 2195.39 913.96 50.15 229.9
-17 21 7 4537.19 923.95 50.67 27.3
-15 21 7 10803.74 642.39 104.80 257.6
-13 21 7 91.77 594.59 23.28 242.8
-11 21 7 15.01 556.10 5.59 142.3
-9 21 7 4266.82 451.22 66.13 294.8
-7 21 7 6593.27 193.62 82.31 164.5
-5 21 7 2129.25 165.16 49.87 346.8
-3 21 7 1761.88 455.64 38.06 184.3
-1 21 7 4904.06 469.28 61.90 153.9
1 21 7 9.38 581.19 2.35 346.5
3 21 7 3692.78 338.22 60.94 254.7
5 21 7 2279.37 201.92 37.91 148.3
7 21 7 3196.43 261.35 60.96 61.6
9 21 7 2511.23 297.39 58.93 240.6
11 21 7 1829.57 651.78 65.46 188.0
13 21 7 266.71 679.93 20.62 344.0
15 21 7 2095.46 850.52 58.68 162.6
-16 22 7 19153.55 2652.30 124.06 140.5
-14 22 7 20915.67 1304.70 126.75 8.2
-12 22 7 2050.18 700.28 47.89 268.0
-10 22 7 7130.46 443.69 77.83 171.1
-8 22 7 20772.42 814.54 131.46 17.8
-6 22 7 12332.38 487.35 107.55 278.1
-4 22 7 11815.99 669.07 106.17 113.0
-2 22 7 9428.58 828.37 95.46 20.8
0 22 7 19078.90 842.48 130.07 287.0
2 22 7 19914.90 945.13 129.95 155.6
4 22 7 18483.77 877.06 130.20 31.4
6 22 7 19836.54 542.01 139.76 282.9
8 22 7 7109.26 335.98 83.68 151.3
10 22 7 17030.83 748.68 128.75 56.1
12 22 7 4705.94 524.48 80.06 278.6
14 22 7 1828.08 1568.43 40.32 145.8
16 22 7 4688.22 1657.95 83.16 27.5
-15 23 7 19771.54 2511.00 119.51 244.4
-13 23 7 5728.22 876.29 60.86 127.6
-11 23 7 2364.31 257.33 56.69 7.6
-9 23 7 11176.00 531.88 92.84 260.5
-7 23 7 12636.49 760.68 107.05 157.0
-5 23 7 26343.14 1231.88 159.54 17.7
-3 23 7 21818.86 1370.38 138.69 267.8
-1 23 7 18150.73 1048.14 123.30 155.7
1 23 7 8695.15 892.97 88.68 59.7
3 23 7 18728.45 1852.96 130.30 296.4
5 23 7 28346.64 1153.34 162.29 151.2
7 23 7 7983.96 352.72 90.04 20.9
9 23 7 7090.14 371.96 84.88 291.3
11 23 7 10431.95 601.63 92.31 185.9
13 23 7 17136.37 1136.77 125.26 53.4
15 23 7 3119.75 1820.71 66.15 295.8
-10 24 7 447.51 367.84 25.19 52.7
-8 24 7 3590.75 481.18 66.63 14.4
-6 24 7 4525.06 1031.87 65.60 265.1
-4 24 7 14779.76 1261.18 107.40 141.3
2 24 7 2316.75 1179.40 45.73 204.0
4 24 7 13860.46 1359.33 113.20 17.5
6 24 7 5283.88 1225.49 82.21 258.5
8 24 7 3415.18 1057.90 53.28 110.4
10 24 7 1558.24 502.05 27.93 41.7
12 24 7 7787.38 540.37 90.40 305.0
14 24 7 1669.85 711.51 46.48 224.1
-9 25 7 1142.66 433.75 26.33 47.3
-7 25 7 948.73 1069.68 25.95 265.3
-5 25 7 0.00 1161.05 34.34 358.7
3 25 7 1367.44 1202.14 45.82 231.2
5 25 7 2133.01 1224.83 35.13 174.1
7 25 7 1291.99 572.57 27.00 217.9
9 25 7 431.89 381.78 18.69 139.6
11 25 7 150.31 492.03 28.17 348.4
13 25 7 2694.96 558.17 53.04 192.2
8 26 7 4969.97 656.33 80.64 350.9
10 26 7 2622.90 578.64 47.54 224.6
12 26 7 7880.88 675.80 85.60 100.1
-28 0 8 11219.35 1448.17 86.61 85.1
-26 0 8 2212.23 1268.21 30.42 226.8
-24 0 8 12565.66 391.58 112.26 277.1
-22 0 8 15009.56 379.64 123.96 133.0
-20 0 8 34678.73 668.45 183.88 7.9
-18 0 8 53221.80 922.97 220.82 211.0
-16 0 8 46729.05 976.91 221.83 102.3
-14 0 8 97474.38 1513.34 310.51 16.9
-12 0 8 133775.11 1899.45 364.49 254.9
-10 0 8 89859.01 1703.89 307.07 147.7
-8 0 8 114128.01 3855.93 344.10 31.2
-6 0 8 65306.56 2225.63 251.92 248.0
-4 0 8 58144.18 3809.28 253.77 210.7
-2 0 8 154364.17 10323.92 389.14 15.8
0 0 8 287792.03 13573.72 571.28 254.8
2 0 8 191485.89 8977.47 440.06 170.2
4 0 8 129416.48 5178.02 384.21 351.4
6 0 8 143234.81 5536.04 407.23 324.4
8 0 8 116068.05 5545.35 323.54 170.4
10 0 8 57675.06 2965.85 195.21 4.4
12 0 8 0.00 148.50 24.10 354.9
14 0 8 19748.69 631.79 143.07 214.5
16 0 8 3066.96 249.03 57.75 30.2
18 0 8 32390.84 941.35 174.29 301.7
20 0 8 19443.33 705.49 134.07 175.5
22 0 8 13282.13 410.73 110.84 39.7
24 0 8 34240.64 792.89 171.69 285.4
26 0 8 4027.74 1646.98 72.92 168.5
-27 1 8 3911.33 675.30 55.45 199.8
-25 1 8 887.82 499.84 35.12 22.5
-23 1 8 20521.46 364.84 145.14 0.4
-21 1 8 34223.85 481.86 180.93 235.8
-19 1 8 21848.21 305.43 148.96 127.1
-17 1 8 20522.74 277.39 147.47 343.9
-15 1 8 28532.62 346.03 162.04 278.9
-13 1 8 28476.38 326.94 173.15 188.4
-11 1 8 36194.68 378.79 191.66 356.2
-9 1 8 108187.35 2583.32 321.54 262.2
-7 1 8 17125.07 502.62 136.50 169.3
-5 1 8 51382.77 1431.32 240.57 40.5
-3 1 8 48155.62 2305.71 216.29 277.1
-1 1 8 21203.01 1007.60 132.38 78.1
1 1 8 5857.74 280.82 62.94 325.7
3 1 8 19467.77 923.87 132.02 209.1
5 1 8 122464.73 3387.95 361.55 171.4
7 1 8 81990.12 2468.32 280.72 83.7
9 1 8 88349.25 3108.05 274.80 266.2
11 1 8 8564.05 325.85 92.20 210.1
13 1 8 3229.81 194.95 66.41 101.0
15 1 8 6431.77 238.09 81.22 324.1
17 1 8 3288.54 203.73 64.56 173.5
19 1 8 13133.46 459.49 111.71 52.5
21 1 8 9213.95 314.85 88.73 345.4
23 1 8 16708.63 337.67 122.28 181.5
25 1 8 8888.49 370.72 86.96 62.4
27 1 8 2449.47 757.48 60.03 303.2
29 1 8 2990.97 1243.22 70.88 204.2
-28 2 8 312.22 991.92 18.58 107.6
-26 2 8 2037.75 948.83 48.22 234.4
-24 2 8 3031.18 144.95 64.59 137.6
-22 2 8 2442.49 111.35 49.66 95.0
-20 2 8 2408.09 99.76 50.99 0.1
-18 2 8 3763.04 105.65 70.27 272.1
-16 2 8 906.31 62.16 33.14 322.2
-14 2 8 33313.18 377.59 180.67 149.4
-12 2 8 8617.65 139.51 91.30 67.3
-10 2 8 49514.93 823.13 225.54 56.2
-8 2 8 14037.83 407.25 109.87 166.6
-6 2 8 53615.11 1492.84 242.92 91.1
-4 2 8 46408.90 1582.14 224.51 115.3
-2 2 8 53275.61 2521.69 196.18 105.0
0 2 8 12108.52 439.37 118.72 45.7
2 2 8 8540.20 335.20 97.41 328.6
4 2 8 27813.44 872.71 153.47 36.7
6 2 8 43447.02 1158.40 200.19 305.4
8 2 8 30877.28 2378.79 114.82 79.4
10 2 8 17868.92 1516.02 104.41 282.2
12 2 8 3849.06 158.07 79.30 262.8
14 2 8 1955.97 144.44 50.97 24.0
16 2 8 0.00 142.38 23.56 155.2
18 2 8 106.47 168.04 28.61 188.6
20 2 8 8312.54 226.31 96.98 292.8
22 2 8 2052.15 168.44 49.55 206.8
24 2 8 434.75 195.37 17.52 102.2
26 2 8 793.49 447.81 25.85 166.5
28 2 8 2181.94 899.09 45.77 50.5
-27 3 8 4169.98 909.68 71.56 37.1
-25 3 8 10118.65 409.03 100.26 281.2
-23 3 8 6692.16 234.11 77.92 154.8
-21 3 8 28147.59 386.07 171.48 30.5
-19 3 8 2818.14 96.93 57.75 16.5
-17 3 8 16899.18 220.32 129.78 178.8
-15 3 8 53361.23 549.79 228.45 60.8
-13 3 8 4295.17 97.11 65.44 284.5
-11 3 8 16669.51 225.37 129.96 175.2
-9 3 8 12939.62 188.54 117.07 82.5
-7 3 8 131673.56 3654.82 347.71 318.3
-5 3 8 38169.63 1156.42 200.59 186.1
-3 3 8 49308.89 1646.63 240.47 104.4
-1 3 8 20210.45 993.56 103.00 188.7
1 3 8 52789.80 1774.67 221.73 213.6
3 3 8 9245.01 496.89 100.87 8.6
5 3 8 14732.24 678.60 131.01 230.4
7 3 8 91846.79 2425.27 287.46 178.6
9 3 8 9671.18 666.59 94.55 128.5
11 3 8 9968.25 274.04 95.93 350.3
13 3 8 12018.61 337.04 112.96 222.1
15 3 8 13695.45 382.33 116.79 145.7
17 3 8 10150.84 334.81 102.02 55.3
19 3 8 6096.88 196.28 80.99 213.7
21 3 8 16362.59 359.57 123.22 114.5
23 3 8 5051.15 271.67 71.06 30.7
25 3 8 1491.58 304.79 35.17 250.0
27 3 8 4780.95 530.46 61.89 101.0
-28 4 8 1727.24 1339.27 67.78 275.6
-26 4 8 20375.33 969.32 140.65 151.5
-24 4 8 25401.54 443.52 155.59 13.2
-22 4 8 17817.50 291.71 132.67 297.8
-20 4 8 24839.33 337.42 156.84 210.5
-18 4 8 10010.42 184.67 98.60 77.3
-16 4 8 69124.02 769.96 264.73 323.6
-14 4 8 25189.39 306.62 158.36 167.7
-12 4 8 44710.63 539.51 205.68 83.4
-10 4 8 28395.86 387.76 173.60 286.4
-8 4 8 56258.96 1761.74 232.83 175.8
-6 4 8 77606.59 1369.45 297.27 74.5
-4 4 8 43124.37 821.57 218.85 304.2
-2 4 8 21152.83 330.23 160.69 226.8
0 4 8 127227.48 1899.31 372.21 120.2
2 4 8 18972.66 400.66 148.18 314.1
4 4 8 21653.00 700.31 138.35 206.1
6 4 8 79396.38 2425.48 273.92 86.7
8 4 8 6468.90 1212.05 10.05 174.5
10 4 8 20219.59 542.34 142.79 262.0
12 4 8 71171.83 1145.61 258.46 88.6
14 4 8 30915.59 617.17 169.63 7.0
16 4 8 13077.56 317.96 114.52 277.0
18 4 8 7001.89 248.89 88.83 153.2
20 4 8 26410.58 468.71 156.65 359.8
22 4 8 8071.43 232.47 89.71 225.2
24 4 8 3985.78 250.20 56.33 88.0
26 4 8 8523.96 450.00 85.78 338.6
-27 5 8 2149.08 855.99 51.97 34.6
-25 5 8 7793.98 247.36 84.48 262.8
-23 5 8 8115.12 264.60 89.35 135.1
-21 5 8 5975.97 212.81 78.29 24.2
-19 5 8 9992.96 228.71 103.73 330.3
-17 5 8 23956.77 350.90 158.47 152.4
-15 5 8 31027.50 376.15 173.65 66.7
-13 5 8 24264.72 337.10 164.14 307.8
-11 5 8 51486.36 764.32 228.50 171.8
-9 5 8 99132.60 1421.49 316.29 54.2
-7 5 8 24018.28 851.78 160.29 301.4
-5 5 8 32316.49 953.11 139.41 208.7
-3 5 8 19011.08 300.93 140.71 72.4
-1 5 8 21632.38 348.26 144.15 260.5
1 5 8 85559.25 1044.66 294.78 181.8
3 5 8 59482.46 915.49 237.26 88.3
5 5 8 132166.39 2436.21 372.80 313.3
7 5 8 29124.54 1160.35 176.39 284.6
9 5 8 5408.12 213.58 79.64 164.1
11 5 8 12506.44 326.82 112.28 358.8
13 5 8 11275.60 291.65 107.35 244.9
15 5 8 2816.62 128.56 67.36 5.2
17 5 8 1535.41 189.52 45.01 8.4
19 5 8 14759.03 480.86 116.72 265.2
21 5 8 8365.84 292.56 93.03 113.7
23 5 8 5227.52 273.01 63.48 311.6
25 5 8 3754.45 309.65 65.10 223.7
27 5 8 6405.75 463.93 81.25 112.1
-28 6 8 935.94 540.45 19.19 175.5
-26 6 8 569.08 248.72 36.41 344.0
-24 6 8 4384.26 201.41 67.88 35.5
-22 6 8 5859.96 242.51 76.28 178.8
-20 6 8 1246.48 131.84 34.94 354.6
-18 6 8 9587.70 263.24 106.30 124.9
-16 6 8 367.71 54.55 22.62 51.0
-14 6 8 10048.40 267.83 100.93 247.8
-12 6 8 3648.97 184.05 64.16 145.3
-10 6 8 1705.49 109.89 42.31 300.9
-8 6 8 12132.99 230.60 114.11 258.7
-6 6 8 30375.52 464.61 184.85 29.5
-4 6 8 2132.69 248.26 52.87 101.2
-2 6 8 10113.49 239.93 98.22 200.1
0 6 8 8513.39 193.13 81.74 331.1
2 6 8 32872.40 345.12 172.29 303.9
4 6 8 79772.01 1005.42 276.05 169.7
6 6 8 11127.27 237.30 99.50 230.8
8 6 8 55566.00 764.92 224.29 9.9
10 6 8 8101.33 198.70 86.11 359.2
12 6 8 1955.65 118.67 46.19 91.5
14 6 8 631.93 137.30 29.92 175.2
16 6 8 1548.87 358.92 40.03 101.5
18 6 8 13907.22 700.88 114.53 78.8
20 6 8 591.36 346.03 5.31 206.0
22 6 8 1484.51 379.13 42.11 146.4
24 6 8 358.81 294.13 13.34 152.0
26 6 8 864.75 489.78 34.21 42.0
-27 7 8 10801.30 524.31 95.18 222.8
-25 7 8 1683.47 167.14 38.31 79.3
-23 7 8 1442.17 164.56 42.14 125.3
-21 7 8 13608.13 370.41 115.12 239.9
-19 7 8 3604.25 288.30 64.80 164.9
-17 7 8 5040.52 547.41 74.94 332.2
-15 7 8 2669.43 214.66 58.70 200.1
-13 7 8 33177.59 683.57 178.10 150.3
-11 7 8 49687.41 768.69 213.17 355.3
-9 7 8 55382.44 845.62 221.06 238.7
-7 7 8 72905.32 957.83 275.45 154.0
-5 7 8 1933.27 155.95 22.48 277.9
-3 7 8 50782.50 562.75 231.62 278.0
-1 7 8 11923.92 134.65 108.92 133.9
1 7 8 9970.31 138.74 91.88 346.9
3 7 8 14507.32 197.60 120.62 299.9
5 7 8 20209.45 306.81 142.50 211.4
7 7 8 79288.80 958.44 267.51 348.6
9 7 8 393.19 81.16 16.61 226.8
11 7 8 19371.77 407.23 132.54 224.0
13 7 8 1348.06 249.35 32.40 2.2
15 7 8 1882.29 593.23 49.56 216.5
17 7 8 9940.06 1608.73 96.97 219.3
19 7 8 3181.19 601.33 46.58 75.6
21 7 8 10320.05 682.89 100.97 296.0
23 7 8 6295.90 1048.39 81.98 187.5
25 7 8 2749.54 1603.69 57.26 86.9
27 7 8 3336.06 604.37 61.54 267.3
-26 8 8 18653.90 565.89 135.04 344.9
-24 8 8 4748.59 272.52 59.35 224.4
-22 8 8 8149.43 620.92 90.24 107.4
-20 8 8 19519.57 1230.54 138.01 351.0
-18 8 8 4835.95 716.68 71.45 176.2
-16 8 8 16455.53 713.13 127.32 148.5
-14 8 8 25062.60 733.67 159.67 4.4
-12 8 8 65889.12 1808.42 252.64 250.9
-10 8 8 40603.86 641.94 207.71 142.8
-8 8 8 75591.37 1157.90 275.97 13.0
-6 8 8 32695.81 489.06 199.38 254.1
-4 8 8 19755.89 404.05 100.73 119.8
-2 8 8 110401.23 1056.29 326.65 22.7
0 8 8 55235.70 608.05 223.59 233.3
2 8 8 83596.70 832.91 292.49 141.7
4 8 8 79073.00 793.83 269.61 44.7
6 8 8 33883.55 366.43 189.25 250.0
8 8 8 49844.50 792.99 210.83 158.6
10 8 8 33842.51 527.95 174.37 28.4
12 8 8 5535.80 552.79 73.81 352.1
14 8 8 7784.14 735.09 84.07 188.9
16 8 8 28794.74 1190.23 167.18 28.0
18 8 8 9865.65 615.26 79.26 336.7
20 8 8 2923.38 740.65 55.19 123.4
22 8 8 6679.38 1389.83 88.24 40.6
24 8 8 10488.21 1547.57 94.55 323.0
28 8 8 5673.61 789.44 80.89 36.2
-27 9 8 1956.59 1996.47 92.79 201.0
-25 9 8 6561.97 313.63 73.65 111.4
-23 9 8 8814.21 1064.68 96.81 338.8
-21 9 8 15679.80 759.95 119.53 249.7
-19 9 8 17177.92 1058.35 129.30 93.2
-17 9 8 4035.08 672.33 67.11 346.7
-15 9 8 29110.47 1047.06 166.08 269.6
-13 9 8 12709.62 794.15 111.68 114.2
-11 9 8 30465.25 2080.78 169.51 8.2
-9 9 8 18477.66 344.27 142.12 263.0
-7 9 8 26414.03 347.22 162.64 137.1
-5 9 8 8071.07 161.36 101.84 359.8
-3 9 8 46849.62 560.60 229.94 262.8
-1 9 8 66512.39 849.29 256.19 169.5
1 9 8 118719.97 1118.71 342.22 27.9
3 9 8 4452.65 109.40 66.83 304.7
5 9 8 2332.50 61.93 51.46 316.4
7 9 8 43607.70 446.42 204.63 355.5
9 9 8 15048.00 249.63 126.39 269.1
11 9 8 23822.84 743.72 146.93 151.9
13 9 8 19871.34 860.60 134.27 65.8
15 9 8 40315.54 1618.80 190.40 304.4
17 9 8 32557.45 1816.41 166.48 185.0
19 9 8 4396.39 573.70 66.82 107.0
21 9 8 3491.09 1281.17 66.30 263.1
23 9 8 2437.55 1433.51 56.65 224.8
27 9 8 1935.06 610.70 46.62 270.7
-26 10 8 3260.61 1457.69 50.69 310.6
-24 10 8 1637.28 1143.84 36.08 120.1
-22 10 8 1239.80 675.00 30.43 79.5
-20 10 8 4156.52 730.58 59.87 350.2
-18 10 8 2468.58 1107.62 45.13 150.9
-16 10 8 814.31 425.93 29.56 100.2
-14 10 8 8831.04 884.07 92.21 189.7
-12 10 8 6956.65 580.59 82.37 340.6
-10 10 8 14466.53 1018.29 118.60 74.9
-8 10 8 2147.07 107.02 58.85 7.0
-6 10 8 12964.81 168.06 115.83 294.7
-4 10 8 21369.43 251.99 138.85 146.5
-2 10 8 47499.54 543.42 225.15 45.5
0 10 8 15221.39 196.62 123.99 310.6
2 10 8 14803.14 183.97 116.39 150.7
4 10 8 11896.34 139.72 109.55 212.2
6 10 8 2521.92 80.31 68.75 221.4
8 10 8 15712.29 237.30 135.25 153.3
10 10 8 1463.89 306.01 37.73 101.3
12 10 8 13964.69 498.34 120.42 241.6
14 10 8 2435.98 690.21 40.04 169.9
16 10 8 202.46 1217.15 13.09 242.4
18 10 8 1024.64 1106.44 21.31 200.3
20 10 8 2301.76 1250.05 42.89 335.8
22 10 8 0.00 1268.82 11.38 107.8
28 10 8 69.60 765.27 19.71 51.3
-25 11 8 4322.27 1183.70 71.83 305.9
-23 11 8 14303.74 1244.19 123.26 181.6
-21 11 8 9384.04 664.52 81.46 15.4
-19 11 8 1921.74 657.02 34.21 295.6
-17 11 8 5538.80 1269.63 74.03 242.8
-15 11 8 14737.36 519.51 122.27 23.1
-13 11 8 4042.70 481.27 63.36 242.3
-11 11 8 379.94 392.95 17.88 38.7
-9 11 8 11744.10 688.34 112.83 96.9
-7 11 8 19522.63 243.82 137.53 315.2
-5 11 8 50801.09 504.48 224.14 152.5
-3 11 8 26278.38 274.67 159.48 96.1
-1 11 8 10369.27 136.68 98.71 10.6
1 11 8 17035.40 169.40 135.25 197.4
3 11 8 29991.49 294.60 168.38 100.6
5 11 8 351.22 43.39 23.20 119.4
7 11 8 1186.92 84.51 35.97 304.5
9 11 8 5639.99 261.54 74.07 73.6
11 11 8 6919.21 390.92 85.61 26.0
13 11 8 1600.66 489.67 38.41 239.6
15 11 8 11124.53 544.67 99.65 149.7
17 11 8 1255.51 702.63 44.16 23.2
19 11 8 7782.33 1093.97 93.93 205.0
21 11 8 1125.90 1308.60 14.30 100.3
-24 12 8 3479.89 1170.40 57.82 55.9
-22 12 8 9708.02 1412.47 98.35 274.9
-20 12 8 12029.51 1069.10 103.16 130.4
-18 12 8 13752.02 661.58 110.50 100.9
-16 12 8 11132.15 674.58 110.33 336.8
-14 12 8 42575.94 1658.52 191.00 176.7
-12 12 8 16448.46 696.91 122.79 65.3
-10 12 8 25854.36 842.01 163.81 7.0
-8 12 8 51705.01 797.75 224.48 212.0
-6 12 8 68939.20 677.22 275.60 77.0
-4 12 8 82739.92 802.40 291.35 313.4
-2 12 8 50853.02 508.08 228.93 206.9
0 12 8 46314.36 431.56 218.29 88.5
2 12 8 24555.77 248.45 159.75 322.3
4 12 8 16349.51 205.86 134.07 218.5
6 12 8 11925.95 217.21 111.89 137.9
8 12 8 3284.83 132.04 56.45 316.6
10 12 8 6047.53 388.18 79.16 249.0
12 12 8 28650.81 941.04 160.76 126.9
14 12 8 19716.07 866.53 138.71 352.7
16 12 8 19912.49 1294.33 132.47 240.9
18 12 8 14647.26 1507.56 123.74 104.0
20 12 8 1538.81 1035.75 80.85 321.0
22 12 8 16938.93 1125.41 105.71 229.9
-25 13 8 6731.84 1430.57 71.35 311.3
-23 13 8 2102.96 1089.42 42.45 164.2
-21 13 8 3126.32 1039.73 54.72 29.5
-19 13 8 12313.44 828.26 105.66 276.2
-17 13 8 15930.83 751.03 123.98 203.2
-15 13 8 17345.39 678.27 127.59 51.3
-13 13 8 76232.23 4468.41 282.56 302.2
-11 13 8 61014.71 1755.70 236.30 235.1
-9 13 8 31537.13 1422.86 177.82 117.0
-7 13 8 23791.69 391.89 157.50 344.3
-5 13 8 63448.86 628.88 255.06 199.3
-3 13 8 27589.65 318.24 168.97 58.6
-1 13 8 56568.19 531.64 239.50 294.2
1 13 8 63490.43 578.21 260.17 197.4
3 13 8 20573.41 280.81 148.23 120.1
5 13 8 19365.33 282.64 138.05 324.4
7 13 8 11566.14 227.70 107.67 225.0
9 13 8 11568.98 514.81 107.36 99.0
11 13 8 18719.71 648.52 134.27 15.7
13 13 8 32977.17 918.60 178.89 209.4
15 13 8 29684.35 1489.34 161.41 121.0
17 13 8 7344.90 1514.38 78.18 8.5
19 13 8 7910.96 1360.62 101.62 232.4
21 13 8 12711.82 1572.15 118.35 95.7
23 13 8 6655.59 651.08 75.46 353.8
-24 14 8 1343.41 1449.99 23.15 66.6
-22 14 8 3851.14 939.42 58.67 249.4
-20 14 8 5031.06 915.51 60.51 187.9
-18 14 8 2298.58 926.58 56.39 80.7
-16 14 8 3606.97 620.72 54.72 255.3
-14 14 8 11758.16 624.44 98.96 223.0
-10 14 8 8603.80 1365.60 91.83 28.6
-8 14 8 21175.75 637.70 150.54 226.1
-6 14 8 4708.87 111.58 60.71 47.8
-4 14 8 6082.83 125.32 82.84 336.5
-2 14 8 968.78 56.47 41.39 179.2
0 14 8 33727.48 353.10 175.78 33.9
2 14 8 15012.34 214.17 125.97 12.0
4 14 8 6316.06 177.81 85.78 231.6
6 14 8 4115.86 127.33 68.46 321.8
8 14 8 25703.81 620.70 158.68 358.0
10 14 8 3149.47 398.88 52.02 251.3
12 14 8 5484.14 450.51 77.54 74.8
14 14 8 9832.64 798.94 96.32 329.5
18 14 8 10897.14 1435.29 110.42 175.4
20 14 8 4048.95 1523.44 74.06 327.1
-21 15 8 2.74 833.82 1.61 280.6
-19 15 8 2218.89 820.77 65.42 108.2
-17 15 8 877.70 351.53 26.16 44.7
-15 15 8 14516.90 617.37 120.83 242.9
-13 15 8 2332.65 479.95 47.36 170.0
-11 15 8 26831.80 1204.48 145.33 45.8
-9 15 8 4049.19 712.43 51.56 224.0
-7 15 8 5668.14 157.30 76.40 282.2
-5 15 8 9441.16 150.69 95.00 33.2
-3 15 8 12134.77 175.76 111.64 224.0
-1 15 8 16137.41 214.23 124.49 145.8
1 15 8 23799.00 455.58 152.25 312.7
3 15 8 5172.50 137.53 73.16 331.0
5 15 8 11959.24 256.83 109.16 153.8
7 15 8 3695.30 169.46 55.50 31.0
9 15 8 2595.36 482.40 51.85 317.2
11 15 8 846.53 307.86 31.00 181.3
13 15 8 8867.35 480.44 90.83 40.9
15 15 8 3949.15 1024.40 55.56 235.7
17 15 8 5099.37 1358.17 77.91 101.2
19 15 8 2434.90 1375.02 59.40 47.0
-20 16 8 6086.32 944.25 85.27 5.2
-18 16 8 14696.61 792.30 132.79 229.8
-16 16 8 7307.42 788.68 81.76 86.8
-14 16 8 11897.05 710.23 108.88 33.0
-12 16 8 15318.46 694.96 124.71 255.8
-10 16 8 13543.62 738.30 116.36 135.1
-8 16 8 29741.36 878.32 168.20 357.8
-6 16 8 12011.47 192.53 115.65 292.4
-4 16 8 57091.20 567.06 242.54 176.2
-2 16 8 61522.02 690.61 246.03 12.7
0 16 8 21904.95 287.98 149.87 257.0
2 16 8 9179.29 182.44 103.76 150.5
4 16 8 49498.38 748.65 222.67 21.4
6 16 8 10212.49 264.47 94.34 257.8
8 16 8 34747.70 833.98 183.34 142.7
10 16 8 4702.85 369.23 65.83 55.7
12 16 8 9457.45 516.62 94.85 285.5
16 16 8 3374.51 1159.52 59.40 50.4
18 16 8 7112.45 1331.80 82.58 274.1
-19 17 8 7565.42 1161.95 90.45 108.4
-15 17 8 7713.36 602.88 86.42 238.6
-13 17 8 14346.22 709.39 119.30 131.6
-11 17 8 11394.03 810.65 106.57 28.0
-9 17 8 22603.12 830.68 149.69 252.8
-7 17 8 19014.44 325.91 137.82 136.9
-5 17 8 23734.40 383.05 150.70 26.1
-3 17 8 22254.94 296.32 152.64 248.8
-1 17 8 51935.98 593.08 223.10 128.0
1 17 8 12349.44 255.65 111.04 30.7
3 17 8 7667.96 229.53 91.18 306.6
5 17 8 21264.46 434.10 140.30 142.7
7 17 8 6831.78 309.24 78.08 54.8
9 17 8 11761.21 400.97 102.04 258.8
11 17 8 1159.17 371.55 33.46 106.3
13 17 8 18410.39 977.22 126.52 39.0
15 17 8 11133.01 1335.14 116.52 289.6
17 17 8 7122.15 1347.10 94.30 195.7
-18 18 8 90.26 1021.39 22.84 279.5
-16 18 8 142.77 1538.53 11.81 46.7
-14 18 8 6358.06 573.67 77.23 346.3
-12 18 8 631.18 572.15 26.15 276.2
-10 18 8 4812.90 480.85 66.45 175.2
-8 18 8 5364.12 310.06 65.59 2.4
-6 18 8 927.74 84.69 28.91 333.4
-4 18 8 23227.27 306.95 149.08 125.7
-2 18 8 7714.07 188.45 87.24 310.5
0 18 8 26766.89 433.24 157.82 243.6
2 18 8 1657.02 135.92 44.34 132.8
4 18 8 6266.02 171.60 77.74 32.4
6 18 8 5510.20 224.67 84.25 286.9
8 18 8 30.60 192.15 4.48 145.2
10 18 8 1344.03 390.80 40.05 263.8
12 18 8 638.73 650.43 25.78 154.5
14 18 8 4676.61 666.99 60.46 206.4
16 18 8 1355.71 833.65 40.46 91.2
-17 19 8 117.46 1862.96 12.62 232.2
-15 19 8 3261.38 579.54 64.50 112.4
-13 19 8 889.35 812.21 25.37 145.2
-11 19 8 106.65 355.01 20.77 63.0
-9 19 8 9988.12 431.53 107.42 40.0
-7 19 8 2376.36 127.97 49.87 330.7
-5 19 8 4111.59 131.23 65.39 211.8
-3 19 8 8839.58 187.90 90.99 35.1
-1 19 8 18438.73 330.38 133.73 36.5
1 19 8 5952.70 196.09 74.92 283.1
3 19 8 215.83 152.06 12.22 225.5
5 19 8 1052.25 130.22 35.01 23.5
7 19 8 313.77 173.87 15.83 165.1
9 19 8 2148.94 563.31 46.78 120.2
11 19 8 9509.81 500.03 101.82 309.8
13 19 8 3669.18 574.81 61.13 196.6
15 19 8 1524.13 629.57 43.90 105.7
-16 20 8 13544.51 659.13 127.78 317.1
-14 20 8 4181.65 474.59 67.01 209.1
-12 20 8 2036.59 387.75 47.34 76.3
-10 20 8 10140.42 385.49 113.21 296.0
-8 20 8 36095.05 730.33 187.97 213.6
-6 20 8 22921.48 384.51 150.74 95.2
-4 20 8 16881.50 417.09 126.03 290.0
-2 20 8 10191.29 368.61 94.28 197.4
0 20 8 11649.82 404.78 101.21 131.5
2 20 8 12952.77 361.92 110.69 288.9
4 20 8 13917.90 371.80 111.22 171.0
6 20 8 11439.73 336.15 107.06 96.2
8 20 8 6398.10 403.26 86.80 346.6
10 20 8 6627.51 518.33 87.27 228.3
12 20 8 6916.08 881.32 89.45 87.5
14 20 8 1057.35 688.75 45.34 13.3
16 20 8 10448.22 1333.72 105.89 229.0
-17 21 8 12215.54 2157.24 100.77 171.0
-15 21 8 12058.28 804.97 105.76 69.2
-13 21 8 4595.55 457.78 67.53 295.4
-11 21 8 5515.96 622.34 89.17 193.1
-9 21 8 14009.34 789.43 129.17 81.9
-7 21 8 40994.74 778.79 193.10 327.2
-5 21 8 23953.47 678.97 147.60 192.0
-3 21 8 20550.21 932.04 139.73 59.6
-1 21 8 18868.07 942.39 131.23 335.1
1 21 8 25233.75 1242.10 154.06 210.8
3 21 8 24634.58 975.57 150.27 56.9
5 21 8 10532.54 353.17 103.81 314.5
7 21 8 1440.81 214.14 42.52 257.8
9 21 8 10792.05 538.15 91.57 118.6
11 21 8 1871.51 707.11 61.46 0.8
13 21 8 3756.21 877.72 58.51 267.1
15 21 8 2934.13 926.54 69.32 124.2
-16 22 8 4638.97 2201.45 65.31 271.9
-14 22 8 2794.45 974.76 41.80 243.2
-12 22 8 3697.60 940.93 60.04 46.9
-10 22 8 6792.67 406.33 87.00 298.1
-8 22 8 11353.62 642.34 97.18 192.0
-6 22 8 9936.52 445.28 97.33 75.2
-4 22 8 15243.51 740.56 118.17 321.3
-2 22 8 12535.61 935.13 108.46 166.1
0 22 8 2169.01 546.08 47.25 119.7
2 22 8 3742.96 569.97 55.01 11.1
4 22 8 7241.13 646.17 79.03 212.0
6 22 8 316.29 257.93 18.70 45.4
8 22 8 1954.14 289.42 42.61 32.9
10 22 8 1370.80 343.53 39.09 243.1
12 22 8 4130.78 526.90 63.37 136.4
14 22 8 3156.79 1564.74 60.68 29.1
16 22 8 0.00 1716.74 24.04 200.3
-11 23 8 211.32 291.06 11.85 73.9
-9 23 8 577.36 216.96 36.12 314.0
-7 23 8 415.10 910.82 14.26 188.6
-5 23 8 1250.23 676.78 21.56 326.1
-3 23 8 4146.40 915.67 41.45 319.3
-1 23 8 1999.82 629.78 40.80 164.6
1 23 8 5630.63 1008.08 77.00 6.4
3 23 8 1082.57 775.73 20.50 195.3
5 23 8 1406.93 1255.38 28.24 188.2
7 23 8 3469.82 313.74 58.76 64.8
9 23 8 0.00 358.19 13.02 239.1
11 23 8 79.29 305.83 17.90 190.5
13 23 8 1698.38 614.68 41.87 294.9
15 23 8 3066.06 1898.10 56.84 250.9
-12 24 8 2205.32 299.60 65.20 246.0
-10 24 8 2859.29 205.42 60.11 109.4
-8 24 8 5612.46 567.42 75.20 17.6
-6 24 8 10199.16 1205.43 95.34 248.5
-4 24 8 18351.51 1077.04 122.53 149.0
2 24 8 3868.02 1166.78 53.96 173.5
4 24 8 5855.45 1255.80 70.81 42.6
6 24 8 7369.91 1337.16 84.88 270.9
8 24 8 14952.23 608.86 94.41 135.2
10 24 8 3254.51 381.40 57.06 25.8
12 24 8 7326.56 543.80 81.99 265.3
14 24 8 8462.34 899.43 100.44 156.8
-9 25 8 11196.14 958.11 106.45 239.2
-7 25 8 13744.91 1514.30 115.55 109.5
-5 25 8 13111.54 1068.33 116.78 27.6
3 25 8 7817.01 1390.63 89.27 244.5
5 25 8 11655.91 1487.32 103.34 128.4
7 25 8 8794.11 1245.28 91.61 24.6
9 25 8 6023.99 636.31 62.97 251.5
11 25 8 3951.93 533.57 61.30 172.6
13 25 8 6757.30 636.02 74.98 66.2
8 26 8 1389.40 713.89 43.17 132.9
10 26 8 0.00 737.81 9.89 56.4
12 26 8 1167.71 650.38 46.64 255.2
-27 1 9 155.12 934.63 23.35 141.5
-25 1 9 4274.54 709.98 70.55 161.6
-23 1 9 20352.05 375.31 137.86 359.6
-21 1 9 4975.06 136.92 77.74 288.4
-19 1 9 9772.93 234.95 99.02 39.9
-17 1 9 43198.31 486.07 210.82 347.2
-15 1 9 43646.66 522.19 207.52 240.2
-13 1 9 58499.39 602.95 241.72 96.7
-11 1 9 52969.97 543.36 238.38 354.6
-9 1 9 35873.46 878.00 190.31 266.3
-7 1 9 91950.34 2320.89 297.85 128.9
-5 1 9 50940.10 1423.12 237.35 291.5
-3 1 9 54517.48 2724.53 247.76 264.7
-1 1 9 57417.67 2175.12 239.54 161.5
1 1 9 70834.55 2364.36 288.02 14.1
3 1 9 31829.33 996.88 165.39 244.6
5 1 9 7782.60 336.73 96.74 101.7
7 1 9 16692.22 623.98 121.10 359.8
11 1 9 14046.77 301.69 116.56 115.7
13 1 9 2395.29 152.53 54.23 62.3
15 1 9 10966.28 318.14 99.96 255.9
17 1 9 2053.10 169.34 53.49 106.6
19 1 9 17683.21 496.87 127.08 10.1
21 1 9 8003.08 250.23 86.80 225.6
23 1 9 5718.06 196.55 77.49 156.2
25 1 9 9967.99 422.47 90.67 27.3
27 1 9 2145.19 785.41 52.52 276.2
-28 2 9 7837.92 797.19 66.35 71.2
-26 2 9 8329.00 584.75 89.20 298.6
-24 2 9 19014.23 355.88 130.43 229.2
-22 2 9 38084.04 478.02 193.42 110.2
-20 2 9 22672.09 325.39 150.59 16.9
-18 2 9 8591.89 212.79 97.67 179.4
-16 2 9 74274.46 773.08 272.76 123.4
-14 2 9 48362.36 504.64 228.41 19.1
-12 2 9 88664.31 819.61 305.48 237.8
-10 2 9 143103.38 1867.52 382.62 115.5
-8 2 9 211071.27 5300.35 469.05 12.7
-6 2 9 18633.83 666.04 135.09 201.6
-4 2 9 5552.95 194.89 53.36 217.7
-2 2 9 53955.09 1846.04 243.06 14.7
0 2 9 18718.33 772.16 158.08 142.1
2 2 9 14452.56 531.38 122.66 145.9
4 2 9 50345.13 1707.07 218.72 334.4
6 2 9 44963.04 1293.81 205.34 253.7
8 2 9 52053.92 1621.94 218.17 129.8
10 2 9 17126.04 769.66 132.69 353.6
12 2 9 21894.57 426.94 156.33 264.3
14 2 9 36501.96 669.61 190.91 169.1
16 2 9 1602.26 212.15 44.39 355.4
18 2 9 35019.80 709.83 185.62 274.5
20 2 9 15194.78 325.42 116.75 164.0
22 2 9 10271.54 309.39 96.48 60.7
24 2 9 15824.71 505.65 121.90 271.2
26 2 9 7922.69 547.05 75.76 148.7
28 2 9 4785.14 1146.37 93.90 33.3
-27 3 9 2706.72 927.85 60.67 147.9
-25 3 9 16704.45 510.48 125.32 58.8
-23 3 9 19023.53 343.27 139.64 354.6
-21 3 9 17700.20 286.56 135.53 259.2
-19 3 9 5269.72 137.36 76.39 132.0
-17 3 9 14618.74 198.68 117.54 346.1
-15 3 9 15026.85 197.25 121.97 265.2
-13 3 9 8764.83 138.72 95.65 160.3
-11 3 9 24301.93 282.16 159.55 346.3
-9 3 9 50240.66 739.15 227.02 254.4
-7 3 9 48952.04 1372.59 218.65 103.2
-5 3 9 6675.65 326.78 68.44 165.9
-3 3 9 16872.85 554.01 148.91 212.0
-1 3 9 35832.90 1213.59 204.89 105.4
1 3 9 31812.68 1087.75 170.17 76.0
3 3 9 4958.96 212.73 71.87 275.4
5 3 9 9153.92 381.01 95.12 183.1
7 3 9 52884.29 1643.42 221.83 359.5
9 3 9 27500.47 1481.21 55.63 151.9
11 3 9 16897.11 344.77 138.92 136.7
13 3 9 34986.11 613.89 189.86 27.2
15 3 9 4556.63 218.02 70.00 281.9
17 3 9 3725.59 202.54 60.01 182.2
19 3 9 14645.20 298.63 125.30 77.7
21 3 9 7066.91 223.81 83.10 289.7
23 3 9 3589.40 223.38 51.79 130.3
25 3 9 2826.80 427.41 66.23 336.5
27 3 9 7506.61 1117.62 77.27 289.6
-28 4 9 41.19 1292.32 13.23 95.3
-26 4 9 318.62 444.33 14.48 214.5
-24 4 9 222.96 113.41 27.96 212.6
-22 4 9 5289.95 174.27 63.55 187.2
-20 4 9 1675.33 86.29 46.10 34.0
-18 4 9 8743.66 170.86 100.12 65.4
-16 4 9 8728.79 150.31 92.17 61.4
-14 4 9 5984.94 113.19 75.28 205.1
-12 4 9 7086.92 124.42 81.90 146.1
-10 4 9 9931.93 200.30 94.13 148.4
-8 4 9 2714.34 216.03 58.14 16.1
-6 4 9 955.12 57.91 41.83 265.0
-4 4 9 29572.21 571.81 181.64 214.9
-2 4 9 6825.80 154.73 66.66 193.1
0 4 9 7198.62 185.08 78.86 295.8
2 4 9 35246.70 735.87 173.59 274.0
4 4 9 7408.38 283.40 73.00 70.8
6 4 9 3263.66 205.69 58.58 299.3
10 4 9 2650.71 129.23 27.57 87.1
12 4 9 365.51 112.69 22.93 24.1
14 4 9 2162.54 145.52 49.04 209.4
16 4 9 2111.38 157.93 52.01 281.2
18 4 9 10681.53 308.56 106.61 25.1
20 4 9 154.19 135.12 15.85 29.6
22 4 9 1097.37 190.23 21.97 228.3
24 4 9 1012.58 367.70 37.12 193.1
26 4 9 0.00 326.24 20.37 90.8
-27 5 9 10592.85 1484.03 80.84 52.0
-25 5 9 4029.80 308.86 71.37 225.4
-23 5 9 7889.81 251.54 90.16 148.0
-21 5 9 1941.92 108.34 48.78 110.4
-19 5 9 21879.68 405.49 147.42 258.3
-17 5 9 11678.67 216.82 112.70 167.9
-15 5 9 21891.09 295.94 153.10 71.1
-13 5 9 42630.01 508.42 205.70 273.8
-11 5 9 50890.48 759.46 224.94 240.8
-9 5 9 92388.19 1334.04 295.16 30.6
-7 5 9 18568.06 531.80 105.21 34.7
-5 5 9 51848.82 998.59 236.72 149.1
-3 5 9 34163.68 848.94 197.35 331.9
-1 5 9 56215.93 837.85 217.46 303.0
1 5 9 36371.80 553.57 185.66 177.4
3 5 9 747.89 97.45 39.39 239.0
5 5 9 39115.76 769.98 200.42 305.2
7 5 9 607.32 176.83 31.97 259.8
9 5 9 12538.50 355.53 110.12 84.3
11 5 9 13426.48 322.99 111.36 331.4
13 5 9 14462.27 311.62 122.18 182.6
15 5 9 6943.04 260.49 86.45 61.9
17 5 9 2111.15 185.05 46.75 343.7
19 5 9 2534.33 245.41 50.36 208.1
21 5 9 8238.25 411.40 82.01 87.0
23 5 9 8813.53 386.18 82.59 319.8
25 5 9 1415.29 476.87 36.38 241.6
27 5 9 4554.29 657.95 82.99 74.3
-28 6 9 9002.33 453.06 96.79 287.6
-26 6 9 10947.71 553.73 109.14 157.4
-24 6 9 1697.50 179.65 37.94 347.9
-22 6 9 8844.44 291.30 91.16 253.2
-20 6 9 20887.27 429.34 149.17 188.0
-18 6 9 21819.30 545.11 149.72 56.9
-16 6 9 44597.36 775.34 209.57 281.4
-14 6 9 67197.37 1170.41 266.33 185.4
-12 6 9 53919.32 814.53 234.20 59.8
-10 6 9 113313.35 1629.38 325.32 290.6
-8 6 9 51046.74 773.95 235.16 173.4
-6 6 9 21726.89 457.59 157.81 35.8
-4 6 9 58562.29 1140.90 271.70 284.0
-2 6 9 8784.56 181.20 104.50 158.7
0 6 9 43955.33 614.33 200.69 31.1
2 6 9 43325.71 453.27 197.65 325.4
4 6 9 36238.17 499.06 183.77 200.3
6 6 9 4249.95 167.47 63.14 89.3
8 6 9 27055.33 478.99 155.25 337.1
10 6 9 21609.91 411.09 150.97 229.5
12 6 9 4943.77 220.45 63.38 95.0
14 6 9 12790.87 334.63 116.87 283.8
16 6 9 1729.55 292.91 51.67 208.0
18 6 9 10550.17 588.84 94.41 93.8
20 6 9 19997.25 983.20 137.13 330.4
22 6 9 24203.72 1019.96 148.94 189.6
24 6 9 3752.66 370.32 61.19 93.7
26 6 9 6471.99 422.10 77.77 323.3
-27 7 9 10439.35 483.43 110.02 36.3
-25 7 9 495.37 132.13 21.69 274.1
-23 7 9 9404.20 278.60 104.54 153.9
-21 7 9 15996.67 451.91 128.36 7.6
-19 7 9 19648.00 984.82 143.41 318.1
-17 7 9 14864.23 825.20 122.93 195.6
-15 7 9 15883.04 1121.78 126.15 45.8
-13 7 9 73614.61 1452.66 271.05 291.5
-11 7 9 33005.72 503.80 172.26 163.8
-9 7 9 19548.01 343.84 144.30 98.8
-7 7 9 22686.46 372.26 149.92 297.9
-5 7 9 28116.08 470.84 164.75 142.6
-3 7 9 67441.52 777.72 246.34 83.7
-1 7 9 32420.77 412.49 171.00 265.3
1 7 9 41297.64 436.42 200.14 161.1
3 7 9 51621.75 556.47 221.29 22.8
5 7 9 18630.31 263.01 136.82 298.0
7 7 9 31957.87 460.67 180.75 249.5
9 7 9 35055.70 564.80 182.71 75.2
11 7 9 23024.90 459.86 145.00 347.7
13 7 9 5401.81 386.28 71.95 186.7
15 7 9 836.84 606.81 37.66 87.5
17 7 9 6716.02 755.82 80.58 330.1
19 7 9 13675.05 1174.51 115.47 170.8
21 7 9 16485.30 844.52 123.13 54.4
23 7 9 4378.83 1022.31 64.70 321.7
25 7 9 7342.78 1628.30 80.69 230.2
27 7 9 2419.60 610.14 47.47 71.8
-28 8 9 2176.35 258.86 45.04 228.0
-26 8 9 465.96 192.26 34.95 26.6
-24 8 9 2437.16 173.91 44.99 46.5
-22 8 9 5523.64 636.49 72.98 289.9
-20 8 9 3716.38 811.48 62.22 164.1
-18 8 9 2573.83 835.78 52.28 40.7
-16 8 9 10261.95 776.61 100.99 299.2
-14 8 9 7931.10 547.69 90.70 130.4
-12 8 9 6761.65 441.85 80.27 312.4
-10 8 9 9253.29 223.11 99.60 9.9
-8 8 9 58080.77 781.10 245.26 339.9
-6 8 9 938.04 81.79 34.03 227.2
-4 8 9 1522.78 82.79 49.02 345.8
-2 8 9 7260.77 146.81 72.40 227.8
0 8 9 49310.01 516.06 225.63 90.5
2 8 9 8864.10 169.13 84.78 156.9
4 8 9 28628.28 345.06 167.82 90.0
6 8 9 10505.21 163.93 101.74 190.1
8 8 9 7946.86 211.72 93.40 123.2
10 8 9 40824.49 619.90 206.54 170.1
12 8 9 4259.27 515.26 69.97 81.2
14 8 9 12637.42 759.92 101.96 28.1
18 8 9 5438.62 913.51 70.72 144.2
20 8 9 738.21 773.67 28.01 292.2
22 8 9 20.06 1324.64 7.45 116.3
24 8 9 64.17 1565.72 14.14 74.1
-27 9 9 2051.63 2092.05 60.13 209.8
-25 9 9 5959.20 972.58 82.49 140.9
-23 9 9 1176.36 571.36 36.77 321.1
-21 9 9 5461.53 599.16 68.95 179.1
-19 9 9 4560.46 816.73 59.16 135.9
-17 9 9 342.70 502.40 24.25 72.9
-15 9 9 2242.63 413.82 47.58 298.1
-13 9 9 36373.68 1043.06 188.88 117.6
-11 9 9 35160.82 1146.44 185.58 41.7
-9 9 9 9739.78 232.99 89.63 200.8
-7 9 9 21595.10 295.69 144.67 100.3
-5 9 9 15150.78 232.70 129.64 42.9
-3 9 9 5850.46 178.63 82.69 169.3
-1 9 9 24745.66 352.57 156.12 52.1
1 9 9 26177.43 303.87 146.68 304.0
3 9 9 17673.27 243.39 123.81 309.3
5 9 9 9135.28 128.80 103.39 142.8
7 9 9 12854.39 197.22 113.14 35.3
9 9 9 10647.75 254.38 101.66 210.7
11 9 9 1393.50 457.66 43.89 287.9
13 9 9 5236.29 573.49 81.64 76.3
15 9 9 36863.73 1821.73 180.27 241.1
17 9 9 6413.55 699.44 73.64 186.3
19 9 9 3698.65 555.84 52.88 2.4
21 9 9 0.00 1210.89 47.26 234.2
23 9 9 0.00 1412.07 64.54 220.7
-26 10 9 12002.72 1481.57 106.92 341.9
-24 10 9 11482.76 1331.62 109.07 228.8
-22 10 9 10510.02 694.08 111.28 75.0
-20 10 9 20991.29 841.49 142.31 348.5
-18 10 9 24795.99 1943.65 152.06 237.7
-16 10 9 9824.63 525.27 105.06 111.6
-14 10 9 32604.52 898.99 184.48 7.8
-12 10 9 35018.02 1455.57 180.57 231.1
-10 10 9 5970.07 887.79 77.39 182.0
-8 10 9 26983.52 393.16 165.17 336.6
-6 10 9 36745.73 379.34 197.72 235.5
-4 10 9 30821.97 316.67 182.80 136.0
-2 10 9 24525.34 315.16 153.94 350.2
0 10 9 56997.76 533.53 240.38 232.0
2 10 9 75040.59 745.99 282.21 152.3
4 10 9 4302.66 103.82 65.94 53.9
6 10 9 3119.40 83.26 54.60 260.7
8 10 9 22995.36 316.19 155.39 119.2
10 10 9 4316.47 342.51 62.89 63.7
12 10 9 5355.00 408.30 72.59 299.7
14 10 9 25519.56 1166.62 159.50 179.8
16 10 9 27768.88 1626.24 151.55 58.8
18 10 9 9641.11 743.18 105.88 277.5
20 10 9 5148.80 1202.53 86.77 124.0
22 10 9 982.42 1296.59 68.79 49.7
28 10 9 6338.70 886.86 73.75 8.8
-25 11 9 3120.54 1321.15 56.59 92.1
-23 11 9 2034.64 1140.62 48.97 341.0
-21 11 9 15097.19 937.98 122.83 208.0
-19 11 9 18158.17 1117.86 132.07 131.0
-17 11 9 14946.86 1397.69 116.66 346.7
-15 11 9 10615.91 730.77 99.58 244.0
-13 11 9 21678.04 1137.58 146.84 146.3
-11 11 9 17799.61 1020.84 132.64 32.1
-9 11 9 10341.83 557.67 102.77 238.6
-7 11 9 26697.81 305.66 167.09 120.2
-5 11 9 66659.37 649.77 261.24 23.6
-3 11 9 25739.35 282.30 159.79 258.1
-1 11 9 34103.55 325.40 195.97 132.6
1 11 9 36812.09 344.98 186.57 15.4
3 11 9 13591.40 226.22 116.11 322.8
5 11 9 8137.44 145.14 98.25 62.7
7 11 9 8157.86 172.88 89.13 45.3
9 11 9 11760.85 310.07 109.25 280.5
11 11 9 5253.71 357.25 72.49 164.8
13 11 9 16760.47 635.06 131.96 46.2
15 11 9 10113.88 695.91 94.09 299.0
17 11 9 9672.28 876.06 94.21 141.3
19 11 9 4663.19 1215.28 74.50 342.5
21 11 9 9830.10 1426.87 112.42 271.4
-24 12 9 277.22 1188.13 11.43 33.3
-22 12 9 470.27 1002.16 18.59 112.7
-20 12 9 1258.85 874.11 33.40 334.1
-18 12 9 19920.27 1074.14 135.20 212.6
-16 12 9 3977.37 519.01 64.45 53.1
-14 12 9 12542.94 789.24 96.76 35.6
-12 12 9 53410.23 1654.46 225.38 268.2
-10 12 9 12267.08 778.72 112.81 166.1
-8 12 9 4986.86 166.15 73.53 223.9
-6 12 9 9061.58 148.88 88.41 345.7
-4 12 9 4773.38 99.23 70.41 191.0
-2 12 9 3297.54 78.01 58.84 305.9
0 12 9 28406.36 277.98 166.78 222.1
2 12 9 4325.54 105.38 64.89 267.5
4 12 9 1849.43 64.98 50.85 48.0
6 12 9 1684.23 92.35 44.75 292.6
8 12 9 915.72 128.49 33.75 130.2
10 12 9 500.70 275.74 25.64 315.3
12 12 9 11688.75 464.45 110.55 302.7
14 12 9 171.25 428.79 12.06 192.8
16 12 9 2492.73 810.66 49.11 28.5
18 12 9 895.59 1246.07 29.97 96.5
20 12 9 830.43 774.60 35.94 161.5
22 12 9 5253.45 1116.50 74.66 35.4
24 12 9 34.48 1457.79 5.14 304.5
26 12 9 157.98 1973.33 19.46 125.5
-25 13 9 2921.42 1317.11 31.84 239.1
-23 13 9 3227.50 1067.29 47.52 177.3
-19 13 9 1544.36 585.46 32.58 279.1
-17 13 9 6269.86 725.88 75.56 217.2
-15 13 9 14327.36 619.33 114.31 39.5
-13 13 9 14995.65 1404.78 91.72 204.8
-11 13 9 14093.52 1236.59 115.34 93.0
-9 13 9 6681.28 591.97 84.90 118.0
-7 13 9 43836.14 546.53 205.21 287.7
-5 13 9 18165.00 228.37 136.97 174.7
-3 13 9 23020.16 266.59 148.95 42.4
-1 13 9 5901.23 119.17 76.50 352.9
1 13 9 9440.38 151.61 100.70 198.1
3 13 9 16507.92 214.74 129.21 5.4
5 13 9 4295.08 139.68 63.33 22.7
7 13 9 1989.39 107.50 41.96 224.3
9 13 9 2630.20 314.98 51.93 162.7
11 13 9 3797.74 600.43 61.07 0.0
13 13 9 2776.74 404.76 46.43 194.0
15 13 9 7318.52 886.69 79.13 83.9
17 13 9 9111.70 1174.91 91.40 350.8
19 13 9 3943.23 1249.15 53.59 191.9
23 13 9 2058.12 1478.40 36.34 341.9
25 13 9 3436.22 1809.93 51.42 139.2
-24 14 9 11303.24 1382.30 93.10 48.5
-22 14 9 7474.18 1113.11 85.02 294.8
-20 14 9 13653.33 1164.13 111.01 180.0
-18 14 9 14697.88 689.13 115.93 45.0
-16 14 9 39105.54 1007.66 187.61 283.3
-14 14 9 17212.62 706.86 128.06 185.0
-12 14 9 43976.98 2309.42 190.25 33.8
-10 14 9 8673.92 881.16 96.14 1.5
-8 14 9 44436.51 791.65 202.13 208.9
-6 14 9 28161.70 360.68 172.98 52.5
-4 14 9 44656.70 459.50 203.13 297.0
-2 14 9 21501.77 248.39 156.48 174.2
0 14 9 4231.85 115.61 65.42 46.7
2 14 9 6918.79 199.66 76.22 285.0
4 14 9 12763.58 224.35 115.05 214.1
6 14 9 6959.97 184.36 82.31 62.7
8 14 9 9568.43 400.67 99.53 300.5
10 14 9 34831.87 901.54 180.65 227.1
12 14 9 20548.65 610.56 142.89 65.5
14 14 9 24684.72 1133.19 153.22 326.5
16 14 9 11080.53 1483.50 101.99 199.1
18 14 9 7796.98 1369.29 77.00 104.3
20 14 9 7800.03 1399.46 108.52 306.6
-17 15 9 24450.76 947.01 162.28 162.6
-15 15 9 7636.57 849.42 77.44 38.7
-13 15 9 21004.38 913.58 137.95 306.0
-11 15 9 17451.07 1708.49 135.03 167.2
-9 15 9 87980.30 3880.17 183.04 77.9
-7 15 9 53150.27 670.56 236.22 311.6
-5 15 9 27651.89 326.57 167.44 190.3
-3 15 9 44233.24 456.92 208.75 54.2
-1 15 9 9079.26 142.30 92.66 316.6
1 15 9 3027.54 180.92 55.09 237.3
3 15 9 27584.47 337.87 166.36 87.1
5 15 9 7421.90 183.13 81.37 268.8
7 15 9 14624.81 469.23 110.00 213.1
9 15 9 2782.33 404.11 56.21 88.5
11 15 9 9490.08 408.23 92.24 304.9
13 15 9 20958.28 925.26 144.67 216.6
15 15 9 11613.28 1453.04 112.08 70.0
17 15 9 12316.07 1386.11 110.65 355.9
19 15 9 10230.67 1613.07 101.69 224.3
-20 16 9 1368.30 1042.05 33.82 215.8
-18 16 9 1236.82 970.10 29.95 106.8
-16 16 9 6337.14 1031.03 72.29 305.4
-14 16 9 435.56 453.64 16.96 67.6
-12 16 9 10895.83 854.87 101.37 49.3
-10 16 9 231.93 567.46 16.45 101.8
-8 16 9 31510.10 888.88 162.96 201.5
-6 16 9 17658.08 253.38 129.81 67.0
-4 16 9 2441.43 94.19 42.55 207.3
-2 16 9 358.18 52.57 8.36 212.8
0 16 9 4837.75 124.70 70.87 155.1
2 16 9 5538.95 222.49 80.60 32.9
4 16 9 2928.53 145.91 50.05 87.2
6 16 9 3918.20 153.40 68.47 231.0
8 16 9 1173.09 373.62 33.82 67.5
10 16 9 18.56 372.01 3.75 53.6
12 16 9 4415.39 681.06 65.07 88.7
16 16 9 9275.89 1349.30 98.06 243.7
18 16 9 2016.87 1323.22 48.42 142.5
-19 17 9 0.00 880.14 51.23 84.0
-17 17 9 5275.16 1551.98 71.19 355.3
-15 17 9 411.42 460.85 17.47 101.1
-13 17 9 2253.63 431.96 57.76 128.3
-11 17 9 9559.90 715.25 98.42 326.7
-9 17 9 2268.05 492.06 55.05 222.7
-7 17 9 2240.67 106.61 50.65 98.3
-5 17 9 1954.52 103.37 37.18 42.0
-3 17 9 32570.83 390.84 185.38 293.1
-1 17 9 13220.81 214.38 114.47 87.6
1 17 9 2036.61 100.36 53.69 256.9
3 17 9 2776.78 148.16 57.85 148.5
5 17 9 17920.37 322.47 135.69 147.3
7 17 9 4110.84 357.82 65.99 22.9
9 17 9 4108.67 356.19 67.20 169.1
11 17 9 6472.97 421.06 79.85 191.8
13 17 9 2910.71 520.50 49.03 355.1
15 17 9 397.94 1220.82 24.52 202.7
17 17 9 870.80 1220.96 40.53 71.9
-18 18 9 403.12 1014.13 69.37 215.9
-16 18 9 7409.16 976.41 90.92 141.3
-14 18 9 6494.47 544.52 78.60 9.3
-12 18 9 5347.41 574.67 79.00 211.0
-10 18 9 27777.29 911.52 165.65 105.4
-8 18 9 20454.94 371.08 142.62 341.2
-6 18 9 9829.67 198.45 99.37 233.7
-4 18 9 45860.19 536.79 204.06 128.5
-2 18 9 33729.75 415.46 184.14 17.4
0 18 9 15606.20 316.80 127.86 276.6
2 18 9 380.96 189.16 42.88 46.3
4 18 9 8478.02 219.43 94.04 41.5
6 18 9 11490.92 374.40 108.62 288.7
8 18 9 259.22 222.50 27.09 144.1
10 18 9 4354.44 391.47 63.00 14.7
12 18 9 10149.39 502.68 104.98 249.0
14 18 9 20407.24 820.99 145.48 152.7
16 18 9 3602.38 1302.99 69.82 9.0
-19 19 9 0.00 1200.05 55.34 104.6
-17 19 9 6198.21 1753.50 74.23 25.8
-15 19 9 16270.74 697.34 129.20 248.3
-13 19 9 10687.14 835.86 102.13 145.5
-11 19 9 8211.21 518.22 94.31 324.4
-9 19 9 32667.56 978.96 181.99 240.9
-7 19 9 12251.60 260.81 104.83 144.1
-5 19 9 3468.38 115.21 66.99 10.2
-3 19 9 19299.37 295.49 138.86 269.2
-1 19 9 12429.37 272.74 105.55 127.8
1 19 9 7733.69 268.51 82.95 14.5
3 19 9 7516.06 230.15 93.78 202.2
5 19 9 24353.80 436.78 149.03 134.4
7 19 9 8830.02 362.12 84.99 26.8
9 19 9 1983.10 430.39 52.31 252.3
11 19 9 1037.47 526.08 43.36 139.9
13 19 9 6988.92 739.97 91.27 32.1
15 19 9 8250.50 727.26 95.24 293.5
-16 20 9 3732.92 998.03 58.45 114.0
-14 20 9 2987.54 855.01 55.76 359.2
-12 20 9 10905.05 661.36 116.16 263.0
-10 20 9 6299.73 419.19 80.80 81.6
-8 20 9 6290.47 244.36 80.18 27.2
-6 20 9 13151.53 304.43 115.56 250.4
-4 20 9 370.23 112.10 29.27 169.2
-2 20 9 12589.19 499.30 106.75 336.9
0 20 9 6102.29 276.08 77.91 218.5
2 20 9 2365.88 217.61 51.11 69.1
4 20 9 2088.67 181.91 31.21 356.9
6 20 9 4150.08 189.26 53.24 253.0
8 20 9 616.42 250.89 19.66 140.3
10 20 9 2179.44 629.56 44.02 112.7
12 20 9 3.95 733.23 11.30 56.5
14 20 9 1017.44 980.71 56.34 203.2
16 20 9 1100.08 967.01 39.77 3.1
-17 21 9 1990.49 920.60 47.71 162.7
-15 21 9 2738.99 588.23 49.59 33.3
-13 21 9 196.87 460.40 14.70 102.4
-11 21 9 669.89 526.21 33.57 24.7
-9 21 9 2579.26 291.47 55.42 90.6
-7 21 9 1790.96 167.87 46.54 317.6
-5 21 9 601.10 210.67 29.15 95.5
-3 21 9 108.30 453.73 21.67 320.1
-1 21 9 5053.31 495.01 66.57 33.1
1 21 9 749.90 612.45 29.43 175.5
3 21 9 10690.14 639.35 99.97 39.9
5 21 9 3.95 187.97 16.13 231.2
7 21 9 1790.76 212.69 44.45 243.4
9 21 9 977.93 285.79 31.87 77.5
11 21 9 3631.61 677.55 66.53 4.9
13 21 9 203.20 867.53 17.41 149.8
15 21 9 169.07 1532.82 12.85 354.4
-14 22 9 7541.65 460.16 103.69 157.6
-12 22 9 129.28 948.88 18.49 37.9
-10 22 9 3723.00 622.66 73.47 327.3
-8 22 9 10405.97 529.25 96.60 181.9
-6 22 9 9678.26 433.49 97.86 68.1
-4 22 9 4793.23 544.57 69.68 272.7
-2 22 9 3027.49 664.25 51.79 201.7
0 22 9 11745.46 650.00 110.35 86.1
2 22 9 15103.86 1051.45 111.42 294.8
4 22 9 18867.51 879.50 126.53 175.2
6 22 9 4163.33 314.97 58.91 103.9
8 22 9 3161.33 301.90 57.71 341.7
10 22 9 8683.31 550.15 87.05 242.8
12 22 9 7.92 893.93 42.66 128.4
14 22 9 123.03 1623.75 31.35 319.9
16 22 9 7171.54 1917.89 91.57 194.3
-11 23 9 10546.21 523.18 102.01 176.8
-9 23 9 13168.35 1211.68 112.06 53.4
-7 23 9 10892.34 1249.28 105.89 307.4
-5 23 9 22527.44 901.26 146.97 162.6
-3 23 9 13321.17 1574.59 106.21 75.9
-1 23 9 15572.99 1201.10 119.73 314.9
1 23 9 3529.63 1243.64 55.87 192.8
3 23 9 20451.61 1608.05 133.55 104.5
5 23 9 9577.20 1638.14 92.07 314.2
7 23 9 5899.26 435.21 73.07 221.3
9 23 9 6828.34 565.56 76.44 110.5
11 23 9 3569.28 429.18 59.68 343.2
13 23 9 5186.81 798.26 74.08 227.3
15 23 9 4606.60 818.55 66.22 76.3
-12 24 9 1707.54 257.97 46.20 101.1
-10 24 9 1880.78 494.26 49.63 305.3
-8 24 9 8420.43 1158.91 91.69 165.3
-6 24 9 2697.59 1090.84 50.12 55.7
-4 24 9 7659.27 1104.29 72.54 288.7
2 24 9 312.53 1079.65 16.80 96.7
4 24 9 3691.66 1207.09 67.17 182.6
6 24 9 1108.57 517.16 23.25 85.8
8 24 9 638.36 355.70 24.46 323.5
10 24 9 1039.52 388.47 34.10 268.7
12 24 9 3724.92 424.72 68.99 133.4
14 24 9 2031.44 583.90 46.13 329.8
-9 25 9 1141.36 436.81 47.40 115.5
-5 25 9 1466.99 1133.00 28.27 40.3
3 25 9 1013.53 1245.36 31.05 312.8
5 25 9 1336.88 1374.29 31.38 353.3
7 25 9 2593.98 590.38 60.74 1.6
9 25 9 3067.31 435.71 47.13 215.8
11 25 9 777.69 569.45 41.64 98.0
13 25 9 0.00 617.27 11.72 330.1
4 26 9 7669.94 1561.44 84.74 16.1
10 26 9 0.00 795.53 40.79 312.4
12 26 9 3841.28 699.53 53.03 279.5
-28 0 10 12196.32 1481.31 99.00 283.0
-26 0 10 1940.89 1289.47 41.46 85.6
-24 0 10 15190.20 440.20 128.01 54.7
-22 0 10 19120.83 468.98 137.09 327.6
-20 0 10 6435.21 225.09 78.07 135.0
-18 0 10 91783.05 1524.19 313.09 4.9
-16 0 10 31386.83 472.06 175.28 288.7
-14 0 10 79201.38 1142.37 280.12 167.3
-12 0 10 98893.78 1421.33 322.63 28.9
-10 0 10 66394.37 2261.33 254.36 328.2
-8 0 10 35763.52 1239.95 178.48 210.9
-6 0 10 33825.06 1647.00 172.23 19.5
-4 0 10 8887.09 391.43 86.37 2.0
-2 0 10 59299.38 2810.81 286.12 174.6
0 0 10 127542.32 5984.20 375.16 75.8
2 0 10 43114.47 2071.57 206.09 310.6
4 0 10 137786.45 5499.15 360.54 156.4
6 0 10 21585.32 1132.54 130.23 103.0
10 0 10 29585.45 2185.74 219.21 206.3
12 0 10 1573.08 138.91 40.27 288.8
14 0 10 40550.76 966.06 190.89 285.8
16 0 10 24600.80 698.46 166.69 134.8
18 0 10 22444.35 736.87 156.63 39.6
20 0 10 8871.31 421.78 95.06 280.6
22 0 10 4040.97 251.21 61.71 173.8
24 0 10 28398.77 721.65 161.85 89.3
-27 1 10 7266.78 1015.93 80.04 8.6
-25 1 10 473.90 643.50 23.60 153.8
-23 1 10 23214.44 387.96 151.34 162.0
-21 1 10 9523.08 194.36 99.20 58.4
-19 1 10 20600.21 303.54 142.63 271.2
-17 1 10 14560.16 208.38 123.11 120.9
-15 1 10 26733.04 296.46 168.86 81.6
-13 1 10 57098.77 589.06 240.09 309.4
-11 1 10 75224.48 844.96 270.69 129.5
-9 1 10 106027.21 2529.53 324.36 62.5
-7 1 10 7762.54 262.12 97.88 72.3
-5 1 10 42286.23 1294.38 215.13 121.3
-3 1 10 13320.17 474.94 111.54 122.4
-1 1 10 13107.94 812.14 126.19 202.6
1 1 10 5263.45 442.38 96.57 92.8
3 1 10 36497.55 1491.95 183.08 352.5
5 1 10 27372.98 959.42 161.09 293.3
7 1 10 19599.30 1154.31 145.59 261.6
9 1 10 11027.91 612.74 119.20 14.1
11 1 10 12082.07 298.33 115.39 336.6
13 1 10 19097.59 397.77 139.77 183.7
15 1 10 11315.13 330.71 107.86 58.5
17 1 10 24508.32 526.84 159.89 311.7
19 1 10 16690.72 489.04 125.74 178.3
21 1 10 1240.51 169.89 33.69 57.7
23 1 10 4146.36 190.45 64.33 338.7
25 1 10 5850.16 525.11 79.43 217.4
27 1 10 2055.01 916.88 52.96 70.5
-28 2 10 720.49 1047.57 27.76 12.4
-26 2 10 3398.41 960.86 59.58 27.0
-24 2 10 2742.49 143.06 57.26 293.7
-22 2 10 3323.25 131.38 56.40 279.8
-20 2 10 6834.59 159.69 87.35 182.8
-18 2 10 904.33 61.41 31.12 205.3
-16 2 10 4395.28 103.57 65.44 83.7
-14 2 10 36901.66 390.82 200.35 291.5
-12 2 10 7117.07 102.65 83.12 91.9
-10 2 10 26811.12 474.66 158.66 222.8
-8 2 10 12309.46 380.54 114.26 0.3
-6 2 10 21220.30 609.10 137.86 193.7
-4 2 10 5675.29 288.85 79.12 216.9
-2 2 10 28767.95 1002.05 187.94 250.8
0 2 10 41901.43 1412.65 212.89 222.1
2 2 10 14313.66 1059.97 69.87 103.6
4 2 10 70242.47 2144.45 264.73 191.2
6 2 10 27418.90 871.99 158.87 151.3
8 2 10 5449.94 605.38 53.61 216.9
10 2 10 6703.61 432.27 97.46 12.7
12 2 10 282.02 113.89 35.07 75.6
14 2 10 294.35 126.32 24.93 123.8
16 2 10 8833.71 379.54 98.16 272.3
18 2 10 776.29 179.52 34.88 111.6
20 2 10 2449.15 151.15 54.16 28.2
22 2 10 550.78 156.23 17.90 76.9
24 2 10 1078.37 239.49 23.39 298.8
26 2 10 1645.01 509.63 41.17 189.3
-27 3 10 7087.67 1420.92 82.88 197.4
-25 3 10 4897.64 328.65 69.77 113.9
-23 3 10 8022.56 210.61 85.36 326.0
-21 3 10 18464.97 285.46 126.04 202.6
-19 3 10 1512.45 79.50 40.72 142.4
-17 3 10 64516.05 670.29 250.50 350.2
-15 3 10 51539.16 575.81 228.80 228.8
-13 3 10 25023.94 297.06 155.71 107.7
-11 3 10 32516.55 351.11 178.25 320.2
-9 3 10 15651.15 517.59 120.09 240.1
-7 3 10 65371.74 1816.92 250.85 115.8
-5 3 10 19827.04 775.59 136.11 318.5
-3 3 10 56525.87 2728.55 247.42 247.7
-1 3 10 10519.23 362.53 82.21 136.4
1 3 10 44633.69 1756.63 210.70 341.2
3 3 10 4643.81 290.33 49.04 71.2
5 3 10 1515.82 240.51 46.99 312.9
9 3 10 29573.38 943.34 166.63 279.6
11 3 10 32015.88 549.55 177.05 114.5
13 3 10 17505.94 394.25 134.78 5.9
15 3 10 21436.43 470.82 154.82 246.4
17 3 10 10253.64 373.50 104.54 131.0
19 3 10 16695.47 318.07 128.63 8.6
21 3 10 7833.22 233.07 92.48 259.6
23 3 10 3101.86 217.29 57.17 163.5
25 3 10 4862.50 490.76 59.16 24.0
-28 4 10 5249.95 1298.23 79.42 106.1
-26 4 10 12462.81 527.42 108.35 317.6
-24 4 10 17937.00 351.51 135.32 217.0
-22 4 10 23986.82 344.63 156.57 108.1
-20 4 10 14668.20 250.08 125.07 338.6
-18 4 10 36285.39 420.35 188.47 229.2
-16 4 10 52335.22 602.38 232.27 118.9
-14 4 10 11642.03 170.03 103.53 352.2
-12 4 10 34493.18 455.38 189.98 231.7
-10 4 10 51833.44 790.17 219.32 122.7
-8 4 10 65865.68 1987.28 255.33 337.6
-6 4 10 79167.13 2369.20 271.09 224.9
-4 4 10 2728.98 222.65 46.23 132.3
-2 4 10 51665.26 1023.07 228.14 341.9
0 4 10 78678.18 2336.82 273.70 250.9
2 4 10 1603.47 329.10 23.66 257.2
4 4 10 1627.68 176.60 47.47 303.1
6 4 10 47479.19 1471.21 208.93 247.5
10 4 10 42486.27 948.09 214.59 9.5
12 4 10 56211.53 920.05 241.10 236.0
14 4 10 37581.17 692.93 197.38 122.4
16 4 10 10215.17 428.02 103.66 13.2
18 4 10 14916.62 376.20 121.46 287.5
20 4 10 35614.51 541.06 187.78 146.4
22 4 10 14028.44 371.40 111.20 3.4
24 4 10 5758.29 377.82 67.76 221.9
26 4 10 10784.06 607.36 108.86 132.3
-29 5 10 3654.61 373.90 67.97 9.1
-27 5 10 6411.41 380.33 80.85 221.5
-25 5 10 8842.01 359.38 88.16 104.7
-23 5 10 12726.99 297.28 117.14 345.7
-21 5 10 7107.28 185.25 89.52 231.1
-19 5 10 26310.52 459.17 163.94 123.7
-17 5 10 37357.25 543.67 199.06 309.0
-15 5 10 17061.45 246.16 132.33 220.0
-13 5 10 12799.33 224.74 114.58 68.5
-11 5 10 44004.62 595.01 216.49 6.0
-9 5 10 73118.07 1064.57 271.84 219.6
-7 5 10 24110.11 373.38 152.52 123.9
-5 5 10 16665.18 387.70 122.19 342.4
-3 5 10 6303.66 167.10 77.30 21.7
-1 5 10 74351.30 1083.29 303.64 124.9
1 5 10 21892.61 356.83 155.17 20.7
3 5 10 42102.16 844.37 215.63 250.6
5 5 10 70692.88 1418.96 255.78 134.1
7 5 10 19263.87 592.89 132.63 22.7
9 5 10 5324.26 326.36 61.84 269.0
11 5 10 14783.54 358.01 122.26 110.3
13 5 10 10719.21 407.37 106.50 10.7
15 5 10 1247.06 165.57 53.92 149.0
17 5 10 9882.22 299.19 98.07 141.1
19 5 10 18701.56 907.34 135.08 43.5
21 5 10 15729.39 501.17 113.83 250.4
23 5 10 5580.03 297.84 79.41 102.6
25 5 10 5695.15 655.60 84.12 357.5
-28 6 10 373.03 231.40 21.71 183.9
-26 6 10 398.36 171.94 32.15 103.3
-24 6 10 2275.09 140.99 51.09 214.6
-22 6 10 252.66 94.49 19.22 155.4
-20 6 10 1648.64 133.07 48.60 16.8
-18 6 10 1535.48 110.71 42.35 302.4
-16 6 10 4660.76 336.25 68.83 55.2
-14 6 10 4257.46 185.04 64.87 357.9
-12 6 10 9783.58 193.48 94.09 161.6
-10 6 10 4330.49 150.08 63.19 27.1
-8 6 10 18283.73 318.98 134.57 59.4
-6 6 10 11970.84 392.55 94.98 183.9
-4 6 10 30522.15 618.77 173.12 302.5
-2 6 10 9166.39 197.79 82.93 108.8
0 6 10 33662.94 837.05 193.17 93.3
2 6 10 11525.83 305.30 125.19 83.2
4 6 10 66115.71 1287.55 254.33 328.4
6 6 10 6806.88 309.44 79.29 0.4
8 6 10 15872.72 385.07 128.62 138.8
10 6 10 554.93 132.47 29.97 45.4
12 6 10 0.00 107.41 5.47 257.8
14 6 10 11206.29 346.85 108.98 322.1
16 6 10 472.59 221.85 41.63 217.1
18 6 10 16509.90 866.85 125.66 249.1
20 6 10 1272.76 398.68 42.24 128.0
22 6 10 1663.68 434.77 43.43 306.4
24 6 10 2006.98 1222.45 43.91 229.2
-27 7 10 10196.24 421.09 99.96 32.4
-25 7 10 1116.09 180.47 28.37 287.2
-23 7 10 103.39 132.92 22.54 205.6
-21 7 10 6674.90 249.51 80.02 16.9
-19 7 10 4210.45 536.16 74.12 7.7
-17 7 10 18175.05 752.33 130.50 157.8
-15 7 10 3086.73 368.61 54.90 41.2
-13 7 10 31737.73 857.95 176.97 319.5
-11 7 10 52330.65 690.81 223.41 146.7
-9 7 10 12828.91 219.83 113.37 31.3
-7 7 10 20621.12 331.02 131.02 271.4
-5 7 10 3959.58 214.99 61.76 119.9
-3 7 10 64942.25 927.40 232.69 49.4
-1 7 10 14046.58 290.57 115.78 193.1
1 7 10 8874.69 167.89 96.55 123.3
3 7 10 17182.72 373.04 129.27 119.1
5 7 10 12670.66 243.69 104.45 352.6
7 7 10 44682.63 602.38 200.49 149.5
9 7 10 4147.62 229.80 59.94 166.2
11 7 10 1601.48 152.13 42.99 55.4
13 7 10 6947.55 430.41 80.15 215.2
17 7 10 1058.84 815.06 32.22 290.6
19 7 10 3409.98 805.74 44.54 150.3
21 7 10 10471.12 1589.27 100.25 74.8
23 7 10 7433.75 1133.02 80.71 308.5
25 7 10 585.97 492.88 21.36 184.7
27 7 10 2147.65 602.44 33.85 102.8
-26 8 10 11748.62 1259.93 106.12 157.0
-24 8 10 13779.30 1087.71 108.83 52.6
-22 8 10 24123.30 894.79 148.23 282.5
-20 8 10 9232.27 848.32 96.53 151.2
-18 8 10 4315.76 580.75 71.11 68.2
-16 8 10 27749.71 1024.34 164.88 307.8
-14 8 10 31161.83 864.34 179.23 168.3
-12 8 10 66073.28 2048.77 253.25 37.8
-10 8 10 16822.61 307.12 123.99 307.2
-8 8 10 29635.75 413.34 175.25 162.5
-6 8 10 55189.06 677.16 228.56 52.3
-4 8 10 35352.28 449.30 177.28 309.5
-2 8 10 53367.73 569.03 238.46 157.3
0 8 10 59058.29 655.55 248.98 18.5
2 8 10 283.36 52.71 25.84 50.8
4 8 10 64566.01 747.51 242.06 234.3
6 8 10 37495.52 484.87 189.95 57.4
8 8 10 42660.02 631.30 209.16 300.0
10 8 10 33323.47 678.11 179.81 183.4
12 8 10 4093.89 728.66 63.08 48.5
14 8 10 36339.50 1776.19 186.52 329.4
16 8 10 25421.43 2083.76 152.65 160.9
18 8 10 12374.43 881.89 93.50 55.1
20 8 10 11218.86 908.34 100.40 275.8
22 8 10 5871.59 853.38 81.84 188.7
24 8 10 0.00 1533.51 38.69 100.2
-27 9 10 0.00 2044.54 47.15 0.3
-25 9 10 6863.91 1127.26 74.65 283.9
-23 9 10 11721.16 807.01 102.74 170.4
-21 9 10 24225.63 1064.71 152.08 48.9
-19 9 10 10272.11 1359.89 103.27 277.3
-17 9 10 26682.83 1270.29 174.39 173.6
-15 9 10 49987.29 1909.54 221.08 48.2
-13 9 10 20661.11 1070.47 141.24 265.0
-11 9 10 21302.33 1777.20 146.50 172.1
-9 9 10 2537.25 176.19 53.05 337.4
-7 9 10 33181.88 426.38 191.43 279.8
-5 9 10 22627.48 343.10 152.62 176.6
-3 9 10 29216.43 338.80 164.46 63.1
-1 9 10 27069.10 338.42 166.30 319.5
1 9 10 4590.46 139.19 61.74 185.6
3 9 10 1352.33 91.53 36.62 135.2
5 9 10 193.91 39.79 13.95 172.2
7 9 10 32474.97 353.10 181.19 153.1
9 9 10 21588.64 446.94 142.11 48.5
11 9 10 43462.37 1329.14 217.77 272.8
13 9 10 41845.84 1879.81 198.25 231.0
17 9 10 27537.20 1770.33 153.22 318.1
19 9 10 5598.65 825.21 68.80 199.5
21 9 10 12814.93 1510.33 122.58 64.9
-26 10 10 36.97 1294.06 12.89 161.7
-24 10 10 1059.85 1291.46 23.67 212.5
-22 10 10 6901.70 765.91 80.90 320.9
-20 10 10 5008.02 863.18 66.66 180.8
-18 10 10 91.64 1217.88 9.24 292.6
-16 10 10 8193.33 892.55 93.24 277.4
-14 10 10 1329.50 1054.36 35.96 21.8
-12 10 10 3716.75 572.64 56.06 14.0
-10 10 10 14187.86 865.24 122.39 201.5
-8 10 10 8315.61 171.18 88.54 169.3
-6 10 10 8318.45 123.77 89.23 75.2
-4 10 10 17428.63 225.55 140.61 320.1
-2 10 10 74791.18 721.14 267.29 222.7
0 10 10 9808.82 149.52 93.72 203.1
2 10 10 2571.41 78.48 43.85 23.7
4 10 10 5250.91 104.49 72.71 345.6
6 10 10 3010.40 79.31 50.49 49.9
8 10 10 12902.47 227.09 114.37 262.2
10 10 10 1566.12 458.07 41.49 155.8
12 10 10 9933.84 686.09 114.38 77.5
14 10 10 329.03 1267.61 17.24 357.0
16 10 10 168.14 1125.02 11.61 117.7
18 10 10 1976.47 676.56 41.95 36.6
20 10 10 1210.69 1372.10 42.67 250.1
28 10 10 0.00 904.47 2.78 127.6
-23 11 10 10021.53 1140.34 91.67 319.2
-21 11 10 4713.94 645.35 65.13 204.4
-19 11 10 8343.33 711.09 90.59 115.7
-17 11 10 6940.29 582.91 78.63 26.6
-15 11 10 5082.48 698.84 71.72 215.8
-13 11 10 10093.07 442.69 91.78 145.4
-11 11 10 9289.66 506.29 99.48 201.8
-9 11 10 18853.42 886.49 139.86 268.6
-7 11 10 25452.24 294.92 153.46 102.6
-5 11 10 42264.09 428.56 211.46 282.4
-3 11 10 1868.46 57.05 40.04 261.4
-1 11 10 3717.41 90.33 61.30 149.8
1 11 10 25338.54 260.25 153.97 36.1
3 11 10 18673.43 196.79 139.79 242.8
5 11 10 2018.10 64.50 47.70 71.1
7 11 10 827.24 113.59 26.05 124.9
9 11 10 18611.92 623.00 131.30 299.6
11 11 10 4206.69 425.25 65.01 210.7
13 11 10 13674.71 580.20 104.66 354.3
15 11 10 6821.75 676.23 77.43 322.8
17 11 10 1736.41 755.01 48.39 165.1
19 11 10 7178.91 1153.16 90.44 3.5
-24 12 10 12093.98 1366.55 99.25 231.1
-22 12 10 12527.69 767.39 109.54 86.1
-20 12 10 19284.87 970.61 134.34 341.0
-18 12 10 25799.84 1122.88 157.97 249.5
-16 12 10 25551.22 885.36 150.69 102.5
-14 12 10 21344.06 1389.03 135.54 339.9
-12 12 10 31288.84 984.65 168.75 248.7
-10 12 10 24496.81 967.88 158.14 125.3
-8 12 10 34187.88 545.53 187.00 332.8
-6 12 10 34098.38 373.95 181.72 216.8
-4 12 10 39507.47 407.38 204.44 73.7
-2 12 10 9143.04 129.70 94.23 351.7
0 12 10 20181.79 227.65 150.42 262.7
2 12 10 34589.32 362.62 183.75 141.6
4 12 10 10910.39 163.16 98.53 326.8
6 12 10 3542.32 134.04 62.08 300.0
8 12 10 29632.27 784.53 161.71 149.5
10 12 10 9514.35 428.20 96.74 357.4
12 12 10 27215.41 811.93 157.30 248.4
14 12 10 18213.66 679.57 135.85 137.7
16 12 10 8620.86 866.64 95.66 23.3
18 12 10 15270.21 1584.90 128.63 236.4
20 12 10 9422.50 1299.72 126.86 113.4
22 12 10 7537.33 1127.15 79.52 0.7
24 12 10 4515.10 1742.87 61.76 216.8
26 12 10 3342.77 2115.27 57.38 138.6
-25 13 10 9725.47 1463.14 94.27 114.2
-23 13 10 9218.10 1454.52 91.08 0.8
-19 13 10 13884.50 1294.25 113.81 73.9
-17 13 10 20247.95 1110.20 140.66 344.7
-15 13 10 18876.18 794.72 127.85 178.4
-13 13 10 68725.00 3755.51 251.88 100.2
-9 13 10 21515.32 951.39 143.34 238.1
-7 13 10 12184.80 195.61 110.32 96.9
-5 13 10 12855.49 189.15 113.83 337.9
-3 13 10 6983.93 138.03 83.69 296.5
-1 13 10 2135.08 87.81 51.12 64.9
1 13 10 10739.05 174.19 102.93 359.9
3 13 10 6491.74 155.41 84.94 276.2
5 13 10 23425.05 286.18 148.81 99.9
7 13 10 14857.18 316.37 113.80 1.1
9 13 10 13871.91 424.22 118.19 232.9
11 13 10 24657.84 653.62 148.94 131.0
13 13 10 17409.70 611.30 134.24 1.6
15 13 10 5028.84 983.70 68.48 255.8
17 13 10 1985.13 1356.64 47.18 129.8
19 13 10 11670.02 1822.58 112.69 347.5
21 13 10 10118.78 1379.74 137.15 236.0
23 13 10 10578.31 1635.27 88.47 124.6
25 13 10 7569.76 1929.74 76.96 16.1
-24 14 10 895.66 1427.89 26.73 205.9
-18 14 10 5442.20 744.92 67.85 236.6
-16 14 10 4928.64 641.24 67.57 61.2
-14 14 10 13.79 494.55 3.38 80.0
-12 14 10 3678.25 1542.47 59.32 248.1
-10 14 10 1522.24 2104.82 33.39 111.9
-8 14 10 7823.43 310.72 85.40 312.1
-6 14 10 56.59 54.82 11.65 56.3
-4 14 10 3572.29 97.58 62.52 77.1
-2 14 10 5201.80 115.54 74.43 145.1
0 14 10 859.57 69.51 28.93 304.4
2 14 10 12556.88 213.91 112.56 170.3
4 14 10 2289.36 103.72 45.66 309.1
6 14 10 17963.48 286.32 137.03 124.5
8 14 10 803.75 403.45 27.89 181.8
10 14 10 247.37 410.51 14.88 52.0
12 14 10 1608.42 410.70 41.09 269.1
16 14 10 733.75 1116.90 28.87 12.5
18 14 10 64.80 1412.21 7.53 355.9
20 14 10 3759.69 1619.59 74.31 123.1
22 14 10 3848.99 1391.69 61.32 357.0
-19 15 10 6938.04 830.15 81.94 271.7
-17 15 10 3054.10 594.36 48.09 147.2
-15 15 10 7089.43 512.56 82.99 46.5
-13 15 10 2889.33 687.24 54.36 291.4
-11 15 10 23746.88 901.37 147.66 188.0
-9 15 10 8471.44 612.91 65.45 339.6
-7 15 10 7128.50 192.23 83.39 29.3
-5 15 10 34759.51 413.83 187.72 168.7
-3 15 10 10698.10 162.43 107.60 8.0
-1 15 10 4151.06 105.44 71.59 263.6
1 15 10 24713.38 289.23 160.54 97.3
3 15 10 16266.04 234.40 122.55 85.3
5 15 10 16885.93 297.17 119.98 321.2
7 15 10 25331.09 600.32 155.09 157.8
9 15 10 12500.58 523.94 110.78 80.7
11 15 10 1951.83 354.07 46.72 224.7
13 15 10 2762.17 561.01 48.16 237.4
15 15 10 1116.35 709.84 31.09 1.7
17 15 10 7154.83 1277.76 79.64 247.7
19 15 10 3471.60 1387.77 68.19 189.8
-20 16 10 13447.94 1090.56 118.92 175.4
-16 16 10 12620.31 657.93 112.72 253.9
-14 16 10 25624.39 916.12 154.57 169.8
-12 16 10 16058.52 627.99 127.36 36.0
-10 16 10 26442.55 948.72 155.67 284.4
-8 16 10 23942.40 631.05 144.83 181.1
-6 16 10 12907.10 222.80 115.49 55.1
-4 16 10 25263.96 288.34 155.88 299.3
-2 16 10 14878.58 196.64 117.59 179.0
0 16 10 17105.76 296.80 125.48 357.3
2 16 10 15378.07 273.47 119.81 336.1
4 16 10 40493.63 615.22 202.91 182.5
6 16 10 16341.17 351.89 123.68 70.9
8 16 10 35201.57 931.30 181.55 288.1
10 16 10 3626.04 398.02 62.61 196.9
12 16 10 13604.10 727.55 109.21 100.7
14 16 10 15119.16 772.22 115.97 280.7
16 16 10 11189.83 1418.08 108.98 168.3
18 16 10 10059.55 1509.69 107.99 56.3
-17 17 10 9790.83 1624.73 104.81 172.0
-15 17 10 12959.22 649.22 112.11 54.2
-13 17 10 20552.18 1172.69 142.30 290.2
-11 17 10 7995.83 600.68 91.41 174.4
-9 17 10 16790.49 505.84 131.48 17.5
-7 17 10 21100.62 294.79 144.25 297.0
-5 17 10 15906.80 225.16 125.08 159.2
-3 17 10 23909.96 299.57 140.40 31.6
-1 17 10 23857.45 335.14 157.74 288.4
1 17 10 26.59 97.12 15.26 221.4
3 17 10 7866.06 306.06 88.32 95.5
5 17 10 7964.79 259.53 88.43 348.5
7 17 10 5344.95 545.07 71.10 227.9
9 17 10 9069.81 413.15 96.79 63.6
11 17 10 11319.07 492.61 103.37 325.1
13 17 10 13097.05 642.14 112.46 197.8
15 17 10 25271.92 2079.08 157.17 66.3
17 17 10 21553.67 2152.19 117.13 307.4
-18 18 10 223.82 1062.80 27.97 92.5
-16 18 10 2399.92 688.97 44.66 283.9
-14 18 10 7722.64 676.51 90.74 191.0
-12 18 10 1538.18 673.32 40.69 50.7
-10 18 10 2292.78 578.65 50.59 296.0
-8 18 10 1349.67 388.73 31.91 316.5
-6 18 10 5525.19 149.33 76.41 155.9
-4 18 10 3001.55 92.11 62.76 283.0
-2 18 10 848.02 73.48 21.69 105.5
0 18 10 10297.89 196.96 96.06 70.9
2 18 10 2397.33 157.40 57.02 318.3
4 18 10 596.41 121.47 19.93 51.2
6 18 10 7685.64 242.91 77.42 84.6
8 18 10 2745.08 443.99 53.73 342.7
10 18 10 2556.57 474.27 46.28 153.0
12 18 10 311.98 494.05 19.16 0.7
14 18 10 4065.54 757.47 63.26 328.4
16 18 10 1618.08 1392.65 46.98 213.3
-17 19 10 843.51 2036.43 28.93 61.6
-15 19 10 3110.90 714.35 45.49 247.6
-13 19 10 2938.95 572.92 52.84 12.9
-11 19 10 0.00 392.51 16.98 241.3
-9 19 10 6488.44 387.98 80.81 165.0
-7 19 10 916.82 131.05 36.89 106.6
-5 19 10 9212.31 195.49 90.83 343.2
-3 19 10 6817.00 173.75 77.56 271.0
-1 19 10 12445.27 258.86 114.47 174.2
1 19 10 1833.34 159.15 42.51 353.1
3 19 10 2613.14 192.69 57.38 278.2
5 19 10 1525.20 136.77 41.04 157.3
7 19 10 441.49 216.41 18.85 345.7
9 19 10 325.09 579.20 22.49 208.6
11 19 10 5157.29 568.04 79.77 82.2
13 19 10 566.26 588.11 37.06 13.7
15 19 10 0.00 775.12 9.52 223.0
-16 20 10 16262.18 1153.53 137.04 110.2
-14 20 10 6004.56 780.76 78.44 353.6
-12 20 10 8011.39 504.93 95.12 188.6
-10 20 10 7713.98 402.43 86.96 79.0
-8 20 10 13170.86 442.11 117.58 29.7
-6 20 10 13640.80 337.75 109.51 240.1
-4 20 10 2132.28 116.15 43.00 106.0
-2 20 10 17932.06 476.37 128.58 42.2
0 20 10 2578.59 229.16 49.31 270.9
2 20 10 19181.17 551.45 136.44 83.7
4 20 10 8110.43 319.88 92.24 336.4
6 20 10 9590.75 317.10 89.45 256.7
8 20 10 7222.30 501.91 80.14 145.2
10 20 10 7940.41 652.30 99.91 16.9
12 20 10 11132.70 793.14 97.26 243.5
14 20 10 481.84 782.84 55.84 167.9
16 20 10 8751.01 1674.06 84.00 22.9
-17 21 10 11442.43 1034.08 109.46 343.5
-15 21 10 17791.68 1036.16 131.55 226.9
-13 21 10 3155.81 594.87 71.64 79.3
-11 21 10 11811.76 540.93 107.09 334.3
-9 21 10 5479.29 381.50 83.70 224.6
-7 21 10 12472.33 374.61 108.17 135.3
-5 21 10 6632.52 568.76 82.26 339.7
-3 21 10 9891.82 685.16 97.98 184.1
-1 21 10 5225.40 730.20 68.69 171.9
1 21 10 3249.05 668.74 57.13 331.8
3 21 10 18934.39 811.00 126.51 205.7
5 21 10 7745.97 310.01 86.41 139.7
7 21 10 4140.93 234.02 67.52 57.5
9 21 10 9330.12 608.00 90.49 281.9
11 21 10 10756.15 693.85 105.62 142.2
13 21 10 999.59 756.62 53.18 45.3
15 21 10 8667.87 1723.99 88.26 242.2
-14 22 10 6629.81 619.98 95.81 27.8
-12 22 10 2748.91 697.22 54.27 190.5
-10 22 10 1746.13 625.62 50.76 82.0
-8 22 10 10.13 255.59 8.72 244.1
-6 22 10 1841.54 559.27 42.85 215.4
-4 22 10 5423.31 529.05 80.51 79.3
-2 22 10 4920.57 708.16 73.11 313.2
0 22 10 1506.65 533.09 31.88 309.3
2 22 10 147.23 714.37 7.00 184.8
4 22 10 1830.64 429.66 41.49 26.1
6 22 10 1080.12 250.34 35.54 292.8
8 22 10 0.00 283.11 11.09 110.4
10 22 10 2752.00 360.69 53.24 12.4
12 22 10 893.14 981.26 33.62 251.4
14 22 10 1158.61 1774.89 61.04 190.8
16 22 10 0.00 1949.17 42.90 333.8
-11 23 10 1016.45 310.35 27.60 166.6
-9 23 10 2865.20 590.29 50.02 64.0
-7 23 10 1958.28 937.32 42.89 279.7
-5 23 10 187.31 601.65 11.81 310.3
-3 23 10 901.77 683.25 32.26 170.3
-1 23 10 1114.66 975.03 37.59 305.7
1 23 10 11157.05 1162.02 98.12 153.5
3 23 10 2987.07 1085.25 46.01 64.7
5 23 10 3123.22 1301.90 67.46 280.6
7 23 10 3310.03 428.20 52.00 195.8
9 23 10 0.00 385.10 4.23 232.6
11 23 10 1931.68 451.49 50.09 5.1
13 23 10 731.13 694.77 42.51 121.8
15 23 10 0.00 780.19 5.59 123.0
17 23 10 0.00 1323.22 12.82 84.6
-10 24 10 8087.39 832.33 90.37 268.6
-8 24 10 6153.08 1195.63 76.01 150.3
-6 24 10 2953.52 1110.08 45.59 36.8
-4 24 10 11482.90 1156.54 86.20 314.5
2 24 10 3768.30 1195.67 57.61 325.2
4 24 10 5673.43 1305.71 75.00 193.2
6 24 10 10960.24 895.70 91.11 52.7
8 24 10 1160.23 273.64 49.14 300.4
10 24 10 4269.06 489.74 54.93 204.8
12 24 10 6152.20 457.54 67.98 59.6
14 24 10 5825.20 631.11 75.51 322.9
-5 25 10 1338.04 873.14 30.58 168.8
3 25 10 2556.99 1340.59 47.75 62.1
5 25 10 10042.65 1573.91 97.03 299.1
7 25 10 5222.21 700.08 78.34 179.9
9 25 10 3101.42 508.63 50.81 59.7
11 25 10 5452.77 838.78 67.16 335.7
13 25 10 7456.15 707.83 94.04 191.8
10 26 10 1221.70 785.91 25.50 200.1
12 26 10 7358.08 753.78 78.41 41.4
-27 1 11 162.94 920.21 35.93 358.2
-25 1 11 9611.45 739.26 101.17 291.6
-23 1 11 12839.07 271.22 106.15 175.9
-21 1 11 101.95 83.31 27.96 78.5
-19 1 11 15194.03 247.25 128.97 224.0
-17 1 11 10370.80 169.25 105.50 156.9
-15 1 11 12188.47 160.43 114.75 357.6
-13 1 11 30720.12 310.04 179.33 213.0
-11 1 11 32729.10 356.53 175.30 176.2
-9 1 11 7551.70 296.30 87.09 68.6
-7 1 11 58148.82 1613.97 259.53 277.0
-5 1 11 9423.52 365.00 91.04 157.1
-3 1 11 68074.95 2022.14 251.99 21.4
-1 1 11 101671.11 3378.47 342.96 305.4
1 1 11 37392.49 1273.69 174.59 183.1
3 1 11 58041.31 1806.85 250.75 343.9
5 1 11 19909.27 1020.56 150.75 227.6
7 1 11 15310.37 1458.98 64.99 137.4
9 1 11 11517.73 495.14 116.73 17.2
11 1 11 20491.26 396.55 150.83 279.7
13 1 11 11415.81 323.71 112.92 167.7
15 1 11 10155.40 395.58 106.56 345.6
17 1 11 7594.04 251.98 94.32 252.9
19 1 11 2894.89 208.79 56.69 145.1
21 1 11 6553.10 296.96 79.19 50.3
23 1 11 6284.70 243.42 84.92 303.7
25 1 11 8299.59 739.18 92.29 189.5
27 1 11 880.59 955.36 32.98 91.4
-28 2 11 4866.42 781.58 71.78 278.2
-26 2 11 6263.80 749.34 69.12 142.8
-24 2 11 33843.04 505.03 182.66 38.2
-22 2 11 18991.46 301.80 134.97 274.9
-20 2 11 17582.89 268.18 132.69 145.6
-18 2 11 19923.78 264.63 143.29 14.0
-16 2 11 43045.09 454.76 213.30 261.5
-14 2 11 26837.76 290.70 163.52 142.4
-12 2 11 28871.57 316.23 176.37 353.6
-10 2 11 78608.82 1472.08 286.57 267.4
-8 2 11 5629.05 336.08 65.91 180.0
-6 2 11 58595.67 1627.73 241.95 352.8
-4 2 11 66016.09 3145.54 269.17 299.3
-2 2 11 100117.78 2985.72 303.97 176.9
0 2 11 29276.50 1166.56 174.52 43.7
2 2 11 3999.42 296.90 70.21 231.3
4 2 11 16464.33 1049.91 126.07 68.9
6 2 11 7918.65 617.57 89.70 99.7
8 2 11 37820.81 1107.67 186.64 291.1
10 2 11 19947.22 896.16 134.95 126.4
12 2 11 53383.80 874.23 232.30 53.1
14 2 11 44832.36 761.99 215.16 289.0
16 2 11 16134.45 403.46 126.96 154.3
18 2 11 52598.48 924.27 224.71 40.9
20 2 11 7000.38 213.50 89.11 298.2
22 2 11 7177.78 243.60 85.08 194.8
24 2 11 5812.59 320.53 71.02 40.9
26 2 11 8157.15 820.29 94.87 338.1
-27 3 11 757.62 1312.94 28.77 30.9
-25 3 11 11312.85 549.27 113.34 249.9
-23 3 11 35448.22 499.49 187.55 151.0
-21 3 11 8636.21 192.25 94.49 49.0
-19 3 11 3779.37 122.48 61.80 285.5
-17 3 11 17311.03 221.73 127.76 159.0
-15 3 11 5008.26 106.94 67.62 88.4
-13 3 11 6830.78 107.59 80.70 256.4
-11 3 11 48876.66 531.16 220.78 156.2
-9 3 11 43747.70 1301.24 203.22 331.6
-7 3 11 29136.79 830.69 175.04 227.7
-5 3 11 6299.78 282.73 68.35 289.7
-3 3 11 53266.98 2058.95 247.70 61.4
-1 3 11 77309.73 2580.97 293.95 299.1
1 3 11 21541.79 759.89 159.21 255.1
3 3 11 7190.55 383.35 83.45 34.1
5 3 11 56777.55 1727.57 240.75 331.4
7 3 11 32564.59 1052.62 175.75 130.0
9 3 11 18557.89 929.18 127.37 357.5
11 3 11 23374.59 430.71 152.55 273.2
13 3 11 27233.32 531.43 157.70 173.5
15 3 11 18103.29 468.65 142.61 37.7
17 3 11 34568.03 670.45 187.91 281.0
19 3 11 15769.48 361.35 123.23 218.2
21 3 11 11880.30 300.66 109.54 75.2
23 3 11 2928.18 223.86 57.97 269.6
25 3 11 3805.81 477.47 57.59 133.2
27 3 11 5173.17 740.05 76.83 103.0
-28 4 11 276.51 1461.88 17.71 126.9
-26 4 11 0.00 200.54 18.31 186.2
-24 4 11 8919.38 254.01 97.71 40.9
-22 4 11 168.53 86.43 19.72 319.0
-20 4 11 1096.87 81.76 33.39 256.9
-18 4 11 2548.55 97.68 58.84 223.4
-16 4 11 6516.14 130.46 75.88 134.8
-14 4 11 9437.39 160.54 95.92 336.2
-12 4 11 746.80 66.75 28.87 0.2
-10 4 11 23163.03 300.10 145.70 298.4
-8 4 11 11441.07 391.31 111.28 54.1
-6 4 11 19175.39 772.94 133.54 241.3
-4 4 11 41425.13 1149.62 213.44 45.3
-2 4 11 4435.96 238.00 64.70 306.9
0 4 11 22995.34 712.25 146.07 95.3
2 4 11 24551.92 1683.62 86.09 184.4
4 4 11 12556.37 435.99 97.49 166.1
6 4 11 7166.00 306.69 80.56 65.3
8 4 11 4202.32 289.99 74.68 186.7
10 4 11 1373.70 155.63 41.98 74.9
12 4 11 5048.76 197.20 76.73 126.6
14 4 11 2824.87 156.28 58.09 105.3
16 4 11 7424.50 253.84 94.99 92.6
18 4 11 10174.71 283.03 101.53 164.2
20 4 11 2628.30 143.44 55.52 14.2
22 4 11 823.00 176.71 27.87 82.9
24 4 11 1160.83 532.61 41.24 19.6
26 4 11 333.38 484.44 16.32 200.8
-29 5 11 2334.76 377.00 57.45 344.6
-27 5 11 11037.41 455.74 105.64 207.8
-25 5 11 1217.82 167.93 38.93 6.9
-23 5 11 8906.52 245.90 88.17 330.8
-21 5 11 0.00 82.44 24.94 267.9
-19 5 11 31190.83 611.17 177.78 76.1
-17 5 11 16818.06 348.84 135.57 351.8
-15 5 11 26328.91 363.94 158.89 227.3
-13 5 11 16281.27 270.80 126.92 121.0
-11 5 11 8315.49 242.46 104.35 58.4
-9 5 11 32801.21 680.49 180.56 178.0
-7 5 11 22566.34 400.68 142.93 143.9
-5 5 11 80319.81 1517.53 270.23 319.6
-3 5 11 17782.17 503.92 112.35 141.7
-1 5 11 73565.26 1073.95 271.27 105.7
1 5 11 30472.25 528.15 157.82 9.7
3 5 11 29717.34 694.72 153.79 343.5
5 5 11 58671.39 1984.53 241.00 113.4
7 5 11 2593.27 219.86 55.40 336.1
9 5 11 10304.60 309.75 102.14 257.1
11 5 11 17836.47 434.01 130.55 111.9
13 5 11 33103.95 647.37 174.70 323.8
15 5 11 4675.75 280.76 82.58 235.7
17 5 11 10480.42 514.71 102.74 155.2
19 5 11 4138.75 210.11 72.33 331.3
21 5 11 11938.08 419.61 103.71 234.8
23 5 11 4930.85 413.35 65.90 116.1
25 5 11 2412.21 633.08 54.96 39.2
27 5 11 4144.32 648.57 74.95 213.8
-26 6 11 15163.74 467.75 122.25 322.4
-24 6 11 862.09 173.51 30.31 221.4
-22 6 11 16001.23 408.76 131.92 119.7
-20 6 11 26350.71 531.96 160.30 333.0
-18 6 11 37739.08 2339.67 194.81 205.7
-16 6 11 36570.63 1206.02 194.29 91.5
-14 6 11 31596.60 614.92 177.40 330.8
-12 6 11 14183.14 249.21 119.19 224.7
-10 6 11 45206.27 608.49 215.35 95.4
-8 6 11 10686.03 401.23 100.89 348.1
-6 6 11 21478.08 465.92 116.68 232.2
-4 6 11 63150.31 962.78 252.83 58.2
-2 6 11 7898.86 268.80 56.41 351.4
0 6 11 19061.14 380.51 141.35 209.0
2 6 11 49852.05 911.92 209.80 123.4
4 6 11 86771.70 1698.18 281.47 342.6
6 6 11 20677.52 464.73 144.37 203.4
8 6 11 44058.02 895.08 208.09 115.7
10 6 11 34108.16 853.92 178.63 355.3
12 6 11 28704.31 731.66 163.25 222.4
14 6 11 16025.94 475.42 122.74 91.1
16 6 11 7818.25 787.00 89.87 8.6
18 6 11 12734.98 681.91 108.94 244.7
20 6 11 16767.03 968.13 128.45 119.4
22 6 11 25463.04 1065.72 151.86 352.1
24 6 11 7828.49 1253.27 84.11 250.0
28 6 11 2767.03 814.38 62.38 5.2
-27 7 11 6905.73 368.41 88.18 211.7
-25 7 11 4402.01 417.23 77.89 98.1
-23 7 11 15150.87 821.86 119.55 0.3
-21 7 11 7653.19 944.52 93.08 230.0
-19 7 11 10633.03 968.78 101.51 84.5
-17 7 11 12839.77 1250.17 113.68 317.8
-15 7 11 6597.35 823.64 83.59 202.4
-13 7 11 29363.04 929.96 178.79 74.1
-11 7 11 2660.17 110.15 59.84 340.0
-9 7 11 30458.11 438.78 174.71 255.9
-7 7 11 8294.86 223.34 101.05 113.7
-5 7 11 24836.63 403.21 162.87 327.5
-3 7 11 20056.45 523.80 122.92 255.5
-1 7 11 8299.74 210.75 70.36 1.4
1 7 11 17570.28 287.21 133.96 36.3
3 7 11 70220.30 892.13 260.74 210.1
5 7 11 28036.74 637.83 167.10 146.1
7 7 11 37032.95 526.58 182.09 6.8
9 7 11 58108.99 1892.90 237.05 224.9
11 7 11 33693.16 664.78 180.40 128.5
13 7 11 2700.91 255.24 53.49 329.2
17 7 11 13887.92 1420.64 117.69 115.0
19 7 11 20566.96 1283.04 150.43 340.5
21 7 11 12670.53 1849.16 131.67 224.0
23 7 11 6794.10 1138.96 81.41 114.5
25 7 11 4625.33 597.52 71.55 8.4
-26 8 11 359.36 1195.21 21.48 90.2
-24 8 11 5069.88 688.40 69.16 225.2
-22 8 11 2256.76 668.86 44.54 143.9
-20 8 11 261.22 790.42 16.45 55.7
-18 8 11 12475.26 791.90 117.55 162.8
-16 8 11 8733.41 569.65 91.86 66.3
-14 8 11 2897.75 371.53 54.65 274.6
-12 8 11 452.60 607.27 21.51 30.2
-10 8 11 4677.03 139.58 67.80 181.4
-8 8 11 6978.37 196.56 74.45 162.5
-6 8 11 5824.15 165.36 82.09 256.1
-4 8 11 19963.54 312.20 145.78 16.0
-2 8 11 3237.63 104.96 50.88 162.7
0 8 11 30963.44 400.01 175.97 289.5
2 8 11 822.99 64.09 28.49 69.1
4 8 11 507.74 59.06 25.99 244.5
6 8 11 4786.38 149.81 59.86 349.9
8 8 11 2941.51 107.30 60.48 247.6
10 8 11 53969.55 1292.14 221.37 334.5
12 8 11 88.70 517.76 29.68 111.8
14 8 11 3944.11 913.06 58.88 246.0
16 8 11 5142.21 1172.78 67.98 5.4
18 8 11 7720.09 1083.58 87.66 265.8
20 8 11 5403.59 1466.15 91.37 109.3
22 8 11 249.28 1001.89 16.95 350.6
28 8 11 0.00 794.34 13.55 223.9
-25 9 11 8003.80 1033.85 80.30 301.3
-23 9 11 5379.46 658.88 68.46 77.9
-21 9 11 8163.85 620.01 81.02 346.2
-19 9 11 8851.13 1423.77 94.59 256.3
-17 9 11 5613.19 535.31 78.22 256.2
-15 9 11 6405.21 525.29 81.52 46.2
-13 9 11 23948.18 703.57 151.51 259.7
-11 9 11 41415.97 1049.29 205.05 216.8
-9 9 11 4470.60 169.31 72.15 328.7
-7 9 11 12657.69 203.97 108.12 246.5
-5 9 11 6358.70 145.18 80.32 250.3
-3 9 11 22496.31 271.88 147.99 313.5
-1 9 11 10217.62 177.65 97.33 227.4
1 9 11 31564.56 336.51 169.28 103.4
3 9 11 3449.32 103.03 57.85 61.4
5 9 11 10270.26 164.21 95.18 320.8
7 9 11 29329.80 342.72 169.71 163.6
9 9 11 3732.79 330.63 49.11 5.9
11 9 11 2242.93 543.86 48.07 259.5
13 9 11 27593.58 1227.09 160.10 192.5
17 9 11 9069.53 1229.60 90.98 320.8
19 9 11 2777.87 946.95 47.07 58.2
21 9 11 3182.71 892.53 43.64 356.1
-26 10 11 6719.12 1413.09 76.21 157.5
-24 10 11 4566.82 1254.87 68.53 51.8
-22 10 11 21102.73 1487.86 139.63 253.8
-20 10 11 42326.09 1550.84 205.93 143.7
-18 10 11 8365.89 1625.82 86.79 34.3
-16 10 11 10106.60 794.65 96.87 278.6
-14 10 11 38010.58 1257.79 188.14 153.6
-12 10 11 7658.23 769.51 86.84 7.6
-10 10 11 431.17 863.93 21.03 292.0
-8 10 11 18157.64 259.42 141.98 135.5
-6 10 11 25634.56 280.00 164.01 359.6
-4 10 11 13622.76 236.29 117.54 305.1
-2 10 11 19020.67 220.24 134.96 142.3
0 10 11 25544.79 304.91 156.20 57.4
2 10 11 15848.46 203.22 129.56 277.6
4 10 11 3327.47 83.68 56.76 174.2
6 10 11 21885.76 260.02 144.74 32.0
8 10 11 19407.16 365.93 131.38 303.3
10 10 11 13236.61 679.74 111.74 167.6
12 10 11 23577.60 1254.29 148.36 58.8
14 10 11 37432.88 1988.28 180.80 299.1
16 10 11 33242.75 1970.72 157.62 177.4
18 10 11 13877.05 846.63 119.40 48.7
20 10 11 5162.89 1251.16 97.36 280.8
-25 11 11 6247.06 1467.98 71.70 285.2
-23 11 11 9474.19 1220.93 92.21 146.8
-21 11 11 23097.79 1287.95 147.69 17.8
-19 11 11 8897.46 1060.92 91.67 256.9
-17 11 11 15755.59 682.60 126.36 132.0
-15 11 11 4403.22 711.06 65.15 20.8
-13 11 11 23155.10 1221.56 146.08 283.8
-11 11 11 2854.78 391.51 48.80 126.8
-9 11 11 10371.38 508.33 95.48 313.2
-7 11 11 7458.01 145.54 88.61 264.3
-5 11 11 20288.90 229.27 138.77 162.5
-3 11 11 3088.32 82.24 57.62 22.9
-1 11 11 10653.44 150.30 111.50 282.1
1 11 11 30700.46 332.33 183.80 167.2
3 11 11 11876.96 266.36 107.52 110.1
5 11 11 13416.64 182.82 114.60 277.2
7 11 11 31033.54 469.66 174.16 155.4
9 11 11 20356.41 674.42 142.32 77.3
11 11 11 14145.17 658.11 113.95 296.8
13 11 11 25050.56 882.46 151.56 161.6
15 11 11 20587.50 1752.89 134.76 46.7
17 11 11 20473.61 938.96 137.90 261.9
19 11 11 16833.95 1709.70 144.86 129.7
21 11 11 3370.89 1454.89 98.93 41.6
-24 12 11 58.77 1175.34 9.79 95.1
-22 12 11 1436.82 1109.24 36.98 113.2
-20 12 11 910.33 936.36 30.10 44.5
-18 12 11 3160.32 645.31 53.94 322.3
-16 12 11 7337.54 618.89 82.43 185.8
-14 12 11 9007.86 891.86 94.25 142.2
-12 12 11 21240.87 1124.97 138.32 44.4
-8 12 11 10451.96 275.80 108.19 60.3
-6 12 11 6837.00 135.98 78.48 159.6
-4 12 11 3288.37 77.49 54.96 19.8
-2 12 11 0.00 51.78 5.82 48.5
0 12 11 3187.47 88.11 55.68 10.3
2 12 11 23376.91 367.98 141.46 57.9
4 12 11 4460.87 100.68 71.65 145.4
6 12 11 9430.71 199.06 104.08 30.7
8 12 11 8596.31 355.48 94.00 203.3
10 12 11 3958.39 367.93 67.62 138.4
12 12 11 2079.65 467.52 46.61 143.0
14 12 11 3936.28 746.21 61.22 205.8
16 12 11 3177.51 752.32 55.17 143.6
18 12 11 2022.04 1588.45 45.29 323.5
20 12 11 2004.99 1282.80 58.25 260.9
22 12 11 6288.82 1850.17 53.79 194.2
24 12 11 1896.26 1756.37 64.24 87.3
26 12 11 708.20 2218.99 20.76 344.2
-25 13 11 5109.27 1451.05 63.18 71.1
-23 13 11 8944.80 1183.17 83.83 343.7
-19 13 11 614.70 634.01 10.44 248.7
-17 13 11 10753.92 541.63 103.76 17.3
-15 13 11 7335.48 555.34 82.60 204.8
-13 13 11 115.91 914.23 8.43 192.0
-11 13 11 7137.34 1037.01 81.21 301.7
-7 13 11 23753.69 343.93 157.67 82.7
-5 13 11 12869.14 184.17 113.33 329.5
-3 13 11 0.00 52.79 5.31 239.4
-1 13 11 4430.56 140.98 67.42 98.9
1 13 11 14296.90 194.66 111.55 343.3
3 13 11 144.79 55.25 17.36 256.1
5 13 11 7362.45 160.73 85.53 170.8
7 13 11 3182.65 172.10 64.00 337.7
9 13 11 2696.56 443.53 54.77 248.3
11 13 11 17086.93 605.83 123.03 89.6
13 13 11 6261.57 615.47 74.09 9.9
17 13 11 12990.10 965.64 107.93 135.2
19 13 11 7249.87 937.95 87.56 3.8
21 13 11 419.97 1378.65 18.30 179.5
25 13 11 828.74 2006.56 27.35 269.4
-18 14 11 6029.33 595.44 71.07 206.4
-16 14 11 15841.18 728.01 125.55 88.9
-14 14 11 20833.33 734.09 142.50 324.5
-12 14 11 19208.03 775.22 138.74 194.9
-10 14 11 24564.51 1650.90 126.80 102.9
-8 14 11 32693.14 523.91 180.79 326.6
-6 14 11 12309.78 186.93 109.92 199.5
-4 14 11 12284.07 170.14 112.68 132.5
-2 14 11 7407.36 156.07 82.19 296.9
0 14 11 3757.22 101.04 63.73 243.8
2 14 11 23936.34 265.77 151.49 59.3
4 14 11 21702.25 331.06 142.21 12.4
6 14 11 35880.45 433.94 189.01 218.6
8 14 11 22959.42 695.39 152.45 58.6
10 14 11 27737.12 774.48 163.16 0.9
12 14 11 24286.22 874.81 141.39 229.9
14 14 11 2680.46 1000.36 65.97 122.0
16 14 11 13177.60 1537.00 121.32 334.2
18 14 11 11617.90 1517.62 109.20 232.7
20 14 11 8000.33 1514.02 113.08 111.0
-19 15 11 8663.19 989.06 93.72 128.0
-17 15 11 18072.08 712.93 132.77 311.5
-15 15 11 13640.92 724.64 115.82 221.1
-13 15 11 11174.71 766.39 100.21 47.2
-11 15 11 18516.96 854.35 139.10 316.0
-9 15 11 16353.38 810.35 126.58 192.4
-7 15 11 20905.82 406.44 140.04 53.4
-5 15 11 238.55 75.91 28.01 293.9
-3 15 11 10870.72 202.18 100.90 276.3
-1 15 11 1572.75 75.28 49.03 236.3
1 15 11 13335.69 210.76 120.59 356.8
3 15 11 27274.04 347.21 155.38 246.6
5 15 11 1837.74 90.77 42.62 97.9
7 15 11 18114.48 544.20 130.34 348.5
9 15 11 12971.97 560.97 112.46 222.9
11 15 11 13959.64 738.16 116.89 111.7
13 15 11 23149.26 801.63 144.20 348.5
17 15 11 5961.55 1440.74 90.12 110.7
19 15 11 9469.80 1673.16 114.64 349.2
-20 16 11 1338.72 925.86 34.06 33.9
-18 16 11 1751.31 1505.84 46.70 243.4
-16 16 11 6374.16 586.66 76.66 109.6
-14 16 11 1199.84 591.57 33.24 338.4
-12 16 11 11443.83 631.28 102.64 173.0
-10 16 11 2631.20 507.34 49.93 302.9
-8 16 11 18299.40 423.15 126.63 320.8
-6 16 11 5014.81 134.12 73.62 131.9
-4 16 11 3107.09 98.17 55.10 294.6
-2 16 11 696.06 60.21 32.84 47.4
0 16 11 511.84 80.37 33.01 333.4
2 16 11 3371.55 170.60 55.82 147.8
4 16 11 445.86 105.87 18.68 96.2
6 16 11 3681.72 160.47 66.32 348.8
8 16 11 3932.22 341.59 57.92 114.9
10 16 11 5771.54 330.01 78.70 337.4
12 16 11 7326.81 609.36 83.96 217.3
14 16 11 8099.35 1095.99 81.77 88.7
16 16 11 4020.69 1264.86 67.25 34.0
18 16 11 1559.65 1381.85 53.52 282.3
-17 17 11 3620.36 871.20 61.65 147.2
-15 17 11 3558.09 453.67 59.88 298.3
-13 17 11 1207.52 496.83 29.71 264.6
-11 17 11 6148.04 505.56 82.50 141.5
-9 17 11 7138.44 321.06 85.61 51.5
-7 17 11 419.56 79.18 20.27 126.8
-5 17 11 2821.84 96.75 62.63 104.3
-3 17 11 1978.12 68.05 50.45 130.8
-1 17 11 5780.82 134.84 78.11 210.8
1 17 11 695.06 84.14 31.58 302.7
3 17 11 2635.85 132.04 57.43 41.8
5 17 11 16338.18 305.07 131.53 296.2
7 17 11 12267.10 351.60 111.13 151.0
9 17 11 638.13 351.97 24.54 306.0
11 17 11 3397.26 434.91 60.78 344.2
13 17 11 4568.77 722.62 67.45 167.3
15 17 11 3469.09 926.54 56.07 24.8
17 17 11 671.77 611.45 38.53 235.1
-16 18 11 7983.88 951.92 95.85 281.1
-14 18 11 9154.41 530.87 96.62 145.6
-12 18 11 4311.81 564.65 72.96 345.7
-10 18 11 16095.01 651.96 125.12 278.6
-8 18 11 4570.24 275.17 69.05 138.9
-6 18 11 6771.87 173.79 80.97 74.4
-4 18 11 18555.30 241.47 136.50 258.5
-2 18 11 7208.09 179.38 78.05 134.6
0 18 11 4753.67 150.80 75.98 74.4
2 18 11 1886.13 121.53 43.86 323.7
4 18 11 28008.91 462.06 162.30 194.3
6 18 11 37209.60 552.50 191.94 71.5
8 18 11 1939.33 312.02 47.78 274.5
10 18 11 12435.56 529.79 117.59 166.8
12 18 11 7934.31 534.15 90.03 35.6
14 18 11 18417.97 863.71 137.40 301.3
16 18 11 19581.35 932.21 129.18 158.6
-17 19 11 7492.61 1019.34 88.72 164.1
-15 19 11 8616.35 699.92 92.76 19.7
-13 19 11 8205.05 672.25 91.66 265.3
-11 19 11 6988.25 517.12 89.16 91.5
-9 19 11 12216.78 530.96 109.84 59.2
-7 19 11 14368.90 300.69 129.68 339.6
-5 19 11 7121.46 187.75 86.48 144.7
-3 19 11 12945.28 258.40 114.07 57.9
-1 19 11 5135.27 171.71 67.83 256.8
1 19 11 6269.07 212.37 77.75 179.9
3 19 11 2785.68 190.62 55.56 29.9
5 19 11 27126.77 472.12 157.65 291.0
7 19 11 21517.16 568.85 139.21 177.6
9 19 11 13522.27 639.37 120.02 43.1
11 19 11 7150.06 605.46 86.49 269.8
13 19 11 12447.73 868.65 120.95 173.7
15 19 11 11497.55 915.21 110.20 58.5
-16 20 11 2524.69 1046.14 53.98 252.4
-14 20 11 581.72 748.57 29.69 68.8
-12 20 11 2938.09 471.29 63.56 18.4
-10 20 11 722.02 422.99 28.57 271.8
-8 20 11 2812.69 217.80 56.96 208.6
-6 20 11 893.41 120.64 34.32 63.4
-4 20 11 888.78 127.42 39.45 223.0
-2 20 11 7979.80 214.58 90.21 135.4
0 20 11 1561.21 199.73 44.03 217.9
2 20 11 0.00 205.56 9.52 160.6
4 20 11 1596.41 179.24 43.12 152.8
6 20 11 8166.59 272.41 87.44 64.1
8 20 11 1082.40 268.91 34.43 278.5
10 20 11 3627.66 686.88 54.53 210.8
12 20 11 1399.88 653.88 42.47 49.1
14 20 11 3996.08 1068.25 72.14 305.3
16 20 11 655.85 1659.06 52.44 159.6
-15 21 11 6288.59 2347.84 64.93 197.8
-13 21 11 2133.35 914.78 36.44 98.9
-11 21 11 207.85 349.19 17.86 282.1
-9 21 11 300.89 286.90 39.60 220.5
-7 21 11 2301.02 190.85 51.67 123.5
-5 21 11 816.99 457.41 41.80 92.3
-3 21 11 950.58 145.68 32.05 38.1
-1 21 11 1244.84 619.21 45.41 186.2
1 21 11 10785.91 650.16 99.98 320.4
3 21 11 8425.98 465.37 82.51 194.5
5 21 11 0.00 202.53 15.00 30.8
7 21 11 1264.83 258.09 39.56 33.2
9 21 11 2826.64 321.13 50.45 248.5
11 21 11 2965.02 1161.77 50.12 115.0
13 21 11 1022.16 817.43 49.97 210.4
15 21 11 34.21 1778.21 6.43 266.3
17 21 11 0.00 1969.35 32.93 147.9
-14 22 11 5756.14 557.12 93.54 314.1
-12 22 11 0.00 558.33 44.27 218.9
-10 22 11 9727.85 516.38 101.95 81.4
-8 22 11 2325.76 340.38 57.62 336.5
-6 22 11 1155.02 194.95 33.84 229.5
-4 22 11 245.35 490.47 36.48 27.4
-2 22 11 0.00 1044.65 18.46 64.5
0 22 11 11739.31 681.82 108.86 211.4
2 22 11 17819.44 855.77 125.15 84.4
4 22 11 18013.87 627.68 122.41 332.9
6 22 11 4980.34 344.08 67.44 262.8
8 22 11 5571.78 336.53 82.42 129.6
10 22 11 15967.63 763.27 120.77 16.1
12 22 11 2730.59 1339.38 51.90 250.3
14 22 11 3389.03 1871.39 61.94 85.9
16 22 11 1343.23 2065.15 50.97 6.1
-11 23 11 3154.98 712.49 80.81 326.8
-9 23 11 6061.77 463.04 77.65 190.2
-7 23 11 1049.69 1019.45 25.20 40.2
-5 23 11 5519.18 749.45 67.10 295.5
-3 23 11 6176.85 756.66 90.44 218.6
-1 23 11 1910.87 1006.73 44.34 103.3
1 23 11 9415.99 1321.51 91.48 304.1
3 23 11 18142.42 1413.26 120.52 231.4
5 23 11 2149.30 488.32 45.27 76.0
7 23 11 5976.35 377.05 68.74 9.5
9 23 11 8279.28 400.36 89.10 248.6
11 23 11 9927.13 518.85 94.86 108.9
13 23 11 6739.75 863.05 92.54 356.2
15 23 11 3037.82 872.61 49.50 216.4
-12 24 11 0.00 514.25 29.58 187.5
-6 24 11 4875.69 1096.06 58.50 112.6
-4 24 11 2084.23 1019.34 45.93 52.5
2 24 11 80.59 1173.14 14.70 27.8
4 24 11 6947.29 1304.20 70.91 322.7
6 24 11 431.05 1036.56 18.66 273.6
8 24 11 1838.14 563.71 51.69 83.8
10 24 11 1884.71 498.28 40.32 333.9
12 24 11 3635.60 575.63 60.68 225.1
14 24 11 3012.01 639.84 63.15 83.0
-5 25 11 3812.13 837.31 59.42 220.5
3 25 11 1123.61 1346.18 34.97 129.2
5 25 11 94.14 1416.18 13.38 198.9
9 25 11 0.00 735.94 4.07 33.6
11 25 11 0.00 575.75 6.09 331.5
13 25 11 31.91 693.75 28.55 203.1
10 26 11 0.00 827.87 30.43 128.8
12 26 11 7024.06 785.76 77.57 62.7
-28 0 12 11691.13 1598.31 106.90 59.8
-26 0 12 4164.83 1474.45 60.83 288.0
-24 0 12 16906.81 457.97 133.64 204.4
-22 0 12 6843.29 266.32 81.00 125.7
-20 0 12 14255.50 349.35 119.19 297.1
-18 0 12 43129.72 766.66 210.61 144.6
-16 0 12 6081.64 229.81 80.11 157.2
-14 0 12 34625.40 464.59 190.56 284.1
-12 0 12 54837.16 806.55 226.68 136.0
-10 0 12 1343.88 190.07 39.41 61.1
-8 0 12 31686.27 1569.27 169.83 354.3
-4 0 12 144095.22 10217.58 378.40 110.7
-2 0 12 166792.41 7798.90 436.75 295.6
0 0 12 135820.72 6358.44 386.31 210.2
2 0 12 70646.99 3347.12 271.46 57.2
4 0 12 277219.41 11004.99 523.23 306.9
8 0 12 33851.00 1831.71 181.73 82.0
10 0 12 54004.60 2837.77 231.12 323.8
12 0 12 7468.40 162.59 18.38 325.1
14 0 12 34001.29 812.47 180.95 45.7
16 0 12 14543.81 566.10 125.86 341.7
18 0 12 12403.41 600.58 121.06 204.1
20 0 12 17158.22 670.55 125.86 83.7
22 0 12 8358.89 525.62 94.84 13.7
24 0 12 29220.40 822.79 168.04 230.6
26 0 12 11970.82 979.54 103.60 90.1
-27 1 12 8259.51 1002.82 85.02 161.9
-25 1 12 2497.57 279.04 49.18 58.6
-23 1 12 19016.11 334.18 133.02 317.2
-21 1 12 2709.25 107.66 56.08 162.5
-19 1 12 24280.47 362.82 156.21 57.2
-17 1 12 9223.31 174.54 99.06 244.5
-15 1 12 15478.41 184.41 128.04 242.6
-13 1 12 13709.22 162.93 118.05 46.7
-11 1 12 44257.45 611.51 207.41 272.0
-9 1 12 26536.52 765.99 168.34 250.8
-5 1 12 36880.52 1115.51 192.13 315.6
-3 1 12 72164.88 2478.72 280.17 201.9
-1 1 12 42022.37 1421.19 230.07 50.6
1 1 12 25621.82 893.95 163.86 332.2
3 1 12 49324.35 1673.22 214.07 180.5
5 1 12 26513.60 1326.64 165.70 54.1
7 1 12 14859.81 571.10 123.14 348.9
9 1 12 36820.10 1203.32 188.30 199.1
11 1 12 10038.63 306.79 101.65 141.4
13 1 12 41518.17 690.55 202.41 313.5
15 1 12 4280.75 188.39 76.99 192.2
17 1 12 22528.26 504.14 153.53 91.3
19 1 12 5312.29 241.47 75.63 325.8
21 1 12 1989.91 232.85 43.16 268.1
23 1 12 12194.27 362.34 107.47 112.1
25 1 12 15242.77 884.24 121.13 1.3
27 1 12 4122.33 2200.67 51.80 226.5
-28 2 12 4402.86 1640.58 66.27 114.2
-26 2 12 7377.98 998.64 87.75 220.4
-24 2 12 3288.46 148.63 61.50 83.7
-22 2 12 2502.84 105.63 54.68 69.3
-20 2 12 3699.05 119.50 63.34 224.7
-18 2 12 2031.29 74.45 45.99 143.4
-16 2 12 3385.63 84.25 60.00 185.0
-14 2 12 2420.83 61.51 55.58 33.1
-12 2 12 2179.74 59.21 42.97 167.4
-10 2 12 44856.00 1257.00 217.13 31.9
-8 2 12 22896.78 662.69 153.90 131.8
-6 2 12 14900.42 540.39 123.67 350.7
-4 2 12 27823.08 956.73 162.19 2.0
-2 2 12 3223.59 176.05 47.55 309.2
0 2 12 1945.28 200.81 49.41 173.0
2 2 12 16760.07 611.04 129.01 193.2
4 2 12 42524.73 1320.62 191.03 2.5
8 2 12 5200.39 596.48 56.88 343.7
10 2 12 4287.15 298.26 70.87 162.8
12 2 12 2463.89 146.08 49.38 235.9
14 2 12 4636.12 213.25 78.39 41.1
16 2 12 5999.23 233.33 86.71 332.0
18 2 12 895.68 190.48 27.50 162.4
20 2 12 6277.96 269.63 82.26 234.3
22 2 12 38.86 187.37 11.17 41.3
24 2 12 1432.13 352.94 37.05 177.8
26 2 12 485.25 384.27 34.83 43.5
-27 3 12 301.17 600.47 19.34 16.7
-25 3 12 6109.85 300.92 76.82 291.9
-23 3 12 1967.68 113.83 43.31 116.6
-21 3 12 23218.96 331.83 157.33 3.3
-19 3 12 2964.80 96.38 51.72 269.5
-17 3 12 22908.37 280.45 151.60 113.7
-15 3 12 24293.60 302.42 157.89 331.6
-13 3 12 2468.89 72.58 48.93 185.7
-11 3 12 772.87 54.22 37.64 41.8
-9 3 12 602.06 144.40 30.14 195.9
-7 3 12 86427.67 2384.25 295.92 244.8
-5 3 12 26475.93 1066.66 177.01 140.6
-3 3 12 56981.25 2131.01 242.53 81.4
-1 3 12 30655.23 1055.27 195.45 288.9
1 3 12 19365.71 783.55 143.85 184.2
5 3 12 1279.28 311.87 31.49 206.3
7 3 12 32639.46 960.46 170.54 162.1
9 3 12 15355.18 562.60 120.50 30.3
11 3 12 50078.37 782.89 225.38 235.2
13 3 12 30274.06 587.81 165.52 170.9
15 3 12 2123.80 169.25 41.29 17.4
17 3 12 4501.75 215.31 74.10 281.1
19 3 12 17375.94 476.05 127.19 148.5
21 3 12 7074.80 212.64 81.15 26.0
23 3 12 84.00 202.91 9.98 318.9
25 3 12 2190.97 1905.49 48.73 214.3
27 3 12 1700.46 671.03 53.70 106.3
-28 4 12 6654.05 489.63 84.58 275.8
-26 4 12 7538.28 316.85 88.05 103.2
-24 4 12 22090.49 411.04 148.85 13.4
-22 4 12 11904.84 238.56 114.14 265.4
-20 4 12 26863.23 430.50 166.00 140.5
-18 4 12 19181.72 303.33 143.59 39.7
-16 4 12 28333.45 369.43 165.16 255.9
-14 4 12 14717.26 284.08 119.49 89.1
-12 4 12 7222.03 140.20 85.55 40.3
-10 4 12 11625.57 266.79 111.57 283.9
-8 4 12 67522.23 1990.29 246.13 89.4
-6 4 12 54230.04 1855.76 219.15 22.7
-4 4 12 17366.72 1370.20 126.83 304.7
-2 4 12 109586.27 4187.82 335.82 157.1
0 4 12 97135.63 3239.22 311.24 43.2
2 4 12 11109.84 626.33 99.85 272.8
4 4 12 145728.97 4422.72 376.30 160.9
6 4 12 45805.53 1412.06 213.29 65.9
8 4 12 18687.85 661.69 128.62 250.4
10 4 12 53991.38 1052.11 226.44 137.1
12 4 12 55636.39 939.19 239.06 40.6
14 4 12 32565.58 839.17 183.46 272.4
16 4 12 31685.34 643.17 178.50 156.1
18 4 12 15230.40 358.94 122.23 62.6
20 4 12 39760.44 544.27 202.73 281.5
22 4 12 8174.56 293.49 94.54 162.3
24 4 12 3131.85 588.22 60.72 40.3
26 4 12 5613.91 600.01 76.51 310.4
-27 5 12 4004.93 315.00 65.98 15.8
-25 5 12 11562.86 384.20 105.10 261.6
-23 5 12 16280.41 328.13 136.45 139.2
-21 5 12 1916.98 116.50 43.13 25.2
-19 5 12 22253.28 560.29 154.31 263.8
-17 5 12 8142.89 251.21 94.12 94.3
-15 5 12 4246.00 167.32 69.42 0.2
-13 5 12 10175.17 212.74 97.47 212.9
-11 5 12 16050.87 288.59 128.26 162.6
-9 5 12 37297.43 538.63 196.25 25.0
-7 5 12 1509.36 67.29 43.72 217.3
-5 5 12 23858.01 1243.27 105.89 67.8
-3 5 12 9687.27 418.94 76.78 77.0
-1 5 12 38868.25 729.53 201.22 328.1
1 5 12 51792.80 1020.17 219.33 123.2
3 5 12 83075.33 2781.93 283.39 15.6
5 5 12 41424.04 1427.49 206.11 293.9
7 5 12 23124.07 762.20 151.58 166.2
9 5 12 22263.75 528.27 148.00 21.8
11 5 12 33934.32 646.48 182.26 283.1
13 5 12 14110.68 466.15 123.63 148.1
15 5 12 1937.95 327.02 48.85 2.3
17 5 12 24154.91 724.62 156.80 306.2
19 5 12 9897.67 423.67 109.99 206.3
21 5 12 9969.96 408.77 100.67 38.4
23 5 12 4213.23 404.04 74.57 283.2
25 5 12 6919.20 790.16 66.01 192.0
27 5 12 4719.52 721.43 72.85 94.7
-28 6 12 223.38 248.92 16.27 310.2
-26 6 12 46.51 155.24 19.79 114.5
-24 6 12 3083.61 188.79 56.60 40.1
-22 6 12 6721.26 266.55 84.56 294.0
-20 6 12 1463.87 455.88 38.46 342.6
-18 6 12 1059.82 821.35 34.99 324.6
-16 6 12 4282.02 431.06 66.28 107.9
-14 6 12 1496.27 119.88 43.19 211.9
-12 6 12 2028.62 87.18 49.51 330.0
-10 6 12 2196.52 94.15 55.11 288.0
-8 6 12 6319.59 128.78 80.31 188.2
-6 6 12 22118.36 506.85 129.46 256.0
-4 6 12 33564.04 673.42 189.06 68.1
-2 6 12 11407.24 337.27 80.08 268.0
0 6 12 11878.93 310.04 101.06 271.8
2 6 12 27941.23 450.90 172.58 260.5
4 6 12 39553.04 813.51 197.69 149.2
6 6 12 38596.09 820.76 196.89 170.0
8 6 12 18328.15 455.80 121.66 305.7
10 6 12 3724.14 408.10 57.64 177.1
12 6 12 1918.53 191.21 41.99 217.3
14 6 12 8659.18 421.74 96.77 141.9
16 6 12 231.89 296.76 17.18 309.3
18 6 12 17159.67 928.75 128.61 39.3
20 6 12 628.72 436.39 21.34 76.2
22 6 12 36.89 457.35 12.62 43.6
24 6 12 2950.63 1296.34 56.79 40.2
-27 7 12 17485.39 1712.34 110.52 178.6
-25 7 12 2714.06 1007.16 49.06 70.7
-23 7 12 171.69 562.17 15.11 139.6
-21 7 12 16764.72 1160.24 120.89 191.9
-19 7 12 4449.36 550.41 67.58 137.7
-17 7 12 4936.54 389.82 76.68 340.9
-15 7 12 1944.15 344.81 43.29 217.2
-13 7 12 5553.39 349.62 77.39 162.2
-11 7 12 13484.59 262.03 119.96 295.1
-9 7 12 6745.23 185.89 81.14 238.4
-7 7 12 51425.36 726.42 224.54 80.7
-5 7 12 2931.00 151.65 61.93 341.4
-3 7 12 80543.61 1379.57 285.13 223.8
-1 7 12 20220.34 418.19 139.56 49.7
1 7 12 5695.39 183.87 66.02 302.8
3 7 12 8340.63 186.55 86.14 211.7
5 7 12 30237.94 655.17 173.46 90.4
7 7 12 78560.90 1534.52 264.40 310.2
9 7 12 6255.49 530.39 71.64 205.4
11 7 12 6855.27 546.09 85.04 91.5
13 7 12 26215.87 1301.04 159.43 14.4
15 7 12 14934.75 1531.05 119.61 190.2
17 7 12 57.79 1226.92 7.42 110.7
19 7 12 2326.93 726.85 38.64 354.5
21 7 12 0.00 1354.76 75.27 249.7
23 7 12 5420.54 1627.36 67.68 121.8
25 7 12 872.41 526.08 39.99 337.1
-26 8 12 6606.52 1270.07 83.09 336.1
-24 8 12 20103.87 886.87 130.44 202.6
-22 8 12 5890.71 561.10 79.16 72.7
-20 8 12 12152.73 1122.77 111.22 286.2
-18 8 12 9788.52 726.08 95.00 171.4
-16 8 12 813.67 363.91 29.70 6.2
-14 8 12 5133.43 363.66 77.83 306.7
-12 8 12 29572.75 874.36 168.87 200.3
-10 8 12 8348.73 202.54 94.99 75.6
-8 8 12 50615.41 651.01 230.96 320.2
-6 8 12 34579.91 455.79 192.57 194.6
-4 8 12 43968.16 543.02 204.06 127.7
-2 8 12 26818.80 431.49 155.12 326.6
0 8 12 9210.44 180.36 96.63 197.4
2 8 12 35793.20 426.61 189.35 83.0
4 8 12 29656.24 376.51 170.29 348.8
6 8 12 60931.95 766.56 239.82 208.9
8 8 12 76699.45 1106.42 273.81 68.5
10 8 12 43288.74 841.87 199.01 328.6
12 8 12 23868.43 899.91 153.06 245.3
16 8 12 19649.33 1278.10 139.32 308.1
18 8 12 14524.65 953.04 106.23 253.3
20 8 12 7548.62 1345.52 112.24 99.1
22 8 12 6962.57 912.58 90.55 356.3
-25 9 12 13747.40 1199.40 110.87 98.4
-23 9 12 11050.58 857.10 102.53 324.6
-21 9 12 21812.58 866.76 143.62 182.6
-19 9 12 18642.93 1558.44 137.79 43.5
-17 9 12 20583.14 769.05 140.83 323.8
-15 9 12 2106.50 384.04 49.96 211.1
-13 9 12 10421.00 492.82 100.50 56.2
-11 9 12 1501.02 619.03 38.12 326.9
-9 9 12 7459.67 248.32 81.39 124.3
-7 9 12 47680.46 524.89 229.00 51.5
-5 9 12 8227.61 169.99 88.32 301.2
-3 9 12 26168.72 298.70 169.18 203.2
-1 9 12 24275.13 305.85 155.66 122.4
1 9 12 14312.23 201.94 128.98 350.0
3 9 12 25557.28 298.98 158.22 254.2
5 9 12 9309.98 179.29 97.09 88.2
7 9 12 28125.33 338.73 166.34 307.4
9 9 12 20246.55 498.93 143.00 213.5
11 9 12 31337.25 1262.32 168.33 84.4
13 9 12 12037.03 852.65 107.97 5.2
19 9 12 10219.09 1412.11 126.44 6.5
21 9 12 3295.49 1393.88 90.50 224.3
23 9 12 1584.50 1604.17 84.80 135.1
-26 10 12 9546.10 1580.50 72.16 319.7
-24 10 12 280.62 1378.92 15.69 258.8
-22 10 12 5400.09 1260.37 70.67 79.5
-20 10 12 4909.82 915.29 64.06 267.3
-18 10 12 1824.50 723.60 42.90 179.3
-16 10 12 2585.21 851.03 50.99 15.7
-14 10 12 12499.47 583.36 109.40 142.3
-12 10 12 474.25 433.91 21.55 96.1
-10 10 12 6244.98 354.62 79.52 315.5
-8 10 12 7044.26 199.71 79.12 227.2
-6 10 12 5151.23 104.43 73.91 184.8
-4 10 12 2021.72 83.92 45.53 52.1
-2 10 12 6477.90 132.63 83.40 346.5
0 10 12 4431.75 382.20 40.45 307.6
2 10 12 2321.87 84.91 49.40 120.2
4 10 12 1871.63 73.83 51.75 56.7
6 10 12 3958.85 115.89 63.67 194.2
8 10 12 11738.70 271.81 106.43 67.8
10 10 12 1311.37 588.26 35.31 148.9
12 10 12 1856.01 615.54 42.08 183.5
16 10 12 9658.56 1565.84 82.89 261.1
18 10 12 2763.73 871.66 47.81 193.5
20 10 12 0.00 1268.53 23.27 145.1
-25 11 12 1525.16 1384.31 42.40 278.1
-23 11 12 16204.94 1317.17 123.11 115.1
-19 11 12 15505.00 874.15 119.30 254.0
-17 11 12 2373.07 420.14 46.56 164.9
-13 11 12 9598.17 670.39 93.81 265.3
-11 11 12 16484.23 644.03 119.49 27.5
-9 11 12 2805.35 438.70 52.69 67.0
-7 11 12 3320.80 97.41 62.88 251.7
-5 11 12 8718.99 161.23 91.05 92.2
-3 11 12 2715.40 69.96 47.07 333.5
-1 11 12 1325.86 64.93 35.78 295.5
1 11 12 24064.46 306.20 152.88 175.3
3 11 12 8113.49 146.92 97.91 1.5
5 11 12 7885.81 176.19 87.60 237.7
7 11 12 20102.51 392.85 136.43 201.1
9 11 12 21152.93 911.81 141.35 44.8
11 11 12 5431.08 588.32 72.48 271.3
13 11 12 23992.44 1441.63 143.49 151.6
15 11 12 2663.84 1178.66 53.98 68.9
17 11 12 9181.78 969.67 80.94 291.0
19 11 12 0.00 1274.96 54.39 138.7
-20 12 12 10637.87 939.19 102.98 116.9
-18 12 12 15479.12 789.99 120.43 24.1
-16 12 12 23521.21 849.73 148.65 260.9
-12 12 12 7240.85 522.17 75.41 28.1
-10 12 12 3544.23 648.30 52.73 199.0
-8 12 12 7769.64 238.15 94.78 105.0
-6 12 12 21822.39 289.96 143.70 338.2
-4 12 12 12008.77 194.43 109.79 239.7
-2 12 12 14821.36 178.30 118.39 129.0
0 12 12 34679.22 362.17 191.52 48.4
2 12 12 45854.21 455.82 208.79 283.8
4 12 12 21681.97 285.48 143.58 126.4
6 12 12 32135.22 436.01 171.70 22.2
8 12 12 50515.77 1234.45 217.88 289.5
10 12 12 25972.55 851.10 162.25 148.5
12 12 12 45774.91 1818.25 201.02 38.0
14 12 12 29966.40 1145.70 169.21 270.4
16 12 12 15913.92 1204.42 128.86 179.4
18 12 12 18070.44 1021.75 139.32 24.3
20 12 12 661.50 1258.63 70.57 268.7
22 12 12 14441.37 1925.79 79.19 179.1
24 12 12 5183.47 1892.40 68.19 74.1
26 12 12 9893.13 2506.50 90.79 320.3
-25 13 12 6781.24 1647.34 76.32 249.3
-19 13 12 4908.22 840.99 68.48 229.2
-17 13 12 16920.98 917.71 126.15 129.3
-15 13 12 22605.45 1143.55 152.39 345.9
-13 13 12 54533.21 2385.14 232.02 242.3
-11 13 12 17260.97 1252.49 108.25 121.0
-9 13 12 23202.49 739.49 143.35 335.7
-7 13 12 13614.03 217.57 110.87 223.0
-5 13 12 552.29 62.40 22.80 204.6
-3 13 12 6678.66 143.81 88.13 23.7
-1 13 12 6697.79 170.20 73.44 231.3
1 13 12 18984.35 242.01 136.28 163.7
3 13 12 12082.15 173.25 104.73 6.7
5 13 12 19304.37 248.04 137.01 258.6
7 13 12 21169.24 490.68 143.61 150.3
9 13 12 25021.97 777.34 149.93 43.1
11 13 12 4403.27 567.54 65.83 296.4
13 13 12 16402.45 829.52 125.14 139.7
15 13 12 10342.89 790.23 108.60 17.6
17 13 12 3792.50 1538.23 65.41 242.1
19 13 12 5603.83 1423.93 92.83 145.8
21 13 12 15902.25 2119.68 96.35 21.6
25 13 12 10345.19 2313.45 85.64 204.5
-20 14 12 2127.55 608.69 41.31 234.4
-18 14 12 3178.91 468.26 57.97 342.0
-16 14 12 254.73 580.82 14.73 273.3
-14 14 12 2031.97 727.53 43.49 99.1
-12 14 12 8492.26 1168.75 90.05 328.9
-8 14 12 9648.78 210.29 97.87 98.9
-6 14 12 715.78 64.04 30.21 284.0
-4 14 12 3255.31 93.43 50.38 278.8
-2 14 12 958.27 59.22 29.98 286.2
0 14 12 886.93 89.60 34.83 29.1
2 14 12 2191.48 91.60 50.32 327.3
4 14 12 2759.94 95.75 59.85 15.3
6 14 12 3344.33 118.73 61.88 47.9
8 14 12 6728.33 577.09 79.68 295.4
10 14 12 2853.04 385.84 48.72 197.5
12 14 12 6303.71 459.39 80.89 358.5
14 14 12 8511.18 989.91 94.41 234.7
16 14 12 0.00 725.55 32.19 112.2
18 14 12 1348.97 984.47 38.70 346.2
20 14 12 11830.20 1744.56 70.56 259.5
24 14 12 221.78 1957.77 52.97 56.3
-19 15 12 1387.75 719.02 38.69 24.6
-17 15 12 2411.96 487.82 40.50 206.0
-15 15 12 2811.96 432.52 52.67 220.5
-13 15 12 2982.77 408.16 54.91 56.4
-11 15 12 25984.24 881.39 157.68 347.8
-9 15 12 12454.23 395.37 103.63 227.3
-7 15 12 1630.39 94.89 39.43 197.7
-5 15 12 9124.98 168.63 101.88 356.4
-3 15 12 2725.33 91.34 51.68 157.4
-1 15 12 1649.01 74.33 48.55 64.5
1 15 12 17283.33 241.20 131.75 245.9
3 15 12 17156.31 241.57 128.49 245.2
5 15 12 5965.70 146.61 68.29 88.4
7 15 12 9749.82 486.92 96.46 299.3
9 15 12 436.01 452.49 19.68 255.3
11 15 12 2654.69 412.45 51.20 180.9
13 15 12 2983.94 712.50 57.68 45.0
17 15 12 3303.69 1354.09 65.43 55.3
23 15 12 88.69 1841.46 24.83 110.6
-20 16 12 3587.91 831.21 59.50 306.1
-18 16 12 15788.28 929.38 127.24 177.8
-16 16 12 8866.34 531.14 89.05 20.5
-14 16 12 17490.21 770.19 134.83 323.6
-12 16 12 12469.36 572.00 109.81 171.7
-10 16 12 16715.90 777.70 131.38 77.3
-8 16 12 4991.87 160.98 71.57 320.4
-6 16 12 2805.20 168.94 53.03 144.0
-4 16 12 5855.95 142.16 80.80 112.9
-2 16 12 5016.46 130.85 74.67 327.6
0 16 12 8946.13 214.77 95.98 173.0
2 16 12 30948.97 419.83 179.36 140.9
4 16 12 34398.89 448.54 184.80 338.1
6 16 12 14636.83 349.69 120.96 226.2
8 16 12 51840.18 1091.51 215.07 84.3
10 16 12 1299.14 405.63 36.77 349.8
12 16 12 17857.03 673.16 133.37 238.0
14 16 12 14222.90 1422.04 116.08 88.0
16 16 12 5619.24 1282.03 81.09 321.0
18 16 12 8562.74 1418.83 110.23 220.3
-17 17 12 11286.41 1637.98 102.64 301.7
-15 17 12 7741.29 520.15 84.50 216.3
-13 17 12 13965.24 930.88 120.42 69.2
-11 17 12 2965.85 482.08 56.16 356.5
-9 17 12 10800.77 471.81 100.85 168.8
-7 17 12 6158.25 150.81 78.56 85.7
-5 17 12 2481.66 94.92 54.28 313.7
-3 17 12 20414.22 261.12 139.52 158.5
-1 17 12 11814.81 200.36 99.11 65.1
1 17 12 7435.74 194.04 90.36 5.9
3 17 12 13998.70 251.89 120.07 244.7
5 17 12 23241.49 412.71 150.27 116.6
7 17 12 13358.86 637.43 116.10 343.4
9 17 12 23862.69 705.35 144.87 198.2
11 17 12 14286.71 559.85 115.69 102.0
13 17 12 13620.12 979.36 121.45 328.0
15 17 12 24175.70 1216.02 147.61 224.9
17 17 12 15175.57 1692.80 136.72 100.1
-16 18 12 2240.78 945.78 48.94 53.9
-14 18 12 1086.29 473.75 33.39 2.4
-12 18 12 222.93 610.20 15.26 262.7
-10 18 12 1810.13 605.53 22.46 61.2
-8 18 12 6252.49 311.20 82.63 59.3
-6 18 12 4670.73 128.04 79.60 222.3
-4 18 12 13452.11 199.41 114.46 65.0
-2 18 12 0.00 67.14 6.64 146.3
0 18 12 10478.61 234.51 104.41 194.4
2 18 12 3391.91 130.37 56.53 108.2
4 18 12 5714.55 210.32 78.32 342.4
6 18 12 8243.54 258.88 84.99 206.0
8 18 12 8845.82 518.72 93.22 100.8
10 18 12 2054.30 467.00 52.17 326.9
12 18 12 1217.67 730.05 40.83 137.5
14 18 12 2520.35 754.91 53.28 109.2
16 18 12 2520.50 808.60 48.95 342.1
-17 19 12 529.42 2145.36 23.01 137.7
-15 19 12 3542.15 578.44 51.83 34.9
-13 19 12 824.14 411.26 46.92 218.4
-11 19 12 1099.74 425.44 52.72 95.9
-9 19 12 5457.70 364.38 79.81 340.9
-7 19 12 4146.44 133.26 61.25 250.9
-5 19 12 3661.75 116.79 63.60 83.5
-3 19 12 537.41 79.10 27.59 299.1
-1 19 12 9855.47 246.49 91.26 298.8
1 19 12 152.52 115.55 20.33 118.4
3 19 12 3301.54 207.97 57.09 91.2
5 19 12 3972.41 164.54 51.44 355.7
7 19 12 170.76 186.08 13.23 177.3
9 19 12 1010.45 633.89 31.87 46.2
11 19 12 2522.01 566.87 59.54 241.6
13 19 12 448.56 738.15 42.76 134.1
15 19 12 3047.70 1513.22 36.62 23.7
17 19 12 3773.97 1683.32 60.46 299.2
-16 20 12 28955.58 2540.58 145.31 244.7
-14 20 12 4091.68 611.43 70.28 131.4
-12 20 12 10925.15 575.70 113.78 348.4
-10 20 12 12696.64 513.13 119.94 254.5
-8 20 12 16955.83 407.28 133.54 179.2
-6 20 12 9651.62 315.75 93.93 23.4
-4 20 12 9475.53 290.34 98.77 241.8
-2 20 12 4367.53 179.66 61.39 167.0
0 20 12 1771.45 146.24 45.18 35.6
2 20 12 16676.77 466.02 126.66 261.0
4 20 12 9189.85 370.12 95.57 152.5
6 20 12 9139.76 303.20 100.23 43.1
8 20 12 14474.02 624.78 119.48 294.1
10 20 12 16033.84 767.36 136.34 150.9
12 20 12 15738.21 794.01 124.84 11.6
14 20 12 12854.90 1790.95 64.46 297.7
16 20 12 8318.92 1813.71 97.61 167.0
-15 21 12 5741.29 874.37 80.69 351.7
-13 21 12 7383.00 566.63 94.22 202.3
-11 21 12 14611.04 637.78 123.72 126.7
-9 21 12 3421.90 305.60 57.39 36.7
-7 21 12 503.11 182.93 29.12 299.4
-5 21 12 5622.19 356.10 64.47 121.9
-3 21 12 8645.99 358.74 87.01 359.9
-1 21 12 4074.31 727.50 63.23 285.5
1 21 12 3053.49 390.45 61.15 123.8
3 21 12 26852.54 704.26 155.49 20.0
5 21 12 23041.32 565.31 145.00 282.0
7 21 12 7476.39 337.43 88.87 159.8
9 21 12 18519.83 764.03 135.33 41.8
11 21 12 18420.72 929.92 133.49 275.3
13 21 12 2256.94 878.27 61.43 153.9
15 21 12 1685.79 1845.04 64.66 20.5
17 21 12 8333.46 2140.30 88.02 281.4
-12 22 12 463.87 729.93 28.77 328.2
-10 22 12 2117.77 327.09 53.21 275.0
-8 22 12 95.13 270.80 33.96 351.2
-6 22 12 3649.66 313.12 56.97 284.3
-4 22 12 9376.33 361.28 93.78 252.2
-2 22 12 190.09 681.04 17.28 126.7
0 22 12 112.51 715.68 17.16 316.0
2 22 12 1462.21 780.65 36.35 265.9
4 22 12 2911.11 491.32 58.53 164.8
6 22 12 866.32 300.12 29.77 40.0
8 22 12 5054.63 334.09 75.02 255.9
10 22 12 11924.36 712.43 103.35 155.4
12 22 12 6820.36 795.15 79.56 26.8
14 22 12 0.00 1886.78 38.20 287.2
16 22 12 5949.94 2214.31 59.40 126.8
-11 23 12 310.65 346.35 5.71 49.1
-9 23 12 1727.42 369.65 51.82 225.0
-7 23 12 5118.03 1017.63 55.00 133.9
-5 23 12 1697.85 716.85 37.00 69.9
-3 23 12 8.24 1122.17 6.44 135.3
-1 23 12 948.50 989.36 32.27 86.3
1 23 12 7045.61 1118.71 78.44 318.3
3 23 12 1211.49 1132.86 29.49 152.9
5 23 12 368.99 458.75 32.86 93.7
7 23 12 1698.96 308.53 41.48 23.1
9 23 12 1275.42 279.05 33.55 356.4
11 23 12 431.11 351.49 24.09 171.6
13 23 12 0.00 766.39 19.92 14.5
15 23 12 286.32 913.60 29.54 272.0
-10 24 12 1067.69 419.51 42.51 60.3
-6 24 12 1075.53 1111.68 24.96 149.5
-4 24 12 7721.45 824.70 92.95 107.2
2 24 12 6092.40 1292.86 76.07 83.2
4 24 12 1660.73 1365.73 37.01 325.4
6 24 12 12132.44 1112.61 108.32 223.4
8 24 12 3698.67 1243.63 54.29 96.3
10 24 12 8964.53 633.97 99.44 337.8
12 24 12 9664.23 678.61 98.04 225.5
14 24 12 8640.12 742.73 100.55 107.4
5 25 12 16125.31 1749.23 117.04 85.2
9 25 12 7446.34 844.61 93.07 186.1
11 25 12 4246.09 659.35 71.68 83.0
13 25 12 11998.65 804.38 108.54 340.0
10 26 12 1500.45 973.92 68.85 313.0
12 26 12 1972.09 1257.59 71.79 185.4
-27 1 13 2675.58 654.92 46.78 100.5
-25 1 13 12907.54 476.58 112.12 77.1
-23 1 13 6340.97 197.83 78.94 324.5
-21 1 13 0.00 76.02 13.50 253.6
-19 1 13 2681.14 109.39 50.64 12.4
-17 1 13 4638.32 101.11 68.04 329.0
-15 1 13 797.28 59.57 40.34 103.1
-13 1 13 35724.18 361.09 187.17 20.8
-11 1 13 2199.46 79.61 50.59 338.0
-9 1 13 6325.52 337.31 88.09 256.6
-7 1 13 27153.48 948.17 146.46 51.4
-3 1 13 50318.91 1518.42 214.30 192.1
-1 1 13 28925.63 1119.44 155.69 110.7
1 1 13 22519.23 930.63 133.34 261.1
3 1 13 70236.27 2360.25 259.54 174.9
5 1 13 56761.84 1923.93 243.63 71.9
7 1 13 5541.73 306.97 72.59 308.0
9 1 13 14608.21 857.10 114.43 193.6
11 1 13 9945.76 275.11 97.43 79.1
13 1 13 8920.88 333.01 94.76 32.9
15 1 13 702.04 155.02 31.82 182.9
17 1 13 5118.27 248.68 76.39 104.6
19 1 13 15014.30 501.31 115.71 335.3
21 1 13 3443.92 243.00 56.84 203.6
23 1 13 1247.70 243.01 39.69 123.8
25 1 13 6256.09 1972.42 87.46 350.8
-28 2 13 8695.65 1066.28 84.92 52.1
-26 2 13 10496.67 612.42 94.73 260.6
-24 2 13 22787.63 376.94 150.42 184.8
-22 2 13 13747.45 252.61 121.83 33.3
-20 2 13 13592.01 215.09 121.03 265.0
-18 2 13 9610.93 224.56 104.04 124.1
-16 2 13 12414.31 167.39 111.47 42.7
-14 2 13 2462.32 71.77 57.98 268.3
-12 2 13 16309.50 228.02 126.57 143.5
-10 2 13 22666.15 668.81 149.22 27.7
-8 2 13 70581.19 1959.61 259.42 320.8
-6 2 13 28978.54 975.80 173.65 152.2
-4 2 13 83232.69 2776.40 286.28 72.1
-2 2 13 102120.91 3993.71 328.59 349.4
0 2 13 43569.53 1482.94 202.06 190.9
2 2 13 79344.56 2664.57 257.25 61.9
4 2 13 38309.90 1326.89 198.93 326.6
6 2 13 36110.15 1159.68 180.78 185.5
8 2 13 74908.62 2150.62 278.33 69.2
10 2 13 22588.09 787.25 150.49 308.4
12 2 13 42856.09 740.60 204.12 218.3
14 2 13 6483.09 251.01 83.94 52.0
16 2 13 5294.58 210.51 80.49 306.4
18 2 13 32547.45 691.19 174.09 222.3
20 2 13 14627.87 396.93 118.97 122.7
22 2 13 9480.51 310.02 100.33 331.9
24 2 13 4262.06 399.45 63.79 233.4
26 2 13 3812.67 1481.38 90.50 131.0
-27 3 13 8754.56 549.11 99.08 145.8
-25 3 13 15843.13 421.89 125.18 16.5
-23 3 13 7314.35 204.70 93.03 300.7
-21 3 13 14723.25 237.41 118.51 171.0
-19 3 13 7168.02 148.89 89.04 66.7
-17 3 13 11410.39 186.22 107.37 276.3
-15 3 13 4449.36 122.68 70.18 118.8
-13 3 13 4792.96 105.43 69.04 359.7
-11 3 13 10287.63 185.13 100.36 297.4
-9 3 13 9374.99 389.27 99.00 151.3
-7 3 13 38799.93 1093.66 194.60 44.2
-5 3 13 9995.65 569.61 84.54 52.0
-3 3 13 68086.01 2284.81 231.44 197.9
-1 3 13 142819.69 4733.27 376.87 93.6
1 3 13 76809.94 2572.73 281.37 293.3
3 3 13 49480.79 1935.76 205.95 186.3
5 3 13 125490.75 3777.47 340.58 121.1
7 3 13 20339.01 879.37 140.81 263.8
9 3 13 12797.74 504.75 118.61 176.8
11 3 13 33454.11 765.15 182.39 96.1
13 3 13 19231.26 424.47 138.27 294.2
15 3 13 29111.07 572.61 172.31 173.0
17 3 13 14961.86 454.78 122.04 101.6
19 3 13 18666.36 579.45 135.14 25.9
21 3 13 10353.40 324.57 101.77 238.9
23 3 13 2228.44 251.07 59.22 80.5
25 3 13 3394.54 1951.50 61.65 311.8
-28 4 13 402.77 248.20 20.73 351.2
-26 4 13 2557.05 194.03 58.29 286.8
-24 4 13 4662.13 177.58 80.67 187.4
-22 4 13 912.71 91.84 40.22 210.2
-20 4 13 8767.51 183.05 98.76 335.6
-18 4 13 4533.04 128.97 74.33 235.0
-16 4 13 2635.79 91.99 48.66 283.1
-14 4 13 2810.58 102.29 45.77 188.9
-12 4 13 5768.68 116.29 75.34 146.9
-10 4 13 10699.08 255.88 99.27 117.9
-4 4 13 38685.34 2633.50 55.15 79.2
-2 4 13 13090.37 493.29 120.34 278.3
0 4 13 17070.95 702.61 111.47 157.9
2 4 13 44954.68 1773.73 213.36 1.5
4 4 13 28321.46 1151.57 156.04 329.4
6 4 13 3422.68 228.16 55.16 327.8
8 4 13 15412.26 557.93 125.44 342.9
10 4 13 9100.14 313.41 92.01 23.2
12 4 13 8044.50 314.60 91.76 232.9
14 4 13 5494.92 375.77 86.44 64.4
16 4 13 5766.39 252.26 82.16 257.0
18 4 13 13526.43 447.14 120.05 293.1
20 4 13 6930.49 251.95 84.32 190.3
22 4 13 431.67 205.64 14.56 323.9
24 4 13 344.85 551.18 34.98 168.7
26 4 13 1858.67 893.32 26.20 27.4
-27 5 13 2778.06 244.45 51.01 339.2
-25 5 13 136.85 132.81 15.50 177.6
-23 5 13 9805.92 306.49 94.71 94.2
-21 5 13 913.86 103.72 33.54 27.8
-19 5 13 9124.37 285.51 94.15 226.9
-17 5 13 14259.71 512.44 125.07 94.2
-15 5 13 7086.65 241.80 84.99 308.6
-13 5 13 6247.57 184.58 80.91 267.3
-11 5 13 2925.14 142.75 58.08 271.6
-9 5 13 68668.88 1290.81 264.30 305.2
-7 5 13 56528.53 1551.64 228.71 313.6
-5 5 13 29369.98 655.02 156.00 115.6
-3 5 13 11675.48 361.80 88.93 302.2
-1 5 13 41886.80 1580.26 184.70 296.3
1 5 13 22354.34 707.15 151.79 140.9
3 5 13 8310.63 467.16 77.06 71.0
5 5 13 68001.09 2295.65 253.46 252.4
7 5 13 22384.15 752.01 145.86 128.3
9 5 13 6797.58 402.60 77.27 26.4
11 5 13 7918.00 305.18 89.61 263.8
13 5 13 4244.48 243.01 65.60 74.1
15 5 13 20379.92 666.90 142.48 62.7
17 5 13 2521.81 259.82 54.41 244.7
19 5 13 2755.23 201.64 56.41 113.9
21 5 13 13238.06 493.17 115.56 31.9
23 5 13 1579.17 328.45 44.22 294.4
25 5 13 2086.01 691.70 52.20 228.6
-28 6 13 16173.60 919.20 125.65 241.1
-26 6 13 6478.13 416.88 92.29 100.1
-24 6 13 1498.96 300.05 51.06 350.4
-22 6 13 9389.55 1009.79 97.78 236.8
-20 6 13 20081.80 771.78 143.51 103.5
-18 6 13 9448.87 616.88 100.60 356.5
-16 6 13 13306.97 672.75 118.75 236.1
-14 6 13 10046.89 402.62 105.50 137.5
-12 6 13 10471.99 271.47 99.31 45.1
-10 6 13 9735.64 206.52 100.71 239.7
-8 6 13 25375.87 333.90 157.15 155.0
-6 6 13 33113.82 726.24 172.29 350.2
-4 6 13 28118.63 653.89 151.28 232.6
-2 6 13 12611.94 283.96 113.47 171.0
0 6 13 86824.27 1277.38 283.67 337.9
2 6 13 41707.59 852.65 204.07 288.6
4 6 13 130866.95 2472.86 357.59 116.7
6 6 13 98460.03 1906.67 295.77 8.5
8 6 13 73244.84 1459.55 263.34 263.5
10 6 13 22735.65 1109.37 146.32 150.4
12 6 13 8701.07 417.47 91.67 41.4
16 6 13 13748.39 800.74 113.84 176.9
18 6 13 4469.43 507.79 78.52 79.5
20 6 13 17466.84 1035.97 136.11 285.8
22 6 13 11103.03 845.63 107.90 161.1
24 6 13 21711.66 1546.71 124.36 58.0
-27 7 13 6090.34 1772.44 72.79 352.8
-25 7 13 3550.20 562.78 72.96 251.9
-23 7 13 9359.04 663.28 97.73 134.6
-21 7 13 7398.42 965.93 87.35 301.1
-19 7 13 10149.19 885.38 106.81 204.9
-17 7 13 2224.04 439.85 46.59 70.6
-15 7 13 43.96 399.24 7.28 117.9
-13 7 13 23066.02 807.88 153.63 256.6
-11 7 13 12097.65 259.42 109.45 142.8
-9 7 13 11048.05 230.78 105.05 61.8
-7 7 13 24635.75 431.35 159.41 221.6
-5 7 13 33771.48 516.43 182.12 134.8
-3 7 13 31650.36 599.59 164.69 19.7
-1 7 13 40607.02 639.80 204.91 233.3
1 7 13 19478.88 344.48 140.91 125.1
3 7 13 100595.62 1237.23 309.71 357.5
5 7 13 15384.68 395.79 125.50 251.9
7 7 13 35045.41 785.26 172.24 164.6
9 7 13 91920.44 2303.62 291.73 23.4
11 7 13 2191.66 330.37 45.93 332.2
15 7 13 9279.74 826.90 94.75 47.3
17 7 13 6873.14 1266.70 81.20 287.8
19 7 13 5362.33 1604.24 83.29 142.3
21 7 13 1742.13 1490.57 81.63 345.7
23 7 13 6235.42 1974.05 75.53 316.9
-26 8 13 2441.76 1234.86 33.43 210.4
-24 8 13 1804.81 654.57 44.84 18.8
-22 8 13 582.86 689.44 27.02 197.2
-20 8 13 11962.57 1612.81 100.89 55.9
-18 8 13 4646.49 575.76 67.23 336.4
-16 8 13 0.00 453.88 11.31 359.0
-14 8 13 3376.16 330.02 63.47 125.0
-12 8 13 1904.89 557.78 43.06 186.1
-10 8 13 2345.58 115.19 44.79 8.9
-8 8 13 3334.06 96.77 51.65 336.3
-6 8 13 10155.79 188.19 99.37 322.8
-4 8 13 22516.26 295.33 135.41 188.4
-2 8 13 2112.71 86.77 52.55 208.6
0 8 13 21017.69 358.22 146.47 31.3
2 8 13 2293.27 94.23 35.45 73.6
4 8 13 5432.62 146.39 70.42 95.0
6 8 13 12286.51 263.92 102.72 166.9
8 8 13 986.87 115.94 26.01 19.1
10 8 13 10017.02 415.82 103.74 179.0
12 8 13 2342.20 632.70 53.93 269.6
14 8 13 1694.22 966.25 36.44 217.4
16 8 13 10157.57 1261.52 91.94 185.6
18 8 13 7336.68 1340.17 78.56 59.7
20 8 13 622.51 1336.77 62.98 220.3
-25 9 13 4700.10 1021.52 73.21 95.0
-23 9 13 3214.67 781.77 58.83 239.2
-21 9 13 4588.29 694.66 59.58 172.8
-19 9 13 11734.17 1566.81 108.29 73.1
-17 9 13 956.61 580.66 30.19 169.5
-15 9 13 12678.76 560.93 116.42 187.3
-13 9 13 16090.01 578.01 120.93 41.0
-11 9 13 7848.30 399.29 83.73 322.1
-9 9 13 10545.03 230.70 100.07 163.3
-7 9 13 15154.89 200.67 120.36 76.3
-5 9 13 13711.08 251.52 122.54 25.0
-3 9 13 17080.27 215.90 124.22 214.6
-1 9 13 17360.89 240.61 116.80 63.6
1 9 13 8083.44 151.85 90.05 304.2
3 9 13 26758.33 345.60 156.53 216.0
5 9 13 10122.93 222.42 99.03 92.3
7 9 13 10224.08 207.38 97.70 306.9
9 9 13 18897.45 480.43 134.40 178.9
11 9 13 15538.66 977.24 126.70 88.8
15 9 13 7060.61 1114.52 74.91 175.0
21 9 13 7208.79 1105.46 54.08 217.0
-26 10 13 4898.42 1151.49 77.55 304.1
-24 10 13 2970.64 1259.24 58.90 188.6
-20 10 13 33296.20 1322.67 179.28 280.7
-18 10 13 11456.26 675.96 109.50 184.9
-14 10 13 29115.33 1156.04 167.77 289.9
-12 10 13 11691.80 762.00 103.45 176.7
-10 10 13 5763.21 518.57 73.40 12.5
-8 10 13 25662.61 346.90 154.68 284.9
-6 10 13 22462.26 253.70 152.94 184.6
-4 10 13 14503.98 201.50 124.86 77.7
-2 10 13 21159.62 284.45 154.72 294.9
0 10 13 37657.49 409.92 190.77 200.6
2 10 13 61426.02 641.11 240.12 88.8
4 10 13 44328.69 511.85 212.43 305.4
6 10 13 34883.61 412.71 182.26 182.1
8 10 13 47349.50 723.98 206.14 87.0
10 10 13 45759.52 1466.67 210.18 323.0
12 10 13 14423.78 921.20 114.19 195.6
18 10 13 4557.74 1315.90 92.65 213.4
-25 11 13 1378.03 1386.49 39.46 62.5
-19 11 13 8597.54 1106.09 87.77 32.9
-17 11 13 28501.98 964.62 164.97 289.6
-13 11 13 4391.12 840.55 63.10 123.4
-11 11 13 3212.48 507.31 56.71 285.5
-9 11 13 7725.12 590.20 87.99 95.4
-7 11 13 20811.43 258.33 152.41 45.4
-5 11 13 42581.59 489.47 212.92 299.3
-3 11 13 23010.23 276.85 148.92 195.5
-1 11 13 49782.56 549.29 221.72 58.8
1 11 13 61582.68 633.76 254.87 318.2
3 11 13 15318.27 214.00 121.40 204.9
5 11 13 35533.82 380.60 177.27 47.7
7 11 13 52740.54 733.94 222.11 308.6
9 11 13 22420.37 904.09 147.53 222.1
11 11 13 21015.89 1033.05 133.36 97.8
15 11 13 16041.24 1146.81 126.16 207.5
17 11 13 8661.31 1042.01 89.94 60.1
19 11 13 97.13 1345.32 37.30 264.6
21 11 13 1756.49 1534.46 95.77 259.8
-22 12 13 1781.82 809.70 39.37 242.5
-20 12 13 2016.11 925.23 41.79 188.4
-18 12 13 14155.70 754.40 113.69 135.6
-16 12 13 1094.72 806.49 29.97 29.6
-14 12 13 5950.52 828.42 69.61 301.0
-12 12 13 9139.50 716.88 101.96 230.4
-10 12 13 13336.75 515.17 116.54 0.6
-8 12 13 11681.10 251.32 99.62 239.0
-6 12 13 7313.06 146.80 80.71 259.7
-4 12 13 1164.62 64.94 33.27 23.8
-2 12 13 12017.11 173.83 112.74 317.6
0 12 13 16152.09 220.07 126.51 150.9
2 12 13 489.05 63.25 20.73 196.4
4 12 13 12759.74 204.55 110.14 275.9
6 12 13 6451.58 189.20 77.03 186.5
8 12 13 6401.48 484.38 78.60 80.6
10 12 13 3181.24 688.09 54.14 18.1
12 12 13 3238.85 855.84 54.03 281.9
14 12 13 206.53 640.42 13.34 70.1
16 12 13 1878.76 628.56 38.65 247.8
18 12 13 289.89 816.54 29.19 121.7
22 12 13 4808.19 1906.08 49.05 3.2
24 12 13 3742.61 1980.19 68.64 193.8
-21 13 13 8852.84 817.17 88.88 344.0
-19 13 13 1632.11 620.85 25.99 2.5
-17 13 13 12329.33 780.16 107.93 160.8
-15 13 13 14298.89 628.86 110.79 319.1
-13 13 13 3818.17 505.47 54.48 256.5
-11 13 13 15371.48 842.69 121.93 113.2
-9 13 13 8929.15 816.76 83.55 116.7
-7 13 13 19789.94 268.49 136.92 248.9
-5 13 13 6323.82 134.53 79.09 110.9
-3 13 13 1246.62 71.81 36.67 12.2
-1 13 13 5823.99 142.53 75.74 262.2
1 13 13 13726.66 206.88 116.94 101.4
3 13 13 633.02 98.78 29.46 22.3
5 13 13 2744.82 103.63 57.93 232.3
7 13 13 7791.64 308.08 81.47 57.9
9 13 13 6448.66 416.75 75.15 50.1
11 13 13 22347.76 816.79 143.18 258.2
13 13 13 8713.98 669.29 99.96 116.5
15 13 13 2282.10 611.30 54.52 51.1
17 13 13 3143.02 1215.96 58.87 313.6
21 13 13 1490.59 623.92 14.46 304.5
23 13 13 715.28 1756.95 28.26 343.3
25 13 13 777.40 2311.61 21.00 262.0
-20 14 13 5561.08 812.90 68.96 137.7
-18 14 13 2999.95 446.33 46.94 25.5
-16 14 13 7508.52 656.34 84.38 217.3
-14 14 13 16612.63 848.78 133.85 83.5
-12 14 13 31355.97 893.35 175.01 346.5
-10 14 13 21909.47 1089.50 148.18 254.0
-8 14 13 23156.03 562.09 154.25 107.9
-6 14 13 17946.69 245.94 135.78 18.1
-4 14 13 37876.87 421.35 193.28 273.9
-2 14 13 24901.93 275.87 148.99 97.6
0 14 13 23866.18 284.14 153.35 13.5
2 14 13 12129.03 183.56 113.00 217.4
4 14 13 3046.31 93.25 57.32 150.7
6 14 13 22264.23 459.50 144.01 39.4
8 14 13 4517.72 626.07 63.96 252.2
10 14 13 23731.11 739.68 150.20 154.9
12 14 13 19155.92 766.22 137.89 6.8
18 14 13 2807.41 1321.67 75.68 66.1
22 14 13 1681.71 1668.49 48.63 168.9
24 14 13 3852.98 2192.33 65.06 60.7
-19 15 13 6501.54 907.48 83.05 277.2
-17 15 13 7290.77 812.09 83.49 100.2
-15 15 13 4749.02 580.67 63.26 3.3
-13 15 13 14232.54 894.14 121.58 188.2
-11 15 13 16191.26 1012.29 121.65 97.3
-9 15 13 2640.84 323.42 49.80 21.6
-7 15 13 20477.42 304.45 141.18 229.4
-5 15 13 19542.91 269.73 133.06 102.3
-3 15 13 50120.85 543.71 223.91 30.6
-1 15 13 13994.19 209.61 119.47 251.9
1 15 13 9162.66 180.28 95.35 140.3
3 15 13 44723.80 459.90 210.87 32.9
5 15 13 8526.96 257.37 93.00 259.3
7 15 13 28246.42 724.49 161.38 149.9
9 15 13 11668.13 522.98 109.17 11.2
11 15 13 12403.87 570.66 111.54 226.5
13 15 13 25560.47 1207.94 150.60 141.2
15 15 13 2692.82 1372.28 57.07 355.1
17 15 13 942.21 1328.67 66.08 298.4
21 15 13 1465.52 2065.24 52.90 44.6
-20 16 13 1244.41 805.60 39.79 175.4
-18 16 13 5216.25 968.29 71.56 34.5
-16 16 13 898.05 694.89 23.59 231.7
-14 16 13 890.90 477.12 28.07 46.5
-12 16 13 957.67 655.33 31.51 13.7
-10 16 13 1958.76 482.76 40.15 99.1
-8 16 13 7238.88 281.90 67.67 83.0
-6 16 13 1531.05 82.37 40.30 345.2
-4 16 13 5602.64 125.66 82.56 251.4
-2 16 13 12581.39 193.79 113.10 87.4
0 16 13 2253.09 99.40 51.71 106.8
2 16 13 14648.03 225.01 118.41 260.8
4 16 13 6425.41 163.88 81.90 110.9
6 16 13 573.82 206.37 24.54 95.7
8 16 13 10293.04 469.25 98.87 288.4
10 16 13 7019.42 436.21 85.29 127.4
12 16 13 12367.04 903.66 105.85 350.3
14 16 13 4717.17 1158.66 64.75 270.1
16 16 13 8398.81 1315.76 77.54 191.6
-21 17 13 892.81 952.86 33.80 128.5
-17 17 13 5408.63 1713.03 67.51 295.3
-15 17 13 1351.14 465.18 33.70 156.4
-13 17 13 136.05 479.71 19.94 92.5
-11 17 13 9211.75 500.91 102.90 263.3
-9 17 13 3154.04 334.07 60.84 230.2
-7 17 13 1099.78 85.45 36.57 208.9
-5 17 13 544.97 72.38 26.56 224.8
-3 17 13 1945.99 76.21 50.33 250.8
-1 17 13 5564.49 155.86 70.34 78.5
1 17 13 2731.36 97.05 53.12 109.9
3 17 13 5095.79 169.71 74.54 211.9
5 17 13 7463.30 235.57 81.66 82.5
7 17 13 1550.39 305.53 41.75 264.1
9 17 13 6428.90 420.45 82.06 126.9
11 17 13 2838.54 512.87 50.34 170.0
13 17 13 7378.52 1253.01 80.04 14.6
15 17 13 3404.30 954.88 57.53 166.2
-18 18 13 4002.73 695.86 66.90 138.7
-16 18 13 5556.01 839.21 69.56 66.2
-14 18 13 7442.87 532.13 86.64 316.9
-12 18 13 10948.29 482.37 109.87 148.7
-10 18 13 10543.77 545.82 107.52 57.6
-8 18 13 12236.97 278.28 112.30 310.0
-6 18 13 1775.40 83.59 40.39 167.0
-4 18 13 15125.96 246.75 126.30 29.9
-2 18 13 20605.32 269.98 137.73 299.0
0 18 13 32040.17 450.05 170.88 201.7
2 18 13 7245.55 226.65 88.41 121.1
4 18 13 28866.93 555.63 165.27 339.7
6 18 13 25135.69 482.51 153.45 223.5
8 18 13 3807.24 521.47 65.23 13.7
10 18 13 10189.44 528.34 102.94 306.3
12 18 13 7560.80 858.55 93.80 204.4
14 18 13 14160.63 1080.74 122.81 94.8
16 18 13 36045.65 2271.55 159.02 324.7
-17 19 13 5650.02 1839.55 73.91 313.4
-15 19 13 8031.72 926.13 76.55 164.7
-13 19 13 5923.60 606.69 77.54 64.4
-11 19 13 15831.42 755.30 130.49 267.0
-9 19 13 25102.74 644.66 147.67 199.7
-7 19 13 11811.24 220.53 113.00 97.1
-5 19 13 20240.66 306.06 138.16 290.2
-3 19 13 2870.26 123.80 55.70 177.4
-1 19 13 8090.02 244.74 90.06 75.2
1 19 13 19139.24 351.02 136.17 336.8
3 19 13 26149.81 582.61 156.08 211.3
5 19 13 31862.90 520.13 172.12 74.0
7 19 13 18121.36 677.44 139.73 308.6
9 19 13 14311.16 756.89 129.62 185.6
11 19 13 7582.79 590.73 92.24 59.3
13 19 13 6567.05 827.74 90.93 342.6
15 19 13 7659.64 1092.63 90.84 220.9
17 19 13 15045.26 1843.16 103.87 80.1
-16 20 13 3027.95 2296.59 34.03 335.2
-14 20 13 1698.12 544.05 48.77 204.8
-12 20 13 2927.12 513.27 55.94 150.8
-10 20 13 169.35 463.79 14.41 178.2
-8 20 13 9493.43 271.03 89.66 332.5
-6 20 13 1530.48 98.16 39.44 209.1
-4 20 13 3884.39 146.47 56.28 92.2
-2 20 13 1531.50 129.25 37.47 239.8
0 20 13 1510.01 116.95 36.76 229.0
2 20 13 3394.56 322.54 63.91 102.0
4 20 13 9569.06 404.09 102.38 323.0
6 20 13 9271.20 307.82 93.19 189.3
8 20 13 6450.92 422.07 84.78 25.4
10 20 13 2105.25 537.21 56.12 343.3
12 20 13 1758.09 699.44 44.55 251.4
14 20 13 830.25 1555.87 48.06 93.5
18 20 13 0.00 2078.97 37.92 208.1
-15 21 13 7387.34 1063.55 74.31 6.9
-13 21 13 201.56 685.01 47.43 230.1
-11 21 13 2920.73 441.90 50.75 148.0
-9 21 13 4361.59 371.99 72.35 20.1
-7 21 13 4971.83 251.82 76.94 273.8
-5 21 13 3092.83 319.19 52.85 96.7
-3 21 13 2249.39 142.36 53.94 11.2
-1 21 13 5685.12 378.40 73.01 280.8
1 21 13 4377.64 442.89 70.80 99.6
3 21 13 2501.85 276.19 53.76 280.1
5 21 13 0.00 220.10 17.77 159.7
7 21 13 2090.68 282.44 47.26 222.1
9 21 13 285.78 291.40 12.17 140.4
11 21 13 2324.20 737.50 54.79 255.2
13 21 13 870.08 1712.66 30.51 34.7
15 21 13 0.00 1884.11 25.96 86.5
17 21 13 1326.92 2202.38 38.81 316.9
-12 22 13 5288.01 573.63 66.02 18.8
-10 22 13 13625.78 518.09 119.89 260.5
-8 22 13 5686.04 369.64 74.86 172.0
-6 22 13 8388.21 418.09 89.77 1.0
-4 22 13 5773.29 362.07 71.31 222.1
-2 22 13 7941.32 806.11 92.67 148.9
0 22 13 17397.45 1005.27 128.40 354.3
2 22 13 7122.70 962.47 86.36 222.2
4 22 13 16567.37 897.92 123.72 126.8
6 22 13 3134.08 318.72 57.57 42.0
8 22 13 11721.04 491.82 105.76 279.7
10 22 13 12195.10 962.69 115.71 146.6
12 22 13 4094.52 743.74 70.79 33.0
14 22 13 3713.29 2074.09 65.60 252.8
16 22 13 3955.46 2423.26 70.50 179.8
-11 23 13 4283.91 473.23 64.36 147.0
-9 23 13 10407.42 364.31 94.77 29.6
-7 23 13 2717.05 355.73 51.85 186.2
-5 23 13 14773.17 503.20 112.01 120.0
-3 23 13 12645.97 1012.17 109.98 28.0
-1 23 13 8171.29 1246.57 90.16 238.3
1 23 13 18812.81 1487.51 122.00 109.4
3 23 13 9561.68 1051.62 87.60 23.0
5 23 13 3601.26 578.06 65.46 276.2
7 23 13 21681.71 653.06 145.40 151.2
9 23 13 22984.61 724.00 145.44 25.0
11 23 13 7769.98 592.02 101.71 258.6
13 23 13 14666.75 1157.54 118.74 148.8
15 23 13 4905.43 1075.11 69.73 28.0
-6 24 13 4237.24 829.72 61.98 319.2
-4 24 13 2000.85 802.55 59.94 283.7
0 24 13 7213.94 1260.15 83.60 357.1
2 24 13 3367.13 1288.25 52.22 239.7
4 24 13 7802.79 1441.94 68.85 129.2
6 24 13 2433.61 1155.21 43.90 28.1
8 24 13 10062.93 1900.51 105.96 240.3
10 24 13 0.00 678.85 29.86 121.1
12 24 13 2169.93 630.47 38.36 3.1
14 24 13 0.00 701.70 25.55 274.1
5 25 13 330.51 1523.49 15.20 207.8
9 25 13 478.08 841.38 23.34 322.8
11 25 13 0.00 652.18 14.84 163.3
13 25 13 1273.91 992.75 50.11 346.1
4 26 13 4324.22 1741.26 70.68 320.1
-28 0 14 7746.49 1436.38 84.78 172.8
-26 0 14 14274.82 1697.34 107.52 65.6
-24 0 14 23962.92 570.55 153.22 354.2
-22 0 14 9225.02 305.52 89.25 262.4
-20 0 14 8562.82 297.86 94.26 63.8
-18 0 14 17294.94 288.41 126.62 314.0
-16 0 14 9924.04 223.52 107.61 270.5
-14 0 14 39750.98 557.95 203.01 74.9
-12 0 14 53471.99 803.24 231.54 330.9
-10 0 14 71601.48 3427.36 267.24 256.5
-8 0 14 99901.62 4746.75 320.98 153.9
-6 0 14 34939.73 1633.46 179.31 35.9
-4 0 14 86796.02 4176.07 324.48 256.5
-2 0 14 76553.74 3624.78 269.54 100.0
0 0 14 128182.03 6004.14 381.28 347.9
2 0 14 343301.16 15980.17 582.67 237.9
4 0 14 143353.03 6741.53 376.84 115.1
6 0 14 46809.80 1882.51 213.02 32.0
8 0 14 31929.75 1745.61 178.34 237.3
10 0 14 86107.98 4176.92 295.52 153.7
12 0 14 11422.01 480.93 104.72 114.7
14 0 14 32530.19 835.79 182.51 218.9
16 0 14 23751.35 777.99 159.37 178.8
18 0 14 6708.62 456.57 80.15 36.8
20 0 14 9795.08 506.17 93.70 267.2
22 0 14 15222.60 781.43 115.68 161.8
24 0 14 7955.98 1924.21 92.18 35.9
26 0 14 4655.67 2381.46 68.35 271.1
-27 1 14 6800.85 1554.72 82.89 258.0
-25 1 14 7678.44 337.98 83.12 197.5
-23 1 14 10739.95 250.10 101.62 107.8
-21 1 14 3070.47 123.45 58.09 288.3
-19 1 14 19342.19 259.26 143.59 191.4
-17 1 14 8127.57 126.55 90.90 85.6
-15 1 14 6527.65 121.03 87.81 37.8
-13 1 14 26256.81 279.26 161.39 226.8
-11 1 14 20267.92 407.54 144.71 90.0
-9 1 14 47905.55 1633.37 217.60 13.0
-7 1 14 27148.85 1855.92 160.15 302.8
-5 1 14 88402.49 2932.17 279.94 143.4
-3 1 14 55424.05 1651.90 227.52 13.0
-1 1 14 68043.77 2281.20 270.51 186.2
1 1 14 158468.59 5251.96 399.21 104.7
3 1 14 57862.03 1951.19 225.66 356.1
5 1 14 14615.95 565.96 117.76 248.6
7 1 14 29715.55 956.79 175.41 135.3
9 1 14 33519.38 1410.46 172.29 25.0
11 1 14 8903.60 294.98 92.73 333.3
13 1 14 13489.89 554.46 111.04 112.4
15 1 14 1967.76 183.34 53.57 86.7
17 1 14 7384.10 307.68 89.27 269.6
19 1 14 9297.11 415.80 86.82 179.5
21 1 14 14201.24 528.11 120.77 62.2
23 1 14 15045.33 528.05 114.50 247.6
25 1 14 1462.26 1570.18 34.86 186.1
-28 2 14 44.50 1530.76 7.69 320.1
-26 2 14 9425.90 848.00 94.52 353.8
-24 2 14 1726.51 126.10 44.25 235.9
-22 2 14 709.43 91.42 31.21 235.2
-20 2 14 4087.57 125.75 63.76 58.3
-18 2 14 7373.57 145.91 86.97 327.4
-16 2 14 0.00 46.00 3.98 31.4
-14 2 14 3842.22 93.34 63.12 190.2
-12 2 14 344.45 52.60 26.77 344.9
-10 2 14 14384.62 452.29 113.03 238.5
-8 2 14 18948.03 685.92 134.69 315.1
-6 2 14 21628.64 679.39 146.94 78.7
-4 2 14 27538.86 1347.17 116.95 272.6
-2 2 14 21026.78 1504.51 144.54 74.7
0 2 14 64847.53 2172.97 243.27 334.0
2 2 14 13430.46 591.70 116.49 335.7
4 2 14 7848.02 414.84 85.72 189.3
6 2 14 4055.98 292.53 69.78 86.5
8 2 14 4372.30 326.28 64.36 255.6
10 2 14 4405.54 403.75 66.54 358.0
12 2 14 7155.78 270.56 90.98 305.8
14 2 14 3520.12 174.32 71.64 204.7
16 2 14 0.00 165.82 23.27 292.2
18 2 14 730.31 197.11 23.39 103.1
20 2 14 8304.52 363.84 84.38 348.9
22 2 14 3730.00 234.07 61.57 160.3
24 2 14 5140.98 1924.67 66.07 294.4
26 2 14 230.39 2189.91 22.51 125.4
-29 3 14 1132.74 354.92 41.12 285.5
-27 3 14 2501.56 304.04 51.76 160.2
-25 3 14 6077.27 243.66 69.10 51.8
-23 3 14 3152.73 157.68 59.44 225.1
-21 3 14 23868.84 349.92 153.03 123.7
-19 3 14 4293.51 157.78 74.53 281.6
-17 3 14 19613.72 266.80 140.34 287.8
-15 3 14 7035.80 130.70 80.84 158.8
-13 3 14 9171.48 159.78 95.59 62.1
-11 3 14 22318.93 338.29 147.03 257.5
-9 3 14 19145.04 576.29 134.59 186.3
-7 3 14 117144.23 3534.50 341.71 24.1
-3 3 14 77855.38 2562.72 280.72 211.3
-1 3 14 45359.58 2182.63 219.94 78.6
1 3 14 49922.21 1692.90 224.79 313.3
3 3 14 21869.94 888.69 140.33 226.1
5 3 14 17226.02 605.01 123.68 18.3
7 3 14 41726.26 1211.67 194.62 321.7
9 3 14 3031.91 353.42 57.61 186.9
11 3 14 3002.11 258.38 54.58 95.7
13 3 14 1523.47 184.96 43.56 341.7
15 3 14 1526.07 175.96 46.11 235.0
17 3 14 12553.37 439.07 108.75 85.1
19 3 14 18308.94 561.48 129.91 306.2
21 3 14 1291.30 189.89 33.36 157.6
23 3 14 1137.26 265.18 30.39 104.7
25 3 14 4966.83 1986.84 73.24 8.8
-28 4 14 10622.79 534.68 96.57 44.8
-26 4 14 16229.99 464.30 121.82 258.9
-24 4 14 17880.21 363.80 129.11 121.2
-22 4 14 14541.39 276.21 118.48 14.9
-20 4 14 22303.25 347.17 149.66 265.8
-18 4 14 10977.91 215.51 102.41 156.5
-16 4 14 19642.00 343.33 141.92 16.9
-14 4 14 5939.05 132.51 77.09 242.5
-12 4 14 25121.56 339.01 163.78 199.2
-10 4 14 55190.82 985.24 229.56 60.2
-8 4 14 75890.56 2106.46 268.20 269.5
-6 4 14 18071.07 1037.03 88.28 168.5
-4 4 14 77822.77 2703.12 268.15 28.2
-2 4 14 56876.60 1890.72 245.81 306.0
0 4 14 101084.27 3874.28 308.15 194.9
2 4 14 69344.80 2338.35 254.22 55.6
4 4 14 88843.91 2980.60 293.70 310.6
6 4 14 50523.04 1559.39 227.37 218.8
8 4 14 26105.57 882.39 163.13 50.7
10 4 14 31938.32 1058.23 176.65 308.4
12 4 14 13762.68 367.09 116.35 159.4
14 4 14 26650.65 635.51 162.55 69.7
16 4 14 28572.19 674.32 167.21 333.6
18 4 14 13067.32 550.39 108.95 227.3
20 4 14 8054.82 353.17 91.63 88.7
22 4 14 7357.16 298.70 83.35 329.1
24 4 14 1129.98 1814.21 45.47 211.5
-27 5 14 5290.49 353.08 72.04 139.4
-25 5 14 9631.84 271.55 88.00 30.2
-23 5 14 13983.89 372.08 118.02 237.3
-21 5 14 8818.07 289.26 94.83 156.4
-19 5 14 33867.77 998.33 192.09 69.1
-17 5 14 10218.51 391.57 105.43 246.5
-15 5 14 24754.66 414.15 160.22 150.9
-13 5 14 6799.81 184.00 82.73 35.9
-11 5 14 33597.70 459.43 178.83 323.9
-9 5 14 92826.44 1663.12 306.68 184.1
-7 5 14 17561.09 570.86 123.96 71.5
-5 5 14 9783.19 978.54 84.79 236.2
-3 5 14 32271.64 2510.49 149.29 132.5
-1 5 14 19768.04 643.05 143.24 73.0
1 5 14 35705.78 1073.01 183.76 272.6
3 5 14 120934.33 4019.93 342.67 161.2
5 5 14 68977.02 2332.94 251.55 90.3
7 5 14 24812.73 831.06 154.01 293.7
9 5 14 28184.76 1038.92 160.18 199.3
11 5 14 22420.15 485.56 149.99 85.6
13 5 14 14500.53 601.69 126.84 330.0
15 5 14 5722.10 364.03 80.60 237.0
17 5 14 21357.28 709.99 145.00 94.4
19 5 14 6721.41 478.63 95.34 36.9
21 5 14 4372.71 309.54 68.35 231.0
23 5 14 7586.83 396.20 91.80 77.0
25 5 14 1896.20 2077.58 52.82 338.0
-28 6 14 85.93 427.43 10.15 41.3
-26 6 14 446.59 232.58 25.75 184.1
-24 6 14 632.69 267.18 34.45 169.0
-22 6 14 1803.70 949.17 43.80 325.8
-20 6 14 389.45 562.74 22.93 70.5
-18 6 14 4574.48 934.92 67.90 233.1
-16 6 14 188.53 397.64 14.66 247.0
-14 6 14 822.97 145.67 31.99 123.8
-12 6 14 5247.93 184.38 65.80 174.5
-10 6 14 15427.26 213.61 127.62 87.2
-8 6 14 10997.89 176.80 101.57 343.3
-6 6 14 3129.96 152.45 57.55 164.2
-4 6 14 8714.58 283.13 86.30 309.4
-2 6 14 662.80 103.35 16.18 107.0
0 6 14 15310.66 573.99 118.25 107.6
2 6 14 5056.52 266.14 69.38 342.8
4 6 14 13469.31 543.27 110.30 233.5
6 6 14 17766.26 688.59 124.73 333.5
8 6 14 23201.41 564.78 142.32 106.3
10 6 14 1595.57 358.13 41.98 281.0
12 6 14 3081.37 243.97 60.18 295.6
14 6 14 1793.64 336.76 45.81 177.9
16 6 14 1313.51 359.10 33.87 53.2
18 6 14 11067.88 998.39 106.25 213.3
20 6 14 185.04 439.99 26.35 291.7
22 6 14 2597.23 517.34 44.04 214.8
24 6 14 4578.46 1480.37 56.71 184.8
-27 7 14 12440.50 776.89 113.88 318.5
-25 7 14 0.00 553.37 33.59 219.2
-23 7 14 435.42 570.80 16.99 283.8
-21 7 14 16806.67 1069.04 127.70 1.1
-19 7 14 537.27 585.11 23.97 325.8
-17 7 14 10803.49 526.83 99.16 117.5
-15 7 14 12763.62 487.86 112.14 350.8
-13 7 14 15353.04 522.18 129.14 270.7
-11 7 14 27588.64 448.22 164.27 97.2
-9 7 14 10460.77 265.90 96.73 293.5
-7 7 14 63872.99 934.55 258.14 235.0
-5 7 14 7479.85 236.29 78.90 123.9
-3 7 14 38572.79 617.66 200.92 32.8
-1 7 14 9967.19 231.93 93.02 214.6
1 7 14 20261.16 359.88 141.43 130.1
3 7 14 12845.11 271.80 105.15 6.3
5 7 14 66531.39 1321.60 251.13 225.9
7 7 14 93978.27 1931.13 300.12 96.2
9 7 14 7286.25 569.23 78.38 308.7
11 7 14 14694.06 817.82 116.88 274.4
15 7 14 301.68 960.54 38.41 14.3
17 7 14 1152.48 1269.97 35.81 46.0
19 7 14 3286.19 1375.24 88.48 175.4
21 7 14 0.00 1523.98 92.14 48.5
23 7 14 12899.36 1399.01 110.52 300.9
-26 8 14 6706.54 1220.52 80.20 94.7
-24 8 14 5873.01 657.18 85.92 340.5
-22 8 14 10288.78 797.10 100.93 214.7
-20 8 14 12202.26 1703.07 110.15 84.1
-18 8 14 4287.03 635.83 68.42 300.1
-16 8 14 14341.90 736.20 119.86 221.7
-14 8 14 25235.79 894.56 156.89 119.3
-12 8 14 52289.99 1538.86 223.90 356.7
-10 8 14 8271.16 229.59 92.85 216.1
-8 8 14 74516.54 739.38 268.31 115.7
-6 8 14 65481.07 808.21 258.21 20.5
-4 8 14 95934.06 1204.33 313.16 259.5
-2 8 14 84165.96 1270.32 307.90 120.3
0 8 14 23257.39 408.70 161.33 356.9
2 8 14 58068.83 750.70 241.61 245.4
4 8 14 70169.24 897.73 254.21 126.0
6 8 14 57724.88 1002.09 233.48 2.5
8 8 14 49155.40 1487.20 211.86 230.2
10 8 14 34708.32 1993.75 174.61 161.0
12 8 14 22750.55 909.41 151.72 22.1
14 8 14 11197.08 911.51 104.24 261.5
16 8 14 7662.01 1100.72 88.33 136.4
18 8 14 3878.46 1320.96 59.19 40.5
20 8 14 3094.85 1485.94 101.18 237.0
22 8 14 1196.39 1732.19 90.86 174.8
-25 9 14 4932.01 1733.89 58.90 204.6
-23 9 14 5163.20 793.21 76.17 80.3
-21 9 14 34222.32 1457.39 183.98 316.8
-19 9 14 12524.77 917.51 105.82 193.8
-17 9 14 7473.83 786.28 84.97 83.5
-15 9 14 8691.83 690.57 91.40 355.9
-13 9 14 21632.20 1172.95 141.92 225.8
-11 9 14 377.17 887.31 19.51 235.9
-9 9 14 7864.68 222.90 90.61 304.4
-7 9 14 38114.32 429.93 193.91 229.5
-5 9 14 49798.62 579.21 226.74 125.2
-3 9 14 50378.40 588.05 219.71 0.9
-1 9 14 41869.55 496.77 213.22 264.3
1 9 14 40679.13 480.71 198.20 105.7
3 9 14 39681.66 546.50 200.55 24.3
5 9 14 17504.17 300.93 126.23 220.8
7 9 14 19808.78 343.70 134.87 56.6
9 9 14 8139.79 422.44 85.27 37.4
11 9 14 12597.65 854.23 110.67 249.6
15 9 14 15145.73 1391.73 122.43 33.4
17 9 14 10773.22 1349.92 94.36 302.3
19 9 14 4006.65 1321.22 97.26 182.8
-22 10 14 2455.34 711.00 43.93 183.4
-20 10 14 11172.52 1129.00 101.71 62.3
-18 10 14 443.32 518.84 20.41 12.5
-14 10 14 4879.18 513.76 73.16 272.9
-12 10 14 3531.18 673.37 56.00 95.8
-10 10 14 3284.09 328.68 60.45 43.1
-8 10 14 19608.15 308.79 137.00 3.9
-6 10 14 21583.38 243.67 140.05 333.7
-4 10 14 26539.55 332.41 167.76 259.3
-2 10 14 15803.78 279.07 119.76 142.1
0 10 14 6103.70 167.79 77.26 20.5
2 10 14 7599.80 189.95 90.24 247.4
4 10 14 1123.38 81.39 32.07 82.5
6 10 14 14585.57 268.37 124.17 249.0
8 10 14 928.97 169.53 29.27 306.5
10 10 14 716.90 494.41 28.55 249.4
12 10 14 6169.01 1464.44 76.48 6.5
14 10 14 11941.23 1479.56 99.53 321.5
18 10 14 0.00 1335.89 7.53 153.2
20 10 14 334.39 1010.48 15.99 275.7
-23 11 14 6160.67 855.52 84.30 245.4
-21 11 14 9532.39 875.83 89.69 164.9
-19 11 14 2301.25 582.06 45.31 65.0
-17 11 14 15430.86 650.38 120.30 285.7
-13 11 14 11731.75 914.87 99.04 358.2
-11 11 14 888.66 389.82 33.70 166.0
-9 11 14 16667.38 556.16 127.66 207.1
-7 11 14 10223.19 165.40 96.75 55.9
-5 11 14 13588.35 181.30 110.92 291.5
-3 11 14 391.62 70.94 19.55 95.1
-1 11 14 17878.52 292.64 135.66 68.3
1 11 14 47375.88 561.40 221.26 328.9
3 11 14 2505.20 93.29 54.24 151.2
5 11 14 18125.53 238.94 131.35 78.5
7 11 14 24680.87 438.47 152.96 330.2
9 11 14 12596.32 607.31 110.99 194.2
11 11 14 4161.81 733.71 62.07 22.8
13 11 14 13624.12 1495.36 117.16 290.2
19 11 14 7513.46 853.06 82.77 331.0
-22 12 14 9401.04 1038.19 101.81 6.3
-20 12 14 19151.52 1249.57 139.45 271.4
-18 12 14 9092.51 564.91 95.96 168.7
-16 12 14 18886.30 947.93 134.75 68.2
-14 12 14 36819.63 2115.59 196.02 280.1
-10 12 14 1355.48 336.61 37.38 76.5
-8 12 14 39377.19 531.31 202.78 300.1
-6 12 14 46567.68 461.41 221.19 163.4
-4 12 14 47880.69 484.89 219.97 48.3
-2 12 14 41587.20 444.38 198.51 304.5
0 12 14 51999.43 538.29 224.47 170.6
2 12 14 13262.38 194.59 113.45 56.6
4 12 14 6418.76 176.83 70.00 248.5
6 12 14 52260.54 743.16 222.36 196.3
8 12 14 34186.86 1206.23 178.04 80.0
10 12 14 22435.88 1234.71 144.72 334.1
12 12 14 24503.30 1109.42 158.17 186.6
14 12 14 11066.84 1039.75 106.35 65.5
16 12 14 16721.41 1023.55 119.36 3.0
18 12 14 15379.45 1253.66 123.27 200.4
20 12 14 10397.64 1498.33 100.38 76.8
24 12 14 1345.46 2106.79 35.61 269.9
-21 13 14 1110.65 816.42 34.11 133.0
-19 13 14 14074.50 944.29 117.80 49.3
-17 13 14 4164.18 551.46 64.55 277.1
-15 13 14 20969.60 1088.80 137.76 140.5
-13 13 14 25671.73 1474.05 164.81 30.7
-9 13 14 65469.60 1621.30 226.41 148.3
-7 13 14 34346.38 406.76 177.99 71.6
-5 13 14 45892.49 463.92 212.66 315.2
-3 13 14 30899.12 341.97 182.73 177.6
-1 13 14 31312.75 348.19 171.72 47.1
1 13 14 9788.96 179.92 95.77 297.0
3 13 14 4157.13 128.52 58.96 139.2
5 13 14 22279.14 320.59 148.35 98.9
7 13 14 32726.43 1131.35 180.32 317.9
9 13 14 49322.98 1296.86 209.81 218.8
11 13 14 8699.13 668.77 93.65 81.6
13 13 14 2241.64 614.86 48.09 328.2
15 13 14 9170.86 1230.55 89.19 215.5
17 13 14 3680.18 875.98 63.55 143.0
19 13 14 0.00 1490.91 62.33 343.1
21 13 14 9734.59 2116.47 89.22 196.0
-20 14 14 3180.73 661.68 45.21 353.1
-18 14 14 5540.23 674.42 70.44 170.6
-16 14 14 88.84 454.64 8.69 122.3
-14 14 14 3094.49 676.38 53.58 285.2
-12 14 14 911.58 748.20 29.92 136.1
-10 14 14 230.50 483.41 14.15 262.4
-8 14 14 11989.55 259.77 110.95 287.5
-6 14 14 6520.47 146.83 81.27 156.1
-4 14 14 5840.72 146.74 72.78 84.6
-2 14 14 4405.55 118.06 73.06 329.2
0 14 14 9226.26 182.84 91.04 133.2
2 14 14 12265.36 203.39 105.23 119.3
4 14 14 256.39 76.81 14.31 183.6
6 14 14 24927.83 459.85 154.71 206.8
8 14 14 5204.00 414.93 73.00 101.7
10 14 14 953.70 429.06 32.09 28.9
12 14 14 486.44 463.11 36.62 194.3
16 14 14 1286.63 1250.18 49.88 36.4
18 14 14 0.00 1338.28 33.47 238.4
22 14 14 177.18 1777.29 18.61 10.8
-19 15 14 454.04 774.84 27.29 181.6
-17 15 14 3977.64 800.82 63.53 26.4
-15 15 14 2532.08 453.76 38.18 13.0
-13 15 14 6000.55 532.09 76.34 168.4
-11 15 14 15499.04 588.40 126.93 118.9
-9 15 14 10546.26 313.92 101.88 27.1
-7 15 14 607.71 86.57 23.31 89.8
-5 15 14 9361.21 169.39 95.09 120.3
-3 15 14 2002.26 75.25 48.05 45.1
-1 15 14 4639.66 126.29 65.43 252.1
1 15 14 8627.19 180.55 99.90 66.9
3 15 14 4696.72 120.73 67.73 30.0
5 15 14 8835.70 271.17 93.34 281.1
7 15 14 3884.31 308.71 63.39 93.4
9 15 14 547.34 409.06 26.75 312.8
11 15 14 1255.29 480.48 38.35 318.9
13 15 14 2124.65 609.70 49.08 191.3
15 15 14 194.18 1177.55 21.19 324.5
17 15 14 343.36 1338.25 62.00 200.2
-20 16 14 4400.70 825.34 69.32 82.4
-18 16 14 11175.91 981.78 101.17 340.0
-16 16 14 2737.99 715.51 49.62 197.9
-14 16 14 5038.34 511.86 66.01 94.4
-12 16 14 13304.77 629.29 112.32 332.4
-10 16 14 18659.21 742.98 132.46 236.0
-8 16 14 5666.55 174.82 77.69 112.9
-6 16 14 16276.16 234.83 132.01 356.6
-4 16 14 32205.65 352.63 175.72 246.3
-2 16 14 16745.08 254.43 134.43 162.2
0 16 14 14225.54 215.93 112.42 346.5
2 16 14 31184.60 367.82 174.70 273.1
4 16 14 38591.39 459.14 188.10 124.0
6 16 14 23818.81 449.41 146.89 360.0
8 16 14 20704.51 592.31 134.31 229.6
10 16 14 565.59 336.98 23.63 98.4
12 16 14 16212.83 1399.74 122.55 53.9
14 16 14 10015.77 1343.34 94.91 265.8
16 16 14 2677.09 1219.78 70.44 93.0
22 16 14 9979.70 2228.51 91.36 170.0
-21 17 14 8472.81 1031.70 92.41 316.1
-17 17 14 6570.76 1615.36 72.60 79.9
-15 17 14 8233.73 602.77 86.48 11.7
-13 17 14 10936.59 711.72 101.63 220.0
-11 17 14 7099.30 519.74 86.34 135.1
-9 17 14 13608.34 477.38 116.68 338.4
-7 17 14 11597.98 212.94 107.63 232.3
-5 17 14 13113.61 203.54 112.97 111.7
-3 17 14 17089.23 300.10 129.11 318.2
-1 17 14 34752.48 413.95 179.06 236.6
1 17 14 31896.56 372.99 174.66 128.2
3 17 14 18215.37 315.11 138.10 354.8
5 17 14 22761.80 404.96 146.84 259.8
7 17 14 10969.97 522.61 96.38 132.8
9 17 14 5570.21 456.20 70.68 335.6
11 17 14 6089.05 676.17 75.93 261.6
13 17 14 6787.47 1173.18 92.67 136.2
15 17 14 14298.95 1085.88 121.58 24.2
-18 18 14 261.60 2095.82 16.26 242.5
-16 18 14 1840.55 817.79 38.00 200.7
-14 18 14 2994.16 609.03 52.79 120.7
-12 18 14 1511.53 537.91 39.49 308.5
-10 18 14 7447.31 436.47 89.09 197.9
-8 18 14 8794.57 276.49 91.58 145.2
-6 18 14 6105.18 150.33 82.57 2.2
-4 18 14 0.00 70.60 14.28 119.2
-2 18 14 4654.37 127.03 54.06 158.8
0 18 14 16426.00 290.47 124.04 3.4
2 18 14 5884.23 176.18 79.37 237.0
4 18 14 10903.51 307.72 106.02 116.4
6 18 14 12455.29 421.76 107.13 6.0
8 18 14 2427.18 482.17 50.30 267.0
10 18 14 0.00 504.92 7.65 84.7
12 18 14 416.16 704.06 20.54 266.3
14 18 14 544.69 734.09 31.09 289.9
16 18 14 844.66 1410.27 27.84 158.2
-17 19 14 317.72 2037.63 17.92 314.9
-15 19 14 2329.61 876.40 49.91 199.7
-13 19 14 1371.03 581.43 43.57 36.4
-11 19 14 3251.00 522.30 65.28 288.1
-9 19 14 3036.36 331.63 53.91 76.6
-7 19 14 532.07 98.52 23.73 293.9
-5 19 14 6436.78 182.98 78.60 254.0
-3 19 14 6729.23 190.73 85.91 176.7
-1 19 14 6102.12 213.38 80.57 87.1
1 19 14 412.80 111.05 31.34 304.3
3 19 14 8013.03 266.03 92.31 258.5
5 19 14 4338.37 251.37 65.64 183.8
7 19 14 1628.20 441.86 36.98 123.2
9 19 14 3691.90 630.81 62.66 191.6
11 19 14 8907.47 778.83 97.26 53.7
13 19 14 1031.94 705.33 36.62 282.9
15 19 14 803.59 986.87 54.84 206.0
17 19 14 4843.99 1836.94 65.42 113.2
-16 20 14 8777.89 1028.75 89.73 47.5
-14 20 14 7880.76 754.13 92.91 280.9
-12 20 14 20396.73 755.98 146.39 151.3
-10 20 14 21868.01 684.26 150.81 50.4
-8 20 14 5753.17 202.41 75.33 297.3
-6 20 14 21634.20 341.67 152.62 173.5
-4 20 14 34084.46 594.90 182.62 51.0
-2 20 14 13020.02 325.95 113.72 314.2
0 20 14 12144.80 363.41 112.16 192.7
2 20 14 17400.66 439.59 123.55 51.7
4 20 14 6396.73 272.45 78.02 306.9
6 20 14 2645.20 249.01 54.43 157.8
8 20 14 4510.02 483.10 65.75 86.8
10 20 14 12397.09 866.87 112.31 314.0
12 20 14 5659.83 865.03 89.48 189.5
14 20 14 3586.81 1687.96 66.98 110.9
16 20 14 7116.79 1979.26 94.28 323.6
18 20 14 8181.97 2344.54 87.36 215.2
-13 21 14 7978.98 592.43 97.53 32.1
-11 21 14 24410.17 871.18 156.63 296.6
-9 21 14 6336.33 348.87 78.90 218.9
-7 21 14 20143.41 397.79 134.71 53.5
-5 21 14 30361.46 926.69 173.26 299.4
-3 21 14 15762.41 452.73 118.72 162.9
-1 21 14 18489.87 510.88 127.69 64.2
1 21 14 6747.47 517.23 81.49 287.6
3 21 14 20337.09 631.74 141.48 177.5
5 21 14 6692.70 267.35 86.06 58.8
7 21 14 3465.68 376.53 57.40 302.0
9 21 14 11031.37 886.95 109.17 198.7
11 21 14 14632.65 925.34 118.71 85.3
13 21 14 7654.92 1881.40 92.96 340.4
15 21 14 3704.04 2042.94 76.35 219.7
17 21 14 10222.82 2407.68 90.28 86.4
-12 22 14 4840.45 698.51 71.03 157.1
-10 22 14 2578.05 337.84 51.10 74.3
-8 22 14 0.00 326.99 4.68 214.0
-6 22 14 4967.47 514.02 63.20 165.8
-4 22 14 7510.74 377.90 80.99 68.1
-2 22 14 1947.58 227.10 44.90 265.6
0 22 14 2800.61 807.84 50.92 179.1
2 22 14 6074.50 908.18 77.22 84.5
4 22 14 5348.75 489.63 73.73 333.8
6 22 14 1553.07 389.98 46.70 181.9
8 22 14 7898.16 555.14 82.57 66.6
10 22 14 1864.14 609.98 48.54 331.4
12 22 14 2378.31 774.60 38.45 223.9
14 22 14 2406.23 2203.52 48.99 116.8
-11 23 14 0.00 395.12 22.95 209.2
-9 23 14 7749.40 612.54 79.36 11.1
-7 23 14 1273.89 557.41 34.35 300.8
-5 23 14 1454.56 1191.62 34.90 109.4
-3 23 14 1608.33 766.06 43.47 316.3
-1 23 14 1232.89 1080.31 44.92 284.5
1 23 14 2874.94 1204.75 36.56 64.5
3 23 14 506.97 944.52 36.00 291.4
5 23 14 1619.99 543.30 40.37 267.9
7 23 14 123.87 444.75 6.24 121.2
9 23 14 0.00 599.55 10.27 70.4
11 23 14 1007.11 530.94 56.02 251.0
13 23 14 0.00 907.13 16.20 143.4
15 23 14 0.00 1171.99 39.02 64.4
-4 24 14 13485.37 1289.69 108.83 246.0
0 24 14 7482.55 1354.79 83.01 13.5
2 24 14 5699.67 1355.23 70.60 261.7
4 24 14 1482.56 1546.13 34.86 134.9
6 24 14 14720.56 1942.33 112.84 9.4
8 24 14 2316.14 656.03 53.07 234.8
10 24 14 6887.86 630.63 91.19 112.2
12 24 14 6494.26 710.78 82.60 19.7
14 24 14 6250.86 1433.40 85.66 269.4
3 25 14 11267.62 1704.17 96.32 10.6
5 25 14 7604.42 1741.14 84.34 238.9
9 25 14 6215.82 874.48 76.81 346.5
4 26 14 4505.53 1834.24 65.50 133.6
-27 1 15 5158.21 1425.17 50.89 282.3
-25 1 15 5590.94 297.22 77.05 228.5
-23 1 15 6800.19 186.27 81.39 122.4
-21 1 15 784.57 87.69 29.77 336.1
-19 1 15 6852.85 149.35 88.34 194.0
-17 1 15 4315.02 97.59 65.98 106.0
-15 1 15 14852.28 221.09 122.10 43.7
-13 1 15 32371.33 346.57 180.45 190.6
-11 1 15 19544.60 632.68 140.38 127.3
-9 1 15 46797.92 1600.51 219.84 23.8
-7 1 15 9776.64 366.30 90.15 219.8
-5 1 15 18926.20 609.91 134.60 104.4
-3 1 15 19546.85 691.20 134.28 1.0
-1 1 15 44027.56 1689.59 205.61 279.0
1 1 15 58056.59 1961.22 231.88 99.3
3 1 15 60055.59 2028.01 246.19 353.9
5 1 15 27766.89 818.41 169.44 251.6
7 1 15 1123.95 327.12 35.80 92.6
9 1 15 51190.39 2076.85 227.37 26.2
11 1 15 3229.80 167.19 54.84 262.0
13 1 15 20645.10 455.78 138.70 125.1
15 1 15 5463.93 247.75 80.15 33.6
17 1 15 1845.47 211.10 42.38 292.8
19 1 15 6471.24 303.46 87.54 131.7
21 1 15 1083.00 244.48 38.21 17.5
23 1 15 1847.20 258.96 46.98 300.6
25 1 15 4505.58 1717.07 72.40 118.4
-28 2 15 6439.81 615.96 73.35 181.9
-26 2 15 5913.80 442.81 69.69 60.4
-24 2 15 3940.09 167.91 66.67 314.4
-22 2 15 10548.75 230.20 97.57 194.4
-20 2 15 29618.72 366.39 171.23 64.1
-18 2 15 5925.28 136.25 85.81 357.4
-16 2 15 24274.95 287.27 157.36 251.5
-14 2 15 31574.05 386.37 174.66 134.1
-12 2 15 29479.49 377.71 172.74 338.6
-10 2 15 53154.23 1600.79 224.79 228.6
-8 2 15 107267.77 3590.02 321.94 108.2
-6 2 15 37833.58 1168.35 186.29 346.2
-4 2 15 75905.41 2555.72 278.13 247.7
-2 2 15 76415.55 2316.74 281.02 134.0
0 2 15 17384.73 752.41 120.42 349.6
2 2 15 47676.03 1633.20 214.32 225.8
4 2 15 22725.78 835.30 134.16 130.9
6 2 15 19555.15 614.51 136.49 7.3
8 2 15 39309.81 1241.67 191.54 270.1
10 2 15 13150.85 607.48 112.80 170.3
12 2 15 17966.44 346.87 129.59 27.2
14 2 15 18651.76 448.49 141.49 258.3
16 2 15 5137.58 251.51 74.94 147.6
18 2 15 47700.22 945.90 211.68 18.9
20 2 15 1844.40 247.54 51.52 271.8
22 2 15 9658.04 358.97 91.10 141.5
24 2 15 3698.06 1364.91 68.54 28.5
26 2 15 5382.65 2515.22 56.21 271.0
-27 3 15 4415.92 449.15 71.20 281.4
-25 3 15 11198.02 351.36 101.92 171.6
-23 3 15 5695.07 223.50 78.76 21.4
-21 3 15 16852.15 261.79 130.55 305.7
-19 3 15 10159.53 188.37 103.26 230.5
-17 3 15 10629.13 197.45 103.85 75.4
-15 3 15 2808.89 91.67 53.48 39.1
-13 3 15 9920.29 187.19 105.51 261.6
-11 3 15 34706.59 502.72 190.56 124.1
-9 3 15 35682.50 1018.41 184.03 333.0
-7 3 15 41600.62 1159.19 202.96 224.1
-5 3 15 20417.95 1020.34 142.77 134.2
-3 3 15 82004.98 3212.98 275.30 330.2
-1 3 15 11211.25 619.69 98.20 237.6
1 3 15 46263.57 1817.68 199.75 114.6
3 3 15 17410.47 659.98 132.55 23.7
5 3 15 67917.90 2061.64 267.83 294.3
7 3 15 9804.64 583.68 96.55 63.0
9 3 15 9282.37 424.89 102.05 6.0
11 3 15 2455.87 184.05 52.83 226.2
13 3 15 8886.53 336.29 93.11 101.9
15 3 15 9889.53 399.46 102.22 357.7
17 3 15 32926.28 762.81 178.43 286.2
19 3 15 13124.14 558.44 105.53 153.7
21 3 15 2782.23 236.18 55.30 22.8
23 3 15 3751.28 294.13 63.42 256.1
25 3 15 1946.14 2224.92 45.14 83.3
-28 4 15 219.57 1582.48 15.38 100.8
-26 4 15 697.15 181.02 28.58 53.9
-24 4 15 745.61 140.39 33.21 307.3
-22 4 15 252.45 110.96 16.25 281.9
-20 4 15 22629.43 386.52 156.66 116.0
-18 4 15 743.36 101.00 28.73 353.9
-16 4 15 8631.40 209.57 96.92 95.9
-14 4 15 1328.55 59.42 39.00 3.5
-12 4 15 441.70 68.56 26.38 315.4
-10 4 15 22119.39 436.07 150.93 252.9
-8 4 15 5827.05 264.17 72.23 152.2
-6 4 15 8188.82 367.78 86.52 359.3
-4 4 15 13593.11 595.08 101.72 292.1
-2 4 15 18583.49 673.26 135.27 32.6
0 4 15 60178.24 2343.35 236.62 184.3
2 4 15 17439.79 655.56 131.46 172.5
4 4 15 13371.50 540.13 107.04 180.1
6 4 15 0.00 196.76 11.02 108.5
8 4 15 15888.89 585.83 127.64 128.6
10 4 15 4654.20 232.33 72.47 130.7
12 4 15 3533.77 239.67 68.43 325.7
14 4 15 1477.44 222.16 51.31 354.3
16 4 15 2497.06 261.31 50.21 122.3
18 4 15 4913.05 329.66 66.90 81.4
20 4 15 2291.91 286.56 51.46 0.3
22 4 15 592.43 222.55 19.95 208.9
24 4 15 1739.56 1999.09 43.77 301.9
-27 5 15 4788.59 268.35 66.17 135.4
-25 5 15 4495.11 193.79 71.18 5.4
-23 5 15 15948.67 674.21 121.42 231.0
-21 5 15 1623.90 293.83 45.30 357.1
-19 5 15 8265.07 601.01 90.53 327.5
-17 5 15 2024.08 187.74 57.25 246.3
-15 5 15 17440.72 391.43 126.79 160.5
-13 5 15 27137.56 355.26 160.80 64.2
-11 5 15 15955.94 238.98 121.75 321.7
-9 5 15 26149.84 538.58 159.24 127.1
-7 5 15 5946.22 380.68 75.85 101.8
-5 5 15 1189.63 360.20 19.95 231.5
-3 5 15 9750.31 657.47 101.75 106.1
-1 5 15 73455.23 2459.50 273.17 61.3
1 5 15 55754.84 1673.87 226.80 298.6
3 5 15 21813.03 799.61 152.17 229.7
5 5 15 35339.35 1243.35 177.36 45.3
7 5 15 8436.34 403.95 85.50 311.5
9 5 15 9692.18 562.94 97.86 203.0
11 5 15 138.92 144.98 28.01 191.0
13 5 15 22328.85 718.81 154.66 256.7
15 5 15 15624.19 629.44 119.88 196.8
17 5 15 216.82 266.84 14.29 67.1
19 5 15 1432.31 324.12 27.07 289.2
21 5 15 12101.45 737.46 107.01 192.0
23 5 15 941.20 414.86 36.29 100.4
-28 6 15 9813.22 621.20 112.68 19.6
-26 6 15 9059.05 580.58 94.49 235.0
-24 6 15 9859.54 492.29 104.20 117.0
-22 6 15 6465.45 979.38 83.42 1.6
-20 6 15 831.00 511.87 45.06 280.5
-18 6 15 32701.72 1176.23 173.58 152.9
-16 6 15 28493.21 826.74 169.90 37.5
-14 6 15 48646.96 1324.00 217.72 282.0
-12 6 15 62143.14 906.31 256.06 183.7
-10 6 15 56707.45 668.74 232.35 45.8
-8 6 15 66470.83 970.20 257.32 291.3
-6 6 15 10157.35 323.29 98.28 164.1
-4 6 15 18808.96 436.90 141.38 54.8
-2 6 15 25434.71 527.10 154.19 315.0
0 6 15 93899.75 2736.77 312.20 126.6
2 6 15 52313.60 1596.58 230.91 78.0
4 6 15 37663.18 1320.27 180.29 257.9
6 6 15 42571.10 1490.35 197.73 162.0
8 6 15 42927.93 1740.88 203.49 63.3
10 6 15 1121.50 456.70 28.71 322.4
12 6 15 29287.69 1495.47 162.81 207.2
14 6 15 31500.92 1181.51 172.22 65.6
16 6 15 3387.72 280.84 57.89 339.0
18 6 15 8761.96 998.60 89.13 237.0
22 6 15 5415.01 639.88 70.80 313.6
24 6 15 6239.54 2032.16 90.03 189.1
-27 7 15 6954.60 571.86 88.86 122.3
-25 7 15 5190.85 1020.40 78.39 1.1
-23 7 15 6147.79 724.19 74.46 261.8
-21 7 15 1751.07 838.17 47.58 118.2
-19 7 15 13369.27 567.25 119.12 28.2
-17 7 15 12853.28 923.58 109.52 271.6
-15 7 15 15015.12 1059.02 120.91 166.5
-13 7 15 32294.05 1558.68 177.51 35.6
-11 7 15 18791.96 362.32 136.99 284.7
-9 7 15 73043.80 787.43 272.02 192.2
-7 7 15 28624.64 463.88 170.98 41.8
-5 7 15 61091.92 1175.47 247.86 288.9
-3 7 15 26251.46 562.71 166.22 200.0
-1 7 15 35376.83 575.89 195.08 21.2
1 7 15 22358.12 392.60 150.59 277.5
3 7 15 29234.65 586.18 171.76 127.3
5 7 15 11705.22 378.73 98.35 21.0
7 7 15 5571.77 442.54 81.00 334.1
9 7 15 44650.96 1210.13 201.62 194.4
11 7 15 15494.77 1318.70 116.17 111.6
13 7 15 7899.31 1002.37 85.36 305.3
15 7 15 5348.92 1133.73 73.92 207.3
17 7 15 7612.36 1418.67 82.11 94.6
21 7 15 844.57 1672.60 76.66 153.7
-26 8 15 858.28 1167.32 27.76 201.6
-24 8 15 1114.81 690.77 35.29 137.1
-22 8 15 289.63 661.61 17.13 298.1
-20 8 15 9840.45 1601.39 103.54 223.8
-18 8 15 2273.49 761.83 50.20 109.0
-16 8 15 349.84 490.00 18.06 324.2
-14 8 15 7467.95 647.20 85.46 271.4
-12 8 15 1332.35 686.70 35.10 140.1
-10 8 15 5880.75 206.30 74.75 223.3
-8 8 15 9704.47 273.92 96.86 337.6
-6 8 15 1535.90 146.07 38.42 101.7
-4 8 15 5938.50 200.51 74.95 40.6
-2 8 15 3001.83 118.54 51.90 298.7
0 8 15 7396.64 223.09 81.47 124.0
2 8 15 26821.06 386.16 163.46 355.8
4 8 15 2898.04 137.38 54.36 179.3
6 8 15 12555.07 506.30 108.48 11.1
8 8 15 349.85 461.36 17.56 204.4
10 8 15 5744.97 707.98 71.81 4.7
14 8 15 1742.95 718.81 42.07 327.3
16 8 15 10413.92 1340.94 105.64 6.0
18 8 15 1247.78 1304.54 36.20 247.4
-25 9 15 5671.16 1946.33 50.31 242.3
-23 9 15 3062.04 807.64 49.87 59.5
-21 9 15 5973.44 684.73 69.05 13.6
-19 9 15 7105.15 644.55 82.21 212.9
-15 9 15 11545.65 556.80 102.63 338.5
-13 9 15 20823.78 848.57 145.18 204.5
-11 9 15 4381.44 359.65 61.54 147.9
-9 9 15 28403.66 458.74 158.74 358.3
-7 9 15 41948.08 439.52 204.37 252.6
-5 9 15 1522.47 74.37 37.20 132.8
-3 9 15 25124.85 431.85 156.48 334.6
-1 9 15 10240.54 227.67 101.55 246.7
1 9 15 4269.91 234.33 66.10 226.6
3 9 15 21592.06 358.18 141.59 18.9
5 9 15 34531.47 582.45 180.81 258.6
7 9 15 25251.37 829.41 149.46 133.4
9 9 15 12308.46 900.64 105.59 343.7
11 9 15 8198.11 975.95 88.13 215.0
13 9 15 11487.72 1159.47 104.74 142.8
-22 10 15 29338.21 1316.07 173.21 200.8
-20 10 15 23710.65 961.42 141.77 93.8
-18 10 15 10565.69 646.96 108.04 333.4
-14 10 15 54412.20 1753.10 226.79 92.7
-12 10 15 4036.40 650.47 66.45 353.4
-10 10 15 5181.99 561.77 68.28 283.9
-8 10 15 40723.29 517.76 202.72 123.3
-6 10 15 52430.75 540.39 224.16 356.0
-4 10 15 38729.95 538.42 182.68 232.8
-2 10 15 15096.81 256.20 125.01 97.2
0 10 15 57051.77 666.38 229.53 4.8
2 10 15 26307.42 343.70 161.85 246.2
4 10 15 19110.53 327.50 133.47 114.0
6 10 15 28933.08 407.18 167.90 17.9
8 10 15 16121.93 865.44 120.72 269.1
10 10 15 7405.21 677.66 82.96 90.5
18 10 15 73.33 1363.29 60.40 37.4
20 10 15 0.00 1479.20 96.10 263.6
-23 11 15 8299.29 944.66 94.83 79.6
-21 11 15 28305.33 2063.89 169.61 322.2
-19 11 15 7624.88 853.06 80.73 222.3
-17 11 15 19639.10 932.68 137.73 68.6
-15 11 15 27898.65 2148.18 164.31 345.7
-11 11 15 2519.08 534.57 37.58 179.3
-9 11 15 7719.64 475.88 84.84 341.2
-7 11 15 63704.53 698.92 249.51 235.8
-5 11 15 29220.87 299.20 178.96 101.3
-3 11 15 18556.42 304.28 130.75 3.9
-1 11 15 36236.68 447.44 193.74 201.0
1 11 15 9555.19 213.67 99.68 125.7
3 11 15 8105.60 182.92 77.73 312.2
5 11 15 4191.64 129.35 56.95 212.9
7 11 15 68199.80 1039.68 247.82 134.9
9 11 15 222.44 463.42 16.25 348.0
11 11 15 17527.46 972.85 129.38 292.1
13 11 15 14364.93 967.58 115.54 143.5
-22 12 15 289.59 829.72 14.60 225.7
-20 12 15 1519.01 828.74 38.75 120.4
-18 12 15 3287.47 531.81 52.20 266.9
-16 12 15 1534.07 643.35 37.63 147.1
-14 12 15 10995.17 1011.80 98.18 108.4
-10 12 15 15687.96 918.96 121.86 197.6
-8 12 15 11244.29 182.01 106.61 79.9
-6 12 15 18129.66 215.65 139.49 41.0
-4 12 15 3192.03 95.98 61.00 156.2
-2 12 15 1110.25 99.55 37.86 124.3
0 12 15 2677.94 90.32 49.12 307.1
2 12 15 942.39 84.68 28.66 9.2
4 12 15 710.11 91.46 33.76 57.4
6 12 15 19671.36 365.02 137.00 30.5
8 12 15 2637.88 448.50 52.10 219.0
10 12 15 2272.65 563.41 49.91 243.5
12 12 15 2726.07 873.55 57.50 86.6
14 12 15 3935.14 716.83 63.48 311.4
16 12 15 2388.92 980.99 42.18 240.5
18 12 15 2193.55 924.28 51.07 207.6
20 12 15 1804.49 1419.80 41.70 283.1
-21 13 15 7946.80 809.91 88.63 139.8
-19 13 15 1111.06 499.93 18.74 26.1
-17 13 15 16434.62 710.09 126.73 309.6
-15 13 15 927.72 418.71 28.37 107.1
-13 13 15 1066.28 515.45 30.14 21.5
-11 13 15 10142.88 1170.11 94.36 252.5
-9 13 15 1705.20 724.94 34.49 323.1
-7 13 15 12459.76 216.86 108.88 53.3
-5 13 15 17013.90 215.44 128.07 283.5
-3 13 15 10091.14 178.43 94.69 187.1
-1 13 15 5504.01 155.36 64.79 12.4
1 13 15 3793.94 113.42 60.28 327.3
3 13 15 3578.10 111.15 63.95 192.7
5 13 15 1648.21 122.64 40.39 126.1
7 13 15 4517.27 459.29 70.33 256.8
9 13 15 9641.05 617.62 96.70 181.1
11 13 15 1336.78 500.30 35.65 55.9
13 13 15 280.57 492.99 18.98 205.5
15 13 15 3768.10 823.14 58.94 204.4
17 13 15 9366.42 1351.99 95.69 90.2
21 13 15 1078.17 740.34 13.41 208.2
-20 14 15 10064.22 715.95 99.79 301.0
-18 14 15 8314.94 526.78 84.82 160.0
-16 14 15 8396.82 758.33 89.27 37.6
-14 14 15 11036.67 844.64 91.19 239.0
-12 14 15 23365.43 880.26 152.07 137.2
-10 14 15 49951.91 1333.85 222.16 60.2
-8 14 15 18433.13 299.71 134.12 257.3
-6 14 15 34250.91 377.04 188.43 171.6
-4 14 15 64625.95 718.82 252.57 73.0
-2 14 15 14810.16 245.13 128.88 262.0
0 14 15 13825.25 219.74 119.70 193.2
2 14 15 35694.82 370.40 181.17 44.4
4 14 15 5120.86 170.31 72.13 359.1
6 14 15 23032.00 463.68 150.70 169.2
8 14 15 8747.62 615.18 91.53 35.7
10 14 15 13621.72 647.86 115.92 331.3
12 14 15 1926.12 570.41 40.54 170.1
14 14 15 4289.67 837.23 68.01 131.0
16 14 15 8880.33 969.10 94.01 341.4
18 14 15 882.03 939.90 49.18 199.6
22 14 15 3538.44 1999.32 59.36 347.4
-19 15 15 17662.69 1417.37 131.29 78.1
-17 15 15 7152.62 971.55 79.26 284.1
-15 15 15 4775.08 579.11 65.36 158.7
-13 15 15 5169.18 622.12 68.02 20.6
-11 15 15 29542.05 1384.85 171.95 276.9
-9 15 15 24950.21 688.94 154.72 150.5
-7 15 15 48747.39 558.03 223.75 36.2
-5 15 15 20202.11 237.91 148.65 301.0
-3 15 15 72112.51 779.87 260.62 195.4
-1 15 15 10427.34 195.86 103.39 33.5
1 15 15 23060.97 311.77 149.76 329.4
3 15 15 27602.83 312.10 166.68 158.6
5 15 15 8022.22 220.46 90.45 47.6
7 15 15 10580.23 465.55 103.67 295.5
9 15 15 1886.90 445.38 49.94 201.8
11 15 15 2261.40 509.51 47.91 97.4
13 15 15 6101.58 713.91 77.29 339.5
15 15 15 2747.92 1324.23 57.22 242.7
17 15 15 3063.40 1011.98 72.83 103.7
19 15 15 5048.58 1915.43 84.36 324.1
-20 16 15 5287.01 1039.81 78.07 279.8
-18 16 15 3971.83 1168.82 58.94 197.9
-16 16 15 921.85 874.78 26.74 82.2
-14 16 15 4229.72 548.99 58.86 295.9
-12 16 15 5162.73 610.17 66.11 161.1
-10 16 15 885.16 605.63 29.23 55.3
-8 16 15 13894.47 270.27 113.22 253.1
-6 16 15 9480.28 177.01 102.87 191.1
-4 16 15 1745.72 74.66 46.02 327.1
-2 16 15 8635.75 191.01 99.26 248.7
0 16 15 430.43 75.80 25.90 234.0
2 16 15 10115.15 191.50 93.79 27.7
4 16 15 2980.06 113.86 53.80 217.8
6 16 15 918.85 288.26 29.73 178.6
8 16 15 998.78 414.80 42.67 111.9
10 16 15 32.64 393.69 8.40 279.2
12 16 15 2310.23 1126.49 47.19 102.1
14 16 15 3361.44 1206.16 56.46 123.3
16 16 15 5366.38 965.02 87.16 345.9
18 16 15 715.74 1634.02 39.24 217.7
-21 17 15 144.43 927.91 11.44 293.9
-17 17 15 2070.87 779.58 45.00 78.9
-15 17 15 2502.44 534.64 33.31 271.2
-13 17 15 4990.96 596.26 62.22 286.2
-11 17 15 7485.64 549.90 86.83 78.2
-9 17 15 1940.51 323.55 41.50 18.8
-7 17 15 3486.82 105.87 64.40 161.5
-5 17 15 2088.34 80.66 49.99 105.7
-3 17 15 5496.34 136.85 68.48 26.3
-1 17 15 1801.80 93.35 47.10 197.9
1 17 15 2579.43 103.32 63.18 261.9
3 17 15 4642.31 140.67 70.92 7.0
5 17 15 9606.57 274.31 94.40 261.4
7 17 15 1035.72 320.02 39.21 336.3
9 17 15 3554.37 439.45 64.40 346.0
11 17 15 10242.90 684.08 98.37 291.4
13 17 15 4316.37 1229.31 68.58 175.3
15 17 15 955.39 945.38 36.67 298.6
-16 18 15 5613.71 978.22 76.92 221.4
-14 18 15 11733.62 704.77 107.60 107.7
-12 18 15 16780.35 725.30 125.89 337.0
-10 18 15 10352.36 487.38 107.53 211.5
-8 18 15 12160.06 310.63 108.58 91.0
-6 18 15 7565.60 168.50 93.86 318.3
-4 18 15 24088.73 324.28 146.95 230.0
-2 18 15 32739.54 461.44 176.81 91.3
0 18 15 16686.89 284.16 125.24 349.2
2 18 15 18451.77 354.87 133.78 265.5
4 18 15 9178.36 275.04 94.56 129.1
6 18 15 4978.09 367.62 69.32 44.7
8 18 15 620.11 672.28 29.40 134.4
10 18 15 10265.45 698.02 103.78 134.7
12 18 15 6006.66 780.32 75.76 12.7
14 18 15 3174.69 777.51 75.79 244.4
16 18 15 6153.55 1527.15 76.93 131.9
-17 19 15 3840.48 978.95 56.40 102.3
-15 19 15 20164.46 1490.38 136.32 331.3
-13 19 15 10073.56 827.15 101.59 205.1
-11 19 15 24000.17 758.76 152.65 71.7
-9 19 15 13253.12 453.30 114.49 321.2
-7 19 15 15600.46 266.62 120.15 242.4
-5 19 15 15173.70 257.17 128.20 121.1
-3 19 15 19635.27 321.95 135.20 344.7
-1 19 15 16676.10 338.49 126.64 220.2
1 19 15 14389.51 332.74 120.07 114.7
3 19 15 15261.10 335.32 115.17 352.2
5 19 15 10760.90 415.34 98.23 224.4
7 19 15 1865.95 443.30 52.64 97.4
9 19 15 1623.57 944.85 67.31 18.1
11 19 15 5097.90 941.15 82.22 245.1
13 19 15 4369.71 1456.92 73.58 136.6
15 19 15 1543.89 1069.80 60.30 14.4
17 19 15 3659.39 1393.52 73.32 233.9
-16 20 15 1746.22 1111.85 40.82 212.3
-14 20 15 2959.67 677.58 54.65 96.7
-12 20 15 11511.16 698.30 102.92 337.2
-10 20 15 3228.04 595.52 56.82 176.2
-8 20 15 15124.66 346.63 120.05 99.7
-6 20 15 6700.29 197.39 81.28 31.0
-4 20 15 10152.44 275.19 102.96 230.7
-2 20 15 2272.40 123.83 48.32 53.6
0 20 15 424.31 131.72 26.61 63.1
2 20 15 2707.12 197.32 56.41 219.5
4 20 15 2265.03 229.63 57.15 87.0
6 20 15 1382.48 261.37 48.64 332.5
8 20 15 250.54 475.53 17.25 165.8
10 20 15 4713.99 1490.53 76.71 136.7
12 20 15 288.32 1525.26 60.66 50.2
16 20 15 0.00 2022.09 20.29 151.2
-13 21 15 3671.81 716.72 63.89 1.8
-11 21 15 486.28 521.16 19.31 315.6
-9 21 15 1745.23 264.33 45.55 202.4
-7 21 15 4056.38 212.49 62.66 46.8
-5 21 15 4672.46 427.06 66.96 239.2
-3 21 15 568.21 189.66 24.34 208.9
-1 21 15 4586.56 240.02 70.75 80.7
1 21 15 4301.36 247.79 68.09 261.2
3 21 15 1071.01 272.36 32.46 90.8
5 21 15 0.00 241.82 19.35 267.3
7 21 15 2539.29 353.30 51.73 342.9
9 21 15 0.00 523.61 14.33 82.0
11 21 15 333.67 831.40 36.10 95.4
13 21 15 58.83 1880.30 11.28 99.9
15 21 15 0.00 2133.62 28.95 276.0
-12 22 15 6955.73 629.21 90.09 154.9
-10 22 15 14963.07 504.72 121.11 73.5
-8 22 15 9558.43 845.92 105.83 304.3
-6 22 15 15935.04 734.12 125.16 156.7
-4 22 15 10379.44 629.44 98.87 11.8
-2 22 15 12960.31 585.43 113.49 308.4
0 22 15 14983.40 546.65 119.21 173.7
2 22 15 12115.03 1037.05 106.56 27.4
4 22 15 6294.72 503.28 78.19 273.6
6 22 15 1913.05 411.82 44.08 191.1
8 22 15 3419.15 491.86 62.95 63.1
10 22 15 5096.89 690.42 78.68 300.8
12 22 15 5185.57 872.07 79.36 229.4
-9 23 15 19780.46 1144.89 146.72 192.0
-7 23 15 2593.58 759.21 48.42 61.5
-5 23 15 11662.37 529.54 112.25 280.5
-3 23 15 19240.26 713.21 126.97 168.9
-1 23 15 13986.69 1532.71 114.98 61.8
1 23 15 14148.74 1498.93 119.16 292.0
3 23 15 6339.05 878.65 76.48 191.6
5 23 15 6432.16 558.00 79.70 60.5
7 23 15 6762.85 542.96 83.52 298.6
9 23 15 3609.08 696.92 66.71 175.1
11 23 15 1061.14 570.42 40.70 72.6
13 23 15 8628.04 1297.57 87.98 330.0
0 24 15 6273.29 1377.17 68.83 175.5
2 24 15 2648.24 1402.71 56.62 110.6
4 24 15 1537.93 1553.19 60.59 293.0
6 24 15 1358.70 1793.03 23.37 220.1
8 24 15 239.13 733.83 44.10 43.7
10 24 15 0.00 626.41 13.91 323.7
5 25 15 279.26 1779.11 7.07 160.5
-24 0 16 14226.48 442.90 118.88 156.2
-22 0 16 8360.20 281.44 96.23 15.2
-20 0 16 11513.76 312.96 105.05 211.0
-18 0 16 11789.56 285.73 114.56 90.3
-16 0 16 24012.88 385.36 154.92 84.6
-14 0 16 71402.44 1066.55 268.06 281.7
-12 0 16 58698.96 2839.28 237.57 132.4
-10 0 16 55712.85 2704.75 224.78 52.2
-8 0 16 39290.31 1913.33 182.16 303.4
-6 0 16 51295.04 2388.34 220.48 187.6
-4 0 16 59091.53 2331.60 240.76 18.0
-2 0 16 14460.07 782.95 102.08 333.6
0 0 16 56995.82 2727.72 227.18 182.7
2 0 16 43570.58 2117.88 211.17 41.1
4 0 16 17672.50 952.84 125.69 316.9
6 0 16 12007.69 740.95 87.80 215.8
8 0 16 18511.43 1045.18 135.85 42.0
10 0 16 38853.94 1959.49 195.21 309.5
12 0 16 40494.86 932.66 204.24 197.7
14 0 16 9660.71 406.57 102.75 31.2
16 0 16 5976.41 376.21 69.26 327.0
18 0 16 1816.33 323.26 41.61 247.0
20 0 16 12794.07 788.45 123.99 60.6
22 0 16 11258.55 588.74 108.49 270.9
24 0 16 6639.12 2111.78 75.70 161.3
-27 1 16 1028.35 1335.78 42.29 43.9
-25 1 16 3260.55 285.87 56.48 355.7
-23 1 16 6072.03 188.70 75.84 272.8
-21 1 16 12595.76 246.18 108.21 96.8
-19 1 16 14619.11 205.01 119.72 340.1
-17 1 16 692.18 62.42 25.41 310.0
-15 1 16 37450.21 409.26 192.06 200.1
-13 1 16 19286.74 272.27 140.52 30.7
-11 1 16 36634.13 1280.36 189.61 279.5
-9 1 16 45985.29 1574.16 204.84 177.5
-7 1 16 7709.99 296.08 90.16 19.1
-5 1 16 30936.15 869.37 180.98 279.1
-3 1 16 9183.98 364.23 93.83 186.9
-1 1 16 46987.29 1888.35 222.62 344.7
1 1 16 7749.54 355.37 82.52 274.1
3 1 16 5326.02 295.99 68.32 160.1
5 1 16 11853.33 507.31 113.38 80.4
7 1 16 11491.77 1069.50 72.67 295.9
9 1 16 6417.07 499.12 94.27 201.1
11 1 16 18102.30 522.30 130.70 95.7
13 1 16 29781.46 581.50 168.03 285.8
15 1 16 4853.35 243.28 78.18 219.1
17 1 16 2529.32 206.00 56.30 39.0
19 1 16 4103.50 276.46 66.81 336.7
21 1 16 7500.05 322.37 93.75 182.3
23 1 16 8002.60 2002.74 89.51 31.0
25 1 16 2305.31 2289.97 44.13 2.8
-28 2 16 737.79 295.85 23.69 156.1
-26 2 16 1688.86 276.96 48.32 102.9
-24 2 16 2306.39 132.23 48.79 41.4
-22 2 16 762.55 93.57 37.51 263.2
-20 2 16 5984.36 162.23 80.54 139.5
-18 2 16 2105.26 83.27 46.65 163.3
-16 2 16 2676.07 90.28 53.70 161.9
-14 2 16 5492.06 115.18 74.56 341.9
-12 2 16 6542.87 135.83 82.65 218.2
-10 2 16 7293.61 316.09 88.28 357.7
-8 2 16 6859.26 300.72 81.18 80.2
-6 2 16 7567.78 280.83 94.43 6.6
-4 2 16 3004.59 536.51 15.11 340.5
-2 2 16 2198.37 262.88 40.49 129.0
0 2 16 13914.36 536.74 125.20 65.2
2 2 16 18998.32 703.24 134.72 119.4
4 2 16 13302.69 539.12 106.76 13.2
6 2 16 2621.95 604.45 42.40 148.8
8 2 16 12596.18 563.44 113.22 290.2
10 2 16 3555.18 392.17 64.37 106.9
12 2 16 904.40 124.34 32.33 323.4
14 2 16 2125.47 187.13 62.00 3.9
16 2 16 1426.96 191.78 48.24 108.8
18 2 16 3592.16 249.64 52.42 274.4
20 2 16 449.02 227.84 16.89 145.5
22 2 16 2322.98 298.23 46.02 281.0
24 2 16 1243.07 2148.62 35.97 75.5
-27 3 16 2516.63 277.49 50.98 301.9
-25 3 16 2660.65 170.74 52.90 206.1
-23 3 16 2293.24 120.05 50.63 49.3
-21 3 16 21067.82 329.54 148.20 301.4
-19 3 16 7377.88 188.78 87.90 221.2
-17 3 16 29025.01 383.90 171.21 73.3
-15 3 16 1434.75 68.24 33.59 296.7
-13 3 16 2174.92 71.49 48.42 200.3
-11 3 16 17154.91 382.61 133.75 56.9
-9 3 16 6301.21 450.50 73.76 21.2
-7 3 16 77605.21 2132.51 279.14 178.9
-5 3 16 10913.45 474.75 106.04 29.6
-3 3 16 22624.61 930.11 145.65 350.3
-1 3 16 16560.59 624.55 134.74 226.4
1 3 16 8624.02 393.43 77.85 119.1
3 3 16 3578.89 278.40 68.50 170.6
5 3 16 952.34 207.41 32.90 48.3
7 3 16 46362.09 1317.91 219.30 165.5
9 3 16 27448.95 907.39 158.18 47.9
11 3 16 5100.47 218.14 75.46 210.5
13 3 16 31909.35 642.55 181.83 120.5
15 3 16 8228.30 309.76 96.04 12.9
17 3 16 15134.26 546.88 114.48 224.5
19 3 16 10313.86 368.14 102.81 81.1
21 3 16 3172.15 230.46 54.24 1.8
23 3 16 54.47 363.01 19.91 289.7
25 3 16 6474.95 2289.83 69.76 118.6
-28 4 16 15321.47 631.62 126.86 180.0
-26 4 16 10653.15 338.84 103.29 55.2
-24 4 16 9788.08 307.30 103.74 274.7
-22 4 16 7691.31 346.74 90.57 158.7
-20 4 16 18720.21 605.27 130.71 80.7
-18 4 16 22822.85 474.21 150.41 338.8
-16 4 16 50392.86 656.71 220.47 194.9
-14 4 16 19672.75 259.25 140.05 78.4
-12 4 16 24864.39 339.12 153.59 340.7
-10 4 16 53031.75 1316.07 228.20 233.0
-8 4 16 34647.51 995.25 191.40 79.1
-6 4 16 17988.28 930.90 130.44 275.8
-4 4 16 21606.77 816.43 145.48 189.1
-2 4 16 41670.47 1411.29 216.49 78.3
0 4 16 98592.12 3284.92 315.07 352.7
2 4 16 7047.67 362.82 86.02 209.7
4 4 16 25536.67 929.75 159.70 151.5
6 4 16 9500.38 437.36 87.19 25.2
8 4 16 5808.91 387.92 75.37 257.6
10 4 16 11106.13 401.36 103.44 121.7
12 4 16 13168.81 418.52 120.84 341.0
14 4 16 47449.54 1170.78 216.26 247.5
16 4 16 30694.71 871.60 175.50 123.1
18 4 16 9201.58 458.28 102.25 10.3
20 4 16 14951.58 789.77 118.92 225.9
22 4 16 7244.96 363.87 86.64 118.3
24 4 16 4126.23 2051.19 66.16 331.9
-27 5 16 5097.17 377.16 77.03 289.9
-25 5 16 8995.90 416.02 93.52 180.5
-23 5 16 6152.51 358.12 79.44 56.6
-21 5 16 3135.99 338.15 66.78 302.1
-19 5 16 45532.85 1619.76 217.86 218.5
-17 5 16 11453.00 535.92 110.59 65.1
-15 5 16 58431.72 1041.16 247.55 295.9
-13 5 16 25945.55 332.34 165.07 178.9
-11 5 16 36468.60 469.52 197.01 108.1
-9 5 16 94460.46 2570.84 299.38 334.8
-7 5 16 29419.96 1029.96 181.27 215.6
-5 5 16 3600.05 442.26 57.19 31.7
-3 5 16 9973.46 419.65 103.15 339.6
-1 5 16 11919.48 478.35 108.69 199.6
1 5 16 20303.29 656.92 146.10 56.9
3 5 16 4870.52 323.11 74.25 332.2
5 5 16 6900.74 869.62 71.94 249.6
7 5 16 10687.59 447.35 104.28 86.6
9 5 16 8801.38 586.01 88.59 298.9
11 5 16 9432.00 1047.48 93.41 232.2
13 5 16 19184.91 625.03 142.37 123.9
15 5 16 6270.64 399.42 95.10 15.4
17 5 16 15821.68 731.60 131.98 230.9
19 5 16 5460.75 418.73 80.79 145.2
21 5 16 2456.59 275.48 53.95 337.3
23 5 16 7143.43 642.59 88.53 211.9
-28 6 16 0.00 458.44 4.69 106.7
-26 6 16 388.46 285.25 18.89 24.2
-24 6 16 3156.93 355.26 65.42 43.7
-22 6 16 1546.02 898.80 39.56 239.1
-20 6 16 479.64 517.20 38.96 108.0
-18 6 16 9650.85 1267.47 96.63 338.3
-16 6 16 1975.68 431.83 48.05 176.2
-14 6 16 5063.93 441.98 70.15 43.1
-12 6 16 4324.54 167.69 55.87 292.0
-10 6 16 26290.69 348.53 168.54 223.0
-8 6 16 21940.51 435.98 148.04 134.2
-6 6 16 18350.28 433.45 137.41 304.9
-4 6 16 3563.97 175.07 61.18 82.4
-2 6 16 5626.70 314.81 78.41 246.6
0 6 16 11608.33 427.99 104.63 278.1
2 6 16 11807.70 445.55 105.74 153.8
4 6 16 6061.59 491.40 90.31 357.2
6 6 16 4171.97 764.03 51.75 126.2
8 6 16 16619.36 541.84 131.28 230.0
10 6 16 6759.79 437.96 82.55 88.6
12 6 16 7507.04 436.77 93.36 76.3
14 6 16 0.00 330.68 3.45 162.1
16 6 16 0.00 404.66 7.89 349.8
18 6 16 8987.36 1027.89 92.12 9.9
20 6 16 6570.90 1613.75 63.50 112.9
22 6 16 4709.28 618.22 75.83 41.6
-27 7 16 4567.48 586.98 78.22 116.7
-25 7 16 7181.81 2174.88 79.25 353.1
-23 7 16 11094.03 713.69 107.44 218.9
-21 7 16 3161.05 991.57 64.21 134.1
-19 7 16 1836.82 493.88 45.30 109.4
-17 7 16 8729.74 554.16 90.26 275.0
-15 7 16 3661.85 429.84 61.72 128.3
-13 7 16 6541.80 434.21 76.11 68.8
-11 7 16 34323.94 717.22 175.81 253.0
-9 7 16 10928.83 248.28 94.94 94.5
-7 7 16 10010.71 244.14 92.02 6.3
-5 7 16 29592.16 651.76 177.22 308.0
-3 7 16 19866.32 460.84 140.38 186.1
-1 7 16 6705.66 268.80 75.25 345.6
1 7 16 1728.28 131.36 43.79 6.0
3 7 16 5699.05 788.97 54.26 170.6
5 7 16 51843.09 1785.55 222.81 29.7
7 7 16 11634.15 773.28 106.81 275.3
9 7 16 468.53 456.57 23.37 225.6
13 7 16 13504.32 934.88 113.44 281.6
15 7 16 763.50 1030.88 25.23 145.9
17 7 16 652.71 1394.55 21.13 44.8
21 7 16 0.00 1771.99 74.27 190.7
-26 8 16 7254.41 1184.15 87.34 216.5
-24 8 16 17210.91 899.77 127.39 127.0
-22 8 16 17585.59 903.51 136.19 34.3
-20 8 16 11496.10 1009.19 111.39 259.0
-16 8 16 12021.88 679.64 106.69 12.5
-14 8 16 27422.33 957.16 157.39 274.5
-12 8 16 55957.08 1455.10 223.88 141.9
-10 8 16 38147.73 826.90 186.81 7.9
-8 8 16 63570.93 795.97 259.75 268.7
-6 8 16 33219.75 592.92 177.67 175.7
-4 8 16 44757.02 932.59 211.41 51.5
-2 8 16 43608.81 702.46 204.95 266.7
0 8 16 3332.09 276.91 60.58 156.9
2 8 16 19792.73 446.97 138.53 42.9
4 8 16 15483.47 334.26 113.53 289.2
6 8 16 21262.50 607.39 130.75 152.8
8 8 16 20039.87 980.63 139.53 63.6
10 8 16 14048.90 1332.66 110.67 280.9
12 8 16 23579.34 1608.86 154.36 163.4
14 8 16 7005.65 807.86 81.39 34.1
20 8 16 884.56 1578.01 88.89 50.8
-25 9 16 1154.33 1173.55 43.07 344.1
-23 9 16 9683.08 993.51 100.91 254.3
-21 9 16 15129.83 1018.80 126.61 147.5
-19 9 16 4185.29 632.38 62.34 26.2
-15 9 16 23123.07 1010.85 143.72 154.4
-13 9 16 83464.30 2766.76 276.67 44.6
-11 9 16 25510.21 1760.59 152.32 269.8
-9 9 16 12690.38 179.77 114.17 153.0
-7 9 16 35316.53 382.08 191.88 49.7
-5 9 16 37718.27 623.70 189.38 276.1
-3 9 16 48739.04 641.75 220.89 131.7
-1 9 16 5375.40 200.28 75.08 36.6
1 9 16 45670.55 592.33 204.95 265.6
3 9 16 15976.13 335.74 120.96 189.9
5 9 16 4944.61 187.20 67.65 358.2
7 9 16 1083.84 181.06 35.82 270.0
9 9 16 13170.02 776.99 115.36 176.7
13 9 16 14165.60 1362.65 109.46 299.1
-26 10 16 0.00 1521.63 10.37 248.9
-22 10 16 4739.48 815.14 65.69 9.3
-20 10 16 2322.11 657.09 48.58 283.8
-18 10 16 956.87 465.65 32.96 312.6
-16 10 16 2930.47 815.82 52.96 10.7
-14 10 16 6460.95 1035.49 75.91 335.6
-12 10 16 8150.27 1774.29 87.52 135.7
-10 10 16 246.53 533.66 15.27 354.3
-8 10 16 3247.58 102.03 60.49 278.9
-6 10 16 17541.02 215.12 131.79 140.4
-4 10 16 12192.28 251.42 101.76 69.0
-2 10 16 4085.98 150.25 54.08 299.4
0 10 16 289.98 75.03 24.78 59.8
2 10 16 3656.88 191.93 58.18 76.8
4 10 16 673.55 102.01 20.51 329.3
6 10 16 8379.44 237.37 96.72 60.5
8 10 16 6555.00 612.59 73.04 118.9
10 10 16 16.55 576.94 6.55 199.4
-21 11 16 5240.42 832.34 66.74 309.3
-19 11 16 10163.88 625.63 100.76 179.1
-17 11 16 13360.46 634.90 114.56 74.0
-15 11 16 25774.02 931.88 152.81 317.4
-11 11 16 3802.42 688.61 62.47 299.8
-9 11 16 8285.87 311.20 90.31 42.0
-7 11 16 2999.45 94.87 52.77 203.1
-5 11 16 27493.06 304.30 161.37 79.0
-3 11 16 7932.26 305.77 61.30 177.5
-1 11 16 5856.22 183.11 75.30 206.2
1 11 16 4410.90 137.21 67.99 114.1
3 11 16 3880.74 210.62 48.46 93.6
5 11 16 8094.92 222.98 85.24 229.1
7 11 16 1945.19 198.82 40.68 121.6
9 11 16 1824.08 505.37 50.25 31.0
11 11 16 6083.45 1032.94 69.52 238.7
13 11 16 375.89 662.13 25.99 76.4
15 11 16 3203.98 1075.33 52.81 12.0
-22 12 16 12555.94 1018.32 114.69 203.1
-20 12 16 11061.08 703.54 106.81 78.0
-18 12 16 38723.08 1379.79 192.32 330.1
-16 12 16 15619.88 857.95 122.79 215.1
-14 12 16 38809.84 1655.16 182.59 80.4
-12 12 16 8388.64 893.91 87.92 11.8
-10 12 16 20755.81 1340.33 127.19 171.4
-8 12 16 54496.05 793.72 232.90 96.1
-6 12 16 35733.06 381.14 189.33 342.3
-4 12 16 17522.55 255.11 138.58 201.1
-2 12 16 8342.11 202.95 89.16 96.3
0 12 16 4536.83 133.25 64.68 331.1
2 12 16 16973.38 277.01 125.73 259.1
4 12 16 17481.54 252.82 129.09 72.4
6 12 16 16032.78 325.00 120.95 349.1
8 12 16 18842.09 668.43 132.07 244.8
10 12 16 7557.29 798.57 85.46 146.9
12 12 16 2598.67 676.92 59.47 17.9
14 12 16 6288.80 765.62 78.05 237.5
18 12 16 20928.83 965.38 133.11 342.6
-21 13 16 9591.19 1025.02 97.94 12.3
-19 13 16 17860.00 919.07 129.85 224.7
-17 13 16 11525.48 1159.71 106.40 59.0
-15 13 16 18960.91 986.00 132.41 320.1
-13 13 16 20589.19 1337.78 139.56 201.4
-11 13 16 34974.11 1013.96 180.88 103.6
-9 13 16 73751.52 1877.47 270.32 310.8
-7 13 16 24930.71 348.49 157.68 219.7
-5 13 16 12964.34 196.95 117.91 129.1
-3 13 16 8749.76 198.37 91.52 345.6
-1 13 16 8996.14 197.06 101.01 210.7
1 13 16 8493.90 200.80 86.49 97.7
3 13 16 11014.62 186.44 99.09 332.8
5 13 16 35069.34 445.14 184.88 213.9
7 13 16 15284.50 555.37 119.05 96.5
9 13 16 12435.97 633.07 104.15 30.6
11 13 16 3926.10 949.68 68.26 272.5
13 13 16 864.05 699.11 37.54 153.2
15 13 16 6711.17 818.75 75.52 43.2
17 13 16 3526.60 711.87 61.48 263.4
21 13 16 4505.77 2284.39 71.18 349.1
-20 14 16 17138.24 1428.20 124.20 161.0
-18 14 16 3922.10 1077.41 58.11 335.0
-16 14 16 6189.05 644.17 78.08 174.5
-14 14 16 1403.43 627.36 36.97 193.9
-12 14 16 4571.92 721.12 68.14 9.1
-10 14 16 11113.42 906.08 103.07 177.3
-8 14 16 27869.59 463.37 162.28 78.7
-6 14 16 2061.82 79.26 41.45 97.8
-4 14 16 8638.04 175.57 93.18 253.4
-2 14 16 9219.07 191.92 92.37 95.8
0 14 16 2234.45 93.24 51.77 245.5
2 14 16 21297.44 269.20 138.52 261.2
4 14 16 4149.78 120.57 64.91 357.5
6 14 16 4617.69 274.38 61.31 357.4
8 14 16 1270.74 479.63 34.62 319.6
10 14 16 1026.01 502.04 35.50 208.9
12 14 16 965.80 583.00 30.58 21.4
14 14 16 251.00 838.55 15.75 300.5
16 14 16 0.00 1105.06 34.05 212.5
18 14 16 0.00 1286.70 52.16 13.3
-19 15 16 4204.30 1078.98 59.56 349.0
-17 15 16 1674.54 832.08 37.25 325.4
-15 15 16 2047.92 515.71 41.46 188.3
-13 15 16 2912.47 505.71 58.55 335.9
-11 15 16 5461.06 591.65 69.25 285.6
-9 15 16 4298.61 408.59 61.96 201.8
-7 15 16 9770.41 203.61 94.64 349.0
-5 15 16 12475.72 191.77 113.83 262.0
-3 15 16 6983.20 176.71 77.99 192.4
-1 15 16 7757.86 180.71 94.30 38.3
1 15 16 6332.03 136.91 73.22 239.0
3 15 16 6720.13 150.31 84.01 181.9
5 15 16 8006.31 216.41 95.46 42.8
7 15 16 10348.12 490.60 98.79 259.1
9 15 16 4327.28 558.07 65.09 122.9
11 15 16 579.13 595.13 35.06 98.8
13 15 16 4185.63 665.90 69.65 340.1
15 15 16 261.41 1128.52 21.56 78.4
17 15 16 1377.12 623.27 49.14 319.6
19 15 16 1143.48 1805.24 13.99 0.9
-20 16 16 8976.16 1015.65 98.60 254.7
-18 16 16 11762.69 1060.14 99.86 147.3
-16 16 16 17827.97 1232.65 141.30 48.8
-14 16 16 18035.80 800.90 129.24 255.4
-12 16 16 18810.74 844.61 130.16 150.2
-10 16 16 24521.10 714.09 153.57 24.4
-8 16 16 20567.97 410.58 141.43 251.5
-6 16 16 28089.15 327.78 171.02 143.7
-4 16 16 2763.96 107.69 59.62 72.5
-2 16 16 22610.75 320.00 148.37 284.4
0 16 16 11839.88 211.74 107.37 134.1
2 16 16 16023.02 250.74 126.14 46.5
4 16 16 33005.38 448.31 173.62 291.4
6 16 16 32324.88 784.30 176.52 155.3
8 16 16 16669.53 680.20 137.62 29.8
10 16 16 494.39 391.45 31.77 305.8
12 16 16 10270.30 849.93 92.43 219.9
14 16 16 4966.50 1273.30 69.46 77.7
16 16 16 1231.63 1279.22 60.34 241.2
18 16 16 3890.05 1798.35 70.31 180.1
-17 17 16 8192.44 1134.70 91.23 264.8
-15 17 16 27393.40 1993.70 166.39 168.9
-13 17 16 24465.39 1226.50 148.86 23.9
-11 17 16 13824.27 717.20 109.35 284.6
-9 17 16 11616.77 513.57 105.26 131.2
-7 17 16 37321.15 433.96 191.80 46.6
-5 17 16 10036.98 175.91 102.23 248.7
-3 17 16 17267.62 275.94 122.81 129.5
-1 17 16 19459.66 299.23 141.70 30.7
1 17 16 17438.28 288.10 130.30 288.5
3 17 16 10736.30 245.98 101.72 155.0
5 17 16 12886.20 328.03 109.13 43.4
7 17 16 4852.49 418.99 66.28 305.9
9 17 16 2006.53 668.87 44.26 143.7
11 17 16 941.53 769.09 45.32 81.8
13 17 16 7258.87 1328.99 80.28 290.2
15 17 16 8832.91 1055.03 100.45 177.5
-16 18 16 3733.59 1090.81 53.29 30.1
-14 18 16 10509.25 1076.74 98.88 269.9
-12 18 16 2872.39 692.81 50.77 79.3
-10 18 16 1789.71 479.41 40.87 350.7
-8 18 16 11643.89 307.35 112.80 315.9
-6 18 16 6894.11 152.63 84.98 181.2
-4 18 16 1419.64 93.65 41.25 352.8
-2 18 16 3914.20 139.37 55.71 245.7
0 18 16 4525.99 142.11 63.93 161.2
2 18 16 547.46 108.63 21.03 68.4
4 18 16 11838.41 305.56 106.33 231.7
6 18 16 6916.27 362.91 81.91 191.8
8 18 16 229.51 378.99 14.78 81.9
10 18 16 152.78 617.99 16.91 199.0
12 18 16 1850.95 1289.08 56.47 139.3
14 18 16 762.09 493.18 26.74 82.4
16 18 16 70.52 1577.73 17.16 297.5
-17 19 16 620.88 1081.58 29.08 61.5
-15 19 16 1063.80 1041.94 24.08 346.5
-13 19 16 275.40 675.12 14.32 261.9
-11 19 16 3998.14 434.14 61.00 106.4
-9 19 16 651.44 316.26 28.09 182.3
-7 19 16 4704.65 143.70 77.00 130.4
-5 19 16 1882.11 105.43 47.21 24.6
-3 19 16 2095.46 109.66 43.16 326.9
-1 19 16 10827.54 254.04 106.84 227.6
1 19 16 6311.30 200.64 83.86 84.2
3 19 16 6771.18 207.50 83.15 32.5
5 19 16 1232.63 231.13 39.84 343.5
7 19 16 881.21 314.32 32.20 334.0
9 19 16 2459.73 815.05 48.60 356.9
11 19 16 1059.98 825.41 38.39 170.5
13 19 16 0.00 1461.17 5.96 347.4
15 19 16 839.42 1697.75 37.92 324.8
17 19 16 1392.78 1477.92 42.88 280.4
-14 20 16 8893.48 826.92 100.24 76.3
-12 20 16 19403.05 698.57 139.91 309.9
-10 20 16 4300.17 500.86 63.33 207.9
-8 20 16 8829.47 268.10 90.57 100.0
-6 20 16 16352.79 328.94 123.60 326.2
-4 20 16 10476.14 420.93 98.08 200.9
-2 20 16 12875.43 465.49 108.34 109.2
0 20 16 13676.76 363.72 120.48 326.2
2 20 16 13862.92 365.80 112.41 190.5
4 20 16 2759.95 258.53 55.17 107.1
6 20 16 2199.59 320.84 35.34 331.3
8 20 16 5885.27 626.40 78.86 252.0
10 20 16 8796.43 729.80 93.23 100.0
12 20 16 2605.70 962.83 52.19 17.7
14 20 16 0.00 1853.58 35.11 252.7
-15 21 16 4219.33 1164.69 106.47 337.3
-13 21 16 16345.88 860.96 134.55 185.8
-11 21 16 23888.87 915.47 150.49 73.4
-9 21 16 4249.01 392.58 62.87 10.4
-7 21 16 19408.00 433.93 136.88 210.8
-5 21 16 15170.49 686.35 118.48 84.1
-3 21 16 13697.02 735.42 108.42 345.3
-1 21 16 8224.90 542.74 86.77 223.1
1 21 16 4035.84 266.22 68.16 103.8
3 21 16 13130.26 501.77 113.43 301.1
5 21 16 1146.06 317.33 37.69 275.3
7 21 16 1902.42 391.97 39.09 150.8
9 21 16 17090.97 755.37 109.57 338.5
11 21 16 4619.22 1899.53 80.29 269.8
13 21 16 3543.53 2002.64 72.64 140.1
-12 22 16 3211.31 871.77 59.84 310.9
-10 22 16 6987.33 389.47 78.44 243.5
-8 22 16 1052.33 197.08 34.35 125.9
-6 22 16 712.45 194.62 27.89 284.3
-4 22 16 6366.47 521.44 67.96 231.8
-2 22 16 9780.59 744.46 85.14 107.0
0 22 16 1422.11 875.89 40.01 336.1
2 22 16 1011.31 676.78 43.50 170.4
4 22 16 1542.31 484.70 46.53 182.8
6 22 16 443.32 359.23 33.10 68.6
8 22 16 748.21 422.48 26.23 233.5
10 22 16 797.27 726.38 30.49 129.6
12 22 16 1800.20 809.77 40.78 6.1
-9 23 16 5736.45 326.14 71.09 144.8
-7 23 16 1156.95 298.97 32.07 94.8
-5 23 16 1138.63 617.55 46.66 275.4
-3 23 16 3088.94 680.24 39.50 87.5
-1 23 16 161.88 1162.35 9.30 109.6
1 23 16 257.76 1316.36 40.49 255.1
3 23 16 1984.26 913.02 43.08 114.4
5 23 16 2656.48 576.49 57.41 13.0
7 23 16 0.00 1180.57 30.68 237.2
9 23 16 0.00 744.59 18.73 228.8
11 23 16 1602.83 640.44 42.78 40.0
-10 24 16 3854.67 719.96 80.17 41.1
0 24 16 6304.50 1400.24 67.88 144.4
2 24 16 3875.73 1495.40 52.42 54.7
4 24 16 160.82 1619.04 29.41 276.3
6 24 16 5210.93 1774.30 73.99 166.1
8 24 16 0.00 748.76 36.55 55.7
1 25 16 5285.60 1660.06 73.05 341.7
3 25 16 8182.95 1849.69 73.94 188.8
-27 1 17 2334.34 714.57 42.84 130.3
-25 1 17 12084.85 426.00 106.60 11.6
-23 1 17 17523.44 310.38 134.91 273.5
-21 1 17 8474.80 197.34 94.54 139.3
-19 1 17 12044.09 181.37 113.00 10.7
-17 1 17 15648.28 210.73 128.87 232.9
-15 1 17 11539.34 246.59 106.98 189.7
-13 1 17 24335.32 330.90 158.15 352.6
-11 1 17 6305.45 337.48 82.11 229.0
-9 1 17 57879.26 1742.89 235.05 161.1
-7 1 17 16413.96 505.60 129.72 21.0
-5 1 17 95354.09 2915.96 313.02 254.8
-3 1 17 32679.31 1023.18 178.16 130.8
-1 1 17 20462.63 742.88 149.34 92.2
1 1 17 10104.74 430.90 93.20 263.9
3 1 17 12162.30 501.67 110.23 166.7
5 1 17 3041.90 297.74 54.68 28.7
9 1 17 7078.00 465.22 93.86 144.5
11 1 17 23264.19 688.92 151.86 29.9
13 1 17 6622.12 279.84 86.39 292.3
15 1 17 8183.25 341.14 91.98 196.4
17 1 17 5012.39 248.19 73.09 33.6
19 1 17 7820.53 308.55 93.48 244.1
21 1 17 3162.26 312.79 54.77 153.9
23 1 17 3840.22 1506.07 56.39 14.6
25 1 17 6930.93 2536.67 93.91 271.4
-28 2 17 7431.34 591.18 75.28 4.3
-26 2 17 13207.31 481.47 110.97 245.5
-24 2 17 16402.93 320.36 121.14 140.1
-22 2 17 25417.02 370.23 160.08 14.5
-20 2 17 49190.55 616.75 218.19 236.8
-18 2 17 20461.57 292.15 142.43 148.3
-16 2 17 38818.15 461.61 194.07 15.9
-14 2 17 3042.88 110.21 60.73 269.3
-12 2 17 43833.01 945.58 201.45 135.0
-10 2 17 49424.43 1698.62 218.51 15.0
-8 2 17 60103.87 1822.79 242.49 244.2
-6 2 17 34783.01 1005.69 185.14 117.9
-4 2 17 36045.29 1265.38 196.71 29.0
-2 2 17 24524.91 803.26 156.49 257.3
0 2 17 3851.43 264.77 62.92 159.2
2 2 17 13751.67 555.65 109.29 40.4
4 2 17 8537.62 481.71 78.85 306.5
6 2 17 14814.23 630.40 107.51 194.7
8 2 17 45530.41 1449.21 207.87 77.4
10 2 17 7463.28 536.92 84.01 275.2
12 2 17 81916.89 959.81 284.22 154.5
14 2 17 13573.45 440.33 112.17 59.8
16 2 17 12096.98 447.04 113.02 285.1
18 2 17 30798.67 720.37 173.57 161.5
20 2 17 4688.98 264.14 76.16 13.9
22 2 17 6306.43 321.11 81.38 266.5
24 2 17 3161.25 1551.64 71.28 144.9
-27 3 17 0.00 1499.38 35.85 90.5
-25 3 17 10773.96 315.33 101.79 6.7
-23 3 17 1642.46 151.38 38.13 198.0
-21 3 17 5760.62 200.79 75.97 128.9
-19 3 17 25408.34 423.94 159.84 41.0
-17 3 17 17048.55 268.14 130.58 266.1
-15 3 17 21238.47 279.49 149.52 143.0
-13 3 17 3377.14 120.84 56.52 41.0
-11 3 17 44220.61 831.50 209.34 264.7
-9 3 17 16215.92 565.23 130.95 117.7
-7 3 17 28611.58 851.73 167.92 316.0
-5 3 17 7161.71 379.19 86.91 293.1
-3 3 17 8373.17 378.27 91.29 126.3
-1 3 17 5567.86 391.57 80.73 51.4
1 3 17 22085.89 808.73 149.55 279.4
3 3 17 19525.85 907.83 138.83 217.5
5 3 17 23014.25 865.17 143.23 113.6
7 3 17 3495.36 337.26 55.06 198.7
9 3 17 2089.04 308.69 46.52 191.2
11 3 17 22072.64 484.84 140.66 28.7
13 3 17 15858.63 444.50 133.47 268.4
15 3 17 26255.73 611.08 167.47 145.7
17 3 17 7853.62 338.07 100.14 60.2
19 3 17 3864.12 258.36 70.12 293.8
21 3 17 5554.33 307.86 77.01 128.4
23 3 17 9551.74 2090.83 92.33 24.7
-26 4 17 850.72 286.55 38.65 245.6
-24 4 17 111.60 157.16 15.03 346.1
-22 4 17 5950.93 350.98 85.45 186.1
-20 4 17 71.49 143.70 15.28 339.4
-18 4 17 1727.93 155.96 53.06 216.3
-16 4 17 6817.04 169.49 79.77 340.0
-14 4 17 2564.00 83.55 55.85 184.4
-12 4 17 5607.29 133.75 75.19 95.2
-10 4 17 26772.14 788.39 170.17 78.6
-8 4 17 3860.29 420.92 61.41 162.5
-6 4 17 1603.91 258.62 29.74 348.4
-4 4 17 15724.88 588.12 129.21 126.3
-2 4 17 2183.95 259.66 46.62 113.0
0 4 17 2544.18 323.01 53.79 346.6
2 4 17 3680.31 317.66 61.00 52.8
4 4 17 24925.07 1040.00 160.42 20.7
6 4 17 12970.86 496.39 108.87 359.1
8 4 17 25842.11 879.46 163.79 287.7
10 4 17 849.35 686.39 46.72 31.3
12 4 17 11944.08 325.40 114.24 48.6
14 4 17 5439.01 371.61 71.55 79.3
16 4 17 1503.59 303.97 47.45 280.0
18 4 17 3128.49 335.19 52.96 266.9
20 4 17 2780.82 386.29 58.85 242.4
22 4 17 350.80 334.84 26.29 246.1
24 4 17 35.09 2339.65 4.62 182.9
-27 5 17 2268.34 421.68 47.34 288.1
-25 5 17 4648.94 283.92 66.08 156.3
-23 5 17 11274.83 467.92 110.15 64.1
-21 5 17 5480.71 660.07 79.97 342.0
-19 5 17 13501.45 637.28 112.52 170.6
-17 5 17 4686.97 416.75 70.13 68.9
-15 5 17 39892.96 699.62 196.72 307.8
-13 5 17 14242.38 199.66 114.40 207.0
-11 5 17 7570.88 178.56 85.89 144.2
-9 5 17 20421.46 618.79 142.44 307.0
-7 5 17 16149.71 701.22 118.60 219.0
-5 5 17 1317.21 385.52 13.95 261.4
-3 5 17 9177.72 471.55 83.42 318.1
-1 5 17 38457.67 1178.68 190.36 205.4
1 5 17 4041.02 263.50 60.68 65.5
3 5 17 2998.02 317.98 57.23 18.1
5 5 17 21822.19 828.16 134.29 216.3
7 5 17 13391.97 787.54 117.24 127.0
9 5 17 2535.36 704.25 53.86 0.7
13 5 17 16508.94 645.21 123.99 102.4
15 5 17 5027.08 346.34 72.12 313.9
17 5 17 1916.69 460.05 51.50 196.1
19 5 17 5116.23 416.07 71.86 86.0
21 5 17 11079.42 778.51 101.73 7.4
23 5 17 1034.28 1566.65 31.28 202.8
-28 6 17 13425.35 900.49 114.50 177.6
-26 6 17 8153.14 518.68 99.11 51.5
-24 6 17 17965.40 769.54 128.62 293.7
-22 6 17 16225.07 1590.02 132.59 178.4
-20 6 17 8985.48 676.82 101.83 91.0
-18 6 17 44140.49 1545.51 201.73 318.6
-16 6 17 35610.45 998.28 188.22 177.2
-14 6 17 61248.36 2086.34 239.66 69.3
-12 6 17 56346.45 735.94 234.23 323.7
-10 6 17 66532.97 956.20 255.46 193.9
-8 6 17 69942.98 2078.27 265.65 75.9
-6 6 17 11154.87 675.96 99.14 336.9
-4 6 17 21905.39 878.67 145.06 225.2
-2 6 17 22078.90 803.19 142.56 97.7
0 6 17 21280.09 782.90 143.15 290.3
2 6 17 14491.24 805.47 108.71 269.1
4 6 17 11839.52 530.31 100.13 68.8
6 6 17 24566.39 929.22 145.80 332.8
8 6 17 34038.39 1753.83 168.44 217.9
10 6 17 6210.67 953.56 88.38 69.4
12 6 17 35558.29 1318.96 187.86 356.6
14 6 17 20897.58 955.62 140.63 197.7
16 6 17 3137.47 1315.11 65.33 81.1
18 6 17 10889.48 1147.69 108.83 347.7
20 6 17 8002.41 766.99 100.73 244.5
22 6 17 5254.75 679.42 79.32 102.5
-27 7 17 10907.00 949.40 102.61 298.0
-25 7 17 5890.63 734.98 85.76 200.7
-23 7 17 11317.90 851.03 103.15 77.3
-21 7 17 10083.12 1425.56 105.23 305.0
-19 7 17 13266.80 823.24 118.28 198.0
-17 7 17 1056.41 846.92 31.60 53.1
-15 7 17 18467.01 1065.66 137.51 327.5
-13 7 17 35447.95 1794.40 184.10 201.7
-11 7 17 52177.46 794.61 230.05 60.2
-9 7 17 50387.63 558.37 225.11 330.9
-7 7 17 23032.93 570.70 140.25 207.1
-5 7 17 17385.89 420.34 119.07 106.2
-3 7 17 19020.10 434.45 131.36 3.9
-1 7 17 17633.46 779.75 130.46 188.1
1 7 17 5900.25 319.03 75.02 86.1
3 7 17 4994.42 401.95 66.50 281.7
5 7 17 22843.67 1222.26 147.86 210.6
9 7 17 35919.31 1551.28 184.20 348.1
11 7 17 27524.89 1895.35 155.17 223.5
13 7 17 15633.55 988.10 125.48 57.4
15 7 17 411.49 1175.21 41.78 328.2
19 7 17 0.00 1644.40 71.35 88.1
-30 8 17 0.00 668.27 6.87 252.2
-24 8 17 818.77 1078.75 26.36 34.0
-22 8 17 1690.77 661.97 37.44 278.4
-20 8 17 1038.97 520.19 31.20 52.7
-16 8 17 867.54 410.18 33.51 279.0
-14 8 17 4950.71 652.53 70.49 121.6
-12 8 17 24075.73 1205.49 150.20 358.8
-10 8 17 1571.32 66.25 44.11 151.2
-8 8 17 5237.59 173.03 61.54 152.6
-6 8 17 4954.08 512.41 24.20 117.2
-4 8 17 4927.24 291.73 56.91 185.0
-2 8 17 5400.07 195.82 61.38 331.0
0 8 17 4054.23 220.98 65.97 332.0
2 8 17 20097.32 509.46 132.79 221.5
4 8 17 6786.34 450.81 39.44 290.9
6 8 17 7602.82 406.07 79.98 131.5
8 8 17 6348.31 1178.77 74.08 312.7
12 8 17 7055.88 1061.30 74.88 220.0
14 8 17 2373.77 1122.20 44.28 201.4
-29 9 17 3807.82 730.20 78.11 221.0
-25 9 17 7075.03 2208.02 84.37 355.2
-23 9 17 10045.75 720.16 88.57 255.1
-21 9 17 7605.27 625.85 82.13 130.2
-19 9 17 6426.33 546.42 80.04 2.2
-17 9 17 3136.92 742.27 58.54 319.1
-15 9 17 10923.58 777.61 109.53 107.8
-13 9 17 31093.70 1066.66 175.21 354.2
-11 9 17 1085.19 564.93 31.38 198.3
-9 9 17 1112.77 58.14 27.85 164.6
-7 9 17 17852.93 280.85 133.57 33.9
-5 9 17 1063.74 105.89 16.40 240.3
-3 9 17 11320.28 248.61 96.35 127.9
-1 9 17 9304.13 251.65 92.43 30.0
1 9 17 2840.63 164.98 58.09 160.7
3 9 17 8704.94 278.35 89.43 105.2
5 9 17 9714.24 272.76 93.05 67.2
7 9 17 14926.45 712.89 118.32 286.6
9 9 17 8690.85 1053.47 89.74 100.1
11 9 17 3029.41 1008.93 46.66 45.7
13 9 17 3563.71 1090.79 59.09 301.5
-24 10 17 7960.56 1131.56 87.93 131.0
-22 10 17 19689.27 1135.27 135.76 11.5
-20 10 17 22757.18 966.05 150.68 254.2
-18 10 17 8329.11 618.19 92.68 119.7
-16 10 17 35994.52 1186.18 188.09 23.1
-12 10 17 18931.10 1279.73 128.37 104.9
-8 10 17 16129.57 245.90 122.25 284.8
-6 10 17 51620.61 661.15 226.82 152.1
-4 10 17 19115.38 338.16 134.31 346.6
-2 10 17 610.86 109.24 32.33 208.3
0 10 17 19148.35 307.33 142.34 164.7
2 10 17 1837.28 153.96 41.62 62.0
4 10 17 9204.07 284.62 94.47 292.5
6 10 17 20820.77 490.67 145.10 158.6
8 10 17 8061.06 999.90 91.29 53.4
10 10 17 2004.67 850.42 40.54 289.8
12 10 17 14305.10 1315.43 93.39 145.6
14 10 17 14098.05 1537.97 111.55 68.0
-21 11 17 21479.98 1139.98 145.92 132.5
-19 11 17 5887.71 811.82 76.69 35.5
-17 11 17 15029.31 804.79 115.57 247.1
-15 11 17 43070.00 1956.22 198.70 139.3
-11 11 17 2968.27 1118.30 47.25 255.4
-9 11 17 6528.93 252.75 80.23 145.7
-7 11 17 42061.27 502.80 209.21 48.3
-5 11 17 11326.20 212.68 100.14 273.0
-3 11 17 3195.30 126.16 57.16 165.1
-1 11 17 4753.63 146.87 64.65 36.5
1 11 17 15634.77 327.30 127.70 317.0
3 11 17 6626.58 176.43 81.77 166.6
5 11 17 10528.80 242.98 110.22 24.7
7 11 17 41477.90 925.90 205.93 308.6
9 11 17 0.00 543.88 26.80 144.6
11 11 17 5317.45 734.31 67.26 98.2
13 11 17 10073.61 1389.27 100.61 285.5
15 11 17 6488.14 900.84 76.05 144.3
-22 12 17 8173.61 1052.73 84.91 79.1
-20 12 17 3218.46 788.21 54.34 1.2
-18 12 17 1236.23 514.73 30.78 38.8
-16 12 17 3799.16 613.21 60.50 54.3
-14 12 17 12024.29 1273.36 103.07 246.0
-12 12 17 1862.64 595.22 41.38 146.3
-10 12 17 12470.40 943.26 106.29 11.9
-8 12 17 4245.36 139.47 68.76 259.1
-6 12 17 6364.68 154.33 81.29 276.7
-4 12 17 362.15 88.85 23.81 307.6
-2 12 17 5007.97 156.17 71.49 338.9
0 12 17 1104.56 112.61 31.67 101.0
2 12 17 5203.33 129.78 73.12 263.1
4 12 17 1050.28 101.06 33.58 263.7
6 12 17 9973.15 332.70 100.99 162.4
8 12 17 705.42 372.57 28.15 353.1
10 12 17 264.15 853.76 17.67 91.3
12 12 17 300.20 1104.92 21.92 268.4
14 12 17 3124.16 1055.65 51.47 90.2
16 12 17 163.39 1113.46 12.21 31.9
18 12 17 852.35 1274.63 27.13 16.6
-21 13 17 6505.14 1070.67 85.40 269.1
-19 13 17 9188.51 640.08 81.68 177.0
-17 13 17 4755.85 489.08 69.01 86.1
-15 13 17 1840.65 497.49 36.63 261.5
-13 13 17 4476.33 590.56 68.82 221.2
-11 13 17 5993.66 442.96 80.23 105.7
-9 13 17 585.79 116.25 22.95 300.7
-7 13 17 16568.58 254.28 131.82 182.9
-5 13 17 12053.18 212.78 109.72 122.4
-3 13 17 411.15 77.97 19.97 224.2
-1 13 17 21787.98 296.27 146.67 224.8
1 13 17 12137.30 208.96 107.22 116.3
3 13 17 7713.61 166.43 86.59 316.7
5 13 17 2185.21 108.35 45.36 26.1
7 13 17 1484.07 447.39 40.78 57.3
9 13 17 5442.84 627.52 76.96 358.8
11 13 17 109.05 732.69 31.14 221.8
13 13 17 4537.79 1115.75 68.94 58.1
15 13 17 6914.55 947.52 59.52 348.4
17 13 17 1436.01 1377.46 67.53 229.4
19 13 17 1092.24 1476.57 34.41 132.9
-20 14 17 18366.90 1413.35 129.09 97.4
-18 14 17 8708.52 954.13 92.78 314.5
-16 14 17 19609.67 844.55 136.34 212.2
-14 14 17 6117.25 541.09 80.52 99.4
-12 14 17 13691.82 743.44 108.31 319.9
-10 14 17 47238.87 1260.22 213.17 212.1
-8 14 17 26867.29 406.73 164.82 53.2
-6 14 17 7757.07 172.35 87.12 326.2
-4 14 17 16757.30 278.77 125.88 204.2
-2 14 17 20247.26 283.82 138.18 96.9
0 14 17 36511.02 418.07 194.54 340.8
2 14 17 25849.90 298.85 148.38 186.7
4 14 17 1563.84 95.34 39.07 100.2
6 14 17 30096.52 531.55 165.24 318.8
8 14 17 9346.64 616.83 91.73 192.2
10 14 17 14797.74 818.28 119.76 125.4
12 14 17 12183.53 810.10 107.02 340.0
14 14 17 10451.49 833.97 92.94 241.8
16 14 17 6966.00 1333.43 84.70 92.5
18 14 17 1128.64 1381.53 54.40 21.5
-21 15 17 9418.06 1247.60 98.78 333.9
-19 15 17 10296.76 1334.94 97.49 223.2
-17 15 17 20554.20 1450.09 137.99 90.0
-15 15 17 14828.90 983.42 116.22 314.3
-13 15 17 3720.76 585.46 58.63 233.8
-11 15 17 25128.28 915.86 154.07 74.2
-9 15 17 26500.43 823.28 162.52 311.4
-7 15 17 25587.27 352.93 153.93 193.8
-5 15 17 583.17 78.31 35.66 307.1
-3 15 17 10893.62 215.41 106.11 344.0
-1 15 17 14776.28 232.47 114.78 220.7
1 15 17 24140.98 308.31 155.88 129.4
3 15 17 10295.83 213.83 98.73 318.2
5 15 17 25084.81 363.59 155.85 227.2
7 15 17 18965.90 611.33 136.87 92.8
9 15 17 691.28 480.29 29.64 300.4
11 15 17 6863.81 752.79 76.81 205.5
13 15 17 6954.13 790.66 81.14 118.3
15 15 17 3973.57 1258.59 72.95 335.7
17 15 17 4114.60 1856.61 87.56 187.1
-20 16 17 5888.61 1138.35 76.77 97.7
-18 16 17 1557.58 959.94 36.97 297.6
-16 16 17 2264.97 1122.51 46.90 219.5
-14 16 17 3433.66 693.12 53.17 85.4
-12 16 17 2813.11 567.10 43.40 314.1
-10 16 17 2198.52 664.13 44.70 215.1
-8 16 17 10415.00 351.81 103.29 90.3
-6 16 17 656.06 75.66 23.65 3.5
-4 16 17 14623.93 248.38 124.41 71.0
-2 16 17 2684.82 116.31 54.74 158.1
0 16 17 11457.92 232.17 105.36 7.5
2 16 17 0.00 96.91 3.80 80.1
4 16 17 0.00 102.90 4.01 181.3
6 16 17 1572.38 339.44 38.83 13.9
8 16 17 783.10 537.81 49.47 333.4
10 16 17 435.80 535.06 35.14 337.2
12 16 17 4090.93 733.95 61.66 264.8
14 16 17 1117.38 1226.53 38.60 238.4
-19 17 17 6975.51 1123.03 80.59 15.3
-17 17 17 6006.63 995.98 83.00 280.3
-15 17 17 5217.44 960.76 75.02 119.1
-13 17 17 5040.66 603.74 70.82 23.8
-11 17 17 7058.64 523.05 89.39 233.6
-9 17 17 901.75 163.48 13.66 16.1
-7 17 17 2784.90 106.95 57.94 332.4
-5 17 17 1007.94 80.32 33.19 325.7
-3 17 17 7840.06 202.05 85.39 182.1
-1 17 17 3152.56 115.16 62.84 321.1
1 17 17 0.00 89.71 2.08 337.5
3 17 17 7591.02 183.60 89.88 181.1
5 17 17 24547.75 448.25 156.36 47.5
7 17 17 3252.96 404.04 68.58 215.5
9 17 17 48.50 559.46 41.53 136.7
11 17 17 5252.55 1240.11 89.87 92.6
13 17 17 740.91 1283.02 43.90 325.3
15 17 17 3650.67 1513.31 57.86 122.8
-18 18 17 19632.67 1502.74 136.72 124.5
-16 18 17 12381.56 1282.15 114.90 31.0
-14 18 17 17310.15 899.64 126.52 263.2
-12 18 17 22437.99 820.13 152.29 143.8
-10 18 17 6975.44 473.00 83.80 358.4
-8 18 17 897.27 112.50 31.68 271.2
-6 18 17 4914.40 137.98 60.59 122.1
-4 18 17 17937.81 341.96 131.98 15.2
-2 18 17 12226.40 313.31 108.84 239.5
0 18 17 7660.28 219.73 84.71 144.3
2 18 17 17312.05 351.19 125.68 61.2
4 18 17 19786.34 397.36 135.80 298.9
6 18 17 6060.39 271.27 77.73 179.3
8 18 17 172.20 395.31 24.11 4.8
10 18 17 12661.36 986.51 108.61 292.1
12 18 17 2880.86 1385.18 56.17 147.8
14 18 17 2105.38 1041.23 87.73 32.6
16 18 17 8807.82 1861.74 92.03 282.4
-17 19 17 4744.73 1331.13 73.79 248.7
-15 19 17 16461.97 1612.05 122.52 149.9
-13 19 17 11231.33 776.67 103.60 26.9
-11 19 17 15093.19 764.84 123.02 239.0
-9 19 17 2747.22 440.45 54.07 120.6
-7 19 17 7511.77 191.76 85.66 68.8
-5 19 17 18390.20 340.92 137.72 267.8
-3 19 17 8052.41 286.37 89.83 122.9
-1 19 17 3180.69 166.94 53.27 16.5
1 19 17 8113.18 230.26 84.62 271.2
3 19 17 14533.06 350.79 116.98 172.5
5 19 17 7437.30 257.23 84.78 42.5
7 19 17 1331.31 330.09 32.13 264.5
9 19 17 11224.90 779.96 106.43 161.4
11 19 17 9738.28 941.80 98.87 27.6
13 19 17 419.79 1044.27 59.85 267.2
15 19 17 2374.02 1200.08 62.23 171.4
-14 20 17 5282.69 893.61 78.76 236.0
-12 20 17 8218.01 616.67 91.63 108.1
-10 20 17 5764.21 669.59 78.23 266.0
-8 20 17 3553.61 194.59 55.72 327.3
-6 20 17 6037.78 193.48 83.87 191.4
-4 20 17 11929.40 491.20 106.17 38.7
-2 20 17 870.60 217.42 33.97 200.5
0 20 17 387.48 171.07 30.58 319.5
2 20 17 540.19 158.40 18.51 10.1
4 20 17 1204.61 199.18 40.22 236.6
6 20 17 1246.24 336.66 38.89 341.3
8 20 17 1680.12 361.79 41.77 326.8
10 20 17 1168.90 1551.51 45.11 282.8
12 20 17 0.00 1769.24 43.73 197.5
14 20 17 147.39 1959.15 58.25 42.2
-13 21 17 486.89 1000.43 23.48 207.7
-11 21 17 1286.46 607.63 33.63 162.0
-9 21 17 3125.89 467.38 58.17 340.0
-7 21 17 1924.30 154.75 50.13 202.2
-5 21 17 1866.29 188.92 48.08 359.6
-3 21 17 893.41 434.72 34.10 185.8
-1 21 17 2826.44 589.96 58.08 235.8
1 21 17 1933.32 246.01 44.22 76.7
3 21 17 3608.90 342.63 65.15 299.0
5 21 17 5164.07 361.03 76.83 161.0
7 21 17 1275.21 391.03 39.14 108.7
9 21 17 4356.87 647.48 48.85 329.2
11 21 17 0.00 729.42 11.78 230.5
13 21 17 1440.13 823.59 51.20 271.9
-12 22 17 2779.92 1419.64 71.29 307.1
-10 22 17 10623.73 358.95 99.12 223.5
-8 22 17 9307.49 306.80 93.02 92.6
-6 22 17 9093.83 412.76 85.85 319.7
-4 22 17 5030.00 607.13 71.39 182.8
-2 22 17 3669.18 614.75 54.79 75.6
0 22 17 1361.78 254.06 42.60 349.9
2 22 17 8837.30 812.38 84.49 183.4
4 22 17 5319.31 410.92 76.43 73.2
6 22 17 3363.72 535.44 60.80 323.4
8 22 17 7445.58 522.49 88.27 223.9
10 22 17 6496.64 592.18 80.63 100.2
12 22 17 494.19 842.73 38.70 359.6
-9 23 17 10942.61 1196.30 101.77 334.9
-7 23 17 567.26 380.65 27.08 191.6
-5 23 17 11339.17 700.85 106.25 72.1
-3 23 17 10872.29 1055.20 97.50 337.0
-1 23 17 8757.88 1339.09 82.17 192.1
1 23 17 2921.78 754.37 55.79 60.0
3 23 17 1278.86 1440.08 36.35 32.7
5 23 17 2404.93 1156.80 68.30 232.7
7 23 17 2398.37 682.94 55.49 104.2
9 23 17 11281.13 896.41 105.52 340.6
2 24 17 772.47 1590.17 24.38 314.0
4 24 17 0.00 1705.57 40.27 117.3
6 24 17 573.74 1838.66 26.83 359.2
1 25 17 3118.45 1669.55 32.37 205.5
3 25 17 4503.25 1777.05 35.11 49.5
-26 0 18 8305.77 839.11 98.24 47.5
-24 0 18 24612.83 638.93 160.70 333.9
-22 0 18 22651.60 517.15 141.54 204.0
-20 0 18 40013.62 653.50 191.45 40.5
-18 0 18 7613.20 294.60 91.77 247.3
-16 0 18 2027.88 142.77 48.44 137.6
-14 0 18 22231.24 432.45 146.87 47.9
-12 0 18 22002.56 1153.45 148.58 278.4
-10 0 18 13962.20 804.24 119.34 210.6
-8 0 18 6158.28 403.46 67.48 32.7
-6 0 18 79765.29 3791.61 286.97 333.7
-4 0 18 103096.69 3998.34 310.60 161.1
-2 0 18 6494.63 469.95 83.84 252.0
0 0 18 35303.57 1740.58 188.00 303.7
2 0 18 29590.86 1493.12 159.72 215.5
4 0 18 73909.81 3009.07 276.98 58.8
6 0 18 19675.07 1094.44 131.89 298.9
8 0 18 7980.15 674.18 89.40 158.5
10 0 18 49692.63 3824.98 222.23 80.9
12 0 18 42499.51 790.26 204.21 334.7
14 0 18 12963.66 581.13 118.39 185.0
16 0 18 15318.04 665.03 132.06 65.8
18 0 18 10073.50 503.33 124.67 270.5
20 0 18 10379.32 593.30 109.78 191.8
22 0 18 20413.84 2319.80 116.98 44.5
24 0 18 14461.94 2410.86 115.60 325.8
-27 1 18 2446.96 347.28 57.01 296.0
-25 1 18 10581.25 378.40 91.18 195.9
-23 1 18 6088.52 200.53 79.39 91.4
-21 1 18 16791.11 265.58 136.18 289.4
-19 1 18 12027.59 198.92 111.06 146.6
-17 1 18 88.90 71.95 25.33 265.3
-15 1 18 3050.27 96.07 56.61 280.1
-13 1 18 14940.52 275.32 122.73 193.1
-11 1 18 11171.58 485.14 108.85 73.4
-9 1 18 6749.27 438.81 84.74 351.6
-7 1 18 0.00 206.59 12.80 258.7
-5 1 18 28823.20 769.09 176.42 70.4
-3 1 18 2326.13 191.20 43.66 6.4
-1 1 18 13246.08 620.41 114.22 137.5
1 1 18 7468.52 363.66 86.94 53.4
3 1 18 28260.46 1014.42 162.30 307.1
5 1 18 6770.72 374.74 78.76 172.7
7 1 18 14023.29 680.32 121.84 77.5
9 1 18 7205.27 957.21 53.72 291.9
11 1 18 27944.94 678.33 167.02 218.4
13 1 18 19037.89 364.56 142.39 61.7
15 1 18 6054.31 269.87 79.17 328.1
17 1 18 8455.23 345.05 95.92 184.7
19 1 18 2689.09 256.58 57.94 66.1
21 1 18 5653.95 306.76 77.31 292.2
23 1 18 4982.74 2225.52 56.72 183.6
25 1 18 3486.26 996.88 65.08 126.9
-26 2 18 1085.04 1679.99 26.10 180.4
-24 2 18 1769.83 205.77 45.24 156.4
-22 2 18 4794.12 150.05 73.35 78.5
-20 2 18 957.22 109.13 35.98 14.0
-18 2 18 1968.49 87.90 51.49 167.6
-16 2 18 5626.98 138.12 75.03 355.7
-14 2 18 4970.97 127.56 76.22 77.0
-12 2 18 5351.02 307.32 79.63 356.7
-10 2 18 1415.83 243.05 36.38 348.6
-8 2 18 16545.31 562.50 121.67 267.8
-6 2 18 7280.64 285.12 91.28 123.5
-4 2 18 1715.13 275.99 21.56 24.9
-2 2 18 783.10 186.52 15.49 54.9
0 2 18 9256.10 412.40 93.54 266.1
2 2 18 3454.01 271.10 60.35 258.5
4 2 18 3956.74 501.23 40.51 115.8
6 2 18 16496.58 611.65 127.12 40.9
8 2 18 6746.80 419.74 71.14 52.3
12 2 18 1851.20 123.94 48.06 272.2
14 2 18 6891.63 275.65 98.04 174.0
16 2 18 447.42 208.74 25.93 350.3
18 2 18 1526.34 242.62 39.50 132.3
20 2 18 2595.59 317.40 28.09 3.8
22 2 18 105.89 2237.83 8.47 54.6
24 2 18 260.31 2515.25 18.74 134.5
-27 3 18 5984.63 1727.10 51.85 127.2
-25 3 18 12665.08 547.66 108.62 7.6
-23 3 18 6390.40 263.63 85.85 262.2
-21 3 18 17651.72 344.61 135.07 131.1
-19 3 18 14190.62 294.13 118.03 21.6
-17 3 18 39028.99 474.12 196.80 235.3
-15 3 18 6483.82 146.45 85.37 153.1
-13 3 18 917.47 68.23 31.36 154.0
-11 3 18 18355.65 699.42 135.88 211.6
-9 3 18 7126.71 331.47 86.35 149.6
-7 3 18 19048.75 594.39 129.90 335.4
-5 3 18 13167.83 706.32 111.49 171.8
-3 3 18 14400.64 609.97 123.30 161.7
-1 3 18 5013.39 305.83 73.16 20.7
1 3 18 6198.59 345.76 79.66 278.3
3 3 18 8914.27 566.48 95.32 155.7
5 3 18 8793.65 601.57 69.85 23.3
7 3 18 49838.31 1435.44 217.43 289.8
9 3 18 38392.54 2040.45 188.72 133.8
11 3 18 25782.26 619.35 154.61 32.7
13 3 18 0.00 137.10 20.87 345.8
15 3 18 9760.96 360.36 96.50 153.6
17 3 18 16261.08 571.11 124.20 41.5
19 3 18 18960.51 622.61 135.02 258.0
21 3 18 5884.64 338.47 84.70 133.3
23 3 18 3185.23 2212.34 53.78 28.2
-26 4 18 11953.73 573.74 103.31 243.0
-24 4 18 10512.79 424.04 111.82 138.1
-22 4 18 8243.55 484.36 89.96 37.4
-20 4 18 24559.31 688.97 165.76 258.9
-18 4 18 20818.91 591.86 141.92 120.9
-16 4 18 34046.41 425.30 180.16 3.4
-14 4 18 13590.13 199.21 122.20 225.4
-12 4 18 2079.85 92.09 45.90 102.6
-10 4 18 21146.07 713.76 133.69 21.8
-8 4 18 21164.38 774.73 143.89 220.8
-6 4 18 14324.09 805.70 119.08 42.4
-4 4 18 1712.88 321.58 44.17 297.9
-2 4 18 34147.17 1365.93 184.35 268.1
0 4 18 32526.41 1151.34 181.06 135.3
2 4 18 8286.29 412.32 90.38 4.4
4 4 18 21176.27 947.90 142.81 334.8
6 4 18 41788.56 1584.57 207.59 183.4
8 4 18 26677.90 919.77 156.09 6.5
10 4 18 33879.08 2537.36 182.32 260.0
12 4 18 25722.16 514.76 161.08 145.4
14 4 18 21988.15 720.48 150.68 18.2
16 4 18 29629.65 841.76 172.78 248.0
18 4 18 21201.14 901.30 145.86 154.3
20 4 18 22554.10 981.78 145.21 15.3
22 4 18 18218.64 1306.33 132.29 263.2
24 4 18 5734.90 2322.16 82.69 145.0
-27 5 18 5445.45 492.51 74.91 116.4
-25 5 18 6722.26 528.04 82.60 348.5
-23 5 18 889.50 320.09 38.64 286.1
-21 5 18 3578.28 646.42 66.69 177.0
-19 5 18 7978.40 785.38 90.79 17.2
-17 5 18 29529.02 1134.61 163.97 237.1
-15 5 18 29614.23 544.59 168.75 111.7
-13 5 18 26775.24 318.58 163.29 331.1
-11 5 18 49315.07 945.27 222.40 233.9
-9 5 18 43232.66 1325.07 207.69 124.8
-7 5 18 14523.00 944.46 102.02 319.9
-5 5 18 8896.79 955.79 43.79 93.3
-3 5 18 2277.62 283.12 38.96 160.9
-1 5 18 17318.79 659.09 123.33 49.8
1 5 18 18354.50 789.74 134.18 263.2
3 5 18 1753.75 520.89 20.67 283.2
5 5 18 11089.30 625.63 105.57 128.7
7 5 18 10513.14 511.97 94.50 231.9
9 5 18 30252.56 2380.59 170.31 114.3
11 5 18 10604.43 659.30 105.56 15.0
13 5 18 15077.21 589.94 122.98 261.7
15 5 18 8943.94 410.18 97.67 121.3
17 5 18 7468.00 492.82 90.73 20.6
19 5 18 3637.65 411.86 62.51 286.3
21 5 18 4567.85 385.03 77.96 135.1
23 5 18 16363.52 1236.46 120.34 14.5
-28 6 18 2496.64 506.83 53.75 348.2
-26 6 18 1589.44 460.70 49.19 197.8
-24 6 18 631.80 354.38 13.40 262.2
-20 6 18 1570.69 1022.48 41.38 359.0
-18 6 18 366.31 519.40 16.90 199.5
-16 6 18 2006.12 674.29 42.72 65.1
-14 6 18 6048.96 743.09 76.02 300.0
-12 6 18 14358.43 238.83 123.85 64.3
-10 6 18 17623.48 329.38 136.10 345.2
-8 6 18 5618.30 774.64 31.58 155.4
-6 6 18 6310.39 549.68 67.03 9.7
-4 6 18 4984.37 460.14 44.88 255.5
-2 6 18 10965.35 531.65 97.29 14.1
2 6 18 3113.32 337.69 55.06 282.8
4 6 18 3282.06 793.24 19.33 338.5
6 6 18 13216.70 593.51 95.94 303.5
8 6 18 13311.34 863.05 102.83 15.0
12 6 18 852.65 667.27 20.79 143.7
14 6 18 3494.83 468.88 55.91 214.9
16 6 18 0.00 481.97 16.34 189.7
18 6 18 2803.53 548.35 53.60 168.9
20 6 18 2954.07 544.40 75.01 236.4
22 6 18 3587.40 632.15 54.05 258.9
-27 7 18 1534.81 486.81 38.26 291.3
-25 7 18 9159.24 2444.39 91.22 162.2
-23 7 18 10707.99 734.73 101.12 20.0
-21 7 18 12612.94 720.91 112.99 307.5
-17 7 18 1240.89 439.67 30.21 64.7
-15 7 18 5169.22 403.40 71.07 261.3
-13 7 18 130.78 385.14 9.79 276.5
-11 7 18 3967.18 117.48 61.95 357.4
-9 7 18 12213.90 216.05 107.06 323.3
-7 7 18 31246.95 727.48 161.36 200.7
-5 7 18 18227.56 453.14 125.92 117.7
-3 7 18 32921.88 726.24 173.69 329.8
-1 7 18 5020.00 372.23 71.55 196.9
3 7 18 762.73 655.71 32.71 48.7
5 7 18 63154.50 2162.68 252.45 174.1
7 7 18 7066.54 910.78 81.09 45.5
9 7 18 2431.33 773.67 55.23 186.0
11 7 18 3109.20 546.14 55.81 209.8
13 7 18 13350.45 1157.39 112.25 107.3
15 7 18 2969.92 1260.05 56.75 261.2
19 7 18 0.00 1751.66 59.21 107.8
-30 8 18 4564.99 741.30 78.54 292.1
-24 8 18 25924.85 2598.72 158.24 295.7
-22 8 18 32606.86 1420.68 176.71 173.2
-20 8 18 4497.23 589.06 66.55 53.2
-16 8 18 13187.86 648.36 113.45 163.6
-14 8 18 6617.46 448.80 84.39 31.3
-12 8 18 20342.18 625.83 129.04 294.2
-10 8 18 3043.49 116.33 50.08 122.5
-8 8 18 24884.84 367.40 157.02 67.4
-6 8 18 29630.44 651.45 171.22 342.5
-4 8 18 20834.80 507.22 143.71 195.2
-2 8 18 54984.02 1133.30 218.63 61.4
0 8 18 7393.10 228.15 78.24 16.9
2 8 18 6565.84 581.26 81.59 164.4
4 8 18 18937.84 476.50 134.60 46.9
6 8 18 34635.00 1092.70 179.44 310.2
10 8 18 10698.69 1312.98 104.81 54.1
12 8 18 53875.43 3092.77 223.46 321.4
14 8 18 20294.47 1514.64 140.29 199.2
-29 9 18 4490.18 750.98 70.49 54.7
-25 9 18 2527.76 2224.57 63.88 183.7
-23 9 18 18514.29 1094.33 133.89 52.3
-21 9 18 6891.87 1050.96 79.66 291.2
-19 9 18 5752.90 504.69 81.60 178.8
-17 9 18 8320.83 634.64 85.92 48.3
-13 9 18 23151.69 796.88 144.97 180.3
-11 9 18 1153.56 529.71 31.07 107.0
-9 9 18 194.25 79.27 25.08 195.8
-7 9 18 3988.24 168.87 65.57 148.5
-5 9 18 15782.21 455.12 103.59 51.9
-3 9 18 30215.54 536.39 170.41 274.3
-1 9 18 7814.92 294.72 79.47 218.3
1 9 18 42714.43 601.20 199.68 121.7
3 9 18 3086.74 150.85 49.04 334.1
5 9 18 12083.72 421.77 100.13 185.3
7 9 18 10603.83 437.25 94.54 48.6
9 9 18 9924.70 1068.56 112.27 12.9
11 9 18 26989.29 1358.62 159.85 162.2
13 9 18 25960.75 1985.41 162.93 71.4
15 9 18 9048.61 1434.27 93.97 323.5
19 9 18 0.00 1660.02 84.41 87.3
-30 10 18 1983.65 941.70 45.73 248.0
-22 10 18 2954.96 1085.93 50.69 148.5
-20 10 18 2165.65 583.27 44.51 90.0
-18 10 18 76.86 491.80 8.97 246.2
-16 10 18 1324.23 497.41 34.88 156.7
-8 10 18 1294.49 75.72 38.89 134.1
-6 10 18 8982.95 272.14 92.01 250.7
-4 10 18 16595.14 318.23 126.87 199.0
-2 10 18 3887.49 266.18 64.35 79.9
0 10 18 10112.11 279.01 90.18 33.4
2 10 18 11948.90 297.85 107.05 262.8
4 10 18 583.04 130.59 27.95 141.2
6 10 18 5861.50 273.70 78.11 275.4
8 10 18 2790.85 816.97 56.41 269.5
10 10 18 810.45 513.20 37.53 318.8
12 10 18 3358.23 842.04 58.77 307.6
14 10 18 6302.26 1277.96 85.66 147.9
-21 11 18 8722.75 678.25 87.76 109.2
-19 11 18 4026.98 538.83 67.76 3.8
-17 11 18 10410.12 587.81 96.99 211.9
-15 11 18 20923.90 804.09 142.28 117.6
-13 11 18 4840.91 543.92 63.05 13.8
-9 11 18 16155.41 256.25 125.60 75.8
-7 11 18 5204.98 167.51 79.81 117.2
-5 11 18 1240.82 114.58 26.71 288.1
-3 11 18 7080.73 266.13 76.78 302.6
-1 11 18 5256.94 167.92 64.20 12.0
1 11 18 3229.00 623.94 54.76 259.8
3 11 18 14127.67 336.91 121.67 148.5
5 11 18 6381.40 196.32 76.37 354.4
7 11 18 2586.97 900.65 49.65 338.9
9 11 18 2170.45 726.55 49.45 193.8
11 11 18 9648.38 1292.13 88.44 38.3
15 11 18 2054.13 1312.42 52.42 150.5
-20 12 18 10095.77 742.04 101.23 231.2
-18 12 18 17192.10 791.73 131.81 127.7
-16 12 18 14465.48 811.73 112.23 353.2
-14 12 18 20372.70 1148.03 132.85 237.0
-12 12 18 18560.68 823.16 119.52 145.9
-10 12 18 11355.65 679.53 109.39 324.6
-8 12 18 27393.03 461.39 160.77 231.4
-6 12 18 4502.73 181.85 69.47 223.0
-4 12 18 5258.41 153.51 73.66 18.6
-2 12 18 8899.60 190.61 92.54 259.6
0 12 18 12741.92 262.70 114.05 129.2
2 12 18 17166.35 260.98 122.77 24.3
4 12 18 25323.07 369.72 158.29 232.4
6 12 18 6564.67 401.96 77.73 177.7
8 12 18 9930.34 751.76 103.68 30.9
10 12 18 13498.63 1266.23 110.81 268.0
12 12 18 17742.75 1437.82 130.45 114.5
14 12 18 11862.10 1372.39 104.56 354.9
16 12 18 16239.18 1472.73 123.65 270.1
20 12 18 6908.46 1788.49 89.02 27.0
-21 13 18 10743.21 1331.28 107.63 179.3
-19 13 18 20269.55 1425.92 144.53 7.5
-17 13 18 6790.91 735.36 81.98 237.0
-15 13 18 7822.90 709.13 86.51 126.2
-13 13 18 15565.40 974.45 119.14 341.7
-11 13 18 12217.69 704.40 101.82 241.4
-9 13 18 57284.15 1146.62 231.67 107.4
-7 13 18 7542.11 191.67 85.37 293.6
-5 13 18 928.45 81.42 32.23 232.8
-3 13 18 5641.28 136.19 77.77 121.9
-1 13 18 6983.47 198.79 79.43 359.9
1 13 18 13714.10 216.87 120.17 224.0
3 13 18 1266.91 85.18 35.33 63.0
5 13 18 27600.56 422.87 160.85 15.2
7 13 18 16767.61 687.41 126.13 251.6
9 13 18 6538.19 1031.22 81.83 139.8
11 13 18 12252.83 1175.88 109.48 14.4
13 13 18 10249.22 1224.15 106.37 264.2
19 13 18 11725.86 1766.09 100.08 251.8
-20 14 18 8073.51 1222.48 83.95 313.8
-18 14 18 1942.63 1070.16 44.02 101.1
-16 14 18 5286.38 940.40 66.94 327.3
-14 14 18 967.00 512.74 33.44 72.7
-12 14 18 70.47 622.79 7.83 228.6
-10 14 18 14915.86 700.72 121.93 320.7
-8 14 18 6829.27 192.37 82.60 197.3
-6 14 18 10513.30 208.59 106.69 6.9
-4 14 18 0.00 82.02 15.06 280.0
-2 14 18 568.02 76.84 27.03 165.2
0 14 18 0.00 74.62 4.89 247.5
2 14 18 5111.03 128.91 77.21 74.8
4 14 18 2497.26 121.62 59.62 181.2
6 14 18 10526.41 486.18 98.74 140.0
8 14 18 1859.62 564.81 45.04 292.7
10 14 18 814.41 767.67 32.75 221.0
12 14 18 2464.50 732.49 49.77 146.2
14 14 18 342.58 699.44 13.74 61.4
16 14 18 0.00 1237.87 33.99 197.1
-21 15 18 1998.40 1069.82 45.44 218.4
-19 15 18 3961.62 966.12 58.22 192.1
-17 15 18 4195.93 890.97 60.20 108.2
-15 15 18 3131.58 547.35 52.53 356.6
-13 15 18 3983.06 554.73 65.13 143.6
-11 15 18 2975.64 448.75 37.87 58.7
-9 15 18 3015.03 335.12 54.53 5.4
-7 15 18 3063.36 123.82 58.79 201.3
-5 15 18 11034.18 217.72 102.44 81.1
-3 15 18 9756.68 209.17 100.55 357.1
-1 15 18 10501.77 214.07 103.36 150.7
1 15 18 2842.47 104.41 57.59 343.5
3 15 18 6678.20 162.49 82.46 299.6
5 15 18 6917.43 237.16 82.56 176.3
7 15 18 6488.65 580.35 81.05 74.9
9 15 18 5921.34 703.84 84.02 310.3
11 15 18 1690.77 657.85 39.71 268.3
13 15 18 5241.68 737.16 74.35 119.4
15 15 18 1420.32 1314.76 44.29 351.9
17 15 18 1426.56 1742.72 25.04 258.4
-20 16 18 8260.55 1073.62 87.74 37.7
-18 16 18 13800.47 1203.42 117.16 317.2
-16 16 18 16399.38 1260.90 132.15 198.5
-14 16 18 11762.06 715.29 112.82 34.0
-12 16 18 2645.31 588.98 47.31 279.4
-10 16 18 13503.01 608.39 104.88 204.9
-8 16 18 4995.50 239.28 71.34 84.2
-6 16 18 11190.43 221.85 98.36 321.8
-4 16 18 2174.43 101.49 50.60 173.5
-2 16 18 13918.54 243.07 112.53 88.4
0 16 18 2155.18 106.20 54.27 283.6
2 16 18 22351.04 315.21 148.26 188.2
4 16 18 34330.05 456.12 181.39 96.8
6 16 18 21382.12 650.05 147.87 326.8
8 16 18 19898.19 910.98 155.29 173.1
10 16 18 3311.17 590.97 68.17 79.7
12 16 18 6995.00 782.04 92.11 322.3
14 16 18 12454.96 1502.73 115.79 195.5
16 16 18 13887.88 1853.12 122.07 64.0
-19 17 18 8617.13 1201.93 90.05 155.0
-17 17 18 6984.39 1258.85 82.29 76.6
-15 17 18 15383.11 1519.19 126.04 310.7
-13 17 18 7492.02 773.03 88.02 163.0
-11 17 18 7005.33 678.83 77.83 80.8
-9 17 18 7501.29 530.61 82.93 334.4
-7 17 18 5945.81 193.31 82.20 252.8
-5 17 18 7946.62 204.66 84.69 52.1
-3 17 18 7799.89 210.49 91.51 261.3
-1 17 18 6770.68 194.62 78.27 165.3
1 17 18 5187.98 156.61 72.68 64.2
3 17 18 20540.66 341.06 140.98 322.2
5 17 18 18117.36 496.03 132.08 231.0
7 17 18 3045.84 473.57 60.12 105.4
9 17 18 4923.84 616.26 77.24 294.5
11 17 18 3817.20 806.27 64.62 192.7
13 17 18 9688.28 1502.89 92.60 47.4
15 17 18 13908.65 1818.83 110.85 322.2
-18 18 18 773.44 1102.43 29.13 198.7
-16 18 18 1017.71 1042.32 32.78 255.7
-14 18 18 1780.35 1209.68 38.30 68.2
-12 18 18 2050.23 667.01 46.52 220.8
-10 18 18 1898.03 514.21 43.87 201.8
-8 18 18 1573.18 148.88 38.58 171.0
-6 18 18 4166.15 131.75 73.35 46.3
-4 18 18 7703.18 228.74 80.63 184.4
-2 18 18 1888.47 143.19 45.30 334.8
0 18 18 68.64 122.46 20.20 297.8
2 18 18 3799.19 148.89 66.56 213.3
4 18 18 3774.80 179.56 64.73 41.5
6 18 18 2750.06 315.71 51.92 2.2
8 18 18 145.98 427.31 16.53 234.0
10 18 18 967.15 784.06 37.82 29.7
12 18 18 6175.90 1433.47 85.18 269.0
14 18 18 0.00 1587.47 22.38 323.1
-15 19 18 52.78 1095.34 29.87 122.3
-13 19 18 9892.18 774.96 84.13 45.9
-11 19 18 3185.15 508.30 55.42 274.1
-9 19 18 253.54 306.60 14.43 50.4
-7 19 18 14963.76 249.74 119.78 299.0
-5 19 18 1996.00 146.03 54.53 162.2
-3 19 18 1943.75 149.18 44.36 87.3
-1 19 18 1978.55 158.20 46.49 63.4
1 19 18 6135.65 243.73 78.31 281.1
3 19 18 3270.33 177.19 52.15 221.9
5 19 18 3163.02 214.19 53.73 86.7
7 19 18 1053.61 317.40 41.28 216.6
9 19 18 1389.49 882.66 33.62 194.1
11 19 18 169.15 863.37 17.67 355.3
13 19 18 676.45 1702.28 32.36 273.1
-14 20 18 2640.01 829.73 65.72 258.5
-12 20 18 12169.07 733.47 107.42 131.0
-10 20 18 620.17 544.05 46.18 36.1
-8 20 18 6340.96 270.49 80.36 219.5
-6 20 18 11252.26 335.01 97.30 96.4
-4 20 18 3904.83 216.11 55.87 335.0
-2 20 18 2031.69 177.39 47.94 242.4
0 20 18 3303.44 270.67 66.37 169.2
2 20 18 9359.88 328.96 98.41 11.6
4 20 18 8071.99 361.77 88.00 248.5
6 20 18 6670.41 406.05 84.73 103.9
8 20 18 11134.35 902.07 102.62 22.4
10 20 18 5174.54 624.73 87.55 248.5
12 20 18 1360.37 1874.49 59.10 140.0
-13 21 18 5970.54 1165.71 70.84 323.6
-11 21 18 4656.85 880.45 74.80 227.5
-9 21 18 3612.54 206.47 52.13 124.9
-7 21 18 9736.10 265.49 96.11 359.9
-5 21 18 7703.98 369.70 77.25 238.9
-3 21 18 3866.09 576.00 58.52 124.4
-1 21 18 796.09 627.82 31.12 6.5
1 21 18 870.03 238.64 31.36 311.0
3 21 18 10980.13 496.64 113.18 105.7
5 21 18 1664.70 439.99 42.59 9.9
7 21 18 7385.87 580.12 86.19 247.3
9 21 18 7802.75 505.89 99.03 118.9
11 21 18 4675.51 807.46 72.32 22.6
-10 22 18 3668.25 543.08 58.72 29.4
-8 22 18 1065.85 221.11 37.62 163.6
-6 22 18 516.24 277.44 18.47 132.8
-4 22 18 0.00 758.82 17.84 32.2
-2 22 18 1853.19 744.33 32.81 241.6
0 22 18 0.00 664.55 16.11 163.8
2 22 18 79.00 1385.55 9.32 291.2
4 22 18 2021.94 639.90 48.92 321.6
6 22 18 600.56 519.42 39.26 152.5
8 22 18 305.74 621.65 37.32 359.6
10 22 18 0.00 790.30 19.58 243.3
-11 23 18 173.49 586.59 21.31 60.3
-5 23 18 2440.13 933.93 47.32 61.4
-1 23 18 583.31 1301.17 20.45 246.8
1 23 18 0.00 1447.33 28.52 70.7
5 23 18 0.00 690.83 19.83 184.0
2 24 18 0.00 1702.35 31.04 169.7
4 24 18 0.00 1730.63 29.15 138.7
6 24 18 0.00 1979.13 60.78 318.1
3 25 18 1913.62 1884.13 53.15 302.9
-25 1 19 10929.68 1055.53 103.60 166.4
-23 1 19 9315.21 279.26 97.23 79.5
-21 1 19 10023.69 207.35 103.67 272.5
-19 1 19 6195.80 178.39 79.75 147.4
-17 1 19 10710.88 226.69 105.59 45.4
-15 1 19 1979.07 103.48 45.94 277.0
-13 1 19 26384.96 380.25 159.83 109.0
-11 1 19 4317.43 313.66 70.78 10.6
-9 1 19 40668.66 1274.64 198.99 276.3
-7 1 19 14322.58 473.96 114.91 149.9
-5 1 19 18234.23 521.84 122.78 54.6
-3 1 19 18558.65 711.50 134.51 264.0
-1 1 19 13809.36 545.44 118.96 253.8
1 1 19 19223.74 724.46 137.68 65.3
3 1 19 6971.72 428.91 68.49 293.3
5 1 19 43917.69 1392.44 219.92 182.6
7 1 19 10818.72 776.86 106.23 23.3
9 1 19 11995.50 846.61 104.10 339.0
11 1 19 27097.50 974.16 159.18 190.3
13 1 19 5453.89 173.28 76.12 48.1
15 1 19 5122.65 253.64 79.37 335.0
17 1 19 9381.32 365.12 100.88 193.6
19 1 19 4597.36 306.62 67.62 69.3
21 1 19 3934.65 360.86 69.97 297.5
23 1 19 4153.01 2314.30 65.40 202.1
-26 2 19 13688.62 843.08 114.05 36.1
-24 2 19 8274.12 358.61 90.62 293.4
-22 2 19 29201.40 481.72 167.15 165.0
-20 2 19 19893.23 312.87 143.92 20.8
-18 2 19 16732.72 264.21 124.96 291.5
-16 2 19 34590.87 404.81 192.75 158.8
-14 2 19 54.77 100.69 24.36 271.4
-12 2 19 28337.74 1030.47 165.49 248.4
-10 2 19 10159.16 411.63 101.72 165.6
-8 2 19 19561.71 617.54 137.21 15.7
-6 2 19 11365.86 396.75 105.03 277.7
-4 2 19 20792.76 696.24 140.01 164.0
-2 2 19 14080.54 565.21 113.83 58.4
0 2 19 13185.73 546.36 111.12 283.1
2 2 19 65290.81 2221.12 259.76 182.2
4 2 19 29333.01 964.76 171.19 68.4
6 2 19 34757.87 1046.94 180.48 303.3
8 2 19 49137.74 3724.68 219.58 186.4
10 2 19 16548.36 605.07 129.83 89.6
12 2 19 28457.31 431.41 173.59 303.1
14 2 19 15600.65 480.93 130.15 188.5
16 2 19 14173.37 498.78 119.72 77.8
18 2 19 26032.80 705.74 163.04 330.1
20 2 19 6504.37 330.28 87.64 178.4
22 2 19 9104.09 1504.62 103.83 80.6
24 2 19 6204.08 1768.26 81.40 359.3
-27 3 19 1480.57 1626.53 46.32 269.8
-25 3 19 12845.12 510.34 114.15 170.8
-23 3 19 4020.93 171.44 66.90 13.9
-21 3 19 14538.18 382.92 112.85 274.8
-19 3 19 14390.81 266.71 117.41 163.0
-17 3 19 2559.04 95.30 55.88 45.2
-15 3 19 13568.73 216.35 118.38 306.0
-13 3 19 15309.04 264.48 126.69 111.6
-11 3 19 978.07 359.47 32.12 341.9
-9 3 19 10905.37 433.72 104.42 288.6
-7 3 19 28634.43 932.56 168.26 87.9
-5 3 19 9673.08 570.79 79.50 118.6
-3 3 19 14226.49 643.05 112.51 294.9
-1 3 19 25670.20 930.91 161.60 167.0
1 3 19 27251.18 988.76 161.70 62.2
3 3 19 23996.43 896.10 152.99 340.0
5 3 19 68961.31 2118.26 258.83 218.0
7 3 19 21519.41 704.04 137.96 71.1
9 3 19 21447.62 1252.81 147.58 306.1
11 3 19 11366.26 403.95 105.46 158.9
13 3 19 8140.32 252.85 98.72 58.0
15 3 19 27354.08 643.60 166.58 287.8
17 3 19 9895.80 369.90 99.31 192.4
19 3 19 3917.47 418.58 71.12 136.8
21 3 19 7328.66 424.79 96.27 305.4
23 3 19 12765.75 2464.64 112.65 214.6
-26 4 19 0.00 269.14 16.12 106.9
-24 4 19 1158.23 204.30 35.71 255.2
-22 4 19 0.00 182.48 22.91 318.0
-20 4 19 695.50 245.26 28.92 341.8
-18 4 19 8651.38 412.77 94.31 16.9
-16 4 19 4202.89 119.30 64.66 175.8
-14 4 19 2382.31 82.08 51.12 250.9
-12 4 19 16031.74 297.46 134.91 232.2
-10 4 19 7511.25 523.60 31.89 141.4
-8 4 19 4455.80 480.09 49.69 4.2
-6 4 19 7502.17 435.03 87.21 260.0
-4 4 19 11114.13 531.51 100.37 245.6
-2 4 19 7643.51 445.47 87.25 25.4
0 4 19 12952.04 1137.07 81.54 5.6
2 4 19 4753.62 443.66 71.36 98.8
4 4 19 13754.53 671.14 108.90 171.7
6 4 19 1149.20 423.58 37.18 90.5
8 4 19 2128.27 419.72 47.27 118.9
10 4 19 167.21 262.25 36.21 4.7
12 4 19 1689.18 167.89 48.21 247.3
14 4 19 3518.56 308.01 67.67 137.1
16 4 19 3299.65 348.29 66.65 22.0
18 4 19 4182.27 419.66 77.29 76.5
20 4 19 1200.39 404.18 41.32 21.9
22 4 19 2613.97 762.82 63.16 62.7
-27 5 19 3251.45 443.70 57.55 117.8
-25 5 19 4488.07 317.07 83.25 357.2
-23 5 19 11436.60 713.67 110.03 230.3
-21 5 19 0.00 592.60 19.57 147.1
-19 5 19 26899.78 800.19 158.24 322.4
-17 5 19 18454.27 710.86 136.50 155.7
-15 5 19 12386.44 249.57 107.42 83.6
-13 5 19 19912.00 270.05 136.17 357.0
-11 5 19 10440.59 563.04 102.00 339.3
-9 5 19 9357.20 496.04 102.44 99.2
-7 5 19 11541.64 628.71 38.92 42.4
-5 5 19 8728.79 497.39 78.75 66.5
-3 5 19 6782.19 414.36 83.09 116.9
-1 5 19 12822.11 483.48 100.25 359.6
1 5 19 28454.20 919.79 173.59 264.6
3 5 19 29630.10 1071.08 162.62 143.0
5 5 19 14558.14 887.34 123.73 23.0
7 5 19 35202.34 1473.10 190.56 256.1
11 5 19 5321.45 656.35 73.31 70.5
13 5 19 9165.19 462.41 98.15 289.3
15 5 19 3737.50 358.37 63.60 139.5
17 5 19 1811.33 349.81 52.48 11.6
19 5 19 11405.25 635.56 116.84 262.9
21 5 19 6430.36 891.91 93.90 150.9
23 5 19 947.09 2558.90 39.94 53.9
-28 6 19 9040.46 660.42 90.51 320.8
-26 6 19 9534.11 632.74 96.61 230.8
-24 6 19 5809.85 645.50 78.40 93.1
-20 6 19 2613.84 935.13 59.57 246.2
-18 6 19 24309.04 1281.12 150.78 70.7
-16 6 19 13619.91 739.63 116.77 320.7
-14 6 19 21152.18 456.80 142.23 214.6
-12 6 19 15777.63 282.62 124.08 114.6
-10 6 19 16042.23 433.96 122.91 345.4
-8 6 19 26858.91 1071.84 159.52 223.8
-6 6 19 6165.67 634.93 70.02 52.2
-4 6 19 16301.78 705.76 102.34 28.8
-2 6 19 21849.58 810.54 142.43 264.5
0 6 19 31231.32 994.58 171.55 119.8
2 6 19 34939.32 1114.41 188.00 21.6
4 6 19 15420.68 660.91 116.95 217.9
6 6 19 22365.35 877.74 143.76 129.3
8 6 19 21962.79 1906.19 142.71 334.7
10 6 19 37678.41 2835.13 189.13 239.2
12 6 19 16212.37 768.64 122.64 159.9
14 6 19 12078.76 862.29 108.96 24.8
16 6 19 3230.87 566.74 55.11 244.8
18 6 19 14072.83 1278.88 117.77 137.9
20 6 19 1120.96 2042.95 82.57 34.3
-27 7 19 10593.27 990.17 108.32 85.3
-23 7 19 4962.79 817.33 68.18 246.3
-21 7 19 4741.83 681.59 63.48 102.1
-17 7 19 801.49 681.54 27.88 167.9
-15 7 19 5196.04 646.39 68.17 48.1
-13 7 19 12085.58 737.48 109.95 12.0
-11 7 19 19154.89 331.22 140.74 228.8
-5 7 19 23220.23 998.13 145.21 217.4
-3 7 19 28923.85 1327.49 173.54 171.0
-1 7 19 24586.04 899.85 152.83 350.4
1 7 19 31648.82 1280.88 177.55 249.5
3 7 19 16751.87 684.19 127.23 98.4
5 7 19 19105.10 778.62 123.87 1.7
7 7 19 4478.53 795.21 70.44 265.4
9 7 19 21890.39 1419.27 139.35 114.3
11 7 19 57292.00 1797.68 228.49 14.4
13 7 19 12492.30 1049.69 108.34 251.8
15 7 19 458.69 1264.66 42.67 94.3
21 7 19 0.00 2243.50 62.31 158.2
-30 8 19 0.00 709.37 25.97 138.4
-24 8 19 1084.10 2090.38 36.29 183.7
-22 8 19 466.00 744.96 18.37 355.7
-20 8 19 2603.17 560.53 46.67 176.0
-18 8 19 5025.19 831.48 71.48 79.1
-14 8 19 298.68 531.02 17.86 173.8
-12 8 19 10932.07 693.65 109.99 174.9
-10 8 19 2469.92 138.35 42.84 96.0
-8 8 19 13695.06 432.10 112.12 99.4
-6 8 19 9733.99 450.97 96.58 65.1
-4 8 19 4408.08 213.26 61.41 67.1
-2 8 19 917.43 146.14 32.27 171.3
0 8 19 8892.64 327.81 91.90 115.4
2 8 19 13166.82 573.85 116.93 41.1
4 8 19 4670.17 871.57 38.84 204.3
10 8 19 23948.32 1071.62 151.49 263.8
12 8 19 13156.35 1601.91 101.48 98.9
14 8 19 2078.55 1231.63 56.34 319.0
16 8 19 886.18 1422.90 25.86 343.0
-29 9 19 883.96 745.63 42.27 33.0
-21 9 19 4766.90 635.07 63.74 281.7
-19 9 19 981.40 504.55 43.04 46.7
-17 9 19 4393.02 472.40 61.03 65.4
-13 9 19 13052.79 857.68 111.78 125.9
-11 9 19 5818.77 528.38 75.95 3.1
-9 9 19 4320.11 159.63 66.09 278.8
-7 9 19 21154.33 435.00 128.70 250.9
-5 9 19 12534.75 355.33 107.66 323.3
-3 9 19 19382.65 399.25 135.27 271.0
-1 9 19 15205.42 380.27 121.86 231.7
1 9 19 5066.69 278.61 65.09 307.2
3 9 19 6693.39 361.40 82.86 253.5
5 9 19 16537.13 475.95 134.08 201.4
7 9 19 299.65 216.13 28.21 42.6
9 9 19 4559.47 691.16 65.68 264.6
11 9 19 16772.25 1053.76 124.23 208.1
13 9 19 3373.31 1235.70 56.22 48.5
-22 10 19 17998.90 953.90 130.84 138.3
-20 10 19 7379.45 646.37 85.33 54.4
-18 10 19 16862.11 1112.69 124.17 232.1
-16 10 19 27083.99 852.44 163.26 170.7
-14 10 19 52536.28 2371.75 226.94 38.3
-12 10 19 15943.81 1239.35 125.14 234.8
-10 10 19 19260.68 437.15 138.69 155.0
-8 10 19 4618.28 164.11 70.14 133.7
-6 10 19 3769.56 175.19 63.39 320.6
-4 10 19 47331.36 691.69 209.80 148.1
-2 10 19 19516.00 404.09 137.26 67.2
0 10 19 16902.54 420.11 129.63 309.2
2 10 19 17056.92 315.54 125.14 176.2
4 10 19 39224.66 634.77 193.80 57.0
6 10 19 25003.10 640.77 157.06 307.4
8 10 19 18384.84 1906.83 133.79 190.8
10 10 19 21822.76 965.07 143.74 79.4
12 10 19 29855.71 1910.84 167.41 301.3
14 10 19 5193.00 1416.67 77.91 167.0
18 10 19 295.85 1679.53 103.19 312.0
-21 11 19 9783.90 919.00 93.19 275.7
-19 11 19 2326.27 583.84 46.62 157.6
-17 11 19 10845.33 837.75 99.66 25.2
-15 11 19 18355.41 1194.10 129.16 290.5
-13 11 19 9320.88 1395.69 93.25 158.6
-11 11 19 7576.65 996.42 93.32 20.9
-9 11 19 3498.23 139.33 60.30 328.4
-7 11 19 11560.41 233.88 104.31 189.2
-5 11 19 30840.43 395.82 174.76 28.6
-3 11 19 48534.32 596.82 221.89 299.6
-1 11 19 29671.82 438.50 167.93 157.1
1 11 19 12924.92 372.07 108.92 111.8
3 11 19 30868.72 514.96 169.33 285.7
5 11 19 16844.09 445.33 125.69 168.8
7 11 19 33512.41 1928.63 180.36 93.9
9 11 19 30156.73 1331.36 173.07 288.1
11 11 19 9808.21 1258.09 107.86 188.0
13 11 19 23497.42 1562.36 138.61 60.0
-22 12 19 958.31 1097.04 35.24 236.2
-20 12 19 3628.68 658.01 55.09 97.3
-18 12 19 1657.30 484.76 32.03 218.6
-16 12 19 2251.91 576.92 44.96 200.2
-14 12 19 4813.97 741.78 62.12 40.9
-12 12 19 926.15 558.99 25.55 308.9
-10 12 19 6368.91 521.79 79.95 197.1
-8 12 19 2048.06 99.51 41.11 71.1
-6 12 19 10175.67 221.73 98.19 221.3
-4 12 19 21274.53 305.30 148.79 114.1
-2 12 19 7795.58 216.52 89.95 40.4
0 12 19 690.72 95.53 26.00 67.0
2 12 19 3107.95 118.11 59.45 85.8
4 12 19 4811.96 158.10 70.13 44.5
6 12 19 9383.64 686.52 98.58 313.4
8 12 19 8500.65 1036.07 114.17 159.3
10 12 19 10079.20 724.37 104.01 36.9
12 12 19 1964.58 1033.59 54.98 321.0
-21 13 19 6504.22 1035.89 76.45 59.6
-19 13 19 2815.57 880.50 60.80 330.6
-17 13 19 1988.47 462.39 37.11 258.2
-15 13 19 1107.37 491.51 38.88 87.4
-13 13 19 8494.03 620.44 84.76 353.2
-11 13 19 555.22 397.21 18.35 334.9
-9 13 19 7051.52 199.02 80.97 111.5
-7 13 19 17787.35 288.50 128.81 343.2
-5 13 19 23765.57 330.18 155.44 296.2
-3 13 19 2650.80 112.56 58.20 163.2
-1 13 19 14348.29 230.94 113.85 327.3
1 13 19 7261.12 177.50 84.90 220.9
3 13 19 3932.57 111.38 66.70 117.5
5 13 19 855.81 137.33 29.69 103.7
7 13 19 856.65 747.03 30.65 200.6
9 13 19 6925.90 719.63 85.57 168.0
11 13 19 274.58 1062.48 20.06 16.7
13 13 19 5369.00 1289.99 78.35 217.8
15 13 19 6713.82 1527.85 78.40 130.2
17 13 19 3733.64 1411.63 67.35 34.9
-22 14 19 4215.24 1153.69 74.41 347.9
-20 14 19 22201.84 1484.32 144.59 239.8
-18 14 19 6480.15 927.11 75.59 103.2
-16 14 19 11466.88 1009.62 101.03 338.7
-14 14 19 400.96 625.07 27.35 200.4
-12 14 19 3105.83 604.23 50.19 83.2
-10 14 19 11773.36 668.10 104.45 346.8
-8 14 19 26173.28 462.56 162.55 207.5
-6 14 19 27332.16 400.23 163.59 126.6
-4 14 19 16551.94 265.30 130.44 20.5
-2 14 19 22854.01 318.13 149.48 223.9
0 14 19 23613.41 313.36 155.75 104.1
2 14 19 16757.46 264.91 130.79 317.7
4 14 19 13394.25 264.61 117.25 250.3
6 14 19 26677.16 838.91 155.31 116.8
8 14 19 21851.58 2071.69 145.17 356.6
10 14 19 13111.45 1320.37 115.66 235.3
12 14 19 15464.57 1510.76 126.65 128.7
14 14 19 22228.47 1168.27 141.09 16.3
16 14 19 7697.82 1440.02 92.37 234.9
-21 15 19 9581.83 1277.90 96.26 115.5
-19 15 19 9153.38 1358.45 97.99 352.7
-17 15 19 9211.62 1020.42 103.30 219.2
-15 15 19 4561.84 659.89 65.23 75.2
-13 15 19 998.74 527.15 33.93 155.0
-11 15 19 8398.70 662.06 84.70 206.1
-9 15 19 4542.55 337.46 65.06 92.5
-7 15 19 14707.61 322.79 125.81 357.5
-5 15 19 6485.78 166.93 80.69 241.8
-3 15 19 10396.17 223.98 99.81 131.0
-1 15 19 29093.59 362.84 167.66 0.3
1 15 19 24960.04 334.23 155.96 243.3
3 15 19 15856.76 277.23 125.46 110.6
5 15 19 33122.59 555.68 179.24 6.1
7 15 19 35721.38 1046.29 185.47 238.0
9 15 19 8234.21 648.03 91.68 91.3
11 15 19 12185.91 909.46 109.87 345.4
13 15 19 17602.06 1090.92 133.01 250.2
15 15 19 3733.98 1385.16 66.53 131.7
17 15 19 7848.04 839.40 91.21 339.7
-20 16 19 1413.20 1064.07 33.92 214.6
-18 16 19 3056.59 1056.80 53.63 42.7
-16 16 19 804.62 977.15 27.76 292.7
-14 16 19 21.96 556.47 4.96 96.1
-12 16 19 1048.10 571.62 27.97 113.9
-10 16 19 724.84 475.31 28.81 77.8
-8 16 19 2718.29 167.21 52.83 212.6
-6 16 19 3879.06 138.48 66.21 181.3
-4 16 19 2590.80 108.94 59.96 237.2
-2 16 19 5222.24 139.49 72.22 235.1
0 16 19 7681.17 182.78 86.75 122.1
2 16 19 4401.21 136.60 64.74 2.3
4 16 19 3621.89 141.65 60.06 256.0
6 16 19 3497.42 322.49 61.10 127.0
8 16 19 356.13 565.05 28.00 66.5
10 16 19 1973.61 608.10 55.69 168.2
12 16 19 4459.08 865.33 66.91 88.3
14 16 19 1653.70 1406.21 37.89 29.5
-19 17 19 938.31 1054.37 42.08 161.0
-17 17 19 1930.91 993.60 56.48 78.0
-15 17 19 3389.92 1015.87 60.85 259.7
-13 17 19 4440.95 622.51 53.85 143.7
-11 17 19 1533.17 598.56 45.03 62.9
-9 17 19 82.52 326.32 20.24 347.9
-7 17 19 4621.77 143.22 69.13 171.1
-5 17 19 6441.22 220.38 89.41 6.6
-3 17 19 1532.69 112.80 46.22 340.7
-1 17 19 122.78 116.15 16.08 111.1
1 17 19 0.00 113.25 15.48 301.4
3 17 19 2617.33 131.80 54.56 309.0
5 17 19 4378.57 212.76 64.90 195.2
7 17 19 4196.30 422.32 75.84 33.3
9 17 19 5000.96 765.06 75.19 289.5
11 17 19 1642.27 772.55 51.60 248.1
13 17 19 2523.83 1504.42 49.08 46.3
15 17 19 3877.26 1778.48 67.21 305.6
-16 18 19 2077.22 1078.66 63.53 176.2
-14 18 19 15075.83 1342.19 116.35 44.3
-12 18 19 10924.07 795.54 101.04 285.7
-10 18 19 3185.41 523.49 63.75 186.9
-8 18 19 4089.42 252.75 59.81 72.6
-6 18 19 17941.00 350.16 127.09 270.4
-4 18 19 11235.42 314.49 102.21 162.4
-2 18 19 6332.43 225.27 83.66 43.2
0 18 19 6720.42 229.71 78.30 316.9
2 18 19 16857.34 333.47 124.70 197.1
4 18 19 24554.94 441.65 150.65 85.8
6 18 19 13557.71 556.46 111.51 314.0
8 18 19 4016.03 463.57 75.71 164.0
10 18 19 8562.28 955.25 94.64 70.4
12 18 19 5631.42 897.15 72.81 296.4
-15 19 19 2443.82 1169.55 70.16 316.2
-13 19 19 15055.97 874.10 117.00 158.7
-11 19 19 4637.77 621.44 72.13 17.9
-9 19 19 1524.87 616.30 41.67 300.9
-7 19 19 7390.03 280.44 80.36 181.6
-5 19 19 10559.52 322.13 101.77 51.7
-3 19 19 10363.07 338.65 98.31 289.0
-1 19 19 472.50 182.78 25.33 187.0
1 19 19 7300.48 256.02 85.32 87.2
3 19 19 28497.94 520.53 160.36 305.5
5 19 19 19073.59 539.51 133.28 168.9
7 19 19 6390.51 395.45 82.75 47.0
9 19 19 15689.50 1288.46 125.57 306.9
11 19 19 6940.96 997.25 92.28 178.6
13 19 19 5008.92 1767.23 100.18 74.2
-14 20 19 0.00 1196.82 37.62 58.3
-12 20 19 7208.77 750.71 81.78 223.8
-10 20 19 319.81 658.08 28.55 115.7
-8 20 19 5701.00 225.55 67.18 83.0
-6 20 19 3041.37 181.39 61.25 309.0
-4 20 19 3719.22 493.49 61.41 174.2
-2 20 19 1132.75 354.11 29.31 41.9
0 20 19 78.89 258.01 25.06 132.2
2 20 19 1665.88 295.96 41.03 223.9
4 20 19 6523.67 363.03 81.92 46.5
6 20 19 25.64 333.49 19.38 246.1
8 20 19 1893.08 401.58 41.96 163.3
10 20 19 0.00 599.01 19.89 96.7
-13 21 19 2118.24 1138.89 41.20 61.2
-11 21 19 1499.72 304.91 39.95 274.7
-9 21 19 1088.29 291.79 38.32 136.3
-7 21 19 3471.88 210.60 65.59 349.7
-5 21 19 1015.98 540.46 27.04 215.5
-3 21 19 1514.23 599.98 37.24 145.7
-1 21 19 7266.15 706.21 89.72 342.5
1 21 19 0.00 432.70 23.07 185.1
3 21 19 1765.17 358.58 45.42 109.6
5 21 19 459.98 458.56 50.71 269.0
7 21 19 51.00 532.08 10.05 275.1
9 21 19 6339.73 527.95 81.27 114.2
-8 22 19 11205.42 573.73 94.01 224.1
-6 22 19 3752.28 738.66 62.39 111.9
-4 22 19 4502.32 903.30 69.95 2.8
-2 22 19 12792.03 792.51 109.65 243.4
0 22 19 2828.74 767.74 51.50 111.5
2 22 19 8644.18 906.09 98.14 355.7
4 22 19 2523.50 428.84 58.10 236.2
6 22 19 1396.92 554.10 53.46 114.7
-9 23 19 4020.13 579.49 57.23 118.1
-7 23 19 1984.12 428.44 41.46 317.5
-1 23 19 9819.74 1651.78 94.64 10.8
1 23 19 10949.59 1641.20 115.63 228.9
3 23 19 1596.44 698.51 59.91 125.8
5 23 19 1388.49 497.18 55.99 1.3
7 23 19 4600.83 746.38 89.92 239.3
0 24 19 7816.57 1676.91 87.41 97.5
2 24 19 4761.68 1832.58 81.15 339.7
4 24 19 14.43 1874.70 18.86 229.9
3 25 19 0.00 2015.23 20.61 53.3
-24 0 20 8706.47 528.20 97.58 123.0
-22 0 20 10019.30 382.88 96.48 331.1
-20 0 20 49425.54 1082.09 218.23 183.5
-18 0 20 23782.41 480.27 148.88 87.2
-16 0 20 32810.30 732.02 178.23 6.9
-14 0 20 39622.98 783.97 203.79 143.5
-12 0 20 10153.80 671.77 91.47 49.4
-10 0 20 11019.21 699.85 105.81 346.2
-8 0 20 13205.59 943.74 107.32 180.0
-6 0 20 41003.14 1637.70 201.87 101.4
-4 0 20 67593.94 2641.23 240.58 348.6
0 0 20 48528.59 2365.86 227.07 110.2
2 0 20 19250.18 1061.68 140.23 3.1
4 0 20 102370.94 4101.57 322.35 226.1
6 0 20 117738.39 4774.62 348.25 77.0
8 0 20 33767.50 1829.77 186.14 328.3
10 0 20 34817.07 1713.24 198.61 286.7
12 0 20 17236.00 465.85 131.02 77.7
14 0 20 3846.60 315.81 72.09 315.6
16 0 20 6247.04 447.22 78.85 255.3
18 0 20 505.08 366.75 45.19 125.3
20 0 20 5638.87 474.18 88.25 15.8
22 0 20 2261.52 2260.19 54.36 240.0
24 0 20 2985.04 1021.14 57.76 169.5
-25 1 20 2259.95 312.63 47.25 359.8
-23 1 20 1566.89 179.70 40.22 211.2
-21 1 20 15392.04 299.77 125.81 55.6
-19 1 20 26712.15 386.22 164.41 313.5
-17 1 20 22369.16 327.61 151.22 207.6
-15 1 20 3170.65 115.50 50.27 59.6
-13 1 20 5213.46 142.26 77.53 296.6
-11 1 20 12660.25 498.57 117.87 220.5
-9 1 20 3039.47 389.64 59.53 204.4
-7 1 20 18880.67 594.27 128.46 329.2
-5 1 20 47486.84 1327.54 210.76 207.9
-3 1 20 9019.28 439.51 93.35 134.1
-1 1 20 6478.03 411.29 77.45 306.5
1 1 20 30944.50 1104.68 181.08 222.2
3 1 20 61156.05 1905.59 252.65 98.5
5 1 20 50560.62 1666.49 222.17 318.4
9 1 20 21413.28 890.02 135.40 122.7
11 1 20 21984.28 630.65 144.43 57.1
13 1 20 10293.88 248.42 106.50 207.7
15 1 20 2156.97 223.46 53.34 80.6
17 1 20 2111.26 263.65 54.06 26.0
19 1 20 1313.76 277.44 47.61 286.7
21 1 20 8844.15 1390.13 92.97 122.9
23 1 20 2061.37 2464.37 44.57 39.2
-26 2 20 2115.93 424.22 38.23 292.0
-24 2 20 1316.22 185.28 37.60 286.3
-22 2 20 7556.64 261.96 86.14 211.0
-20 2 20 2995.88 128.48 58.91 184.3
-18 2 20 3215.60 105.40 61.63 81.6
-16 2 20 5768.21 182.49 74.36 152.7
-14 2 20 4162.58 137.79 64.70 174.0
-12 2 20 3530.04 294.82 61.30 190.4
-10 2 20 6312.57 332.08 78.25 85.7
-8 2 20 0.00 459.34 14.76 333.6
-6 2 20 2498.31 233.66 44.09 3.8
-4 2 20 6041.01 296.96 75.03 86.2
-2 2 20 8148.15 344.28 89.33 6.7
0 2 20 4342.78 395.65 65.81 94.7
2 2 20 30261.56 1088.23 171.31 56.0
4 2 20 17001.58 951.89 127.37 225.8
6 2 20 9988.42 590.11 71.90 78.1
8 2 20 3710.78 465.00 34.00 298.7
10 2 20 155.57 484.57 12.75 257.2
12 2 20 770.14 119.35 33.01 234.5
14 2 20 4000.75 234.65 82.75 295.2
16 2 20 452.91 225.97 30.91 181.0
18 2 20 0.00 245.77 7.93 250.1
20 2 20 1418.76 282.57 46.02 94.2
22 2 20 2650.80 2354.56 40.07 221.9
-25 3 20 2322.25 221.73 53.06 121.1
-23 3 20 6804.32 296.05 79.06 28.0
-21 3 20 15050.58 393.63 121.65 272.7
-19 3 20 783.48 99.81 30.91 110.4
-17 3 20 29720.78 363.43 170.58 4.8
-15 3 20 17893.77 309.82 132.13 312.1
-13 3 20 6131.27 179.54 74.20 151.9
-11 3 20 6665.23 386.92 77.94 26.8
-9 3 20 7151.20 382.25 83.82 258.3
-7 3 20 10462.42 395.78 99.45 118.7
-5 3 20 19631.11 783.32 132.68 326.0
-3 3 20 25327.69 1049.60 152.11 299.4
-1 3 20 41716.38 1269.87 206.26 129.9
1 3 20 11531.97 521.52 99.57 358.9
3 3 20 9945.24 711.62 99.12 257.1
5 3 20 6180.30 498.23 44.09 212.7
7 3 20 9871.04 813.12 86.47 106.6
9 3 20 13196.48 578.39 117.10 292.1
11 3 20 13721.11 382.38 119.56 161.9
13 3 20 4302.28 202.92 71.62 60.3
15 3 20 2706.41 272.72 48.42 350.2
17 3 20 11621.05 499.25 105.90 197.3
19 3 20 4364.00 349.80 73.05 56.0
21 3 20 2761.75 707.02 57.13 313.1
23 3 20 4827.75 2523.80 62.65 252.9
-26 4 20 17211.45 689.16 125.01 29.1
-24 4 20 15652.76 468.55 124.30 265.7
-22 4 20 6172.60 566.54 71.94 99.0
-20 4 20 6147.77 337.67 72.76 33.2
-18 4 20 22712.93 445.77 147.18 258.4
-16 4 20 16105.07 243.36 126.69 128.5
-14 4 20 22764.21 326.55 151.71 50.4
-12 4 20 31179.05 1285.90 175.54 282.4
-10 4 20 13117.49 513.91 107.27 184.1
-8 4 20 25582.47 923.61 148.11 354.9
-6 4 20 12347.50 731.47 111.89 215.9
-4 4 20 2310.43 572.19 29.72 171.6
-2 4 20 68885.91 2301.91 261.91 44.2
0 4 20 39962.44 1240.08 196.71 281.3
2 4 20 31414.79 1322.14 170.16 162.1
4 4 20 29348.86 1242.20 160.94 62.9
6 4 20 41836.10 1678.73 202.19 326.7
8 4 20 48316.20 2033.66 219.46 168.3
10 4 20 16198.20 879.13 123.60 28.4
12 4 20 8498.35 340.75 95.37 289.9
14 4 20 9736.75 479.39 103.22 184.1
16 4 20 10019.20 544.65 105.11 61.5
18 4 20 9693.01 623.18 96.35 326.6
20 4 20 8343.46 561.29 96.42 183.6
22 4 20 11224.03 935.18 117.04 93.9
-27 5 20 4623.97 473.81 61.75 290.6
-25 5 20 7443.74 590.65 80.58 146.9
-23 5 20 2338.01 508.96 53.09 8.3
-21 5 20 3343.26 681.36 58.02 315.3
-19 5 20 2433.85 288.96 53.52 133.5
-17 5 20 14122.37 388.04 117.61 28.8
-15 5 20 12649.89 268.94 114.79 270.3
-13 5 20 10768.10 231.36 99.58 174.3
-11 5 20 18072.70 712.71 134.18 27.0
-9 5 20 13564.26 635.97 116.88 255.6
-7 5 20 22927.85 1367.53 134.95 109.8
-5 5 20 9273.30 521.61 77.14 40.5
-3 5 20 33438.10 1310.34 172.70 319.2
-1 5 20 6163.22 402.64 77.75 185.7
1 5 20 21802.55 823.54 144.63 33.1
3 5 20 5333.58 934.84 39.08 296.5
5 5 20 24576.35 1219.64 157.88 212.9
9 5 20 45046.96 1277.65 201.58 284.9
11 5 20 13516.67 510.74 112.68 186.3
13 5 20 1575.97 219.85 44.70 83.4
15 5 20 5020.36 416.00 65.55 313.2
17 5 20 1714.73 356.61 44.93 213.4
19 5 20 1386.85 417.27 44.08 75.9
21 5 20 3740.36 697.43 67.02 299.4
23 5 20 7525.34 1171.36 103.85 208.3
-28 6 20 330.59 521.66 14.10 169.7
-26 6 20 733.55 437.43 26.96 286.2
-24 6 20 0.00 600.17 19.94 116.4
-22 6 20 1655.66 673.64 51.44 250.0
-20 6 20 2000.97 1166.14 39.78 49.3
-18 6 20 5206.01 543.75 64.55 87.5
-16 6 20 683.50 473.75 27.22 282.5
-14 6 20 2238.13 137.38 47.82 119.7
-12 6 20 5874.78 212.16 77.13 53.9
-10 6 20 17341.91 474.09 124.39 137.1
-8 6 20 9661.29 577.78 97.37 309.8
-6 6 20 12710.03 640.68 100.58 255.1
-4 6 20 15152.63 698.62 124.17 219.0
-2 6 20 6150.20 413.64 80.71 172.0
0 6 20 6305.80 433.47 63.85 222.6
2 6 20 17843.99 711.32 129.42 58.8
4 6 20 10788.01 1166.90 66.63 213.3
10 6 20 17561.24 994.39 133.64 68.7
12 6 20 5344.23 578.34 71.50 320.1
14 6 20 2201.35 477.51 52.53 356.7
16 6 20 0.00 461.32 16.93 186.4
18 6 20 1302.48 512.27 39.78 295.0
22 6 20 1621.95 714.59 48.30 44.0
-29 7 20 721.09 618.80 36.39 175.8
-27 7 20 4528.53 611.00 69.78 80.7
-25 7 20 6359.85 2214.15 79.38 323.0
-21 7 20 5757.37 639.45 83.50 118.0
-19 7 20 10.86 616.29 7.16 61.0
-17 7 20 3918.83 725.97 55.79 194.6
-15 7 20 7931.59 533.10 86.29 86.7
-13 7 20 6076.87 208.03 79.67 309.4
-11 7 20 32206.86 607.83 174.83 169.7
-9 7 20 23576.39 983.18 143.87 122.8
-7 7 20 7618.38 480.55 72.60 27.0
-5 7 20 9360.67 746.75 68.70 155.3
-3 7 20 28155.25 1167.61 166.16 93.5
-1 7 20 17674.06 698.75 125.54 342.6
1 7 20 24033.62 816.25 152.43 275.4
3 7 20 9220.37 667.03 96.01 109.4
5 7 20 28000.80 1234.68 170.46 322.6
11 7 20 2401.39 651.21 42.52 275.9
13 7 20 9470.21 1404.90 99.94 275.6
15 7 20 3575.31 1363.86 79.90 117.8
17 7 20 3291.20 1557.62 58.71 29.5
-30 8 20 5999.12 793.63 90.39 67.8
-28 8 20 3662.90 725.24 71.17 305.7
-24 8 20 14860.71 2449.79 107.36 94.7
-22 8 20 19389.84 923.94 145.94 339.8
-20 8 20 3519.42 623.10 60.21 158.3
-18 8 20 52.85 487.52 18.32 96.8
-14 8 20 5868.39 604.04 75.12 189.8
-12 8 20 15645.28 774.92 120.91 90.7
-10 8 20 16203.58 357.35 128.58 324.5
-8 8 20 14615.12 450.22 104.59 237.8
-6 8 20 5976.61 267.56 60.97 140.3
-4 8 20 18345.87 509.08 133.81 329.5
-2 8 20 45102.03 1775.48 211.73 228.2
0 8 20 65817.34 2217.18 244.30 142.9
2 8 20 33965.18 1413.96 178.67 355.0
4 8 20 22432.39 785.68 140.53 213.0
6 8 20 17474.77 1049.38 129.85 105.5
8 8 20 9047.34 1294.37 90.87 319.4
10 8 20 18743.40 1092.47 128.27 237.4
-29 9 20 7045.71 901.66 98.66 190.0
-21 9 20 5386.99 879.27 70.28 43.4
-19 9 20 7456.55 629.99 91.75 286.3
-17 9 20 1964.29 635.56 42.26 167.7
-15 9 20 10387.19 1012.72 96.53 117.7
-11 9 20 1448.85 140.22 42.48 347.5
-9 9 20 1601.43 148.52 42.42 150.3
-7 9 20 6086.87 152.57 31.72 48.3
-5 9 20 25480.13 458.51 148.50 236.9
-3 9 20 32657.00 608.63 173.61 87.2
-1 9 20 55935.73 938.83 215.00 3.1
1 9 20 65806.77 1050.61 244.68 251.2
3 9 20 23916.59 596.49 145.26 118.5
5 9 20 35629.06 792.52 178.96 339.4
7 9 20 15189.99 510.18 124.13 185.7
9 9 20 10996.12 694.60 103.80 136.9
11 9 20 28106.23 1281.16 158.84 346.6
13 9 20 5825.96 1422.60 81.44 208.3
-22 10 20 1807.35 1171.40 41.57 270.3
-20 10 20 1009.54 589.17 28.86 222.8
-18 10 20 596.91 791.61 21.33 19.3
-16 10 20 825.54 486.79 29.48 275.4
-14 10 20 3849.19 589.84 59.16 358.0
-12 10 20 1681.98 893.47 42.25 59.9
-10 10 20 14420.55 239.35 126.10 144.8
-8 10 20 6611.87 255.50 78.95 337.8
-6 10 20 3315.25 169.05 57.66 91.9
-4 10 20 2987.70 225.58 55.99 345.9
-2 10 20 28340.85 489.38 168.77 215.1
0 10 20 1849.99 196.40 36.03 169.2
2 10 20 23850.88 396.64 149.44 37.8
4 10 20 2974.73 159.68 56.34 188.3
6 10 20 10310.00 570.07 97.74 68.3
8 10 20 5389.93 745.53 74.15 27.4
10 10 20 1629.49 744.52 42.08 180.3
12 10 20 369.70 1093.88 33.62 163.2
-21 11 20 7633.25 686.38 75.08 244.4
-19 11 20 2858.60 539.45 62.09 134.8
-17 11 20 4212.32 532.57 65.22 354.7
-15 11 20 12791.33 665.01 101.48 252.9
-13 11 20 3819.63 523.93 65.13 141.2
-11 11 20 1392.96 503.90 44.67 341.8
-9 11 20 15096.45 276.04 115.76 277.9
-7 11 20 7883.57 214.63 85.47 223.3
-5 11 20 16799.33 382.70 127.87 40.3
-3 11 20 2479.74 180.90 51.83 351.9
-1 11 20 11904.12 306.08 98.27 118.2
1 11 20 10991.38 280.49 102.38 10.9
3 11 20 12834.91 297.43 109.44 307.8
5 11 20 2282.42 197.23 51.78 170.9
7 11 20 11435.60 755.55 102.66 132.6
9 11 20 1098.40 575.64 37.63 293.2
11 11 20 1637.19 743.83 41.49 220.1
15 11 20 4355.31 1501.10 60.01 302.4
-22 12 20 12422.71 1284.08 109.58 137.3
-20 12 20 4435.49 956.57 73.60 14.6
-18 12 20 9004.64 622.74 99.63 258.2
-16 12 20 6163.66 589.55 81.60 128.3
-14 12 20 10227.95 767.70 94.24 25.2
-12 12 20 10558.72 666.54 96.92 305.5
-10 12 20 6915.80 260.19 85.59 154.9
-8 12 20 44547.28 680.13 209.36 61.0
-6 12 20 32047.59 414.56 184.22 267.2
-4 12 20 35188.11 421.34 192.14 162.6
-2 12 20 15918.98 301.30 124.41 43.5
0 12 20 27531.33 468.60 164.89 250.2
2 12 20 19178.60 370.44 138.15 157.0
4 12 20 30977.74 492.43 169.15 61.3
6 12 20 11366.62 899.45 103.26 307.9
8 12 20 13679.59 1071.57 116.66 172.8
10 12 20 17540.20 1049.58 128.84 66.5
12 12 20 7363.81 1421.29 83.55 306.4
18 12 20 12261.27 1713.00 107.71 301.0
-21 13 20 8284.79 1282.82 86.57 325.2
-19 13 20 13106.35 1158.00 115.17 146.5
-17 13 20 3536.09 606.82 57.70 353.2
-15 13 20 731.34 863.78 35.88 241.5
-13 13 20 4572.55 504.65 66.19 136.8
-11 13 20 12915.93 650.68 112.21 73.3
-9 13 20 31417.32 526.66 178.38 269.0
-7 13 20 23203.32 360.20 147.34 155.0
-5 13 20 15644.01 263.38 123.62 47.9
-3 13 20 15034.66 249.18 120.55 277.1
-1 13 20 921.86 86.51 29.06 186.1
1 13 20 27083.89 364.68 163.61 10.1
3 13 20 3091.56 112.73 59.44 277.0
5 13 20 26356.51 552.99 155.54 172.4
7 13 20 19996.99 988.39 139.10 51.7
9 13 20 31177.82 1123.34 174.48 283.9
11 13 20 17590.28 1499.20 136.21 166.5
13 13 20 10265.27 1311.72 112.17 94.3
15 13 20 9948.20 1460.02 92.10 325.7
17 13 20 3287.88 1493.37 70.46 156.2
-22 14 20 4822.76 1301.43 72.34 208.3
-20 14 20 1325.73 844.79 28.52 52.7
-18 14 20 616.93 947.61 23.27 188.5
-16 14 20 996.55 524.48 30.05 111.5
-14 14 20 2526.71 541.77 53.61 219.1
-12 14 20 2050.49 540.27 50.38 7.9
-10 14 20 1624.11 437.90 41.48 158.8
-8 14 20 316.84 111.26 16.32 33.0
-6 14 20 1263.84 98.12 35.04 281.6
-4 14 20 5258.52 139.76 74.76 118.6
-2 14 20 316.49 89.06 25.94 4.8
0 14 20 9926.65 212.75 98.80 292.1
2 14 20 964.80 91.96 27.92 142.5
4 14 20 600.25 110.16 27.66 29.8
6 14 20 17492.86 1023.87 126.18 311.2
8 14 20 1543.96 897.28 37.76 167.0
10 14 20 8650.22 1205.97 99.53 13.0
12 14 20 0.00 1117.32 53.53 317.1
14 14 20 3990.00 1094.25 54.87 270.3
-21 15 20 1882.03 1118.63 40.87 52.8
-19 15 20 2800.64 922.60 62.85 359.2
-17 15 20 0.00 825.19 27.15 235.3
-15 15 20 0.00 888.99 11.86 107.1
-13 15 20 1406.80 563.38 44.10 264.0
-11 15 20 2042.16 575.53 55.88 131.5
-9 15 20 1776.17 504.95 51.00 133.5
-7 15 20 4240.46 167.78 65.65 337.6
-5 15 20 11749.18 236.21 105.29 248.0
-3 15 20 12974.54 250.59 116.07 172.4
-1 15 20 1168.01 96.01 37.16 303.2
1 15 20 4400.04 129.68 75.72 166.6
3 15 20 1636.55 108.48 43.21 114.6
5 15 20 3873.48 261.63 58.31 299.7
7 15 20 5152.92 974.96 78.53 210.5
9 15 20 3164.15 641.43 59.51 124.5
11 15 20 108.97 709.63 9.18 314.6
13 15 20 3268.74 758.32 60.76 234.4
15 15 20 0.00 1448.89 20.33 112.7
-20 16 20 1914.37 974.76 48.71 193.7
-18 16 20 3563.90 1033.92 62.24 109.0
-16 16 20 6778.42 1040.43 80.22 339.2
-14 16 20 6223.99 641.74 70.50 184.6
-12 16 20 745.41 562.41 34.22 19.4
-10 16 20 5095.61 545.15 75.90 335.8
-8 16 20 4919.61 262.28 68.92 235.5
-6 16 20 26221.44 411.80 163.29 139.2
-4 16 20 11046.38 242.82 99.51 352.0
-2 16 20 5006.26 177.63 80.20 251.7
0 16 20 4289.15 140.22 69.26 116.5
2 16 20 13262.87 258.47 120.02 320.5
4 16 20 24466.57 422.81 156.30 245.6
6 16 20 24175.37 741.52 152.78 99.9
8 16 20 23034.70 860.28 158.22 343.6
10 16 20 5061.75 657.28 86.35 234.3
12 16 20 3937.38 791.51 70.42 109.9
14 16 20 1945.52 1529.39 55.29 13.4
-17 17 20 1264.75 1035.30 36.53 236.2
-15 17 20 12815.21 1324.10 108.90 80.9
-13 17 20 2414.24 656.76 43.13 320.6
-11 17 20 455.23 608.85 43.89 251.6
-9 17 20 914.63 354.60 34.45 105.9
-7 17 20 19799.95 354.60 139.01 30.1
-5 17 20 9709.24 268.37 98.78 232.9
-3 17 20 10207.69 297.21 100.97 100.3
-1 17 20 13522.24 321.30 117.60 347.4
1 17 20 20987.59 374.40 141.20 210.9
3 17 20 28419.60 432.60 161.59 109.6
5 17 20 24997.04 650.07 155.34 357.5
7 17 20 5856.76 549.61 81.86 247.0
9 17 20 7716.39 839.40 87.41 100.1
11 17 20 3771.69 811.14 80.46 350.7
13 17 20 5003.27 1664.91 74.45 239.3
-16 18 20 0.00 1099.14 28.49 47.1
-14 18 20 1198.55 1142.20 35.40 197.3
-12 18 20 3510.63 565.84 62.89 12.5
-10 18 20 106.68 537.29 15.58 100.4
-8 18 20 2351.66 218.19 51.58 296.8
-6 18 20 4936.89 168.00 67.71 153.2
-4 18 20 3881.43 162.20 67.89 2.3
-2 18 20 510.24 146.38 29.02 265.5
0 18 20 1699.25 158.84 47.53 120.4
2 18 20 7962.47 216.86 91.09 330.5
4 18 20 10942.45 336.96 103.59 195.9
6 18 20 4426.71 362.86 56.12 139.0
8 18 20 1888.72 498.91 37.79 35.5
10 18 20 3016.05 887.41 61.40 227.8
12 18 20 3400.51 1602.83 67.37 115.2
-13 19 20 2483.54 827.01 68.36 206.9
-11 19 20 3465.81 588.07 61.96 84.3
-9 19 20 202.00 263.62 26.79 290.8
-7 19 20 7378.30 308.54 86.24 99.0
-5 19 20 24.79 148.92 17.04 105.8
-3 19 20 2384.10 173.30 58.86 251.9
-1 19 20 631.87 168.42 31.79 129.9
1 19 20 4694.70 196.79 73.88 59.3
3 19 20 7217.99 242.22 87.19 8.6
5 19 20 3390.85 355.08 60.88 253.0
7 19 20 3930.64 389.42 68.28 10.0
9 19 20 5404.57 624.90 60.68 353.9
-12 20 20 9997.36 814.53 107.46 269.8
-10 20 20 3005.48 735.29 67.24 181.4
-8 20 20 10624.23 486.59 96.03 39.8
-6 20 20 15377.38 412.84 120.74 281.2
-4 20 20 10836.45 469.22 98.83 180.1
-2 20 20 14539.33 541.94 121.01 40.6
0 20 20 2802.11 293.93 57.35 274.6
2 20 20 11557.25 434.71 103.07 186.2
4 20 20 6063.93 291.30 75.71 64.3
6 20 20 6957.46 454.26 91.42 246.2
8 20 20 13222.76 653.52 106.95 180.6
10 20 20 5491.17 1063.75 90.47 60.9
-11 21 20 14172.80 1514.79 111.19 41.4
-9 21 20 10106.32 401.53 95.19 272.5
-7 21 20 11917.74 359.78 103.45 161.3
-5 21 20 7203.61 324.13 82.99 42.9
-3 21 20 15925.35 857.52 120.93 299.2
-1 21 20 11236.92 1011.02 104.27 159.9
1 21 20 2791.65 489.50 56.36 72.0
3 21 20 10291.85 536.63 100.89 296.6
5 21 20 4375.67 523.18 74.58 154.5
7 21 20 7610.97 620.86 86.64 25.6
-10 22 20 6001.01 565.17 83.23 168.2
-8 22 20 3999.20 430.86 61.56 306.4
-6 22 20 2144.15 255.78 41.76 283.5
-4 22 20 1569.20 1148.57 43.27 169.8
-2 22 20 1409.68 869.73 40.17 33.7
0 22 20 6036.74 934.07 78.79 289.7
2 22 20 2789.24 665.85 62.96 157.5
4 22 20 1157.61 441.03 46.14 73.5
6 22 20 565.39 1677.12 48.92 273.8
-9 23 20 1624.66 555.87 30.88 118.2
-7 23 20 3230.01 488.42 59.58 28.1
-3 23 20 1666.52 1317.27 35.99 96.4
-1 23 20 1175.52 1511.68 48.02 63.9
1 23 20 423.32 1584.37 19.14 252.0
3 23 20 0.00 723.76 3.88 124.5
5 23 20 0.00 672.18 25.11 2.6
0 24 20 13042.22 1889.95 113.81 124.8
2 24 20 1917.92 1871.72 64.98 345.7
-25 1 21 5789.08 437.03 74.12 287.2
-23 1 21 2833.83 239.42 63.10 240.8
-21 1 21 5198.96 178.79 73.66 67.2
-19 1 21 16575.55 286.59 136.41 298.5
-17 1 21 11602.78 254.72 108.09 259.5
-15 1 21 17921.03 315.01 129.71 101.7
-13 1 21 19280.39 378.37 140.43 250.4
-11 1 21 2462.19 324.54 57.72 231.2
-9 1 21 14774.38 599.58 121.70 36.2
-7 1 21 9646.44 453.23 87.19 353.3
-5 1 21 45783.92 1199.05 208.23 212.0
-3 1 21 33857.16 1084.22 188.17 55.2
-1 1 21 15385.50 685.59 129.98 14.0
1 1 21 29106.56 1055.70 175.95 207.5
3 1 21 16328.84 714.39 116.78 43.0
5 1 21 31693.31 1732.96 165.18 340.9
7 1 21 32328.71 1108.90 175.65 203.8
9 1 21 6587.34 564.31 59.68 123.7
11 1 21 28988.88 756.30 175.62 328.2
13 1 21 3392.80 153.62 65.63 210.2
15 1 21 3143.03 258.04 63.48 150.4
17 1 21 2186.90 268.33 52.52 33.4
19 1 21 2151.89 305.12 37.62 266.6
21 1 21 1269.99 2328.92 41.04 159.2
23 1 21 348.95 993.91 30.71 48.2
-26 2 21 6141.21 596.46 74.30 165.4
-24 2 21 982.37 204.50 30.17 13.4
-22 2 21 19271.83 422.35 139.46 305.1
-20 2 21 28690.59 385.63 174.79 165.8
-18 2 21 19022.18 326.77 148.85 69.9
-16 2 21 47822.54 647.31 218.21 329.1
-14 2 21 9285.88 228.54 94.71 261.8
-12 2 21 54049.36 1688.88 231.50 76.7
-10 2 21 16142.72 584.74 127.61 311.1
-8 2 21 14789.28 542.83 128.41 186.6
-6 2 21 91409.95 2496.99 289.96 76.3
-4 2 21 56598.96 1737.02 240.08 327.8
-2 2 21 24444.67 818.23 163.69 212.5
0 2 21 37619.05 1518.86 197.84 102.4
2 2 21 49908.76 1593.84 221.93 302.3
4 2 21 29406.42 990.50 160.74 209.4
6 2 21 19372.87 1229.55 116.87 81.9
8 2 21 64349.20 2274.38 250.89 345.0
10 2 21 31421.55 1000.33 172.62 230.8
12 2 21 17382.50 348.45 130.34 98.8
14 2 21 10664.35 382.38 110.15 351.9
16 2 21 6461.23 338.88 90.92 252.5
18 2 21 8846.64 459.47 97.47 152.5
-25 3 21 7861.43 327.61 85.14 301.7
-23 3 21 1405.41 178.50 51.41 101.6
-21 3 21 7932.24 350.40 91.09 28.8
-19 3 21 26269.90 373.88 160.96 306.2
-17 3 21 5719.04 176.35 70.34 185.5
-15 3 21 3549.19 130.06 67.54 87.2
-13 3 21 18592.71 321.42 139.08 0.2
-11 3 21 7165.67 421.27 93.00 221.1
-9 3 21 18250.02 641.50 134.42 65.1
-7 3 21 48612.50 1398.44 219.97 283.4
-5 3 21 19373.98 994.88 133.95 239.8
-3 3 21 16060.86 635.92 117.81 83.0
-1 3 21 39557.01 1366.46 193.84 341.6
1 3 21 81403.64 2752.46 292.94 213.9
3 3 21 27520.11 1026.40 162.36 116.8
5 3 21 20854.24 1180.36 138.17 331.8
7 3 21 9364.44 527.69 89.92 212.6
9 3 21 50748.36 1627.39 219.40 121.5
11 3 21 3402.14 381.49 59.45 281.1
13 3 21 2128.88 175.93 50.11 221.0
15 3 21 18993.69 686.34 135.94 111.5
17 3 21 6899.95 379.34 82.83 1.6
19 3 21 4338.76 377.50 68.92 289.5
21 3 21 13305.92 914.17 118.31 110.9
-26 4 21 3948.79 405.36 55.87 226.4
-24 4 21 977.14 198.90 33.29 135.7
-22 4 21 9.38 220.81 33.53 154.5
-20 4 21 5416.31 330.24 77.68 194.8
-18 4 21 824.83 120.11 24.95 153.6
-16 4 21 846.12 95.16 28.43 209.1
-14 4 21 9834.75 229.81 100.50 6.6
-12 4 21 6331.56 207.68 83.03 88.5
-10 4 21 7863.43 480.80 90.00 188.8
-8 4 21 11680.63 472.91 103.47 170.3
-6 4 21 19955.99 764.41 140.47 101.3
-4 4 21 8345.99 460.25 82.13 85.2
-2 4 21 4476.87 465.09 65.12 149.4
0 4 21 37828.75 1310.52 196.21 176.7
2 4 21 8708.70 616.56 88.81 328.5
8 4 21 2581.35 407.68 46.23 309.1
10 4 21 2510.18 470.58 50.60 261.6
12 4 21 2436.75 228.12 57.65 292.9
14 4 21 879.43 308.33 45.11 39.0
16 4 21 2016.05 355.92 47.15 224.9
18 4 21 573.40 381.47 39.05 235.7
22 4 21 3749.43 894.48 70.26 233.0
-27 5 21 2458.35 507.96 44.16 243.4
-25 5 21 4262.81 289.87 72.26 85.2
-23 5 21 8249.29 634.59 89.66 337.0
-21 5 21 2031.46 1113.04 60.32 94.0
-19 5 21 3293.04 510.70 59.52 173.4
-17 5 21 11869.29 328.45 109.22 357.5
-15 5 21 8861.77 243.98 93.17 217.7
-13 5 21 40864.89 629.53 199.70 125.1
-11 5 21 7194.19 491.83 81.54 82.9
-9 5 21 23915.16 890.09 152.20 280.2
-7 5 21 3984.49 781.39 24.74 161.1
-5 5 21 4403.09 509.18 35.08 340.5
-3 5 21 23322.34 987.19 148.31 276.5
-1 5 21 46458.71 1593.39 209.22 128.6
1 5 21 11924.63 643.57 104.31 342.9
3 5 21 42224.80 1495.32 206.44 287.8
5 5 21 29810.56 2237.18 167.80 151.3
7 5 21 7483.17 603.75 75.46 31.2
9 5 21 7548.47 793.42 76.02 228.3
11 5 21 1336.93 257.79 39.43 165.6
13 5 21 5810.60 312.12 84.41 62.0
15 5 21 7284.26 511.88 87.77 275.1
17 5 21 1085.20 516.89 36.12 159.4
19 5 21 6072.83 735.81 84.85 62.7
21 5 21 2669.49 712.72 63.80 321.3
-28 6 21 8359.60 696.18 94.48 115.8
-26 6 21 4560.21 529.93 70.86 19.6
-24 6 21 13681.98 870.16 110.26 218.2
-22 6 21 3534.26 610.12 61.55 120.2
-20 6 21 2213.13 1122.28 44.48 53.8
-18 6 21 9619.54 828.72 102.87 261.8
-16 6 21 9255.46 619.94 96.48 135.1
-14 6 21 36129.03 633.97 194.38 353.0
-12 6 21 20910.51 491.44 146.83 270.5
-10 6 21 59694.25 2755.69 233.87 153.8
-8 6 21 17821.95 894.10 127.33 13.2
-6 6 21 31709.68 1198.97 165.75 236.1
-4 6 21 44211.95 1748.83 199.07 154.9
-2 6 21 31780.38 1294.17 174.79 39.6
0 6 21 52263.52 1594.15 219.88 257.9
2 6 21 25362.63 1292.75 163.52 173.0
4 6 21 46728.39 1907.65 206.62 37.6
6 6 21 54435.73 3848.72 230.82 284.7
8 6 21 24395.92 1402.70 149.09 114.0
10 6 21 14446.22 862.03 112.99 50.7
12 6 21 17548.30 731.45 132.24 298.4
14 6 21 14936.32 1242.52 121.29 192.0
16 6 21 4113.28 1540.53 68.34 78.0
18 6 21 7255.07 1890.78 88.49 319.5
22 6 21 5480.03 859.48 85.37 74.4
-29 7 21 2747.99 693.49 59.27 328.4
-27 7 21 3027.29 614.43 72.82 229.9
-21 7 21 6632.61 612.44 74.01 246.5
-19 7 21 4671.51 516.70 67.68 101.3
-15 7 21 9961.63 769.22 92.65 207.0
-13 7 21 8890.47 273.55 99.58 117.9
-11 7 21 34798.68 754.40 182.67 47.5
-9 7 21 9738.63 573.15 102.15 234.9
-7 7 21 16231.78 949.61 117.07 145.3
-5 7 21 31933.21 1307.64 172.28 32.5
-3 7 21 24177.25 1011.35 149.23 294.9
-1 7 21 12844.04 657.13 114.34 145.3
1 7 21 34673.68 1254.60 179.71 29.1
3 7 21 15100.50 602.17 120.95 260.5
7 7 21 29430.98 2288.39 159.34 37.5
11 7 21 20848.21 910.82 137.29 194.5
-30 8 21 0.00 828.56 27.38 226.7
-28 8 21 816.11 693.30 32.66 67.8
[truncated: 146,490 more chars]
