# Supplementary material for: Crystal structures of two dysprosium–aluminium–sodium [3.3.1] metallacryptates that form two-dimensional sheets
Source: Acta Crystallogr E Crystallogr Commun. 2020 Jul 31;76(Pt 8):1378–90. doi: 10.1107/S2056989020010130 (PMC7405589; doi:10.1107/S2056989020010130)
Supplement: Supplementary file 3 [file e-76-01378-2sup3.hkl]

data_2
#prosp15mz150_0m_sq                                                         
_shelx_title ' Prosp15mz150_0m in Pc'                                           
_shelx_refln_list_code          4                                               
_shelx_F_calc_maximum     1142.71                                               
_exptl_crystal_F_000      5566.83                                               
_reflns_d_resolution_high  0.8384                                               
                                                                                
loop_                                                                           
 _space_group_symop_operation_xyz                                               
 'x, y, z'                                                                      
 'x, -y, z+1/2'                                                                 
                                                                                
_cell_length_a    28.1847                                                       
_cell_length_b    15.3683                                                       
_cell_length_c    30.7354                                                       
_cell_angle_alpha  90.000                                                       
_cell_angle_beta  106.461                                                       
_cell_angle_gamma  90.000                                                       
                                                                                
_shelx_F_squared_multiplier     1.000                                           
                                                                                
loop_                                                                           
 _refln_index_h                                                                 
 _refln_index_k                                                                 
 _refln_index_l                                                                 
 _refln_F_squared_calc                                                          
 _refln_F_squared_meas                                                          
 _refln_F_squared_sigma                                                         
 _refln_observed_status                                                         
   0   1 -35        154.95        223.38        90.39 o                         
   1   1 -35         68.20         83.19        85.70 o                         
   2   1 -35         59.60         45.59        89.08 o                         
   3   1 -35        643.43        633.02       114.23 o                         
   4   1 -35        209.95        142.14        96.95 o                         
   5   1 -35        684.63        735.52       126.71 o                         
   6   1 -35        621.07        653.63       122.95 o                         
   7   1 -35       1287.47       1609.14       195.34 o                         
   8   1 -35       2412.61       2262.09       358.08 o                         
  13   1 -35        595.51        323.41       140.05 o                         
  14   1 -35        193.04        180.46       135.83 o                         
   1   2 -35        549.00        462.70       102.83 o                         
   2   2 -35       2117.41       2023.02       204.92 o                         
   3   2 -35        167.50         98.13        94.69 o                         
   4   2 -35        608.68        500.18       112.09 o                         
   5   2 -35       1962.56       1695.22       211.63 o                         
   6   2 -35       1208.89       1028.58       181.95 o                         
   7   2 -35        653.72        524.33       166.59 o                         
   8   2 -35       1755.65       1942.88       284.76 o                         
   9   2 -35       4115.67       4448.75       342.36 o                         
  10   2 -35       1289.50       1808.44       307.76 o                         
  11   2 -35       1672.14       1944.12       335.83 o                         
  12   2 -35       1100.52       1197.84       267.38 o                         
  13   2 -35       1633.16       1600.50       298.77 o                         
  14   2 -35        304.74        168.87       133.65 o                         
  15   2 -35       2774.41       3095.29       371.74 o                         
   2   3 -35       3044.16       3271.36       365.48 o                         
   4   3 -35       3611.95       3910.52       436.41 o                         
   5   3 -35        235.34        189.58       138.85 o                         
   7   3 -35        738.47        936.69       162.37 o                         
   8   3 -35       3609.22       3925.99       343.47 o                         
   9   3 -35       1068.37       1058.70       182.63 o                         
  10   3 -35       2618.78       2787.66       312.33 o                         
  11   3 -35       2242.49       2399.83       373.01 o                         
  12   3 -35       2003.21       2218.72       344.29 o                         
  13   3 -35       4527.95       4856.38       505.30 o                         
  14   3 -35        346.21        419.54       148.67 o                         
  15   3 -35       4389.54       4775.06       462.17 o                         
   3   4 -35       2991.20       2954.55       331.84 o                         
   4   4 -35       4656.52       4717.46       488.12 o                         
   5   4 -35        261.52        172.98       126.95 o                         
   7   4 -35        327.36        349.16        88.36 o                         
   8   4 -35       8128.24       8839.54       609.85 o                         
   9   4 -35       2362.17       2430.08       251.96 o                         
  10   4 -35       4539.11       5104.69       597.37 o                         
  11   4 -35       3753.61       3982.35       475.19 o                         
  12   4 -35       8550.12       8933.71       865.84 o                         
  13   4 -35      12980.65      13168.33      1262.18 o                         
  14   4 -35       2840.39       2745.20       397.10 o                         
  10   5 -35       3284.05       3658.87       513.98 o                         
  -3   0 -34        453.86        506.04       136.04 o                         
  -2   0 -34       6911.13       7135.96       672.57 o                         
  -1   0 -34        609.51        525.38       157.18 o                         
   0   0 -34       5027.54       4961.36       520.73 o                         
   1   0 -34        908.24        993.65       245.08 o                         
   2   0 -34       2614.40       2033.23       317.75 o                         
   3   0 -34        835.46        823.98       192.34 o                         
   4   0 -34       2184.00       1984.20       329.05 o                         
   5   0 -34       4771.12       5484.11       519.81 o                         
   6   0 -34         66.81         33.78       170.19 o                         
   7   0 -34      18269.16      19869.15      1928.51 o                         
  15   0 -34        462.12        696.24       184.47 o                         
  16   0 -34      17003.08      17274.48      1665.48 o                         
  17   0 -34       1528.63       1366.39       284.17 o                         
  18   0 -34       6473.52       6773.30       608.10 o                         
  -3   1 -34        226.71        160.73       123.58 o                         
  -2   1 -34       7467.36       7900.14       531.00 o                         
  -1   1 -34        262.81        166.55        94.51 o                         
   0   1 -34       8133.81       8071.25       559.02 o                         
   1   1 -34         32.95        116.28        53.57 o                         
   2   1 -34       9078.61       7921.93       374.24 o                         
   3   1 -34        702.99        738.63        99.87 o                         
   4   1 -34       6881.77       6766.71       366.48 o                         
   5   1 -34       5255.94       5961.63       436.05 o                         
   6   1 -34        240.35        145.50       120.73 o                         
   7   1 -34      10400.14      10878.70       776.68 o                         
   8   1 -34        595.04        600.42       212.16 o                         
  10   1 -34        526.32        664.36       176.21 o                         
  11   1 -34       7373.69       7397.65       734.56 o                         
  12   1 -34       1218.87       1097.57       285.30 o                         
  13   1 -34        436.65        484.81       168.96 o                         
  14   1 -34       1146.08       1185.35       305.09 o                         
  15   1 -34        531.65        401.75       167.60 o                         
  16   1 -34       8165.46       8965.11       834.45 o                         
  17   1 -34        954.37        930.16       269.58 o                         
  19   1 -34       3346.99       3093.31       390.20 o                         
  -2   2 -34       1237.71       1363.33       164.46 o                         
  -1   2 -34         26.12         29.73        86.34 o                         
   0   2 -34        963.25        895.17        98.73 o                         
   1   2 -34         32.14         18.09        54.03 o                         
   2   2 -34       5240.57       5679.98       279.51 o                         
   3   2 -34        454.67        488.32        90.17 o                         
   4   2 -34       2867.54       2727.68       273.95 o                         
   5   2 -34       2753.20       2745.67       276.37 o                         
   6   2 -34        195.69        246.70        96.49 o                         
   7   2 -34       1390.75       1593.44       279.96 o                         
   8   2 -34       1245.33       1371.25       220.49 o                         
   9   2 -34       5427.81       4972.25       388.04 o                         
  10   2 -34        834.78       1089.33       299.64 o                         
  11   2 -34      15121.86      14770.76      1504.41 o                         
  13   2 -34       2745.97       2681.63       407.32 o                         
  14   2 -34        752.32       1073.11       314.46 o                         
  15   2 -34        306.76        299.31       163.26 o                         
  16   2 -34       2249.34       2606.79       357.16 o                         
  17   2 -34       1964.84       1734.58       321.47 o                         
  18   2 -34       2076.74       1800.81       340.91 o                         
  19   2 -34       2041.47       1775.88       299.84 o                         
  -1   3 -34       1786.57       1813.78       183.98 o                         
   1   3 -34       1876.13       1754.57       120.65 o                         
   2   3 -34       1635.74       1789.72        97.38 o                         
   3   3 -34        404.03        287.91        60.45 o                         
   4   3 -34        870.98        816.55        86.95 o                         
   5   3 -34        949.06        793.10        81.16 o                         
   6   3 -34       1307.23       1268.59       224.65 o                         
   7   3 -34       2007.09       1962.68       254.61 o                         
   8   3 -34       2007.46       2110.27       263.92 o                         
   9   3 -34       4268.36       3792.26       341.14 o                         
  10   3 -34       3059.01       2893.52       310.42 o                         
  11   3 -34       4640.17       4366.66       579.64 o                         
  12   3 -34       3020.11       3121.77       505.64 o                         
  13   3 -34       1346.76       1277.16       336.92 o                         
  14   3 -34        932.95       1489.94       334.30 o                         
  16   3 -34        263.09        427.63       162.71 o                         
  17   3 -34       1978.70       1872.78       324.95 o                         
  18   3 -34       1268.25       1317.43       304.04 o                         
   0   4 -34        146.77        285.84        96.17 o                         
   1   4 -34       4384.23       4651.87       206.75 o                         
   2   4 -34        413.53        456.49        46.59 o                         
   3   4 -34        953.35        952.81        92.38 o                         
   4   4 -34       3095.31       3139.44       165.08 o                         
   5   4 -34        140.44        145.51        54.80 o                         
   6   4 -34       1536.59       1591.83       237.55 o                         
   7   4 -34       1365.20       1429.10       226.57 o                         
   8   4 -34       2588.45       2750.51       296.06 o                         
   9   4 -34        284.31        288.55       129.97 o                         
  10   4 -34       5253.99       5898.84       453.02 o                         
  12   4 -34       3730.03       3827.59       559.25 o                         
  16   4 -34        491.97        401.13       158.65 o                         
  17   4 -34       1221.35       1342.27       273.43 o                         
  18   4 -34         69.08         27.02       135.36 o                         
   1   5 -34       1028.78       1136.70       204.29 o                         
   2   5 -34         48.22        -24.36        59.12 o                         
   3   5 -34       1832.12       1643.76        89.78 o                         
   4   5 -34       3484.81       3418.15       207.88 o                         
   5   5 -34       1105.38       1007.03        98.53 o                         
   6   5 -34       3094.74       3066.17       242.80 o                         
   7   5 -34       1560.69       1590.55       185.79 o                         
   8   5 -34       5080.29       5856.09       389.92 o                         
   9   5 -34       2733.32       2983.38       331.91 o                         
  10   5 -34       6480.34       6278.18       443.20 o                         
  11   5 -34       4194.32       4611.95       388.56 o                         
  12   5 -34       6308.38       6580.63       768.02 o                         
  13   5 -34       8010.78       8047.57       969.11 o                         
  14   5 -34       1252.33       1367.42       308.82 o                         
  15   5 -34       1987.14       2199.66       352.34 o                         
  16   5 -34        913.07        988.14       267.28 o                         
   4   6 -34        639.27        524.47       144.05 o                         
   5   6 -34       2612.41       2257.98       163.68 o                         
   6   6 -34       1913.22       1769.61       126.68 o                         
   7   6 -34       1892.97       1889.20       183.24 o                         
   8   6 -34       5186.50       5475.06       340.11 o                         
   9   6 -34       3276.42       3369.00       242.20 o                         
  10   6 -34       4607.56       4810.28       391.09 o                         
  11   6 -34       2057.29       2288.00       274.40 o                         
  12   6 -34       4618.84       4939.38       546.26 o                         
  14   6 -34       1881.36       1947.48       315.30 o                         
  -5   1 -33        100.68         78.12       111.23 o                         
  -4   1 -33        756.35        825.93       140.32 o                         
  -3   1 -33        459.27        549.03       110.39 o                         
  -2   1 -33        660.41        785.31        98.44 o                         
  -1   1 -33        505.25        508.49        67.55 o                         
   0   1 -33        142.24        189.21        62.20 o                         
   1   1 -33        235.74        328.56        67.41 o                         
   2   1 -33        164.30        163.69        65.81 o                         
   3   1 -33       2153.35       2267.44       243.09 o                         
   4   1 -33       1250.37       1166.79       221.09 o                         
   5   1 -33        104.22        121.23       128.59 o                         
   6   1 -33       2079.15       2075.42       266.18 o                         
   7   1 -33        282.18        329.20       135.48 o                         
   8   1 -33       2099.95       1963.15       269.83 o                         
   9   1 -33        293.45        265.42       181.05 o                         
  10   1 -33        411.70        414.15       179.80 o                         
  11   1 -33       2470.04       2459.95       400.29 o                         
  12   1 -33        301.07        196.69       175.84 o                         
  13   1 -33       1212.83       1038.11       328.75 o                         
  14   1 -33        749.48        600.65       198.60 o                         
  15   1 -33        583.20        529.27       189.44 o                         
  16   1 -33        309.89        231.27       172.73 o                         
  17   1 -33        545.56        516.79       193.63 o                         
  18   1 -33        253.99        118.35       164.87 o                         
  19   1 -33        303.99        190.79       113.98 o                         
  20   1 -33        231.93        137.00       150.64 o                         
  21   1 -33       1145.15       1040.68       272.49 o                         
  -4   2 -33        478.36        353.17        92.38 o                         
  -3   2 -33        781.46        759.63        86.66 o                         
  -2   2 -33        269.82        290.73        59.03 o                         
  -1   2 -33       1322.68       1285.34       117.98 o                         
   0   2 -33       1014.32       1239.91       117.02 o                         
   1   2 -33        571.36        429.08        72.50 o                         
   2   2 -33       2430.35       2196.08       242.35 o                         
   3   2 -33        417.74        546.05       131.98 o                         
   4   2 -33        797.67        943.10       143.42 o                         
   5   2 -33        404.28        392.91       111.37 o                         
   6   2 -33       9189.23       9117.09       518.63 o                         
   7   2 -33       1259.28       1631.78       249.18 o                         
   8   2 -33       6755.25       6983.91       520.62 o                         
   9   2 -33        586.01        678.71       171.16 o                         
  10   2 -33       2042.06       2278.57       379.46 o                         
  11   2 -33       1577.19       1794.90       364.51 o                         
  12   2 -33       1226.14       1524.26       334.15 o                         
  13   2 -33       2011.92       2456.29       381.00 o                         
  14   2 -33        754.15        599.22       205.82 o                         
  15   2 -33       2885.54       3070.23       423.38 o                         
  16   2 -33        537.07        359.25       182.12 o                         
  17   2 -33       2172.38       2342.05       371.94 o                         
  18   2 -33       1128.57       1128.41       317.95 o                         
  19   2 -33        433.46        498.33       174.13 o                         
  20   2 -33        710.47        640.43       188.05 o                         
  21   2 -33       1144.31       1202.50       257.04 o                         
  -4   3 -33        824.13        865.50       199.76 o                         
  -3   3 -33       1805.11       2005.42       118.77 o                         
  -2   3 -33        213.29        209.28        43.85 o                         
  -1   3 -33       2135.80       2236.12       105.90 o                         
   0   3 -33        198.68        322.93        49.19 o                         
   1   3 -33       6046.60       6100.02       217.66 o                         
   2   3 -33       3011.48       3082.45       155.97 o                         
   3   3 -33       2516.24       2532.41       143.84 o                         
   4   3 -33       5413.41       5292.41       235.41 o                         
   5   3 -33       1845.40       2065.36       203.73 o                         
   6   3 -33       7717.59       7618.39       483.70 o                         
   7   3 -33        613.97        777.19       428.75 o                         
   8   3 -33       8110.75       8682.92       579.11 o                         
  10   3 -33       5074.21       5244.37       443.60 o                         
  11   3 -33        711.45        997.57       332.19 o                         
  12   3 -33       2186.55       2759.79       421.34 o                         
  13   3 -33       3647.82       4011.82       485.77 o                         
  14   3 -33        245.93        246.89       183.29 o                         
  15   3 -33       4095.30       4421.78       505.63 o                         
  16   3 -33        243.34        243.85       171.80 o                         
  17   3 -33       5221.85       5486.71       571.99 o                         
  18   3 -33       1161.91       1251.24       327.94 o                         
  19   3 -33       2781.17       2600.53       391.55 o                         
  20   3 -33        439.14        303.33       160.13 o                         
  21   3 -33       1142.21       1135.05       270.70 o                         
  -3   4 -33       1546.22       1864.46       172.99 o                         
  -2   4 -33        411.88        292.76        45.49 o                         
  -1   4 -33       1736.10       1899.58        93.54 o                         
   0   4 -33        408.43        420.83        48.25 o                         
   1   4 -33       4584.73       5031.06       179.23 o                         
   2   4 -33       1932.64       1861.46       123.31 o                         
   3   4 -33       2064.18       1982.01       135.86 o                         
   4   4 -33       2268.45       2508.36       231.14 o                         
   5   4 -33       3739.75       4386.00       356.25 o                         
   6   4 -33       8802.62       8877.75       553.72 o                         
   7   4 -33       3408.15       3492.72       369.89 o                         
   8   4 -33      14876.50      16377.56      1089.98 o                         
   9   4 -33        802.31       1283.42       386.99 o                         
  10   4 -33       9249.94      10325.50       674.31 o                         
  11   4 -33       1948.69       2023.75       395.64 o                         
  12   4 -33       5995.89       6226.73       657.77 o                         
  13   4 -33       2358.13       2255.42       410.15 o                         
  14   4 -33        893.87        784.16       204.57 o                         
  16   4 -33        490.44        433.33       184.67 o                         
  17   4 -33       1671.16       1675.27       332.06 o                         
  18   4 -33        628.75        532.66       182.97 o                         
  19   4 -33       2380.80       2298.35       347.06 o                         
  20   4 -33        500.56        454.93       155.36 o                         
  -1   5 -33       2181.43       2261.44       103.74 o                         
   0   5 -33        468.41        637.14        66.28 o                         
   1   5 -33       1856.94       2131.09       102.08 o                         
   2   5 -33       1488.93       1464.23       111.95 o                         
   3   5 -33       1003.51       1355.74       206.18 o                         
   4   5 -33       4587.53       4433.70       350.51 o                         
   5   5 -33       1314.14       1559.35       191.13 o                         
   6   5 -33       8231.66       8511.05       601.15 o                         
   7   5 -33       3033.41       2974.72       303.40 o                         
   8   5 -33       9184.35      10058.48       663.82 o                         
   9   5 -33       3622.43       4741.96       399.51 o                         
  10   5 -33       6354.44       6987.95       484.95 o                         
  11   5 -33       6124.62       6842.77       517.38 o                         
  12   5 -33       6134.02       6468.40       779.57 o                         
  13   5 -33       5692.09       6220.07       760.16 o                         
  14   5 -33       1663.28       1847.52       385.52 o                         
  15   5 -33       2511.09       2480.45       388.89 o                         
  16   5 -33       3406.13       3694.14       430.08 o                         
  17   5 -33       2522.41       2581.10       365.74 o                         
  18   5 -33       2749.18       3060.33       371.06 o                         
  19   5 -33       2727.21       3128.77       391.72 o                         
   0   6 -33        513.62        572.25        69.41 o                         
   1   6 -33        485.94        410.69        49.71 o                         
   2   6 -33        952.83        851.74        78.32 o                         
   3   6 -33       3210.88       3190.18       346.66 o                         
   4   6 -33       1576.81       1564.66       115.31 o                         
   5   6 -33       3604.18       4022.71       318.60 o                         
   6   6 -33       4860.75       4649.55       331.35 o                         
   7   6 -33       2674.74       2964.46       231.47 o                         
   8   6 -33       5559.14       6399.31       407.45 o                         
  10   6 -33       2192.30       1630.72       323.45 o                         
  11   6 -33       1946.93       2429.11       274.81 o                         
  12   6 -33       1579.36       1714.62       400.38 o                         
  13   6 -33       2305.15       2365.35       340.28 o                         
  14   6 -33       1159.25       1194.99       308.18 o                         
  15   6 -33        243.28        200.61       154.27 o                         
  17   6 -33       1943.81       2063.57       324.30 o                         
   2   7 -33       1225.04       1034.34       211.97 o                         
   3   7 -33       3269.66       3311.32       166.82 o                         
   4   7 -33       1771.78       1635.99       148.19 o                         
   5   7 -33       4856.16       4592.26       211.14 o                         
   6   7 -33       1971.13       2214.03       205.05 o                         
   7   7 -33        672.31        686.34       114.40 o                         
   8   7 -33       1954.47       1981.15       200.46 o                         
   9   7 -33       1938.84       2211.15       199.80 o                         
  11   7 -33       1721.24       2001.59       193.36 o                         
  14   7 -33       2824.57       2478.12       262.74 o                         
  -5   0 -32       4670.33       5013.57       510.98 o                         
  -4   0 -32        584.56        676.83       177.10 o                         
  -3   0 -32       4204.39       4204.42       487.38 o                         
  -2   0 -32      11992.52      12678.51      1163.55 o                         
  -1   0 -32       1659.45       1337.35       313.69 o                         
   0   0 -32      10015.82      10442.90       886.06 o                         
   1   0 -32         71.59        285.81       197.68 o                         
   4   0 -32       5512.09       6197.00       640.98 o                         
   5   0 -32       8336.77       9328.99       888.72 o                         
   6   0 -32       1454.82       1095.98       358.39 o                         
   7   0 -32      11145.96      12338.55      1219.94 o                         
  11   0 -32      15568.17      14442.41      1648.60 o                         
  12   0 -32       4781.67       4321.94       637.31 o                         
  13   0 -32       6248.04       6068.61       757.32 o                         
  14   0 -32       3184.92       3082.73       472.99 o                         
  15   0 -32        355.43        604.36       200.01 o                         
  16   0 -32      11101.79      11981.57      1344.11 o                         
  17   0 -32       2272.82       2421.04       430.99 o                         
  20   0 -32      13775.62      15456.43      1502.66 o                         
  21   0 -32       3233.35       3090.79       417.90 o                         
  -6   1 -32        679.98        707.99       132.19 o                         
  -5   1 -32       2214.00       2310.61       131.87 o                         
  -4   1 -32       1249.58       1617.51       118.10 o                         
  -3   1 -32       1225.14       1229.36       115.82 o                         
  -2   1 -32      10741.56      11668.30       468.82 o                         
  -1   1 -32       2005.20       1828.94       141.81 o                         
   0   1 -32      14141.63      15200.77       627.18 o                         
   1   1 -32        391.82        459.81        77.60 o                         
   2   1 -32      13232.44      13481.95       829.07 o                         
   3   1 -32        668.03       1026.93       172.75 o                         
   4   1 -32      12159.40      13313.07       885.02 o                         
   5   1 -32       4854.20       5387.20       425.54 o                         
   6   1 -32       4630.86       4307.69       326.75 o                         
   7   1 -32       4753.36       5568.98       513.60 o                         
   8   1 -32        148.23        140.32       140.79 o                         
   9   1 -32       1081.15        834.38       222.52 o                         
  10   1 -32        232.95         50.78       183.72 o                         
  11   1 -32       1695.04       2010.44       392.33 o                         
  12   1 -32       1923.15       1647.45       381.21 o                         
  13   1 -32        542.45        412.45       212.09 o                         
  14   1 -32       1065.52       1280.76       381.67 o                         
  15   1 -32        988.77        675.95       216.23 o                         
  16   1 -32       3820.78       3823.89       373.55 o                         
  17   1 -32        907.32        704.91       147.05 o                         
  19   1 -32       1539.98       1445.14       232.90 o                         
  20   1 -32       7502.02       8009.96       551.91 o                         
  21   1 -32       3488.60       3412.47       304.06 o                         
  22   1 -32       3396.32       3848.43       305.47 o                         
  23   1 -32       5212.42       5621.26       570.64 o                         
  -6   2 -32        852.41        728.09       125.31 o                         
  -5   2 -32        247.88        249.33        57.52 o                         
  -3   2 -32        639.68        622.52        72.98 o                         
  -2   2 -32       1953.07       2135.99       114.90 o                         
  -1   2 -32         91.95        128.61        50.96 o                         
   0   2 -32       4640.08       4252.67       177.15 o                         
   1   2 -32        698.89        831.58       156.18 o                         
   2   2 -32       9686.16       9821.74       414.34 o                         
   3   2 -32       1045.12       1111.20       128.17 o                         
   4   2 -32       8254.16       8693.62       515.40 o                         
   5   2 -32       5190.94       6174.05       407.28 o                         
   6   2 -32        123.06         95.79       114.41 o                         
   7   2 -32       5460.36       5753.39       463.28 o                         
   8   2 -32         25.99         21.24       133.20 o                         
   9   2 -32       5570.01       5684.65       467.30 o                         
  10   2 -32       2990.30       3042.74       438.63 o                         
  11   2 -32       5739.35       6304.03       739.54 o                         
  12   2 -32       1537.96       1483.86       364.18 o                         
  13   2 -32       1798.15       1877.10       431.24 o                         
  15   2 -32        885.80        782.82       230.39 o                         
  16   2 -32       2556.72       3220.84       441.98 o                         
  17   2 -32        363.84        256.04       199.79 o                         
  18   2 -32       4156.50       5076.65       624.64 o                         
  19   2 -32       3373.15       3515.99       517.13 o                         
  20   2 -32       4860.67       5106.46       553.57 o                         
  21   2 -32       3731.25       3577.29       439.25 o                         
  22   2 -32       5747.27       6341.87       588.34 o                         
  23   2 -32       5998.07       5998.12       589.39 o                         
  -6   3 -32         69.97        198.08       118.50 o                         
  -4   3 -32        403.73        279.64        47.31 o                         
  -3   3 -32        328.71        327.28        67.94 o                         
  -2   3 -32         68.73         15.50        48.62 o                         
  -1   3 -32       1078.49       1311.41        95.08 o                         
   0   3 -32       2468.90       2362.46       122.02 o                         
   1   3 -32       2547.90       2907.73       167.30 o                         
   2   3 -32       5366.73       5438.10       247.04 o                         
   3   3 -32       4652.28       4829.03       336.17 o                         
   4   3 -32       5411.93       5247.25       371.27 o                         
   5   3 -32       2950.04       3478.57       276.76 o                         
   6   3 -32       1552.88       1877.52       283.74 o                         
   7   3 -32       4276.73       4569.39       421.80 o                         
   8   3 -32       1931.48       1843.03       281.47 o                         
   9   3 -32       9728.72      10032.12       727.80 o                         
  10   3 -32       2698.17       2680.63       466.00 o                         
  11   3 -32       2825.42       3150.41       481.15 o                         
  12   3 -32       2366.90       2430.59       449.96 o                         
  14   3 -32       1033.35       1311.77       354.93 o                         
  16   3 -32       1504.86       1535.19       372.79 o                         
  17   3 -32       2768.17       2806.63       484.87 o                         
  18   3 -32        351.26        389.28       202.87 o                         
  19   3 -32       2306.73       2257.90       392.07 o                         
  20   3 -32       2194.63       2574.63       366.55 o                         
  21   3 -32       3221.28       3820.24       431.99 o                         
  -5   4 -32        277.14        329.44        68.93 o                         
  -3   4 -32        867.42       1302.60        82.67 o                         
  -2   4 -32       1616.63       1521.36        93.33 o                         
  -1   4 -32        908.47        799.00        71.47 o                         
   0   4 -32        608.60        540.01        65.39 o                         
   1   4 -32       3405.27       3372.09       177.59 o                         
   2   4 -32        499.94        435.55        73.15 o                         
   3   4 -32       4891.37       5270.79       352.54 o                         
   4   4 -32       3649.48       4973.94       332.89 o                         
   5   4 -32       2082.61       2376.66       301.31 o                         
   6   4 -32       2996.62       3105.54       350.41 o                         
   7   4 -32       4726.65       5083.36       453.84 o                         
   8   4 -32       4522.88       5361.48       462.92 o                         
   9   4 -32       2454.72       3072.28       329.69 o                         
  10   4 -32       4626.74       4913.78       472.79 o                         
  11   4 -32        116.37        171.54       200.45 o                         
  12   4 -32       2743.96       2819.10       460.74 o                         
  13   4 -32        815.77        771.99       234.21 o                         
  14   4 -32        525.59        386.97       206.02 o                         
  16   4 -32       1782.75       1906.87       378.00 o                         
  17   4 -32       2407.08       2156.64       444.17 o                         
  18   4 -32       1638.90       1805.53       338.69 o                         
  20   4 -32       1957.14       2143.07       331.78 o                         
  -4   5 -32       2060.98       2087.59       140.94 o                         
  -3   5 -32         89.64         51.09        39.53 o                         
  -2   5 -32        495.09        530.53        50.17 o                         
   0   5 -32         70.17         60.46        48.64 o                         
   1   5 -32       1365.92       1229.04       122.21 o                         
   2   5 -32        855.78        829.66       105.91 o                         
   3   5 -32       3038.67       3251.58       232.88 o                         
   4   5 -32       7082.16       7894.43       491.45 o                         
   5   5 -32       1515.24       1783.66       274.01 o                         
   6   5 -32       6018.99       6214.36       546.95 o                         
   7   5 -32       1345.49       1385.12       271.98 o                         
   8   5 -32       2751.01       3094.91       341.05 o                         
   9   5 -32        428.63        361.37       141.89 o                         
  10   5 -32       4306.17       4522.15       387.16 o                         
  11   5 -32       1142.54       1335.62       260.74 o                         
  12   5 -32       6330.02       7100.43       758.84 o                         
  14   5 -32       1295.66       1357.60       351.52 o                         
  15   5 -32       1086.80       1269.73       366.00 o                         
  16   5 -32       2388.28       2371.40       241.37 o                         
  18   5 -32       3077.32       3088.29       241.84 o                         
  20   5 -32       1140.03       1050.67       269.82 o                         
  21   5 -32       1423.92       1859.26       326.06 o                         
  -2   6 -32        229.03        241.03        41.96 o                         
  -1   6 -32        656.62        489.38        50.08 o                         
   0   6 -32        111.99         75.97        44.99 o                         
   1   6 -32       1224.49       1062.47       112.58 o                         
   2   6 -32       1097.87       1387.75       115.94 o                         
   3   6 -32       5388.45       6080.71       319.07 o                         
   4   6 -32       2734.70       3124.31       252.44 o                         
   5   6 -32       5344.89       5048.31       365.75 o                         
   6   6 -32       2850.75       2990.72       289.28 o                         
   8   6 -32       4150.36       5002.68       413.62 o                         
   9   6 -32       1698.75       1679.07       254.13 o                         
  10   6 -32       4846.79       5268.06       398.59 o                         
  11   6 -32        368.00        480.15       143.39 o                         
  14   6 -32       2269.03       2148.01       366.72 o                         
  16   6 -32        750.74        703.83       136.22 o                         
  18   6 -32        660.64        625.65       166.72 o                         
  -1   7 -32       1270.00       1276.24       127.44 o                         
   0   7 -32        215.16        266.90        44.41 o                         
   1   7 -32       1571.73       1529.66        93.12 o                         
   2   7 -32       1048.52       1056.31       110.56 o                         
   3   7 -32       2581.74       2467.02       141.02 o                         
   4   7 -32        461.83        417.79       100.37 o                         
   5   7 -32       1611.84       1759.68       196.05 o                         
   6   7 -32       1666.53       1796.44       203.65 o                         
   8   7 -32       2233.95       2129.53       218.85 o                         
   9   7 -32       1360.05       1450.37       186.68 o                         
  10   7 -32        309.22        263.83       102.64 o                         
  11   7 -32       1225.57       1394.87       178.89 o                         
  15   7 -32       1024.97        864.83       151.75 o                         
  16   7 -32        415.29        396.51       110.10 o                         
  17   7 -32       2614.90       2363.52       347.16 o                         
   2   8 -32        176.00        129.89        53.95 o                         
   3   8 -32        441.38        485.44        62.23 o                         
   4   8 -32         54.06          0.25        56.76 o                         
   5   8 -32        427.60        362.84        93.48 o                         
   6   8 -32       1467.51       1357.91       174.40 o                         
   9   8 -32       1400.65       1716.65       182.24 o                         
  10   8 -32        393.65        420.61        99.56 o                         
  11   8 -32       3455.45       3179.36       223.70 o                         
  13   8 -32         70.45         82.62        99.58 o                         
  14   8 -32       1213.06       1059.06       185.71 o                         
  -8   1 -31        810.01        807.39       181.72 o                         
  -7   1 -31        291.21        269.10        56.83 o                         
  -6   1 -31         30.71         11.78        58.19 o                         
  -5   1 -31         80.13         78.15        62.54 o                         
  -4   1 -31       2180.97       2150.16       149.82 o                         
  -3   1 -31        503.16        548.15        80.48 o                         
  -2   1 -31        583.42        679.31        87.53 o                         
  -1   1 -31       1273.56       1181.51       140.84 o                         
   0   1 -31        218.09        243.11        75.78 o                         
   1   1 -31        260.49        193.86       138.07 o                         
   2   1 -31        115.35        184.64       148.91 o                         
   3   1 -31        553.60        490.04       158.47 o                         
   4   1 -31        490.52        377.76       124.49 o                         
   5   1 -31       1362.49       1618.27       219.94 o                         
   6   1 -31        219.70        167.47       115.68 o                         
   7   1 -31        804.72        558.38       158.14 o                         
   8   1 -31        228.57        262.91       152.38 o                         
   9   1 -31       1953.83       2022.35       407.85 o                         
  10   1 -31       1033.27       1154.55       381.72 o                         
  11   1 -31       1789.72       1726.27       398.84 o                         
  12   1 -31       2344.85       2804.68       516.41 o                         
  13   1 -31        720.10        580.53       223.90 o                         
  14   1 -31        420.70        458.37       147.96 o                         
  15   1 -31       1080.80        788.25       157.63 o                         
  16   1 -31         94.91         96.47       134.98 o                         
  17   1 -31        327.01        378.48       141.14 o                         
  18   1 -31       1843.38       1446.41       267.39 o                         
  19   1 -31        965.64        717.61       152.72 o                         
  20   1 -31         26.62        -11.69       124.09 o                         
  21   1 -31        461.66        402.12       133.14 o                         
  22   1 -31        364.34        398.12       126.86 o                         
  23   1 -31        132.65         61.32       110.03 o                         
  24   1 -31        371.99        303.19       116.70 o                         
  -7   2 -31         98.05         69.36        53.59 o                         
  -6   2 -31        120.25         57.05        44.86 o                         
  -5   2 -31         50.53         41.92        48.47 o                         
  -4   2 -31        342.04        295.30        54.72 o                         
  -3   2 -31       1809.60       1767.29       108.16 o                         
  -2   2 -31        678.08        771.30        72.63 o                         
  -1   2 -31       2066.23       2252.49       120.08 o                         
   0   2 -31       2259.66       2140.33       177.31 o                         
   1   2 -31       2000.67       2095.10       147.78 o                         
   2   2 -31       3721.46       3973.25       291.02 o                         
   3   2 -31       1656.06       1863.37       259.15 o                         
   4   2 -31        103.37         90.61       117.00 o                         
   5   2 -31       3268.28       3487.54       285.79 o                         
   6   2 -31       3160.68       3666.34       281.87 o                         
   7   2 -31        966.13        985.85       177.64 o                         
   8   2 -31       3396.51       3500.83       369.15 o                         
   9   2 -31       3867.23       4304.90       385.80 o                         
  10   2 -31       1893.86       2330.39       436.70 o                         
  11   2 -31       3245.57       3368.05       499.04 o                         
  12   2 -31       2315.21       2537.89       486.21 o                         
  13   2 -31       1271.92        965.21       246.47 o                         
  14   2 -31        151.19        183.24       212.19 o                         
  15   2 -31       1572.50       1786.40       408.98 o                         
  16   2 -31        159.04        136.00       208.46 o                         
  17   2 -31       1483.36       1432.58       410.64 o                         
  18   2 -31        894.96        776.08       247.68 o                         
  19   2 -31       1329.20       1249.27       355.17 o                         
  20   2 -31        703.73        656.85       147.28 o                         
  21   2 -31       2804.75       2515.42       345.10 o                         
  22   2 -31       1313.20       1177.80       223.19 o                         
  23   2 -31       1223.31       1253.91       302.80 o                         
  -7   3 -31       1367.30       1315.90       128.17 o                         
  -6   3 -31       1205.61       1102.58        84.60 o                         
  -5   3 -31        481.80        427.18        53.64 o                         
  -4   3 -31        619.13        592.85        66.81 o                         
  -3   3 -31       3396.96       3458.96       141.99 o                         
  -2   3 -31        893.20       1091.35        98.26 o                         
  -1   3 -31       5268.23       5235.41       183.32 o                         
   0   3 -31        709.52        586.53        80.39 o                         
   1   3 -31      12896.71      12900.41       497.66 o                         
   2   3 -31       6030.25       6658.73       416.37 o                         
   3   3 -31      10157.48      10480.68       617.58 o                         
   4   3 -31       1784.27       2097.24       247.25 o                         
   5   3 -31       6987.01       6854.58       428.58 o                         
   6   3 -31       3407.45       3777.97       485.70 o                         
   7   3 -31       3190.69       3258.06       351.24 o                         
   8   3 -31       3604.55       3789.21       414.55 o                         
   9   3 -31       1757.51       1613.41       287.70 o                         
  10   3 -31       1342.60       1528.20       416.92 o                         
  11   3 -31       1455.21       1762.90       419.66 o                         
  12   3 -31       2541.36       2509.84       445.62 o                         
  13   3 -31        665.56        502.34       233.18 o                         
  15   3 -31       3810.18       3609.31       520.69 o                         
  16   3 -31        332.32        449.87       231.35 o                         
  17   3 -31       9056.49       9363.95      1096.70 o                         
  18   3 -31        528.80        624.77       231.18 o                         
  19   3 -31      10516.26      10018.36      1004.65 o                         
  20   3 -31       1015.10        756.68       236.00 o                         
  21   3 -31       7037.85       7600.45       710.38 o                         
  22   3 -31       1404.83       1783.24       371.75 o                         
  23   3 -31       4912.93       5164.36       530.85 o                         
  24   3 -31       5889.83       6602.13       612.49 o                         
  -7   4 -31        229.70        154.20        71.33 o                         
  -6   4 -31       5661.41       5854.26       201.49 o                         
  -5   4 -31       1380.72       1558.48        88.73 o                         
  -4   4 -31        912.53        803.36        77.36 o                         
  -3   4 -31       1509.09       1379.93        97.93 o                         
  -2   4 -31        917.01        917.55        82.70 o                         
  -1   4 -31       3371.75       3393.44       137.01 o                         
   0   4 -31        134.07        237.09        75.19 o                         
   1   4 -31       7548.84       8179.04       332.90 o                         
   2   4 -31        303.23        348.63       121.19 o                         
   3   4 -31       7768.47       8663.60       530.20 o                         
   4   4 -31       1342.55       1680.17       230.20 o                         
   5   4 -31      10990.71      11782.47       790.86 o                         
   7   4 -31      10628.44      11281.53       851.42 o                         
   8   4 -31      10041.99      11844.66       886.55 o                         
   9   4 -31       2812.63       2974.66       371.98 o                         
  10   4 -31       4927.12       5184.74       452.61 o                         
  11   4 -31        522.31        373.68       235.46 o                         
  12   4 -31       4607.14       4530.82       586.16 o                         
  14   4 -31       2849.15       2898.31       475.33 o                         
  15   4 -31       1345.47       1383.68       398.42 o                         
  16   4 -31       2609.90       2932.37       501.74 o                         
  17   4 -31       3444.60       4289.35       588.07 o                         
  18   4 -31        808.17        727.21       226.93 o                         
  19   4 -31       2619.71       3060.04       475.21 o                         
  20   4 -31         68.56         -5.16       176.65 o                         
  22   4 -31       3144.66       3581.51       412.65 o                         
  23   4 -31        949.69        999.38       273.66 o                         
  -6   5 -31       3734.85       3716.34       160.99 o                         
  -5   5 -31        367.41        392.05        46.29 o                         
  -4   5 -31        890.47        967.25        84.39 o                         
  -3   5 -31       2360.36       2205.91       111.19 o                         
  -2   5 -31       1603.99       1514.87       101.59 o                         
  -1   5 -31       4091.31       4145.47       156.06 o                         
   0   5 -31        101.50        125.55        69.76 o                         
   1   5 -31       6478.60       6832.29       254.03 o                         
   2   5 -31        317.41        396.81       100.67 o                         
   3   5 -31       5279.89       5992.78       362.13 o                         
   4   5 -31       4866.43       5137.14       481.91 o                         
   5   5 -31       5558.66       6010.04       448.27 o                         
   6   5 -31       7244.44       7475.05       535.40 o                         
   7   5 -31       4017.36       3645.51       343.38 o                         
   8   5 -31       4361.05       5839.82       428.50 o                         
   9   5 -31       4208.00       3932.00       399.56 o                         
  10   5 -31       2466.70       2845.95       320.93 o                         
  11   5 -31        891.22       1169.02       231.19 o                         
  12   5 -31       5786.83       6791.35       882.09 o                         
  14   5 -31       2453.76       2221.42       222.27 o                         
  15   5 -31       1543.39       1898.01       201.56 o                         
  16   5 -31       1739.74       2031.92       394.73 o                         
  17   5 -31       3042.36       3223.29       501.31 o                         
  18   5 -31       2405.56       3438.17       453.91 o                         
  19   5 -31       4183.94       3984.10       579.81 o                         
  20   5 -31        157.25        220.60       176.78 o                         
  21   5 -31       2849.77       2910.35       428.10 o                         
  22   5 -31       3786.49       4083.05       462.92 o                         
  -5   6 -31        710.15        819.32       122.41 o                         
  -4   6 -31       2801.36       2670.11       115.65 o                         
  -3   6 -31       2478.44       2524.30       110.25 o                         
  -2   6 -31       2225.20       2133.43       108.26 o                         
  -1   6 -31       4042.00       3652.88       138.91 o                         
   0   6 -31        426.28        394.70        70.57 o                         
   1   6 -31       3489.19       3918.67       192.96 o                         
   2   6 -31        484.28        510.31       100.98 o                         
   3   6 -31       2024.39       2142.78       204.52 o                         
   4   6 -31       1627.35       1949.33       225.85 o                         
   5   6 -31       3126.53       3228.92       368.08 o                         
   6   6 -31       2734.27       2987.02       319.56 o                         
   7   6 -31       2041.59       2526.52       297.28 o                         
   9   6 -31       1268.14        916.45       172.75 o                         
  11   6 -31        915.55        874.45       172.52 o                         
  12   6 -31       2453.03       2451.70       211.52 o                         
  13   6 -31       3118.87       3479.61       270.44 o                         
  15   6 -31       2371.88       2319.36       389.39 o                         
  16   6 -31        241.01        262.21        98.15 o                         
  18   6 -31        426.78        513.09        99.96 o                         
  19   6 -31       4924.63       4687.51       336.91 o                         
  20   6 -31       3009.22       2719.84       227.30 o                         
  21   6 -31       4062.83       3905.84       496.37 o                         
  -3   7 -31       1443.83       1288.38        88.74 o                         
  -2   7 -31       1752.63       1501.84        88.66 o                         
  -1   7 -31       1946.66       1724.46       104.78 o                         
   0   7 -31       2610.21       2802.02       116.66 o                         
   1   7 -31       3606.07       3855.92       192.23 o                         
   2   7 -31       2346.15       2324.59       144.16 o                         
   3   7 -31       1312.74       1760.58       195.48 o                         
   4   7 -31       6732.43       6973.27       409.91 o                         
   5   7 -31       1312.15       1327.75       201.89 o                         
   6   7 -31       2357.50       2553.22       229.93 o                         
   7   7 -31        154.93        146.20       110.61 o                         
   8   7 -31        418.48        542.06       121.68 o                         
  11   7 -31        539.02        741.60       119.45 o                         
  12   7 -31       1383.13       1340.73       414.25 o                         
  14   7 -31       2387.50       2665.76       236.75 o                         
  15   7 -31       2114.42       2007.75       209.78 o                         
  16   7 -31        786.48        813.93       120.73 o                         
  17   7 -31       2493.01       2599.42       219.07 o                         
  18   7 -31        356.48        274.79        91.98 o                         
  19   7 -31       3180.86       3345.19       396.91 o                         
  -1   8 -31        918.87        912.67       114.04 o                         
   0   8 -31       5912.61       5999.76       186.49 o                         
   1   8 -31       1018.93        991.15        82.55 o                         
   2   8 -31       3837.47       3385.53       173.78 o                         
   3   8 -31        928.30        721.36       138.67 o                         
   4   8 -31       6925.08       6808.00       401.33 o                         
   5   8 -31        474.53        618.45       113.04 o                         
   6   8 -31       7857.23       8412.11       461.66 o                         
   8   8 -31       3876.62       4247.04       282.53 o                         
   9   8 -31       1074.85       1324.72       149.91 o                         
  10   8 -31        245.58        239.67        75.15 o                         
  11   8 -31        585.22        544.67        83.88 o                         
  12   8 -31        904.02       1012.67       122.12 o                         
  13   8 -31       1353.10       1176.54       126.33 o                         
  14   8 -31       2662.12       2862.07       198.25 o                         
  15   8 -31       2672.94       2324.13       178.72 o                         
  16   8 -31       4807.16       4520.22       252.83 o                         
   2   9 -31       6015.65       5792.31       385.24 o                         
   3   9 -31        119.00        169.93        55.60 o                         
   4   9 -31       7323.29       7036.68       264.22 o                         
   5   9 -31       1729.86       1943.09       188.07 o                         
   6   9 -31       9690.60       9609.70       528.42 o                         
   7   9 -31       4637.07       4459.17       326.18 o                         
   8   9 -31       4655.98       4410.40       289.03 o                         
   9   9 -31       4105.40       4283.78       275.70 o                         
  10   9 -31        682.17        725.26       135.28 o                         
  12   9 -31       1754.95       1630.07       216.40 o                         
  13   9 -31       1586.57       1193.15       270.19 o                         
  -9   0 -30       4695.07       5236.64       520.19 o                         
  -8   0 -30        492.85        503.65        71.58 o                         
  -7   0 -30       5097.34       5264.97       239.96 o                         
  -6   0 -30       2250.00       2573.07       174.62 o                         
  -5   0 -30      10093.51      10869.45       524.59 o                         
  -4   0 -30       1005.18        901.14       125.00 o                         
  -3   0 -30       9181.00       8609.43       431.55 o                         
  -2   0 -30      21331.62      22489.74      1007.87 o                         
  -1   0 -30       3482.81       3243.82       225.69 o                         
   0   0 -30       8316.72       9061.04       903.38 o                         
   1   0 -30       1321.64       1526.20       368.47 o                         
   3   0 -30        371.76        528.26       250.54 o                         
   4   0 -30       4203.47       4911.07       544.71 o                         
   5   0 -30        928.52       1132.12       280.31 o                         
   6   0 -30       2390.84       2269.03       414.07 o                         
   7   0 -30       8647.02       9332.52       722.20 o                         
   8   0 -30       5678.36       5886.47       713.58 o                         
   9   0 -30       9305.14       9969.60      1251.04 o                         
  10   0 -30        673.53        491.06       222.94 o                         
  11   0 -30      10624.36      10947.30      1205.61 o                         
  12   0 -30        248.13        237.57       215.29 o                         
  13   0 -30      23948.57      23825.54      2371.91 o                         
  14   0 -30        497.78       1293.46       414.24 o                         
  15   0 -30      16551.41      16850.19      1655.88 o                         
  16   0 -30       8262.66       7454.86       871.60 o                         
  17   0 -30       3153.56       3389.90       476.61 o                         
  18   0 -30      15785.13      16677.23      1407.27 o                         
  19   0 -30        520.86        412.66       208.64 o                         
  20   0 -30      15043.61      15470.46      1501.89 o                         
  25   0 -30       2662.16       2678.01       372.76 o                         
  -9   1 -30       1545.20       1797.11       114.65 o                         
  -8   1 -30        393.90        268.89        61.67 o                         
  -7   1 -30       2489.31       2853.51       156.61 o                         
  -6   1 -30        830.83        603.10        78.29 o                         
  -5   1 -30       4747.19       4829.29       220.05 o                         
  -3   1 -30       3737.72       4142.75       228.77 o                         
  -2   1 -30      17900.04      19177.97       776.56 o                         
  -1   1 -30       2388.41       2128.73       169.20 o                         
   0   1 -30      16823.36      18663.02      1247.70 o                         
   1   1 -30        577.51       1133.56       215.03 o                         
   2   1 -30       8129.42       9846.10       691.72 o                         
   3   1 -30        578.56        585.96       137.41 o                         
   4   1 -30       7964.94       9354.75       536.91 o                         
   5   1 -30        569.54        786.29       138.02 o                         
   6   1 -30        267.31        119.22       123.51 o                         
   7   1 -30       3212.01       3479.72       419.64 o                         
   8   1 -30       5165.97       5207.55       471.22 o                         
  10   1 -30        310.56        134.89       212.19 o                         
  11   1 -30       1716.60       1790.39       447.77 o                         
  12   1 -30        437.27        726.61       162.59 o                         
  13   1 -30       5022.83       5170.51       461.04 o                         
  15   1 -30       5262.47       5876.46       475.29 o                         
  16   1 -30       6213.60       6745.46       563.18 o                         
  17   1 -30        846.27        683.17       162.39 o                         
  18   1 -30      10266.45      10106.94       863.35 o                         
  19   1 -30        801.27        608.63       153.88 o                         
  20   1 -30       9807.30      10757.33      1044.09 o                         
  21   1 -30       3585.03       2953.00       447.47 o                         
  22   1 -30       1590.63       1664.56       427.44 o                         
  24   1 -30        422.50        220.14       177.44 o                         
  25   1 -30       3927.21       4326.52       500.31 o                         
  -9   2 -30       1149.84       1376.26       113.39 o                         
  -8   2 -30       2713.25       2768.38       114.91 o                         
  -7   2 -30       3548.43       3889.44       152.78 o                         
  -6   2 -30        572.87        576.75        59.56 o                         
  -5   2 -30       1021.88       1159.77       102.41 o                         
  -4   2 -30        780.75        921.03        87.18 o                         
  -3   2 -30        227.59        176.72        61.50 o                         
  -2   2 -30       4060.93       3966.54       175.04 o                         
  -1   2 -30        508.80        465.77        80.63 o                         
   0   2 -30       7121.43       7439.38       318.52 o                         
   1   2 -30       2742.89       3018.15       285.06 o                         
   2   2 -30       3714.71       4133.96       313.05 o                         
   3   2 -30        409.62        537.93       137.36 o                         
   4   2 -30       2597.57       2294.46       245.47 o                         
   5   2 -30       1719.33       1852.98       240.62 o                         
   6   2 -30        830.49        438.89       172.51 o                         
   7   2 -30       5521.37       5759.98       581.64 o                         
   8   2 -30        479.76        640.65       174.66 o                         
   9   2 -30        760.76        849.56       253.61 o                         
  10   2 -30       2059.61       2079.48       440.74 o                         
  11   2 -30       1612.77       1805.67       445.23 o                         
  12   2 -30       2302.51       2387.22       467.83 o                         
  13   2 -30       1605.52       1568.53       471.78 o                         
  15   2 -30        586.52        499.87       242.76 o                         
  16   2 -30       6709.09       6485.22       797.81 o                         
  17   2 -30       1558.40       1680.08       293.45 o                         
  18   2 -30      11673.54      11980.29       861.77 o                         
  19   2 -30        267.21        209.62       137.02 o                         
  20   2 -30      12467.13      13893.88       882.72 o                         
  21   2 -30       5716.94       5586.47       721.68 o                         
  22   2 -30       3873.94       3789.94       503.98 o                         
  23   2 -30       1180.71       1322.06       367.31 o                         
  25   2 -30       1131.89        899.58       296.14 o                         
  -8   3 -30       1049.39       1255.53        84.23 o                         
  -7   3 -30       3563.97       3508.17       139.52 o                         
  -6   3 -30        568.97        674.95        64.07 o                         
  -5   3 -30        471.34        342.49        57.79 o                         
  -4   3 -30        853.57        838.60        69.21 o                         
  -3   3 -30       1276.21       1449.45       114.86 o                         
  -2   3 -30       3708.52       3803.91       158.25 o                         
  -1   3 -30       4417.10       4671.59       240.58 o                         
   0   3 -30       7254.49       7384.16       335.89 o                         
   1   3 -30       5912.14       6007.14       439.28 o                         
   2   3 -30       5969.30       6419.64       466.33 o                         
   3   3 -30       4814.68       5572.43       395.84 o                         
   4   3 -30       2730.47       3028.51       288.21 o                         
   5   3 -30       1683.97       2075.69       235.76 o                         
   6   3 -30        150.45        150.20       162.89 o                         
   7   3 -30       1342.69       1328.09       281.50 o                         
   8   3 -30       3476.89       4139.00       376.27 o                         
   9   3 -30       9497.92      10811.15       768.82 o                         
  10   3 -30       2509.66       2610.23       487.93 o                         
  11   3 -30       2176.98       2086.25       488.65 o                         
  12   3 -30       2133.42       2297.24       466.94 o                         
  13   3 -30       6547.49       7391.77       836.58 o                         
  14   3 -30        484.73        546.11       243.10 o                         
  15   3 -30       2495.48       2614.27       501.41 o                         
  16   3 -30       1370.71       1013.82       271.84 o                         
  17   3 -30       3203.89       2995.72       501.39 o                         
  19   3 -30       3326.64       3580.79       510.64 o                         
  21   3 -30       1916.63       1899.07       412.62 o                         
  22   3 -30       3014.21       3386.40       456.29 o                         
  23   3 -30        887.64        750.30       207.57 o                         
  25   3 -30        389.79        437.89       168.39 o                         
  -8   4 -30       1983.73       2130.34       119.46 o                         
  -7   4 -30       1119.45       1152.23        83.72 o                         
  -6   4 -30       4041.74       4170.68       151.77 o                         
  -5   4 -30       1798.14       2001.04       109.22 o                         
  -4   4 -30       1664.05       1515.35       107.89 o                         
  -3   4 -30        325.78        406.12        62.34 o                         
  -2   4 -30       5007.48       4938.90       177.27 o                         
  -1   4 -30       4299.73       4065.38       221.83 o                         
   0   4 -30       1792.77       1789.50       154.48 o                         
   1   4 -30       7642.46       7419.00       516.78 o                         
   2   4 -30        566.76        567.21       136.74 o                         
   3   4 -30       7580.03       8395.82       530.82 o                         
   4   4 -30       1246.15       1720.95       233.09 o                         
   5   4 -30       2986.67       3227.50       341.72 o                         
   7   4 -30       7172.68       7460.22       586.17 o                         
   8   4 -30        231.21        170.20       161.15 o                         
   9   4 -30       7837.88       8605.33       624.48 o                         
  11   4 -30        186.46        273.85       231.03 o                         
  12   4 -30       3871.24       3823.38       551.92 o                         
  13   4 -30       3671.34       4163.27       537.68 o                         
  14   4 -30       1671.64       1659.92       440.84 o                         
  15   4 -30        510.74        592.13       245.65 o                         
  16   4 -30       1722.86       1567.11       409.58 o                         
  17   4 -30       1096.83       1269.36       395.88 o                         
  20   4 -30        491.72        433.75       215.21 o                         
  21   4 -30        396.33        183.00       200.46 o                         
  22   4 -30         50.92        -44.93       175.97 o                         
  23   4 -30        571.51        650.47       188.82 o                         
  -8   5 -30       2008.89       2197.80       125.78 o                         
  -7   5 -30        290.70        375.45        54.90 o                         
  -6   5 -30       6737.18       6886.65       207.55 o                         
  -5   5 -30        629.42        740.10        63.48 o                         
  -4   5 -30       2630.99       2589.53       123.94 o                         
  -3   5 -30        949.17        958.30        80.50 o                         
  -2   5 -30        623.86        417.16        63.34 o                         
  -1   5 -30       1874.20       1919.46       148.60 o                         
   0   5 -30        569.01        469.56        84.82 o                         
   1   5 -30       2901.22       2939.09       233.39 o                         
   2   5 -30        989.57        988.93       150.02 o                         
   3   5 -30       4891.74       5512.26       369.40 o                         
   4   5 -30       1227.06       1617.12       288.16 o                         
   5   5 -30       2676.57       3194.95       340.79 o                         
   7   5 -30        646.39        618.55       180.52 o                         
   9   5 -30        429.07        632.93       176.26 o                         
  10   5 -30        936.86       1124.33       210.81 o                         
  11   5 -30        985.30       1422.92       248.56 o                         
  12   5 -30       4026.69       4174.95       310.43 o                         
  13   5 -30       1109.60       1356.15       208.96 o                         
  14   5 -30       4457.05       5356.63       601.74 o                         
  15   5 -30       1792.61       1633.55       406.91 o                         
  16   5 -30       1060.03       1350.57       406.50 o                         
  17   5 -30       2578.17       2962.04       478.27 o                         
  18   5 -30       2317.86       2548.83       459.80 o                         
  20   5 -30        859.87       1179.82       382.78 o                         
  22   5 -30       2750.02       2466.76       435.74 o                         
  -7   6 -30        440.93        463.99        80.31 o                         
  -6   6 -30       7227.19       7299.95       240.64 o                         
  -5   6 -30        903.51       1244.20        90.51 o                         
  -4   6 -30       5257.70       5412.38       184.34 o                         
  -3   6 -30       3904.83       4500.36       162.21 o                         
  -2   6 -30        226.40        189.18        55.30 o                         
  -1   6 -30       3817.59       3854.84       198.97 o                         
   0   6 -30        428.55        385.51        77.62 o                         
   1   6 -30       3814.62       3962.84       263.98 o                         
   2   6 -30        247.68        258.03       102.26 o                         
   3   6 -30       5517.22       6189.88       380.57 o                         
   4   6 -30        149.10        283.47       155.04 o                         
   5   6 -30       8073.67       8951.67       624.07 o                         
   6   6 -30        504.77        535.28       171.56 o                         
   7   6 -30       1394.66       1515.91       292.34 o                         
   8   6 -30       1113.43       1081.29       190.72 o                         
   9   6 -30        103.25         59.48       158.29 o                         
  11   6 -30        966.07       1100.50       166.33 o                         
  12   6 -30      10434.12      10407.61       531.90 o                         
  14   6 -30       4401.17       4159.82       290.04 o                         
  15   6 -30       1871.51       1696.94       203.27 o                         
  16   6 -30        614.68        527.47       220.93 o                         
  17   6 -30       3931.66       3909.73       565.93 o                         
  18   6 -30        671.25        624.77       208.52 o                         
  20   6 -30       2814.90       3133.19       431.18 o                         
  22   6 -30       4413.46       4631.38       509.15 o                         
  -5   7 -30        451.67        445.68        53.47 o                         
  -4   7 -30       4635.40       5068.13       167.98 o                         
  -3   7 -30       3723.86       3956.44       153.26 o                         
  -2   7 -30       2444.29       2434.20       114.83 o                         
  -1   7 -30       6259.96       6261.79       206.42 o                         
   0   7 -30       1635.26       2107.18       144.54 o                         
   1   7 -30       5918.22       6243.83       244.79 o                         
   2   7 -30        960.41       1035.38       138.56 o                         
   3   7 -30       1763.55       1676.74       214.97 o                         
   4   7 -30        100.48        126.16       117.39 o                         
   5   7 -30       1381.93       1480.13       248.64 o                         
   6   7 -30        221.02        231.08       123.32 o                         
   7   7 -30        266.97        166.41       151.23 o                         
   9   7 -30        136.25         55.44        95.28 o                         
  10   7 -30        616.14        590.14       108.95 o                         
  11   7 -30        376.72        413.11       103.97 o                         
  13   7 -30        164.99        240.33       111.37 o                         
  14   7 -30       2689.14       2852.49       246.95 o                         
  15   7 -30       5172.46       5087.10       330.00 o                         
  16   7 -30        117.77        162.10       194.89 o                         
  17   7 -30      12401.93      12394.07       768.95 o                         
  19   7 -30       5780.51       5586.54       355.91 o                         
  20   7 -30       5473.91       5212.17       335.92 o                         
  21   7 -30       5183.95       4527.83       366.52 o                         
  -3   8 -30       3787.26       3719.99       185.74 o                         
  -2   8 -30       2478.69       2263.06       106.53 o                         
  -1   8 -30       4652.86       4473.51       156.44 o                         
   0   8 -30       1184.67        908.83       116.14 o                         
   1   8 -30       3317.36       3459.99       175.80 o                         
   2   8 -30       2157.91       2305.23       141.56 o                         
   3   8 -30         74.83        175.57       103.80 o                         
   4   8 -30        570.02        643.92       122.58 o                         
   5   8 -30        360.23        220.03       111.85 o                         
   6   8 -30       1137.35       1334.94       282.92 o                         
   7   8 -30         47.27         91.54        78.80 o                         
   8   8 -30        933.15       1012.29       286.51 o                         
   9   8 -30       1297.67       1506.76       153.96 o                         
  10   8 -30        306.42        318.75        87.04 o                         
  11   8 -30        834.82        956.98       118.27 o                         
  12   8 -30        801.88        622.18        89.39 o                         
  13   8 -30        684.75        903.41       115.93 o                         
  14   8 -30       2876.66       3040.05       221.21 o                         
  15   8 -30       5248.78       5473.39       305.79 o                         
  16   8 -30       1526.60       1243.57       159.96 o                         
  17   8 -30       8152.68       7641.17       403.14 o                         
  18   8 -30        975.15       1106.62       183.04 o                         
  19   8 -30        920.04        833.40       162.17 o                         
  -1   9 -30        633.69        525.19        69.95 o                         
   0   9 -30       3290.48       2981.71       166.71 o                         
   1   9 -30        171.81        163.32        46.38 o                         
   2   9 -30        937.52       1027.84       111.42 o                         
   3   9 -30        568.99        492.90        92.19 o                         
   4   9 -30        665.11        805.35       139.48 o                         
   5   9 -30        459.98        546.50       106.81 o                         
   6   9 -30       1401.44       1537.97       150.98 o                         
   7   9 -30        940.21       1030.83       117.57 o                         
   8   9 -30       1500.71       1393.40       163.82 o                         
   9   9 -30       1151.63       1279.42       133.76 o                         
  10   9 -30        209.53        186.52        76.53 o                         
  11   9 -30        533.01        503.84        81.30 o                         
  12   9 -30        177.10         85.83        72.58 o                         
  13   9 -30        748.24        641.66        82.50 o                         
  14   9 -30       1897.72       1954.01       174.45 o                         
  15   9 -30        750.13        761.59       112.48 o                         
  16   9 -30       1143.38       1031.97       193.81 o                         
   3  10 -30        479.10        312.84       117.46 o                         
   4  10 -30       1750.10       1390.08       139.07 o                         
   5  10 -30       2485.04       2434.33       163.46 o                         
   6  10 -30        313.14        286.27        89.97 o                         
   7  10 -30        874.77        947.74       141.80 o                         
   8  10 -30       1009.93       1246.70       162.96 o                         
   9  10 -30       4875.48       4541.25       314.60 o                         
  10  10 -30        270.15        268.16        79.12 o                         
  11  10 -30       2040.90       2048.64       167.74 o                         
  12  10 -30        159.96        262.83       147.87 o                         
 -10   1 -29       2820.99       3028.33       157.02 o                         
  -9   1 -29        726.99        640.51        75.07 o                         
  -8   1 -29        685.98        568.16        61.76 o                         
  -7   1 -29        624.58        733.53        56.40 o                         
  -6   1 -29       1047.46       1066.11        79.29 o                         
  -5   1 -29        273.11        385.23        52.80 o                         
  -4   1 -29        979.60        910.62        65.91 o                         
  -3   1 -29       1604.92       1657.13       112.87 o                         
  -2   1 -29        752.64        960.72        89.51 o                         
  -1   1 -29        436.66        454.50       119.10 o                         
   0   1 -29        348.33        319.90       129.03 o                         
   1   1 -29       2286.43       2526.89       259.22 o                         
   2   1 -29       1875.04       2037.92       283.04 o                         
   3   1 -29        483.25        386.71       130.41 o                         
   4   1 -29       1246.68       1444.01       229.99 o                         
   5   1 -29       2349.69       2316.25       254.32 o                         
   6   1 -29       3886.58       4133.87       306.18 o                         
   7   1 -29       4423.35       5047.29       433.70 o                         
   8   1 -29       5072.12       5642.70       709.93 o                         
   9   1 -29       2592.97       2729.23       485.47 o                         
  10   1 -29       1494.20       1337.24       408.96 o                         
  11   1 -29        169.79        197.15       152.52 o                         
  12   1 -29       3246.10       3103.92       378.49 o                         
  13   1 -29        303.66        229.42       154.90 o                         
  14   1 -29        158.72        170.04       154.61 o                         
  15   1 -29        687.17        762.39       173.24 o                         
  16   1 -29        685.48        321.88       152.28 o                         
  17   1 -29       4281.90       4321.73       599.56 o                         
 -11   2 -29        459.35        549.97        80.28 o                         
 -10   2 -29        809.11        726.36        72.65 o                         
  -9   2 -29        426.55        428.68        53.82 o                         
  -8   2 -29        823.84        684.16        64.61 o                         
  -7   2 -29        621.11        713.91        66.35 o                         
  -6   2 -29        491.77        441.77        64.40 o                         
  -5   2 -29        898.88        768.58        72.15 o                         
  -4   2 -29       2647.43       2445.11       146.53 o                         
  -3   2 -29       5459.83       6240.71       213.62 o                         
  -2   2 -29        847.20        756.87        94.26 o                         
  -1   2 -29       1548.22       1653.00       151.73 o                         
   0   2 -29        120.36        217.43       124.25 o                         
   1   2 -29       1231.37       1554.35       232.44 o                         
   2   2 -29        869.30        778.75       143.43 o                         
   3   2 -29       1853.88       1909.33       250.62 o                         
   4   2 -29        603.01        522.56       141.66 o                         
   5   2 -29       4169.47       4574.81       342.54 o                         
   6   2 -29       3974.98       4275.79       378.98 o                         
   7   2 -29       2764.83       2574.16       473.24 o                         
   8   2 -29       3666.53       4166.74       382.95 o                         
   9   2 -29       3308.00       3917.58       548.50 o                         
  10   2 -29       2505.01       3094.56       485.45 o                         
  11   2 -29       2501.82       2333.64       448.98 o                         
  12   2 -29       3291.05       3499.44       529.35 o                         
  13   2 -29       2044.95       2166.12       462.51 o                         
  14   2 -29       1443.08       1494.91       437.01 o                         
  15   2 -29       5173.12       5393.57       733.65 o                         
  16   2 -29        866.50       1231.85       224.45 o                         
  17   2 -29      13525.59      13756.19      1334.42 o                         
  18   2 -29        528.09        433.97       242.65 o                         
  19   2 -29       2564.44       2455.00       462.23 o                         
  26   2 -29       1008.44        934.26       293.24 o                         
 -10   3 -29        213.12        166.42        53.78 o                         
  -9   3 -29       3227.42       3333.30       150.79 o                         
  -8   3 -29       3514.68       3679.75       126.41 o                         
  -7   3 -29        538.45        497.05        62.92 o                         
  -6   3 -29       3706.29       3852.42       151.80 o                         
  -5   3 -29       2709.43       2940.28       138.01 o                         
  -4   3 -29       3336.80       3049.23       145.39 o                         
  -3   3 -29       8045.76       8746.17       265.67 o                         
  -2   3 -29       3777.75       4066.49       223.17 o                         
  -1   3 -29       8027.63       7828.82       309.10 o                         
   0   3 -29       2720.77       3074.92       287.60 o                         
   1   3 -29      13629.90      15013.03       834.06 o                         
   2   3 -29        499.42        509.20       144.27 o                         
   3   3 -29      12878.50      14230.37       834.82 o                         
   4   3 -29       1608.43       2588.54       281.78 o                         
   5   3 -29       6639.36       6462.43       442.22 o                         
   6   3 -29        500.98        919.66       274.35 o                         
   7   3 -29        323.90        486.52       180.08 o                         
   8   3 -29        642.81        779.71       184.71 o                         
   9   3 -29        823.15        622.85       184.40 o                         
  10   3 -29       1173.02        999.94       290.49 o                         
  11   3 -29       3548.04       3312.17       559.15 o                         
  12   3 -29       3114.54       3874.04       566.13 o                         
  13   3 -29       2145.29       2239.65       521.00 o                         
  14   3 -29       2617.03       2520.75       512.31 o                         
  15   3 -29       8634.69       9220.22      1037.74 o                         
  16   3 -29       1220.31       1647.95       492.22 o                         
  17   3 -29      22171.91      23355.72      2340.88 o                         
  18   3 -29        887.26       1035.79       291.75 o                         
  19   3 -29      15685.60      16520.18      1800.48 o                         
  21   3 -29       3097.01       2682.63       474.63 o                         
  22   3 -29        842.47        849.04       245.79 o                         
  23   3 -29       3147.18       3238.02       482.99 o                         
  24   3 -29       3915.39       4688.04       514.99 o                         
  25   3 -29        238.88        239.01       170.95 o                         
 -10   4 -29       2185.21       2606.72       134.41 o                         
  -9   4 -29       2393.98       2660.54       109.90 o                         
  -8   4 -29       9488.81      10397.63       267.41 o                         
  -7   4 -29        727.64        715.82        76.33 o                         
  -6   4 -29      13345.75      14473.22       442.18 o                         
  -5   4 -29       5450.86       5952.66       205.20 o                         
  -4   4 -29       2035.02       1950.40       126.61 o                         
  -3   4 -29       4744.94       5595.71       191.19 o                         
  -2   4 -29       3815.32       4297.64       214.37 o                         
  -1   4 -29       8161.68       8047.27       318.72 o                         
   0   4 -29       7442.60       7993.11       547.52 o                         
   1   4 -29      15215.81      15769.32       879.00 o                         
   2   4 -29        226.17        340.14       135.20 o                         
   3   4 -29       9019.96       9179.17       575.53 o                         
   4   4 -29       1347.20       1492.68       242.28 o                         
   5   4 -29       8579.95       8508.81       752.72 o                         
   6   4 -29       1268.26       1272.01       227.51 o                         
   7   4 -29      11202.86      12944.17      1006.67 o                         
   9   4 -29       5995.32       6788.40       578.90 o                         
  11   4 -29        347.15        320.96       244.05 o                         
  12   4 -29      10344.53      11471.41      1275.62 o                         
  14   4 -29       8677.16       9412.56      1078.98 o                         
  15   4 -29       5327.74       5389.49       653.97 o                         
  17   4 -29       3754.62       3752.88       587.41 o                         
  18   4 -29        559.55        630.91       250.68 o                         
  19   4 -29       8189.06       7837.06      1056.78 o                         
  21   4 -29        899.04        920.40       257.56 o                         
  22   4 -29        558.29        482.87       213.14 o                         
  24   4 -29       1813.83       1982.97       362.40 o                         
  25   4 -29        609.83        564.87       174.78 o                         
  -9   5 -29       2210.25       2058.71       119.37 o                         
  -8   5 -29       5650.59       6055.66       179.79 o                         
  -7   5 -29        278.92        300.59        51.21 o                         
  -6   5 -29       8574.33       9207.52       301.65 o                         
  -5   5 -29        983.45       1037.95        97.09 o                         
  -4   5 -29        213.09        109.86        84.02 o                         
  -3   5 -29        502.20        475.87        66.66 o                         
  -2   5 -29       4503.54       4838.93       215.22 o                         
  -1   5 -29       9131.50       9469.85       337.42 o                         
   0   5 -29       4000.09       4238.59       291.60 o                         
   1   5 -29       9741.04      10504.72       590.06 o                         
   2   5 -29        517.68        571.86       140.65 o                         
   3   5 -29       2811.16       3423.00       287.13 o                         
   4   5 -29       2143.20       2398.79       342.61 o                         
   5   5 -29       3984.10       4430.74       481.20 o                         
   6   5 -29       1671.66       1678.77       294.20 o                         
   7   5 -29       1303.71       1609.37       304.33 o                         
   8   5 -29       2300.81       2782.92       352.78 o                         
   9   5 -29        366.42        218.60       166.18 o                         
  10   5 -29       2000.51       2034.74       220.55 o                         
  11   5 -29       2664.65       2819.13       249.28 o                         
  12   5 -29      10081.06      11604.04      1355.73 o                         
  13   5 -29       5745.65       6119.72       881.77 o                         
  14   5 -29       5628.80       6317.63       821.29 o                         
  15   5 -29       6943.36       7996.04       826.01 o                         
  16   5 -29        792.11       1309.94       411.68 o                         
  18   5 -29       2245.48       2559.12       452.49 o                         
  19   5 -29       7280.96       7895.26      1025.10 o                         
  20   5 -29        511.07        632.29       222.24 o                         
  21   5 -29       4348.98       4131.24       658.64 o                         
  22   5 -29        679.36        703.38       208.46 o                         
  23   5 -29       2591.91       2269.49       405.80 o                         
  -8   6 -29       3492.54       3852.65       125.48 o                         
  -7   6 -29       1310.25       1519.59       111.33 o                         
  -6   6 -29       6645.42       6512.48       227.69 o                         
  -5   6 -29        194.35        190.62        53.49 o                         
  -4   6 -29       6934.15       7285.94       247.17 o                         
  -3   6 -29       1526.63       1777.22       117.73 o                         
  -2   6 -29       4308.08       4660.64       212.60 o                         
  -1   6 -29       6807.04       7312.93       296.59 o                         
   0   6 -29       3063.80       3471.77       239.89 o                         
   1   6 -29       4754.62       4881.69       307.70 o                         
   2   6 -29       1326.00       1636.92       199.38 o                         
   3   6 -29       4873.67       5556.65       462.53 o                         
   4   6 -29       1513.75       1772.52       298.95 o                         
   5   6 -29       2736.91       2800.68       390.81 o                         
   6   6 -29        708.44        640.28       178.66 o                         
   7   6 -29       1084.38       1040.54       200.52 o                         
   9   6 -29       1694.55       1500.66       192.10 o                         
  10   6 -29       5977.55       6394.38       382.52 o                         
  11   6 -29        208.21        256.39       164.89 o                         
  12   6 -29       5635.45       5712.49       515.12 o                         
  13   6 -29       2515.34       2695.38       280.48 o                         
  14   6 -29       1695.19       2676.78       469.95 o                         
  15   6 -29       3904.56       4295.81       578.54 o                         
  18   6 -29       1022.28       1513.87       371.96 o                         
  19   6 -29       3671.24       4463.72       603.48 o                         
  20   6 -29       1493.49       1907.00       387.46 o                         
  21   6 -29       6516.88       6305.80       775.90 o                         
  22   6 -29       1417.36       1885.73       343.98 o                         
  23   6 -29      11418.46      10890.51      1185.31 o                         
  -7   7 -29       1133.40       1016.74        89.85 o                         
  -6   7 -29       2421.61       2180.71       120.84 o                         
  -5   7 -29       1220.79       1140.70       110.07 o                         
  -4   7 -29       6985.69       6528.65       222.83 o                         
  -3   7 -29       2482.04       2658.70       125.08 o                         
  -2   7 -29       5941.20       6093.60       209.14 o                         
  -1   7 -29       3824.92       3626.94       185.31 o                         
   0   7 -29       6578.78       6740.80       246.08 o                         
   1   7 -29       4640.58       5343.12       330.88 o                         
   2   7 -29       2680.81       2526.68       220.52 o                         
   3   7 -29       1502.08       1952.11       233.28 o                         
   4   7 -29       4842.31       5622.27       386.23 o                         
   5   7 -29       1426.37       1398.72       494.06 o                         
   6   7 -29       2444.32       2234.12       207.10 o                         
   7   7 -29        352.80        295.78       107.86 o                         
   8   7 -29       2734.40       2791.21       222.92 o                         
   9   7 -29       1529.82       1551.54       191.31 o                         
  10   7 -29       2726.44       2891.66       254.33 o                         
  11   7 -29       2206.77       2335.63       223.92 o                         
  12   7 -29       2526.87       2314.85       231.85 o                         
  13   7 -29        224.18        309.61       123.58 o                         
  17   7 -29       6509.45       7650.29       779.78 o                         
  18   7 -29       1092.71       1153.53       358.73 o                         
  19   7 -29       2217.89       2405.64       403.67 o                         
  20   7 -29        807.58        761.15       198.15 o                         
  21   7 -29       3095.98       3077.91       405.85 o                         
  -6   8 -29        698.62        961.18       120.48 o                         
  -5   8 -29       5122.86       5044.46       188.30 o                         
  -4   8 -29       3793.33       4103.85       146.16 o                         
  -3   8 -29       4274.43       4041.16       151.49 o                         
  -2   8 -29       5745.68       5742.18       196.97 o                         
  -1   8 -29       2890.73       3143.52       177.60 o                         
   0   8 -29       7409.55       8043.76       296.69 o                         
   1   8 -29       1439.65       1834.76       168.15 o                         
   2   8 -29       3529.52       3355.37       266.81 o                         
   3   8 -29       1812.66       2032.67       206.34 o                         
   4   8 -29       5472.43       6328.28       341.63 o                         
   5   8 -29        333.44        422.14        91.83 o                         
   6   8 -29       4971.50       4943.46       274.56 o                         
   7   8 -29       2985.80       2978.27       215.65 o                         
   8   8 -29       2156.81       2205.67       217.56 o                         
   9   8 -29       2842.67       2990.41       216.05 o                         
  10   8 -29         81.47        112.29        99.66 o                         
  11   8 -29       2550.18       2156.02       199.55 o                         
  12   8 -29       2850.22       2813.15       229.25 o                         
  13   8 -29        748.84        726.62       113.00 o                         
  14   8 -29       5336.84       5752.09       347.15 o                         
  15   8 -29       3710.38       4084.37       359.13 o                         
  16   8 -29       6683.45       6301.92       404.56 o                         
  17   8 -29       2481.70       2541.73       206.26 o                         
  18   8 -29       5180.02       4772.49       327.49 o                         
  19   8 -29        110.51        112.93        90.49 o                         
  20   8 -29       4171.92       3666.98       354.08 o                         
  21   8 -29       1079.94        945.90       197.91 o                         
  -3   9 -29      11733.63      10739.02       419.94 o                         
  -2   9 -29       5634.24       5768.19       182.42 o                         
  -1   9 -29       2984.38       2971.50       209.36 o                         
   0   9 -29       5761.74       5910.19       181.55 o                         
   1   9 -29       2357.66       2380.99       135.18 o                         
   2   9 -29       5179.49       5251.92       203.91 o                         
   3   9 -29       2471.92       2478.59       217.02 o                         
   4   9 -29       4453.15       5143.07       233.42 o                         
   5   9 -29        285.32        393.91       130.29 o                         
   6   9 -29      11336.92      11997.81       478.34 o                         
   7   9 -29       5783.74       6126.85       293.82 o                         
   8   9 -29       4517.14       4224.65       236.20 o                         
   9   9 -29       3861.67       3951.91       227.56 o                         
  10   9 -29        107.98        118.26        82.47 o                         
  12   9 -29       1484.26       1511.86       150.18 o                         
  13   9 -29       3939.82       3284.87       214.44 o                         
  14   9 -29       2686.25       2980.11       188.78 o                         
  15   9 -29       6360.48       6202.04       354.78 o                         
  16   9 -29       6728.92       5940.75       349.93 o                         
  17   9 -29        885.79        802.90       128.11 o                         
   0  10 -29       1389.99        985.08       165.36 o                         
   1  10 -29       1008.03       1033.02       137.23 o                         
   2  10 -29       2540.70       2208.84       117.02 o                         
   3  10 -29        839.03        739.55       148.59 o                         
   4  10 -29        876.29        957.30       110.09 o                         
   5  10 -29        102.09        142.87        68.87 o                         
   6  10 -29       4748.87       4599.08       235.76 o                         
   7  10 -29       7440.26       7394.38       313.64 o                         
   8  10 -29       2668.25       2713.76       215.34 o                         
   9  10 -29      10975.12      11044.62       443.15 o                         
  10  10 -29        158.07        266.45        75.70 o                         
  11  10 -29       7242.78       7129.22       324.44 o                         
  12  10 -29       1830.03       2006.71       146.13 o                         
  13  10 -29       7295.60       6677.97       334.38 o                         
  14  10 -29       3751.28       3565.08       286.10 o                         
  15  10 -29      12380.75      11573.75       797.26 o                         
   4  11 -29       1832.39       1529.56       241.87 o                         
   5  11 -29        919.27        933.08       168.60 o                         
   6  11 -29        669.55        694.49       133.62 o                         
   7  11 -29        719.92        579.89       131.80 o                         
   8  11 -29       1849.68       1554.79       195.20 o                         
   9  11 -29       3336.52       3277.74       277.88 o                         
  10  11 -29        452.25        500.54       121.30 o                         
 -12   0 -28       3505.72       3377.28       215.92 o                         
 -11   0 -28       5599.56       6354.37       309.46 o                         
 -10   0 -28       3024.62       3004.60       191.00 o                         
  -9   0 -28       6946.85       8099.26       390.05 o                         
  -8   0 -28       1969.16       1951.07       171.78 o                         
  -7   0 -28      18538.39      18163.49       836.25 o                         
  -6   0 -28        964.14        935.09       117.73 o                         
  -5   0 -28       7730.25       7526.28       394.86 o                         
  -4   0 -28       1282.57       1372.40       169.45 o                         
  -3   0 -28       7264.83       7692.38       385.00 o                         
  -2   0 -28       9761.01      11111.39       525.21 o                         
  -1   0 -28       3444.05       3504.65       494.72 o                         
   0   0 -28       3399.58       3667.68       477.00 o                         
   1   0 -28       4341.66       4264.02       549.56 o                         
   3   0 -28       9611.32       9953.32       966.38 o                         
   4   0 -28        869.55       1255.59       375.10 o                         
   5   0 -28        279.49         73.62       147.35 o                         
   6   0 -28       1603.14       1500.41       263.91 o                         
   7   0 -28      33932.84      37457.65      2588.00 o                         
   8   0 -28       2960.61       2033.38       438.40 o                         
   9   0 -28      28992.02      28406.71      2915.12 o                         
  10   0 -28       2511.79       2650.07       493.93 o                         
  11   0 -28      32094.78      35218.15      3348.95 o                         
  12   0 -28       1332.47       1893.46       448.22 o                         
  13   0 -28      64434.47      64381.81      6585.90 o                         
 -12   1 -28       3884.03       3730.39       266.64 o                         
 -11   1 -28       3245.90       4079.87       163.04 o                         
 -10   1 -28       2625.25       2519.27       104.43 o                         
  -9   1 -28       5765.07       6411.45       188.94 o                         
  -8   1 -28       1976.60       1758.22        98.79 o                         
  -7   1 -28      11952.32      12285.17       331.78 o                         
  -6   1 -28       1271.03       1353.33        98.33 o                         
  -5   1 -28       9726.51       9634.31       280.41 o                         
  -4   1 -28        114.11        124.85        53.47 o                         
  -3   1 -28       7582.17       7821.90       238.71 o                         
  -2   1 -28      14478.00      15544.50       578.82 o                         
  -1   1 -28       6985.89       6695.79       281.38 o                         
   0   1 -28      17762.38      19986.97      1036.44 o                         
   1   1 -28       4140.14       4181.74       328.61 o                         
   2   1 -28       8369.96       9228.81       519.73 o                         
   3   1 -28       8902.47       8932.35       535.34 o                         
   4   1 -28       5481.06       5838.34       452.25 o                         
   5   1 -28       2090.80       2268.75       245.18 o                         
   7   1 -28       6505.45       7272.08       618.66 o                         
   8   1 -28       1291.40       1639.71       421.59 o                         
   9   1 -28      14935.53      15628.84      1668.15 o                         
  10   1 -28       4952.58       5612.70       483.04 o                         
  11   1 -28      12975.39      14566.13       952.85 o                         
  12   1 -28       4149.54       4167.43       391.67 o                         
  13   1 -28      25015.98      26983.04      1862.65 o                         
  14   1 -28        795.75        748.75       169.04 o                         
 -11   2 -28       1951.14       2143.95       125.66 o                         
 -10   2 -28       3662.39       3627.56       152.23 o                         
  -9   2 -28       5270.97       5496.15       199.98 o                         
  -8   2 -28       3379.73       2900.01       140.96 o                         
  -7   2 -28       8135.79       8709.80       286.98 o                         
  -6   2 -28       1428.81       1601.71       121.70 o                         
  -5   2 -28       7310.08       8055.33       298.06 o                         
  -4   2 -28        573.60        503.49        69.14 o                         
  -3   2 -28       2511.19       2482.76       175.54 o                         
  -2   2 -28       3945.62       4125.10       214.04 o                         
  -1   2 -28       1945.23       2232.05       242.26 o                         
   0   2 -28       8517.87       9274.98       528.49 o                         
   1   2 -28        474.10        613.97       143.30 o                         
   3   2 -28        521.97        543.70       142.15 o                         
   4   2 -28       7000.60       7187.82       477.49 o                         
   5   2 -28       1645.95       1474.73       223.22 o                         
   6   2 -28       4252.15       4897.92       522.39 o                         
   7   2 -28       3230.80       3335.75       356.79 o                         
   8   2 -28       2774.58       3538.12       369.35 o                         
   9   2 -28      18428.10      19818.43      1958.10 o                         
  10   2 -28        293.15        532.59       259.93 o                         
  11   2 -28       8156.39       8227.21       847.31 o                         
  12   2 -28       5183.61       5295.24       725.75 o                         
  13   2 -28      11938.03      13755.75      1370.26 o                         
  14   2 -28       5331.43       4372.52       442.74 o                         
  15   2 -28       6584.69       7375.65       882.40 o                         
  16   2 -28      10648.13      11179.31      1258.84 o                         
 -12   3 -28         83.13         46.29        50.49 o                         
 -11   3 -28       1243.80       1236.98       106.32 o                         
 -10   3 -28       1924.26       2025.53       100.81 o                         
  -9   3 -28       4298.74       4087.23       139.01 o                         
  -8   3 -28       3332.95       3233.77       144.48 o                         
  -7   3 -28       6040.00       6147.60       224.75 o                         
  -6   3 -28        970.08        932.92        79.35 o                         
  -5   3 -28       3979.80       3875.12       173.65 o                         
  -4   3 -28       2125.84       2364.30       143.02 o                         
  -3   3 -28       1023.62       1033.90       110.18 o                         
  -2   3 -28       2852.04       2887.32       187.50 o                         
  -1   3 -28       2585.31       2988.63       288.30 o                         
   0   3 -28       8231.20       8813.40       547.05 o                         
   1   3 -28       2047.50       2731.46       367.33 o                         
   3   3 -28       2238.84       2543.12       261.63 o                         
   4   3 -28       4725.12       5362.53       383.46 o                         
   5   3 -28       5703.53       6434.16       685.68 o                         
   6   3 -28        398.48        503.22       278.37 o                         
   7   3 -28       2438.74       2712.05       334.60 o                         
   8   3 -28       5398.77       5785.56       448.35 o                         
   9   3 -28      20702.96      24290.31      1652.80 o                         
  10   3 -28       1321.08       2140.60       494.88 o                         
  11   3 -28      11593.04      11599.72      1246.50 o                         
  12   3 -28       5030.01       5061.01       693.83 o                         
  13   3 -28      14320.11      15618.34      1630.41 o                         
  14   3 -28       2127.61       2217.01       486.27 o                         
  15   3 -28       2340.05       2219.07       549.66 o                         
  16   3 -28        513.97        671.49       265.62 o                         
  17   3 -28       4188.66       4344.77       589.43 o                         
  18   3 -28       6288.69       5980.58       747.48 o                         
 -11   4 -28        900.15        911.23       100.40 o                         
 -10   4 -28       2088.94       2285.38       102.89 o                         
  -9   4 -28       3076.37       3138.95       123.01 o                         
  -8   4 -28      10335.84      10900.30       320.54 o                         
  -7   4 -28       5262.56       5367.20       196.54 o                         
  -6   4 -28       7560.51       7961.91       256.78 o                         
  -5   4 -28       3084.93       3788.50       163.10 o                         
  -4   4 -28       3276.96       3548.02       158.20 o                         
  -3   4 -28        188.03         91.41        83.31 o                         
  -2   4 -28       7741.95       8096.87       313.42 o                         
  -1   4 -28       1240.33       1633.08       236.66 o                         
   0   4 -28       6393.69       7444.02       436.49 o                         
   2   4 -28       1709.82       1514.62       234.54 o                         
   3   4 -28       4516.20       5107.57       420.55 o                         
   4   4 -28       1479.53       2158.47       250.56 o                         
   5   4 -28       9303.86      10718.64       674.86 o                         
   6   4 -28        371.56        470.89       180.12 o                         
   7   4 -28       1560.07       1893.88       302.76 o                         
   8   4 -28       8529.96       9338.55       844.38 o                         
   9   4 -28       9224.29       9783.60       736.42 o                         
  10   4 -28       3729.12       4092.53       422.26 o                         
  11   4 -28       1248.47       1044.99       283.48 o                         
  12   4 -28       8812.74       9081.37       888.17 o                         
  13   4 -28       5922.33       5999.85       810.91 o                         
  14   4 -28       2949.23       3116.38       541.95 o                         
  15   4 -28        774.62        675.24       303.52 o                         
  16   4 -28       1213.13       1067.78       278.51 o                         
  17   4 -28        366.91        303.15       251.26 o                         
  18   4 -28        586.61        608.96       254.47 o                         
  19   4 -28       2824.01       2658.52       455.07 o                         
  20   4 -28        104.19         20.19       219.09 o                         
  21   4 -28       1553.65       1337.99       394.66 o                         
  22   4 -28        255.54        -46.26       210.50 o                         
  23   4 -28        603.10        677.03       220.86 o                         
  24   4 -28        241.98         61.43       190.65 o                         
  25   4 -28        120.34        106.39       169.35 o                         
  26   4 -28        732.15        731.68       186.03 o                         
 -11   5 -28       2190.40       2365.78       116.88 o                         
 -10   5 -28       1305.04       1415.27        83.84 o                         
  -9   5 -28       2060.05       2093.06       106.54 o                         
  -8   5 -28       5635.53       5950.28       209.83 o                         
  -7   5 -28        244.78        243.05        55.50 o                         
  -6   5 -28       7019.71       7799.58       252.92 o                         
  -5   5 -28       1622.29       1412.32       108.61 o                         
  -4   5 -28       3469.08       3504.68       159.85 o                         
  -3   5 -28        238.19        173.42        83.98 o                         
  -2   5 -28       2423.71       2485.63       166.29 o                         
   0   5 -28       3492.57       3803.56       303.74 o                         
   1   5 -28       1181.25       1007.47       171.95 o                         
   2   5 -28        552.64        665.98       149.54 o                         
   3   5 -28       3637.08       3972.80       310.62 o                         
   4   5 -28       1917.74       2252.19       319.61 o                         
   6   5 -28       1626.71       1824.10       528.40 o                         
   8   5 -28       2517.49       2853.13       326.36 o                         
   9   5 -28         31.97         91.29       105.54 o                         
  10   5 -28       4313.19       3875.77       262.98 o                         
  11   5 -28       1100.12        772.48       273.20 o                         
  12   5 -28       6523.26       7225.89       790.61 o                         
  13   5 -28       3556.47       4046.23       631.47 o                         
  14   5 -28       4788.67       5123.44       682.08 o                         
  15   5 -28       3832.49       4266.72       652.33 o                         
  16   5 -28         58.37         35.98       247.21 o                         
  18   5 -28       2845.93       3191.74       501.79 o                         
  20   5 -28       1233.44       1242.65       296.70 o                         
  22   5 -28       1821.68       1774.96       439.22 o                         
  25   5 -28        175.28        106.79       160.81 o                         
 -10   6 -28       2147.65       2111.25        98.99 o                         
  -9   6 -28       1385.72       1446.06        87.50 o                         
  -8   6 -28       3829.02       3828.63       162.51 o                         
  -7   6 -28        562.99        523.10        58.14 o                         
  -6   6 -28       8396.88       8713.48       264.78 o                         
  -5   6 -28       1992.62       2381.06       123.09 o                         
  -4   6 -28       4597.30       5433.30       183.03 o                         
  -3   6 -28       2810.07       2949.30       170.43 o                         
  -2   6 -28       3689.89       3817.53       185.00 o                         
  -1   6 -28       1736.38       1878.70       193.73 o                         
   0   6 -28       4485.58       4963.86       309.97 o                         
   1   6 -28       1899.54       1843.46       219.87 o                         
   2   6 -28        446.16        533.78       145.33 o                         
   3   6 -28       4618.75       4822.40       449.98 o                         
   4   6 -28       2940.99       3407.28       380.69 o                         
   6   6 -28        685.31        669.82       187.46 o                         
   7   6 -28       2637.61       2208.05       214.65 o                         
   8   6 -28       3005.69       2815.87       466.78 o                         
  10   6 -28      13140.78      14081.98       646.13 o                         
  11   6 -28        237.07        298.92       110.58 o                         
  12   6 -28       7966.16       8757.26       864.38 o                         
  13   6 -28       2496.58       2598.99       574.16 o                         
  14   6 -28       4929.04       5688.09       638.59 o                         
  15   6 -28       4849.81       5061.22       679.46 o                         
  17   6 -28       2404.01       2686.03       579.45 o                         
  18   6 -28        631.77        544.06       236.54 o                         
  20   6 -28        725.25        695.93       229.19 o                         
  22   6 -28       1168.86       1244.27       347.48 o                         
  24   6 -28        860.05        781.10       182.15 o                         
  -9   7 -28        114.42         50.33        51.57 o                         
  -8   7 -28        688.65        724.33        62.56 o                         
  -7   7 -28        583.95        326.53        57.18 o                         
  -6   7 -28       3161.09       2758.99       129.43 o                         
  -5   7 -28       2417.32       2528.02       123.51 o                         
  -4   7 -28       7979.30       8255.47       251.13 o                         
  -3   7 -28       6222.93       7233.16       226.90 o                         
  -2   7 -28       5607.98       5363.50       218.47 o                         
  -1   7 -28       2348.23       2809.08       210.24 o                         
   0   7 -28       2682.83       2986.82       225.22 o                         
   1   7 -28       1687.86       1647.72       178.99 o                         
   2   7 -28       2244.87       2337.71       246.88 o                         
   3   7 -28       2119.91       2432.65       234.20 o                         
   4   7 -28       2067.49       2136.14       347.11 o                         
   6   7 -28        465.59        497.97       118.82 o                         
   7   7 -28        547.43        342.50       113.96 o                         
   8   7 -28       2720.09       2757.54       236.83 o                         
   9   7 -28        189.92        334.36       115.67 o                         
  10   7 -28       6410.94       5920.51       371.35 o                         
  12   7 -28       4396.32       4624.44       293.14 o                         
  13   7 -28       2688.24       2937.73       271.97 o                         
  14   7 -28       8602.31       9241.45       845.43 o                         
  15   7 -28       8482.48       8419.37       810.56 o                         
  16   7 -28       3329.48       3448.71       541.45 o                         
  17   7 -28      12090.93      12611.53      1203.79 o                         
  18   7 -28        660.47        789.59       233.18 o                         
  19   7 -28       2111.53       2144.00       402.29 o                         
  20   7 -28       1270.17       1389.77       356.49 o                         
  22   7 -28        981.77       1223.33       300.32 o                         
  -7   8 -28       1833.03       1890.83       129.62 o                         
  -6   8 -28       1100.61       1128.56       114.74 o                         
  -5   8 -28       3360.89       3427.33       130.76 o                         
  -4   8 -28       2899.21       2883.64       130.65 o                         
  -3   8 -28       5349.62       5127.94       180.73 o                         
  -2   8 -28       1661.82       1813.98       115.81 o                         
  -1   8 -28       5809.31       5444.94       208.92 o                         
   0   8 -28         52.43        144.55        91.82 o                         
   1   8 -28       2113.82       2541.83       210.86 o                         
   2   8 -28       2131.01       2449.56       222.32 o                         
   3   8 -28        170.21        166.19        88.04 o                         
   4   8 -28        724.30        806.24       143.87 o                         
   5   8 -28        521.26        388.94        93.40 o                         
   6   8 -28       1791.55       2088.59       183.03 o                         
   7   8 -28        181.20        325.69        93.14 o                         
   8   8 -28       2284.68       2243.28       214.70 o                         
   9   8 -28       1821.00       1755.47       200.92 o                         
  10   8 -28        424.11        491.23       115.77 o                         
  11   8 -28        535.24        471.96       112.52 o                         
  12   8 -28       2396.00       2294.14       223.88 o                         
  13   8 -28       3104.77       3556.88       235.77 o                         
  14   8 -28       5238.66       5730.85       455.97 o                         
  15   8 -28       3530.68       4226.24       309.57 o                         
  16   8 -28       2682.10       2834.93       367.54 o                         
  17   8 -28       5068.77       6208.15       385.65 o                         
  18   8 -28       2253.40       1819.56       204.32 o                         
  19   8 -28        478.37        348.69       174.06 o                         
  22   8 -28       4427.69       3664.04       331.78 o                         
  -6   9 -28       4068.27       4160.81       462.05 o                         
  -5   9 -28        369.28        679.30       196.50 o                         
  -4   9 -28       4351.27       3950.68       158.99 o                         
  -3   9 -28        758.03        714.01       178.34 o                         
  -2   9 -28       2794.24       2605.56       156.27 o                         
  -1   9 -28       1174.72       1051.61        94.63 o                         
   0   9 -28       1912.45       1979.45       146.78 o                         
   1   9 -28        189.55        219.42        67.47 o                         
   2   9 -28        980.77       1243.18       136.10 o                         
   3   9 -28       2788.61       3091.36       194.07 o                         
   4   9 -28        682.75        825.28       155.12 o                         
   5   9 -28       1778.70       1919.45       159.01 o                         
   6   9 -28       2166.03       2742.20       215.99 o                         
   7   9 -28       1843.55       2296.43       179.92 o                         
   8   9 -28        769.37        847.27       191.11 o                         
   9   9 -28        339.70        530.41       138.86 o                         
  10   9 -28        697.62        653.31       111.36 o                         
  11   9 -28        791.44        712.52       112.45 o                         
  12   9 -28       2313.53       2285.20       187.40 o                         
  13   9 -28       1548.16       1520.71       155.74 o                         
  14   9 -28       1465.95       1384.17       180.51 o                         
  15   9 -28        172.91        322.54        93.87 o                         
  16   9 -28        246.55        229.18        88.53 o                         
  17   9 -28        198.22        140.52        81.39 o                         
  18   9 -28        217.41        110.58        93.28 o                         
  19   9 -28       2958.02       2907.23       267.44 o                         
  20   9 -28        380.73        376.12       111.31 o                         
  -3  10 -28       1138.01       1539.49       315.36 o                         
  -2  10 -28        616.70        843.64       133.29 o                         
  -1  10 -28        538.59        590.67        74.61 o                         
   0  10 -28        623.14        573.06        51.31 o                         
   1  10 -28        783.42        708.31        90.79 o                         
   2  10 -28        234.41        315.56        55.59 o                         
   3  10 -28        813.19        933.92       124.83 o                         
   4  10 -28       2925.58       3213.91       186.37 o                         
   5  10 -28       1014.90       1188.25       129.90 o                         
   6  10 -28       1622.73       1571.13       150.12 o                         
   7  10 -28       4981.19       5119.94       265.39 o                         
   8  10 -28       2309.00       2793.67       297.39 o                         
   9  10 -28       7508.14       7449.38       350.84 o                         
  10  10 -28       1019.87       1093.43       137.34 o                         
  11  10 -28        831.28        852.46       121.84 o                         
  12  10 -28         95.79         91.30        72.68 o                         
  13  10 -28        501.58        624.49       109.26 o                         
  14  10 -28       1376.65       1443.37       140.51 o                         
  15  10 -28        540.37        696.24       146.10 o                         
  16  10 -28       1312.74       1259.92       155.56 o                         
  17  10 -28       1511.88       1556.96       213.62 o                         
  18  10 -28        145.66        110.25       100.77 o                         
   1  11 -28       1193.02       1155.85       188.24 o                         
   2  11 -28         61.43        104.96        73.25 o                         
   3  11 -28       1670.37       1653.31       113.09 o                         
   4  11 -28        980.69        847.45       112.08 o                         
   5  11 -28        374.63        292.80        75.26 o                         
   6  11 -28       3577.56       3469.33       187.19 o                         
   7  11 -28       2211.50       2349.96       154.35 o                         
   8  11 -28       7831.28       7191.50       316.15 o                         
   9  11 -28       4078.26       4554.57       226.15 o                         
  10  11 -28       5555.12       5090.23       262.28 o                         
  11  11 -28        589.52        605.40       105.11 o                         
  13  11 -28        307.01        293.48        91.51 o                         
  14  11 -28       3863.83       3832.56       344.51 o                         
 -13   1 -27        862.33        811.05       127.85 o                         
 -12   1 -27       5658.01       6039.68       186.74 o                         
 -11   1 -27        736.53        740.90        56.02 o                         
 -10   1 -27       3228.80       3129.41       120.53 o                         
  -9   1 -27        587.11        421.48        55.04 o                         
  -8   1 -27       4590.55       4846.07       164.43 o                         
  -7   1 -27        665.33        547.84        60.73 o                         
  -6   1 -27       2543.19       2475.86       114.50 o                         
  -5   1 -27        502.86        505.89        70.25 o                         
  -4   1 -27        250.99        258.86        56.46 o                         
  -3   1 -27         13.42         15.22        64.31 o                         
  -2   1 -27        570.57        617.92        73.03 o                         
  -1   1 -27        291.52        334.15       127.47 o                         
   0   1 -27        282.81        341.90       128.83 o                         
   1   1 -27         32.89         67.07       123.97 o                         
   2   1 -27        205.65        169.19       130.38 o                         
   3   1 -27       3945.10       4474.04       322.01 o                         
   4   1 -27       2624.47       2707.95       253.31 o                         
   5   1 -27        669.26        752.05       142.65 o                         
   6   1 -27      20558.56      21127.25      1149.91 o                         
   7   1 -27       1666.70       1827.92       284.41 o                         
   8   1 -27      13062.64      14848.79      1442.68 o                         
   9   1 -27        168.38        229.36       150.72 o                         
  10   1 -27       8299.98       8682.00       687.56 o                         
  11   1 -27         86.68        152.15       152.42 o                         
  12   1 -27       6013.08       6168.12       532.80 o                         
  13   1 -27        769.10        604.68       242.84 o                         
 -13   2 -27       1838.48       1807.44       118.33 o                         
 -11   2 -27        723.62        762.64        74.59 o                         
 -10   2 -27       3956.57       3858.98       159.28 o                         
  -9   2 -27       2890.63       2568.56       138.72 o                         
  -8   2 -27       4905.85       5785.51       207.03 o                         
  -7   2 -27        140.78        232.22        68.52 o                         
  -6   2 -27       7435.30       7607.00       273.41 o                         
  -5   2 -27        754.50        677.43        74.70 o                         
  -4   2 -27        732.20        737.42        79.29 o                         
  -3   2 -27       3909.05       4353.23       223.19 o                         
  -2   2 -27       1479.41       1848.91       146.25 o                         
  -1   2 -27        983.77       1044.38       167.40 o                         
   0   2 -27       1463.91       1341.84       200.61 o                         
   1   2 -27        178.64        173.77       130.35 o                         
   2   2 -27        120.75        178.53       133.24 o                         
   3   2 -27        285.00        338.91       131.43 o                         
   4   2 -27       5259.22       5826.00       392.13 o                         
   5   2 -27       6442.67       6758.26       457.37 o                         
   6   2 -27       9797.73      10920.80       717.77 o                         
   7   2 -27       3760.13       4261.05       451.55 o                         
   8   2 -27      17730.20      19909.83      1251.40 o                         
   9   2 -27       4381.44       4045.31       544.53 o                         
  10   2 -27       6323.96       7020.73       721.07 o                         
  11   2 -27        763.26        411.84       242.35 o                         
  12   2 -27      15436.07      16650.04      1698.60 o                         
  13   2 -27         93.80        197.50       226.87 o                         
  14   2 -27       7542.59       8283.95       847.89 o                         
 -13   3 -27       5064.06       5341.96       211.52 o                         
 -12   3 -27        790.02        847.09        83.30 o                         
 -11   3 -27       6379.64       6214.21       199.12 o                         
 -10   3 -27       2252.44       2531.67       109.69 o                         
  -9   3 -27       9199.03       9348.30       286.94 o                         
  -8   3 -27       5891.11       6546.16       221.46 o                         
  -7   3 -27        981.32       1054.38        87.36 o                         
  -6   3 -27      11436.71      11663.48       343.69 o                         
  -5   3 -27       1012.36       1379.52       118.92 o                         
  -4   3 -27       4395.20       4659.27       230.27 o                         
  -3   3 -27       2301.91       2700.91       179.56 o                         
  -2   3 -27       6495.07       7093.10       429.62 o                         
  -1   3 -27       2903.34       3608.76       318.03 o                         
   0   3 -27       9831.69       9235.48       564.92 o                         
   1   3 -27        639.74        980.30       171.77 o                         
   2   3 -27       3208.15       3052.96       283.76 o                         
   3   3 -27        919.91        982.15       178.14 o                         
   4   3 -27       5019.67       5247.61       399.39 o                         
   5   3 -27       8567.58       9326.62       742.54 o                         
   6   3 -27       1607.93       1440.15       408.92 o                         
   7   3 -27       4359.09       4521.13       447.83 o                         
   8   3 -27       1847.15       2151.34       337.82 o                         
   9   3 -27       6633.44       7420.34       514.51 o                         
  11   3 -27       2576.32       2971.97       527.59 o                         
  12   3 -27      10527.54      11878.01      1185.65 o                         
  13   3 -27       3153.70       3394.36       687.89 o                         
  14   3 -27      11175.01      11944.55      1087.56 o                         
  15   3 -27       1687.54       1214.58       288.09 o                         
 -13   4 -27       3462.41       3440.46       149.44 o                         
 -11   4 -27       7038.79       7336.79       205.06 o                         
 -10   4 -27       5555.92       6095.52       183.43 o                         
  -9   4 -27       9129.86       9123.11       275.86 o                         
  -8   4 -27       8961.66       9655.18       312.68 o                         
  -7   4 -27       2542.47       2789.88       141.88 o                         
  -6   4 -27      17914.86      19122.96       578.31 o                         
  -5   4 -27       3095.31       3556.54       160.04 o                         
  -4   4 -27      11416.23      11627.08       467.43 o                         
  -3   4 -27       2239.08       2566.06       180.05 o                         
  -2   4 -27       9272.71       8933.93       549.81 o                         
  -1   4 -27       1765.85       2263.35       248.32 o                         
   0   4 -27       6405.78       6940.12       469.63 o                         
   1   4 -27        942.85       1199.49       179.79 o                         
   2   4 -27        312.06        506.47       150.71 o                         
   4   4 -27        294.77        543.93       188.74 o                         
   5   4 -27      13338.58      14968.62      1235.19 o                         
   6   4 -27        425.98        366.10       178.50 o                         
   7   4 -27      10330.12      11534.26       836.56 o                         
   8   4 -27       1030.40       1449.73       445.95 o                         
   9   4 -27      12415.20      13815.26       971.23 o                         
  10   4 -27      21284.43      24436.50      2421.65 o                         
  11   4 -27        797.46        838.52       288.54 o                         
  12   4 -27      21232.99      21351.22      2103.06 o                         
  13   4 -27        453.15        571.03       275.45 o                         
  14   4 -27      16837.89      17861.78      1642.57 o                         
  17   4 -27       2283.51       1797.25       506.56 o                         
  18   4 -27       1287.27       1044.43       291.60 o                         
  27   4 -27       1832.32       1627.15       299.21 o                         
 -12   5 -27        422.22        415.79        49.75 o                         
 -11   5 -27       5994.52       6781.15       196.48 o                         
 -10   5 -27       3677.29       3979.83       138.65 o                         
  -9   5 -27       5091.56       4788.37       196.10 o                         
  -8   5 -27       4487.09       4641.65       164.52 o                         
  -7   5 -27       1532.56       1497.20       113.15 o                         
  -6   5 -27       5721.25       5636.79       202.74 o                         
  -5   5 -27       1129.26       1212.80       105.03 o                         
  -4   5 -27       1135.76       1104.15       107.87 o                         
  -3   5 -27        153.03         48.78        80.94 o                         
  -2   5 -27       2121.34       2488.26       246.75 o                         
  -1   5 -27       1421.62       1180.92       157.75 o                         
   0   5 -27       3428.81       4121.90       327.04 o                         
   1   5 -27       2675.92       2938.24       493.50 o                         
   2   5 -27        996.37       1044.02       184.53 o                         
   3   5 -27       2370.42       2695.51       286.23 o                         
   4   5 -27       3535.58       3483.35       367.91 o                         
   5   5 -27      12237.99      13225.09      1041.26 o                         
   6   5 -27       3726.42       3814.22       385.33 o                         
   7   5 -27       6495.58       6883.12       432.44 o                         
   8   5 -27       8995.68       9637.14       542.73 o                         
   9   5 -27       3535.42       4045.95       630.57 o                         
  10   5 -27      14527.13      15973.80      1009.32 o                         
  11   5 -27       1965.05       2039.56       505.84 o                         
  12   5 -27       9216.78      10821.52       980.79 o                         
  13   5 -27       1846.05       1694.66       476.66 o                         
  14   5 -27      10523.21      12144.92      1137.54 o                         
  16   5 -27       2400.25       2607.82       587.22 o                         
  18   5 -27       3820.06       4079.13       592.84 o                         
  19   5 -27       2488.43       2736.68       617.63 o                         
  20   5 -27        800.80        819.08       261.90 o                         
  22   5 -27        417.29        226.74       221.09 o                         
  23   5 -27       4444.12       3924.24       619.52 o                         
  24   5 -27       2765.78       2551.30       445.45 o                         
  25   5 -27        766.82        625.31       200.89 o                         
 -11   6 -27       3534.94       3340.36       122.72 o                         
 -10   6 -27       3988.10       4360.75       142.49 o                         
  -9   6 -27        420.39        242.15        61.24 o                         
  -8   6 -27       5421.79       5706.70       200.95 o                         
  -7   6 -27       1432.28       1326.40       104.11 o                         
  -6   6 -27       6055.02       5919.71       215.29 o                         
  -5   6 -27        856.32        676.77        71.16 o                         
  -4   6 -27       1904.51       1745.80       119.55 o                         
  -3   6 -27        169.10        175.28        81.67 o                         
  -2   6 -27        686.42        676.34       128.64 o                         
   0   6 -27       6693.18       7372.59       376.22 o                         
   1   6 -27       1909.85       2265.70       230.79 o                         
   2   6 -27       1164.22       1544.23       190.61 o                         
   3   6 -27       6991.20       8240.82       584.76 o                         
   4   6 -27       1025.89        901.32       206.42 o                         
   5   6 -27       7081.34       7128.17       475.50 o                         
   6   6 -27       1175.82       1337.39       196.71 o                         
   7   6 -27       4785.20       4425.53       333.30 o                         
   8   6 -27       2635.49       2907.91       264.16 o                         
   9   6 -27       3702.48       3860.43       267.83 o                         
  12   6 -27       2676.59       3215.27       655.94 o                         
  13   6 -27       1115.65       1167.41       296.85 o                         
  14   6 -27       5437.55       6341.44       740.00 o                         
  18   6 -27       1713.42       1542.97       444.87 o                         
  19   6 -27        739.92        676.50       247.78 o                         
  20   6 -27       1261.65        773.24       274.36 o                         
  22   6 -27       1132.71       1039.48       240.28 o                         
  23   6 -27      10593.47      10646.90      1284.75 o                         
  24   6 -27        334.70        308.84       176.10 o                         
  25   6 -27       3417.36       3156.46       428.28 o                         
 -10   7 -27       2643.26       2507.24       104.33 o                         
  -9   7 -27       1273.05       1033.07        78.15 o                         
  -8   7 -27       4504.56       4144.30       172.01 o                         
  -7   7 -27       1446.63       1355.47       115.86 o                         
  -6   7 -27       3446.10       3745.45       161.76 o                         
  -5   7 -27       1805.79       1863.77       115.76 o                         
  -4   7 -27       5146.27       5382.06       199.58 o                         
  -3   7 -27        793.99       1678.66       586.65 o                         
  -2   7 -27       2786.14       3149.04       184.03 o                         
  -1   7 -27       2707.65       3096.51       228.10 o                         
   0   7 -27       7753.74       8314.77       413.24 o                         
   1   7 -27        981.44       1212.89       156.01 o                         
   2   7 -27       4526.63       5045.31       330.88 o                         
   3   7 -27       1378.98       1550.72       198.89 o                         
   4   7 -27       4791.73       5622.10       332.96 o                         
   5   7 -27       4435.77       5092.73       344.20 o                         
   6   7 -27       2737.20       2868.20       222.15 o                         
   7   7 -27        747.89        836.30       130.21 o                         
   8   7 -27       3628.40       3425.51       267.51 o                         
   9   7 -27       1210.83       1315.43       186.49 o                         
  10   7 -27       4582.70       4854.20       360.63 o                         
  11   7 -27       4223.62       4144.10       279.88 o                         
  12   7 -27       3016.18       3084.89       385.28 o                         
  13   7 -27        762.54        966.48       271.36 o                         
  14   7 -27       5782.63       6603.26       725.77 o                         
  15   7 -27       5208.69       6705.24       793.61 o                         
  16   7 -27       7682.66       8601.77       849.41 o                         
  17   7 -27       4326.72       4948.95       675.33 o                         
  18   7 -27       1242.50       1471.46       404.73 o                         
  20   7 -27        463.56        560.54       218.23 o                         
  21   7 -27       2299.97       2115.11       424.72 o                         
  22   7 -27        436.10        315.85       185.97 o                         
  23   7 -27       6605.38       7014.83       668.62 o                         
  -9   8 -27       1338.81       1520.15       101.47 o                         
  -8   8 -27       3431.30       3271.68       137.32 o                         
  -7   8 -27       1822.59       1625.37       111.57 o                         
  -6   8 -27        515.36        466.31        62.01 o                         
  -5   8 -27       5308.02       5415.10       187.98 o                         
  -4   8 -27       1388.12       1519.87       124.40 o                         
  -3   8 -27       2225.87       2720.88       137.48 o                         
  -2   8 -27        756.51        705.14       102.32 o                         
  -1   8 -27       2820.45       3040.80       163.20 o                         
   0   8 -27       1404.52       1460.90       176.64 o                         
   1   8 -27       1343.71       1570.04       152.13 o                         
   2   8 -27       2677.23       2734.28       203.10 o                         
   3   8 -27        536.37        624.48       101.01 o                         
   4   8 -27       5561.79       5743.08       274.23 o                         
   5   8 -27       1428.63       2036.42       183.95 o                         
   6   8 -27       4681.53       4514.65       285.79 o                         
   7   8 -27       3955.28       4150.31       249.68 o                         
   8   8 -27       6201.46       5842.94       333.19 o                         
   9   8 -27       3902.22       4095.78       280.81 o                         
  10   8 -27       1416.20       1381.12       178.96 o                         
  12   8 -27       1916.87       1872.37       209.10 o                         
  13   8 -27       1514.86       1234.09       173.36 o                         
  14   8 -27       6404.66       6425.79       417.08 o                         
  15   8 -27       7381.79       7851.02       936.61 o                         
  16   8 -27       8586.38       8548.55       976.64 o                         
  17   8 -27       2441.76       2871.80       455.06 o                         
  18   8 -27       3106.37       3379.11       532.11 o                         
  19   8 -27         67.27        -19.00       181.70 o                         
  20   8 -27       3523.06       3004.57       464.49 o                         
  21   8 -27        911.23       1096.37       315.29 o                         
  -7   9 -27       1674.10       1642.11       125.70 o                         
  -6   9 -27       1898.54       1846.30       101.92 o                         
  -5   9 -27       9392.73       9391.99       287.66 o                         
  -4   9 -27        426.53        530.53       120.09 o                         
  -3   9 -27      13806.45      13951.73       408.41 o                         
  -2   9 -27        295.18        453.10        60.62 o                         
  -1   9 -27       1314.88       1410.58       126.18 o                         
   0   9 -27        501.55        545.83        69.81 o                         
   1   9 -27       1728.64       2211.71       428.91 o                         
   2   9 -27       2193.76       2568.87       191.22 o                         
   3   9 -27        633.93        530.40        96.25 o                         
   4   9 -27       5972.03       6240.58       279.09 o                         
   5   9 -27        936.36       1087.96       175.56 o                         
   6   9 -27       7081.33       7450.06       339.19 o                         
   7   9 -27       6976.92       7592.34       342.31 o                         
   8   9 -27       6448.07       6363.33       327.58 o                         
   9   9 -27       4203.93       4476.16       246.41 o                         
  10   9 -27       2044.16       2283.92       191.23 o                         
  11   9 -27       5788.87       6008.58       274.69 o                         
  12   9 -27        470.30        579.76       173.02 o                         
  13   9 -27       6699.24       6525.20       326.55 o                         
  14   9 -27       1917.11       1906.59       199.89 o                         
  15   9 -27       6926.73       7263.35       453.32 o                         
  16   9 -27       4378.23       3793.00       287.35 o                         
  17   9 -27        946.49        937.48       136.15 o                         
  20   9 -27       1966.41       1669.54       214.47 o                         
  21   9 -27         42.95        -11.69       102.63 o                         
  -5  10 -27       7117.37       6738.96       499.31 o                         
  -4  10 -27       2172.66       2565.77       157.94 o                         
  -3  10 -27      14459.65      13200.44       395.34 o                         
  -2  10 -27        139.32        238.10        59.28 o                         
  -1  10 -27       1520.65       1472.20        87.75 o                         
   0  10 -27        357.07        298.33        58.84 o                         
   1  10 -27       1100.73       1003.74        91.99 o                         
   2  10 -27       1034.15       1091.35       144.74 o                         
   3  10 -27        231.03        220.28        83.71 o                         
   4  10 -27       2700.76       2626.47       185.23 o                         
   5  10 -27       1578.10       1877.29       166.84 o                         
   6  10 -27       7376.05       8290.07       356.71 o                         
   7  10 -27      14599.89      13961.06       559.81 o                         
   8  10 -27       3500.83       3874.10       368.64 o                         
   9  10 -27      13430.08      12525.48       494.35 o                         
  10  10 -27       1482.86       1587.08       178.78 o                         
  11  10 -27       8733.67       8598.77       359.80 o                         
  12  10 -27        504.81        563.26        97.41 o                         
  13  10 -27      10265.78       9480.26       424.86 o                         
  14  10 -27       1953.89       2266.06       163.21 o                         
  15  10 -27       6777.31       6677.61       339.92 o                         
  16  10 -27       3514.44       3318.04       395.87 o                         
  17  10 -27       1178.19       1182.08       214.14 o                         
  18  10 -27        461.66        336.66       130.21 o                         
  -2  11 -27        715.86        990.70       310.90 o                         
  -1  11 -27       3507.02       3516.20       336.57 o                         
   0  11 -27        413.43        486.46        72.00 o                         
   1  11 -27        224.27        290.35        51.49 o                         
   2  11 -27       2594.08       2173.87       125.43 o                         
   3  11 -27       2001.91       1795.86       135.85 o                         
   4  11 -27       2546.89       2828.13       181.30 o                         
   5  11 -27       3289.33       3359.28       193.02 o                         
   6  11 -27       2890.38       3157.08       221.26 o                         
   7  11 -27       2919.11       3324.67       207.55 o                         
   8  11 -27       2437.81       3503.17       266.92 o                         
   9  11 -27       7052.39       6884.28       286.66 o                         
  10  11 -27       1457.10       2112.28       290.31 o                         
  11  11 -27       4940.43       5208.20       272.07 o                         
  12  11 -27        596.14        738.77       134.43 o                         
  13  11 -27       3526.54       3601.78       213.90 o                         
  14  11 -27       4212.29       4293.32       261.76 o                         
  15  11 -27       3354.27       2860.11       275.29 o                         
  16  11 -27       1038.42       1089.41       189.43 o                         
   3  12 -27       2055.70       1815.73       204.94 o                         
   4  12 -27       1470.66       1561.60       139.61 o                         
   5  12 -27       2673.33       2609.47       170.72 o                         
   6  12 -27       1495.68       1616.38       141.38 o                         
   7  12 -27       2208.86       2226.98       153.91 o                         
   8  12 -27       4725.03       4312.83       236.61 o                         
   9  12 -27       3704.61       3420.54       211.39 o                         
  10  12 -27        653.56        812.40       125.01 o                         
  11  12 -27       6146.59       6072.06       338.52 o                         
 -14   0 -26      24062.03      23188.18      1142.34 o                         
 -13   0 -26        244.84        403.37        90.42 o                         
 -12   0 -26       7933.51       8012.59       397.23 o                         
 -11   0 -26       4710.99       5528.53       296.72 o                         
 -10   0 -26       7466.08       8125.68       400.50 o                         
  -9   0 -26      13372.26      13281.66       462.04 o                         
  -8   0 -26       3845.61       3487.59       178.41 o                         
  -7   0 -26      18029.20      18698.68       645.73 o                         
  -6   0 -26        823.90        675.54        95.21 o                         
  -5   0 -26       6854.22       6858.48       251.85 o                         
  -4   0 -26       8692.58       8105.48       347.44 o                         
  -3   0 -26       2463.62       2564.11       217.04 o                         
  -2   0 -26        367.90        434.38       242.33 o                         
   0   0 -26       1872.69       2162.30       403.47 o                         
   1   0 -26       9401.48      10676.12      1107.02 o                         
   2   0 -26       2941.47       3231.95       447.41 o                         
   3   0 -26       3355.86       3392.63       373.14 o                         
   5   0 -26       1909.72       1356.84       352.45 o                         
   6   0 -26      10596.76      12405.23       997.74 o                         
   7   0 -26       8981.21       9880.01      1195.36 o                         
   8   0 -26        957.19       1597.20       395.85 o                         
   9   0 -26      40788.07      44291.50      4573.50 o                         
  10   0 -26       5073.76       5315.31       619.58 o                         
  11   0 -26      10820.07      10886.17      1052.96 o                         
 -15   1 -26        277.73        342.79        75.78 o                         
 -14   1 -26      10172.69       9911.33       285.61 o                         
 -13   1 -26        572.65        646.30        91.43 o                         
 -12   1 -26       7866.55       8282.17       265.42 o                         
 -11   1 -26       3491.75       3963.14       144.77 o                         
 -10   1 -26       8195.01       8745.11       254.82 o                         
  -9   1 -26       9835.47       9994.86       289.82 o                         
  -8   1 -26       4496.72       3886.84       148.98 o                         
  -7   1 -26      21099.05      20974.68       546.56 o                         
  -6   1 -26         59.85        176.45        57.40 o                         
  -5   1 -26      16473.35      16405.05       431.22 o                         
  -4   1 -26        337.02        407.35        70.62 o                         
  -3   1 -26       9507.85      10172.93       366.03 o                         
  -2   1 -26       5870.77       6700.81       452.92 o                         
  -1   1 -26       5969.27       6811.46       415.78 o                         
   0   1 -26       9044.00      10722.65       667.34 o                         
   1   1 -26      11461.28      12528.74       686.69 o                         
   2   1 -26       9025.00      10599.04       585.30 o                         
   3   1 -26       5544.01       5882.22       394.74 o                         
   4   1 -26      31747.02      34309.94      1848.90 o                         
   5   1 -26       1243.80       1365.79       215.01 o                         
   6   1 -26      25155.60      27396.47      1953.76 o                         
   7   1 -26       7323.42       8832.88       716.88 o                         
   8   1 -26       2945.55       3955.93       391.92 o                         
   9   1 -26      20799.47      22705.55      1635.96 o                         
  10   1 -26       4878.26       4943.91       427.12 o                         
  11   1 -26       2056.06       1665.29       428.21 o                         
 -15   2 -26        183.68         96.85        71.54 o                         
 -14   2 -26       3742.94       3661.66       160.66 o                         
 -13   2 -26       1263.22       1560.61       122.33 o                         
 -12   2 -26       4895.21       4867.74       233.73 o                         
 -11   2 -26       3193.31       3287.40       152.84 o                         
 -10   2 -26       5036.69       4966.00       169.58 o                         
  -9   2 -26       8117.72       8780.86       259.80 o                         
  -8   2 -26       2998.87       3079.13       156.65 o                         
  -7   2 -26      20569.56      22301.52       650.03 o                         
  -6   2 -26       1360.65       1744.80       129.08 o                         
  -5   2 -26      20099.41      20355.06       611.42 o                         
  -4   2 -26        415.12        614.51        92.45 o                         
  -3   2 -26       1318.42       1570.55       161.17 o                         
  -2   2 -26        103.19        131.97       129.53 o                         
  -1   2 -26       3612.41       3613.28       307.05 o                         
   0   2 -26      12122.36      12715.67       802.90 o                         
   1   2 -26       4718.19       4557.23       310.78 o                         
   2   2 -26      18654.87      20671.63      1118.56 o                         
   3   2 -26       6752.90       7363.95       483.09 o                         
   4   2 -26      48855.46      52626.75      2867.02 o                         
   5   2 -26      10393.26      11452.16       619.24 o                         
   6   2 -26      12515.50      15494.36      1177.57 o                         
   7   2 -26       5706.09       6657.35       492.46 o                         
   8   2 -26       3158.87       3138.24       402.08 o                         
   9   2 -26       8982.49      10906.19      1259.05 o                         
  10   2 -26        414.81        414.63       230.40 o                         
  11   2 -26       2499.02       2890.23       491.85 o                         
  12   2 -26         90.50        155.28       220.81 o                         
 -14   3 -26       1101.78       1071.89       102.36 o                         
 -13   3 -26       2939.25       3062.55       125.57 o                         
 -12   3 -26        509.66        403.90        59.80 o                         
 -11   3 -26       3518.34       3334.77       140.59 o                         
 -10   3 -26       2318.71       2392.28       109.75 o                         
  -9   3 -26       7512.90       7625.33       258.31 o                         
  -8   3 -26        496.89        583.95        74.64 o                         
  -7   3 -26       5591.00       5447.88       211.75 o                         
  -6   3 -26       4265.98       4724.47       195.79 o                         
  -5   3 -26       5096.19       4955.64       205.37 o                         
  -4   3 -26       2393.75       2661.09       181.59 o                         
  -3   3 -26       1450.49       1659.78       161.53 o                         
  -2   3 -26        513.97        761.54       150.31 o                         
  -1   3 -26       1859.15       2025.84       239.13 o                         
   0   3 -26      12300.60      14585.17       885.80 o                         
   1   3 -26       3542.64       3797.41       290.57 o                         
   2   3 -26      21119.99      22594.53      1251.48 o                         
   3   3 -26       3825.92       4237.12       314.03 o                         
   4   3 -26      21482.32      23080.07      1250.17 o                         
   5   3 -26       9189.07      10497.07       849.33 o                         
   7   3 -26       3689.86       4476.29       401.09 o                         
   8   3 -26       3811.71       4564.36       417.29 o                         
   9   3 -26       1473.16       1770.36       490.74 o                         
  10   3 -26       5147.83       5658.04       614.83 o                         
  11   3 -26       9772.32      10332.45      1318.31 o                         
  12   3 -26       1208.67       1479.87       437.31 o                         
  13   3 -26      16643.49      15960.84      1503.95 o                         
 -14   4 -26         90.96         38.59        52.24 o                         
 -13   4 -26       1893.42       2050.03       107.48 o                         
 -12   4 -26         88.53         68.94        50.99 o                         
 -11   4 -26       3508.66       3515.15       155.61 o                         
 -10   4 -26       2019.61       2143.17       132.27 o                         
  -9   4 -26       6993.84       7060.79       250.30 o                         
  -8   4 -26       4190.56       4755.64       175.97 o                         
  -7   4 -26       3344.63       3575.30       157.09 o                         
  -6   4 -26       6127.81       6890.12       236.17 o                         
  -5   4 -26        386.72        451.67        89.61 o                         
  -4   4 -26       6951.88       7795.31       291.17 o                         
  -3   4 -26        817.16        800.52       156.96 o                         
  -1   4 -26        421.67        491.79       141.56 o                         
   0   4 -26        559.06        676.04       151.31 o                         
   1   4 -26       1299.12       1388.14       178.98 o                         
   2   4 -26       2418.17       2923.80       287.85 o                         
   3   4 -26        821.90        762.69       154.36 o                         
   4   4 -26        885.70        897.64       202.08 o                         
   5   4 -26       7607.02       8256.72       600.41 o                         
   6   4 -26       5164.78       5695.03       822.46 o                         
   8   4 -26       8584.00       9281.32       599.55 o                         
   9   4 -26       2725.45       3076.50       387.54 o                         
  10   4 -26       5592.56       5264.45       784.98 o                         
  11   4 -26       5561.61       6579.93       888.50 o                         
  13   4 -26       2933.37       2845.63       514.62 o                         
  14   4 -26       5522.78       5562.34       673.41 o                         
  15   4 -26         81.32        -14.31       247.03 o                         
 -13   5 -26       6079.09       6000.59       185.29 o                         
 -12   5 -26        415.14        412.69        53.56 o                         
 -11   5 -26       3495.07       4087.01       152.02 o                         
 -10   5 -26        764.47        669.67        81.06 o                         
  -9   5 -26       3574.49       3790.35       157.50 o                         
  -8   5 -26        304.04        288.16        63.46 o                         
  -7   5 -26       3239.44       3519.94       157.75 o                         
  -6   5 -26        776.70        767.13        76.18 o                         
  -5   5 -26        247.73        260.43        69.01 o                         
  -4   5 -26       4039.97       4587.79       211.98 o                         
  -3   5 -26        273.70        255.55       123.39 o                         
  -2   5 -26       4361.29       4777.74       273.67 o                         
  -1   5 -26       1959.99       1581.31       239.84 o                         
   0   5 -26       1353.49       1657.16       195.46 o                         
   1   5 -26       1716.29       1654.23       306.17 o                         
   2   5 -26       1210.44       1299.23       196.85 o                         
   3   5 -26       2794.95       3689.03       308.24 o                         
   4   5 -26       7484.37       8820.89       786.90 o                         
   5   5 -26      12834.20      13249.78       816.26 o                         
   6   5 -26       1885.61       2609.03       245.71 o                         
   7   5 -26       7431.09       7986.53       483.62 o                         
   8   5 -26       3814.58       4599.82       502.41 o                         
   9   5 -26       7606.59       9150.89       789.77 o                         
  10   5 -26      15316.26      16195.67      1302.84 o                         
  11   5 -26        582.56        734.24       288.80 o                         
  12   5 -26       4704.86       5529.83       828.46 o                         
  13   5 -26        263.63        107.14       249.42 o                         
  14   5 -26       6883.58       7224.56       793.40 o                         
  15   5 -26       4953.97       5396.44       753.24 o                         
  16   5 -26        676.37        583.29       259.43 o                         
  18   5 -26       1376.60        764.51       282.86 o                         
  25   5 -26       1088.99        670.57       225.34 o                         
  26   5 -26       1617.86       1562.17       365.68 o                         
 -13   6 -26       6747.49       6978.45       370.08 o                         
 -12   6 -26       3238.04       3362.52       125.01 o                         
 -11   6 -26       2320.51       2356.53       112.72 o                         
 -10   6 -26       3094.90       3048.40       160.39 o                         
  -9   6 -26       1694.52       1993.17       127.77 o                         
  -8   6 -26        675.60        555.71        65.89 o                         
  -7   6 -26       1360.69       1377.08       112.68 o                         
  -6   6 -26       1080.39       1147.64        90.70 o                         
  -5   6 -26       2367.12       2522.21       135.20 o                         
  -4   6 -26       3801.98       4359.79       210.05 o                         
  -3   6 -26        656.05        860.84        95.02 o                         
  -2   6 -26       1345.15       1262.21       171.64 o                         
  -1   6 -26       1553.10       1530.85       176.86 o                         
   0   6 -26       2667.17       3002.14       272.10 o                         
   1   6 -26       4332.38       4490.36       341.24 o                         
   2   6 -26        289.39        275.26       133.74 o                         
   3   6 -26       4762.12       5371.70       461.15 o                         
   4   6 -26       3883.74       4744.19       272.00 o                         
   5   6 -26      15062.65      16302.69       779.90 o                         
   6   6 -26        151.65        496.39       120.75 o                         
   7   6 -26      14588.95      15465.93       839.22 o                         
   8   6 -26       2092.28       1997.81       205.07 o                         
   9   6 -26       7733.47       7103.92       715.95 o                         
  10   6 -26       7725.11       8603.55       638.98 o                         
  11   6 -26       1491.12       1842.07       578.07 o                         
  12   6 -26       6076.70       6253.14       733.65 o                         
  13   6 -26       1810.48       1557.50       501.96 o                         
  14   6 -26       4722.24       5096.14       597.41 o                         
  15   6 -26       3271.93       3470.62       676.51 o                         
  18   6 -26        250.11         45.88       244.64 o                         
  19   6 -26       1685.20       1559.44       429.19 o                         
  20   6 -26       1198.24        885.19       255.38 o                         
  22   6 -26       1312.81       1687.38       409.41 o                         
 -12   7 -26       3254.69       3345.88       153.25 o                         
 -11   7 -26       1776.80       1624.26        91.44 o                         
 -10   7 -26       1438.51       1335.55        91.81 o                         
  -9   7 -26        616.93        615.83        67.33 o                         
  -8   7 -26        316.72        205.63        65.19 o                         
  -7   7 -26       2108.10       1875.09       129.47 o                         
  -6   7 -26       1731.67       1556.78       106.84 o                         
  -5   7 -26       1850.82       1948.28       124.88 o                         
  -4   7 -26       7498.45       8010.22       291.11 o                         
  -3   7 -26       4073.75       4270.28       211.14 o                         
  -2   7 -26        907.93       1038.65       138.92 o                         
  -1   7 -26       1868.11       2253.77       208.32 o                         
   0   7 -26       3655.52       4129.47       268.21 o                         
   1   7 -26       2090.75       2224.32       213.12 o                         
   2   7 -26       1706.58       1880.08       193.92 o                         
   3   7 -26       1485.08       1968.93       209.75 o                         
   4   7 -26       3761.01       3398.92       341.55 o                         
   6   7 -26        704.84        895.02       124.35 o                         
   7   7 -26       1120.96       1163.12       221.66 o                         
   8   7 -26       3768.63       3927.24       255.38 o                         
   9   7 -26        256.20        382.95       119.24 o                         
  10   7 -26      12239.13      12924.58       647.36 o                         
  12   7 -26       7133.22       8078.99       611.60 o                         
  13   7 -26       5305.28       5773.49       736.85 o                         
  14   7 -26       8259.53       9151.81       830.05 o                         
  15   7 -26       5109.94       6325.44       709.07 o                         
  16   7 -26       3896.00       4137.55       727.60 o                         
  17   7 -26       9567.32      10826.55      1190.50 o                         
  18   7 -26       1012.25        790.69       281.93 o                         
  19   7 -26        794.45        776.84       247.35 o                         
  20   7 -26        759.68        673.57       240.48 o                         
  23   7 -26       5071.60       5422.16       526.09 o                         
  24   7 -26       1498.74       1592.69       314.56 o                         
 -10   8 -26       3574.27       3779.66       145.11 o                         
  -9   8 -26        685.85        679.58        61.92 o                         
  -8   8 -26        657.76        607.71        63.24 o                         
  -7   8 -26        133.91        112.52        59.43 o                         
  -6   8 -26        665.87        744.22        65.50 o                         
  -5   8 -26        549.13        595.38        67.74 o                         
  -4   8 -26       1239.49       1515.19       107.83 o                         
  -3   8 -26       4043.37       4291.40       206.62 o                         
  -2   8 -26       3812.14       3622.63       182.04 o                         
  -1   8 -26       3869.72       4028.63       254.59 o                         
   0   8 -26        427.32        473.53        92.83 o                         
   1   8 -26       3454.09       3407.46       220.03 o                         
   2   8 -26       1233.67       1216.36       142.79 o                         
   3   8 -26       3783.47       3819.15       241.03 o                         
   4   8 -26       1819.06       1834.23       183.78 o                         
   5   8 -26       1541.98       1788.82       206.93 o                         
   6   8 -26       5239.09       5587.82       305.91 o                         
   7   8 -26       1258.02       1423.89       184.05 o                         
   8   8 -26       5998.04       6035.70       314.13 o                         
   9   8 -26        922.92        885.69       201.37 o                         
  10   8 -26       6059.17       6054.67       314.46 o                         
  11   8 -26       1802.84       2728.64       677.08 o                         
  12   8 -26       3638.80       3480.47       251.27 o                         
  13   8 -26       1507.43       1444.79       292.40 o                         
  17   8 -26       4334.92       5009.97       571.37 o                         
  19   8 -26        146.67         96.70       202.76 o                         
  20   8 -26       1215.40       1196.61       367.91 o                         
  22   8 -26        258.54        158.46       163.47 o                         
  -9   9 -26        901.95        953.00       101.17 o                         
  -8   9 -26       1052.35        936.77       105.71 o                         
  -7   9 -26         29.55        -11.29        48.72 o                         
  -6   9 -26        608.92        593.14        61.58 o                         
  -5   9 -26       2528.43       2271.85       121.52 o                         
  -4   9 -26       1414.77       1439.84       130.10 o                         
  -3   9 -26       2158.97       2114.63       145.94 o                         
  -2   9 -26       1239.98       1316.50       117.32 o                         
  -1   9 -26        423.41        473.78        70.35 o                         
   0   9 -26       2356.38       2347.66       195.98 o                         
   1   9 -26        370.26        454.34        98.88 o                         
   2   9 -26        708.85        898.53       127.02 o                         
   3   9 -26        308.40        433.81       105.04 o                         
   4   9 -26        333.17        508.04       102.23 o                         
   5   9 -26        192.87        358.83        99.58 o                         
   6   9 -26       4267.97       4630.70       253.75 o                         
   7   9 -26       1263.69       1512.40       164.76 o                         
   8   9 -26       1192.53       1460.91       180.12 o                         
   9   9 -26        255.41        412.58       101.33 o                         
  10   9 -26       1861.92       2054.66       178.70 o                         
  11   9 -26       1024.07       1139.09       209.91 o                         
  12   9 -26       2706.69       2935.91       205.97 o                         
  13   9 -26        472.72        790.26       171.77 o                         
  14   9 -26        720.54        885.85       231.99 o                         
  15   9 -26       1150.65       1305.27       203.80 o                         
  16   9 -26       2096.80       1712.86       338.78 o                         
  17   9 -26        267.54        283.50        97.50 o                         
  18   9 -26         71.42         31.37       109.07 o                         
  19   9 -26        971.68        849.95       209.82 o                         
  21   9 -26        203.03        125.64       115.66 o                         
  22   9 -26        172.38         97.05       102.83 o                         
  -7  10 -26        307.92        372.44       121.60 o                         
  -6  10 -26        589.38        572.41        70.56 o                         
  -5  10 -26        738.74        632.42        78.61 o                         
  -4  10 -26       3892.23       3630.15       146.33 o                         
  -3  10 -26       3519.72       3647.13       136.89 o                         
  -2  10 -26       2418.10       2554.62       111.85 o                         
  -1  10 -26       4503.25       4403.98       186.55 o                         
   0  10 -26       2069.70       2073.55       132.27 o                         
   1  10 -26        408.48        404.82        91.53 o                         
   2  10 -26        902.48        971.06       111.05 o                         
   3  10 -26       1380.83       1416.11       159.00 o                         
   4  10 -26       2038.92       2102.37       177.06 o                         
   5  10 -26        229.78        438.29        98.39 o                         
   6  10 -26       1508.34       1689.21       225.55 o                         
   7  10 -26       2547.36       2816.36       217.92 o                         
   8  10 -26       1009.89       1214.73       200.31 o                         
   9  10 -26       2708.48       3156.49       215.63 o                         
  10  10 -26        417.63        569.95       105.81 o                         
  11  10 -26         40.69        133.52        94.25 o                         
  12  10 -26       2346.11       2383.14       187.62 o                         
  13  10 -26        879.31        849.74       113.08 o                         
  14  10 -26       5695.05       5896.62       277.52 o                         
  15  10 -26        225.69        371.00       194.57 o                         
  16  10 -26       4754.78       4423.76       290.89 o                         
  17  10 -26       2608.79       3090.58       266.25 o                         
  18  10 -26         66.84          8.73       126.37 o                         
  19  10 -26       1300.04       1229.07       216.25 o                         
  20  10 -26        264.78        352.52       117.21 o                         
  -4  11 -26       3973.06       3930.89       363.24 o                         
  -3  11 -26        641.44       1027.83       162.04 o                         
  -2  11 -26       4078.82       4056.67       242.25 o                         
  -1  11 -26       3694.69       3718.40       149.80 o                         
   0  11 -26         78.10         92.35        53.21 o                         
   1  11 -26       2924.75       3335.82       147.59 o                         
   2  11 -26        276.78        384.82        60.77 o                         
   3  11 -26       2684.77       2917.03       183.00 o                         
   4  11 -26       2280.47       2233.53       167.02 o                         
   5  11 -26       1393.67       1740.17       207.72 o                         
   6  11 -26       5724.45       5394.35       267.42 o                         
   7  11 -26         73.34        333.77       172.21 o                         
   8  11 -26      10644.95      10956.80       468.43 o                         
   9  11 -26       1946.07       2479.70       235.91 o                         
  10  11 -26       7336.44       6688.02       307.72 o                         
  11  11 -26       1720.85       1822.44       187.32 o                         
  12  11 -26       9427.38       8747.47       386.22 o                         
  13  11 -26       4126.94       4141.01       246.66 o                         
  14  11 -26       5707.95       5402.95       291.04 o                         
  15  11 -26        625.42        551.38       149.28 o                         
  16  11 -26        877.20        495.08       140.08 o                         
  18  11 -26       2972.34       2529.06       238.77 o                         
  -1  12 -26       1805.32       1888.70       387.45 o                         
   0  12 -26        868.83       1154.56       331.86 o                         
   1  12 -26       4761.79       4519.24       220.89 o                         
   2  12 -26       1313.11       1510.98       136.60 o                         
   3  12 -26       3988.94       4086.46       218.54 o                         
   4  12 -26       1847.18       1621.37       152.24 o                         
   5  12 -26       2636.65       2437.52       169.68 o                         
   6  12 -26        978.39       1280.08       146.17 o                         
   7  12 -26       2630.21       2387.72       181.79 o                         
   8  12 -26       4627.39       4362.72       233.51 o                         
   9  12 -26        718.59        896.78       131.09 o                         
  10  12 -26       8097.90       7537.56       362.46 o                         
  11  12 -26       1535.68       2014.06       255.80 o                         
  12  12 -26      12566.93      11876.56       523.56 o                         
  13  12 -26        621.41        828.24       133.91 o                         
  14  12 -26       5789.51       6215.02       484.68 o                         
 -16   1 -25        426.86        379.36        79.57 o                         
 -15   1 -25       1903.50       1910.27        98.79 o                         
 -14   1 -25        348.81        287.19        53.10 o                         
 -13   1 -25       4992.82       5146.33       183.58 o                         
 -12   1 -25       1838.19       2300.84       109.27 o                         
 -11   1 -25       3140.22       2983.56       130.63 o                         
 -10   1 -25       3075.23       3440.75       141.48 o                         
  -9   1 -25       6677.07       6956.47       215.85 o                         
  -8   1 -25        659.80       1127.46       121.15 o                         
  -7   1 -25       1352.26       1376.91       108.12 o                         
  -6   1 -25        979.92        979.90       104.05 o                         
  -5   1 -25        228.34        249.23        58.61 o                         
  -4   1 -25       1140.13       1066.35       115.34 o                         
  -3   1 -25       2606.28       2579.14       197.08 o                         
  -2   1 -25        135.99        225.29       123.32 o                         
  -1   1 -25        326.77        309.45       127.42 o                         
   0   1 -25        284.80        315.69       124.75 o                         
   1   1 -25        507.62        523.98       129.81 o                         
   2   1 -25        746.96        918.77       145.06 o                         
   4   1 -25       1605.75       1917.41       216.89 o                         
   5   1 -25       2432.10       2674.54       251.68 o                         
   6   1 -25       3072.09       3443.62       333.03 o                         
   7   1 -25      14042.46      16226.21       919.35 o                         
   8   1 -25      35326.80      35382.91      2415.46 o                         
   9   1 -25       1536.77       1378.73       267.22 o                         
  10   1 -25       1101.61       1209.98       368.24 o                         
 -16   2 -25       1853.73       1678.47       112.73 o                         
 -14   2 -25        754.21        690.54        81.83 o                         
 -13   2 -25       6975.28       6755.49       215.83 o                         
 -12   2 -25        351.62        485.83        51.99 o                         
 -11   2 -25       2910.33       2728.98       108.80 o                         
 -10   2 -25       2425.12       2839.36       122.96 o                         
  -9   2 -25       5140.55       4739.06       170.58 o                         
  -8   2 -25        632.68        741.82        65.72 o                         
  -7   2 -25       2318.11       2601.11       124.25 o                         
  -6   2 -25       3170.50       3363.77       132.02 o                         
  -5   2 -25       1448.70       1541.66       117.46 o                         
  -4   2 -25        827.98       1603.34       155.35 o                         
  -3   2 -25       4608.93       4704.39       346.04 o                         
  -2   2 -25       1422.91       1804.29       231.75 o                         
  -1   2 -25       3206.72       4041.42       300.84 o                         
   0   2 -25       6983.40       7443.26       406.31 o                         
   1   2 -25       4287.82       4785.99       344.47 o                         
   2   2 -25       3771.08       4476.47       327.49 o                         
   3   2 -25       4857.66       6243.86       464.01 o                         
   4   2 -25       1832.88       1971.80       236.58 o                         
   5   2 -25      29420.46      33333.59      2359.88 o                         
   6   2 -25      10726.72      12214.92       888.41 o                         
   7   2 -25      24850.27      26727.60      1886.95 o                         
   8   2 -25      38045.80      41881.95      4153.26 o                         
   9   2 -25       3264.35       3636.49       525.12 o                         
  10   2 -25       8409.66       9585.44       969.32 o                         
 -16   3 -25       5532.82       5640.12       294.65 o                         
 -15   3 -25       6620.88       6895.85       244.93 o                         
 -14   3 -25       4034.50       3602.74       148.03 o                         
 -13   3 -25      13225.45      14533.05       397.39 o                         
 -12   3 -25        867.70        835.78       125.44 o                         
 -11   3 -25       7217.20       7717.74       221.23 o                         
 -10   3 -25        102.04         94.94        62.92 o                         
  -9   3 -25       9780.77       9855.69       302.16 o                         
  -8   3 -25        507.65        553.86        73.41 o                         
  -7   3 -25       4479.57       4843.78       185.88 o                         
  -6   3 -25       2136.79       2913.65       146.28 o                         
  -5   3 -25       1138.72       1175.62       136.88 o                         
  -3   3 -25       4345.15       4329.52       343.06 o                         
  -2   3 -25        891.06       1051.59       233.76 o                         
  -1   3 -25        856.91       1159.81       190.20 o                         
   2   3 -25       5264.73       6352.04       401.01 o                         
   4   3 -25       1200.00       1487.56       231.80 o                         
   5   3 -25      18950.11      22174.80      1568.16 o                         
   6   3 -25       4660.24       5460.74       464.01 o                         
   7   3 -25       6384.59       7417.71       611.32 o                         
   8   3 -25       2896.48       2937.51       367.09 o                         
   9   3 -25        997.54        877.12       262.29 o                         
  10   3 -25       4668.14       5376.60       731.01 o                         
  11   3 -25       7814.68       8029.83       759.46 o                         
 -15   4 -25       9336.63       9727.58       325.87 o                         
 -14   4 -25       1195.24       1128.26       128.80 o                         
 -13   4 -25       9568.86      10026.42       260.40 o                         
 -12   4 -25        126.81        187.80        59.16 o                         
 -11   4 -25      11305.04      11880.20       330.37 o                         
 -10   4 -25        822.92        880.80        78.62 o                         
  -9   4 -25      14344.30      14254.20       389.57 o                         
  -8   4 -25       4045.88       4468.42       170.04 o                         
  -7   4 -25       4465.73       4756.79       191.06 o                         
  -6   4 -25       8558.41       9043.75       289.68 o                         
  -5   4 -25       1854.94       2218.93       159.05 o                         
  -4   4 -25       2714.75       3007.14       189.96 o                         
  -3   4 -25       1873.90       1770.09       196.79 o                         
  -2   4 -25        231.51        230.40       141.10 o                         
  -1   4 -25        593.02        391.35       145.51 o                         
   0   4 -25       6911.86       7492.19       514.81 o                         
   2   4 -25      16612.95      17313.47      1033.23 o                         
   3   4 -25      10533.76      13182.08       767.74 o                         
   4   4 -25        949.42       1103.92       224.25 o                         
   5   4 -25      21245.96      23036.43      1634.11 o                         
   6   4 -25        162.63        202.29       162.63 o                         
   7   4 -25      14824.22      14782.01       994.13 o                         
   9   4 -25       3865.62       4328.59       449.37 o                         
  10   4 -25      17866.59      19078.71      1999.86 o                         
  11   4 -25       1087.89       1418.95       443.65 o                         
  12   4 -25      10121.94      10794.16      1182.34 o                         
  13   4 -25       3562.64       3301.42       649.66 o                         
 -15   5 -25       5625.71       6342.58       339.79 o                         
 -14   5 -25        389.21        440.61        47.84 o                         
 -13   5 -25       5100.00       4595.93       165.37 o                         
 -12   5 -25        820.56       1120.07       132.57 o                         
 -11   5 -25       8121.92       8886.46       253.28 o                         
 -10   5 -25       2897.73       3442.85       167.15 o                         
  -9   5 -25       6990.71       6871.97       225.92 o                         
  -8   5 -25       3350.88       3203.79       145.25 o                         
  -7   5 -25       6507.12       6740.12       231.88 o                         
  -6   5 -25       3613.65       4683.08       176.12 o                         
  -5   5 -25         68.34        130.97        87.98 o                         
  -4   5 -25        191.40        153.63        90.65 o                         
  -3   5 -25       1126.79       1246.74       173.81 o                         
  -2   5 -25       1662.64       1581.02       193.04 o                         
  -1   5 -25        857.55        906.94       138.11 o                         
   0   5 -25      11517.24      12134.42       652.28 o                         
   1   5 -25       5913.12       7418.28       419.47 o                         
   2   5 -25        869.76        891.24       147.78 o                         
   3   5 -25       7987.31       9201.35       616.98 o                         
   4   5 -25       6308.89       7447.92       854.79 o                         
   5   5 -25      16649.09      17521.82       995.77 o                         
   6   5 -25       1899.74       2594.34       242.65 o                         
   7   5 -25      25121.51      28329.46      1806.57 o                         
   8   5 -25      14977.72      16611.00      1148.74 o                         
   9   5 -25       3930.84       4853.40       456.56 o                         
  10   5 -25      20039.02      22991.93      1500.34 o                         
  11   5 -25       3223.43       2881.95       537.21 o                         
  13   5 -25       3786.82       3727.69       612.28 o                         
  15   5 -25        370.30        235.66       254.46 o                         
  16   5 -25       4908.24       4797.60       646.57 o                         
 -14   6 -25         79.88         83.26        43.44 o                         
 -13   6 -25       4930.52       4790.36       164.96 o                         
 -12   6 -25       1365.67       1749.67       104.25 o                         
 -11   6 -25       3531.15       3589.79       135.28 o                         
 -10   6 -25       7646.23       8239.30       274.66 o                         
  -9   6 -25       1265.75       1139.34       173.81 o                         
  -8   6 -25       1068.59       1258.67       106.63 o                         
  -7   6 -25       4419.09       4639.71       181.63 o                         
  -6   6 -25        894.23       1041.66        93.55 o                         
  -5   6 -25        819.91       1029.01       105.71 o                         
  -4   6 -25        910.42        892.41       101.20 o                         
  -3   6 -25        269.84        257.06       128.84 o                         
  -2   6 -25       9105.04      10049.84       452.32 o                         
  -1   6 -25       8778.00       9706.43       454.08 o                         
   0   6 -25       5880.92       6857.37       406.62 o                         
   1   6 -25       8458.52       8939.77       491.98 o                         
   2   6 -25         63.79         95.26       100.12 o                         
   3   6 -25       5831.46       6320.99       329.96 o                         
   4   6 -25         78.59        274.33       110.29 o                         
   5   6 -25      20311.63      20407.51      1026.76 o                         
   7   6 -25       6528.40       6607.04       435.33 o                         
   8   6 -25       5615.93       5910.40       514.70 o                         
   9   6 -25       1215.96       1147.96       257.53 o                         
  11   6 -25        497.36        799.57       198.84 o                         
  13   6 -25       1131.65       1112.56       281.66 o                         
  14   6 -25       1860.33       1873.26       460.26 o                         
  18   6 -25       1765.73       1655.47       443.65 o                         
  19   6 -25       3166.54       3182.31       513.23 o                         
  22   6 -25       1080.20       1000.84       249.87 o                         
  23   6 -25       5234.36       5589.01       739.53 o                         
  24   6 -25        667.94        632.66       225.33 o                         
  25   6 -25       4863.58       4754.72       509.22 o                         
  26   6 -25       3043.50       3021.69       378.97 o                         
 -13   7 -25       7035.06       6348.52       231.15 o                         
 -12   7 -25       2559.93       2678.80       112.50 o                         
 -11   7 -25       3952.37       3670.04       129.68 o                         
 -10   7 -25       6632.17       6764.06       237.37 o                         
  -9   7 -25        188.86         70.52        68.43 o                         
  -8   7 -25       1870.24       1910.73       138.24 o                         
  -7   7 -25       2318.93       1934.95       131.40 o                         
  -6   7 -25        146.00         45.80        62.71 o                         
  -5   7 -25       5763.03       5938.31       197.59 o                         
  -4   7 -25       6163.24       6059.94       272.54 o                         
  -3   7 -25        223.25        210.95       108.67 o                         
  -2   7 -25       6404.55       6919.84       336.62 o                         
  -1   7 -25      11447.08      11042.71       566.21 o                         
   0   7 -25      10889.04      11606.34       497.69 o                         
   1   7 -25       1701.51       2173.33       180.82 o                         
   2   7 -25       6930.52       7116.94       410.89 o                         
   3   7 -25       1383.53       1811.89       208.61 o                         
   4   7 -25       9528.13       9920.68       530.77 o                         
   5   7 -25       7251.30       7378.44       393.97 o                         
   6   7 -25       6020.08       5911.04       313.57 o                         
   7   7 -25       1957.91       2117.68       209.02 o                         
   8   7 -25      12679.45      12398.93       612.58 o                         
   9   7 -25       1030.00       1278.52       188.68 o                         
  10   7 -25       3919.17       4414.04       376.77 o                         
  11   7 -25       6674.00       7305.30       476.97 o                         
  12   7 -25       1031.93       1244.53       236.59 o                         
  13   7 -25       6688.59       6336.81       724.79 o                         
  14   7 -25        543.38        635.37       266.92 o                         
  16   7 -25       3853.07       4073.38       563.13 o                         
  17   7 -25       9543.87       9203.54       999.66 o                         
  18   7 -25       2090.80       2229.48       465.24 o                         
  19   7 -25        488.88        457.68       249.15 o                         
  20   7 -25       1915.88       2080.49       443.14 o                         
  21   7 -25        200.90        341.88       227.57 o                         
 -12   8 -25       8517.12       8207.57       281.17 o                         
 -11   8 -25        553.00        503.30        47.95 o                         
 -10   8 -25       4517.37       4309.43       146.64 o                         
  -9   8 -25        301.34        166.38        60.72 o                         
  -8   8 -25       5128.08       5108.53       204.75 o                         
  -7   8 -25       2225.42       2643.66       144.47 o                         
  -6   8 -25       1135.58       1254.92       113.60 o                         
  -5   8 -25       8686.79       9117.74       274.63 o                         
  -4   8 -25        215.34        249.53        81.91 o                         
  -3   8 -25       6508.02       6439.66       264.22 o                         
  -2   8 -25        311.75        432.98        92.45 o                         
  -1   8 -25       1744.63       1911.64       173.50 o                         
   0   8 -25       1254.28       1229.20       126.61 o                         
   1   8 -25       1118.82       1362.88       163.08 o                         
   2   8 -25       2361.63       2689.74       209.50 o                         
   3   8 -25       5578.87       5260.77       287.71 o                         
   4   8 -25       3830.49       3807.34       297.24 o                         
   5   8 -25       1486.55       1553.61       195.70 o                         
   6   8 -25       5917.41       5407.40       308.76 o                         
   8   8 -25       8419.30       8013.45       494.22 o                         
   9   8 -25       3478.28       3865.28       297.26 o                         
  10   8 -25       1880.46       2470.55       439.25 o                         
  12   8 -25        279.97        479.78       158.62 o                         
  13   8 -25       3350.29       3799.79       403.77 o                         
  14   8 -25       4329.02       4734.43       465.26 o                         
  15   8 -25       8292.17       8293.42       990.42 o                         
  16   8 -25      11474.57      12468.74      1288.82 o                         
  17   8 -25       2621.76       2849.05       520.87 o                         
  18   8 -25       6974.31       7699.59       770.96 o                         
  19   8 -25        181.88         25.24       208.55 o                         
  21   8 -25        444.94        441.56       202.33 o                         
  22   8 -25       3954.41       3876.73       437.32 o                         
 -10   9 -25       4558.25       4410.97       164.60 o                         
  -9   9 -25        171.91         93.79        43.16 o                         
  -8   9 -25       4175.92       3684.48       149.88 o                         
  -7   9 -25       1058.94        834.75        79.07 o                         
  -6   9 -25       2713.22       2784.26       140.85 o                         
  -5   9 -25       5847.72       6255.31       200.84 o                         
  -4   9 -25        993.95       1102.87       120.31 o                         
  -3   9 -25      12763.49      12897.81       423.55 o                         
  -2   9 -25       3631.44       3905.32       181.99 o                         
  -1   9 -25        965.35       1186.91       134.07 o                         
   0   9 -25       2953.76       3300.54       224.35 o                         
   1   9 -25       1642.03       2081.79       189.65 o                         
   2   9 -25       7186.05       7211.88       362.39 o                         
   3   9 -25        835.15       1078.59       270.04 o                         
   4   9 -25       6428.58       7040.00       344.28 o                         
   5   9 -25       2128.96       2528.31       214.59 o                         
   6   9 -25      13541.16      12801.01       550.37 o                         
   7   9 -25       3224.81       4147.11       255.83 o                         
   8   9 -25       8787.91       8838.62       413.04 o                         
   9   9 -25       3489.72       3342.54       222.21 o                         
  10   9 -25       2261.54       2381.96       305.57 o                         
  11   9 -25       4468.13       4700.16       284.28 o                         
  12   9 -25       1846.92       1631.77       205.29 o                         
  13   9 -25       6356.00       6459.41       352.98 o                         
  14   9 -25        642.64        744.00       240.46 o                         
  15   9 -25       7768.11       6802.77       511.04 o                         
  16   9 -25       5903.61       5837.52       466.83 o                         
  -9  10 -25       1131.91       1273.12       287.16 o                         
  -8  10 -25       4201.59       3733.22       144.72 o                         
  -7  10 -25        343.87        298.16        77.78 o                         
  -6  10 -25       2396.78       2336.38       159.36 o                         
  -5  10 -25       1847.64       1626.72       390.17 o                         
  -4  10 -25       3062.46       3107.91       121.92 o                         
  -3  10 -25       7623.01       7498.14       240.65 o                         
  -2  10 -25        351.44        431.14        54.00 o                         
  -1  10 -25        521.98        387.10        68.59 o                         
   0  10 -25       1191.52       1596.61       172.90 o                         
   1  10 -25        318.25        406.55        97.12 o                         
   2  10 -25       5430.58       5677.15       304.69 o                         
   3  10 -25       1246.95       1110.17       154.37 o                         
   4  10 -25       6261.90       6555.75       300.54 o                         
   5  10 -25       5774.94       6095.77       305.15 o                         
   6  10 -25      14155.70      15057.38       645.03 o                         
   7  10 -25      15232.44      15500.22       660.20 o                         
   8  10 -25      11337.58      11574.27       488.15 o                         
   9  10 -25      12912.90      13192.53       576.58 o                         
  10  10 -25       5681.22       5700.03       319.94 o                         
  11  10 -25      12883.09      11841.66       525.60 o                         
  12  10 -25       2623.71       2534.34       208.11 o                         
  13  10 -25       8475.88       9054.95       390.84 o                         
  14  10 -25       1372.31       1357.59       166.24 o                         
  15  10 -25       2817.17       2694.27       269.04 o                         
  16  10 -25       6113.98       5519.14       466.55 o                         
  19  10 -25       1272.43       1246.34       200.30 o                         
  21  10 -25        275.82        252.78       110.85 o                         
  -6  11 -25        688.20        755.61       164.15 o                         
  -4  11 -25        701.70        871.80        94.07 o                         
  -3  11 -25       7051.39       6691.71       226.05 o                         
  -2  11 -25        300.74        304.46        55.32 o                         
  -1  11 -25       5187.96       4917.62       186.68 o                         
   0  11 -25       1554.62       1636.72       113.41 o                         
   1  11 -25       1133.36       1228.22       135.24 o                         
   2  11 -25       9609.90       9377.90       428.66 o                         
   3  11 -25       1491.39       1731.61       169.84 o                         
   4  11 -25       4555.96       4696.17       250.53 o                         
   5  11 -25       3060.89       3642.90       216.12 o                         
   6  11 -25       3800.16       4209.75       288.21 o                         
   7  11 -25       2877.21       3012.12       198.58 o                         
   8  11 -25       5609.82       6397.48       316.96 o                         
   9  11 -25       5773.17       5770.29       270.53 o                         
  10  11 -25       3095.97       3727.61       311.85 o                         
  11  11 -25       6327.38       6565.81       337.72 o                         
  12  11 -25        194.35        288.84       106.14 o                         
  13  11 -25       5408.35       5360.76       277.52 o                         
  14  11 -25       4423.13       4643.92       263.58 o                         
  15  11 -25       1255.72        933.20       222.93 o                         
  16  11 -25       1216.96       1496.32       210.71 o                         
  18  11 -25       1790.73       1833.05       404.42 o                         
  19  11 -25        746.39       1017.62       180.04 o                         
  -3  12 -25       1308.51       1335.48       331.61 o                         
  -2  12 -25        223.30        338.01        98.72 o                         
  -1  12 -25       3943.70       3629.49       182.96 o                         
   0  12 -25       1788.74       1897.26       138.59 o                         
   1  12 -25         89.51        175.20        78.36 o                         
   2  12 -25       5348.65       5506.39       260.68 o                         
   3  12 -25       3454.20       3425.56       166.52 o                         
   4  12 -25       5334.79       5190.12       284.09 o                         
   5  12 -25       3824.65       3818.63       229.55 o                         
   6  12 -25       5022.13       4763.65       256.34 o                         
   7  12 -25       2934.43       2799.98       340.07 o                         
   8  12 -25       6797.78       6693.10       333.65 o                         
   9  12 -25       7099.48       7276.36       325.81 o                         
  10  12 -25        417.21        447.60        81.54 o                         
  11  12 -25       6708.35       6764.07       270.76 o                         
  12  12 -25       2431.37       2605.57       163.03 o                         
  13  12 -25       4374.21       4104.74       189.23 o                         
  14  12 -25       7382.30       7710.90       363.23 o                         
  16  12 -25       6175.22       5606.99       430.27 o                         
   2  13 -25        560.00        548.44        96.34 o                         
   3  13 -25       1868.79       2170.27       154.95 o                         
   4  13 -25       2434.39       2208.47       156.63 o                         
   5  13 -25       2422.18       2585.06       179.67 o                         
   6  13 -25       3358.30       3217.39       183.60 o                         
   7  13 -25       1422.23       1654.55       153.74 o                         
   8  13 -25       5103.40       4167.70       226.92 o                         
   9  13 -25       2099.99       2253.88       203.85 o                         
  10  13 -25         67.17        100.41        70.18 o                         
  11  13 -25       1185.25        946.62       150.59 o                         
 -17   0 -24       1199.55       1782.92       158.58 o                         
 -16   0 -24       5928.72       6122.45       350.79 o                         
 -15   0 -24       2040.14       2287.06       143.83 o                         
 -14   0 -24      18261.02      17481.11       656.60 o                         
 -13   0 -24       1841.48       1652.46       127.46 o                         
 -12   0 -24       7549.83       7951.33       308.43 o                         
 -11   0 -24       1248.80       1237.70        98.67 o                         
 -10   0 -24       2853.62       2321.41       152.55 o                         
  -9   0 -24       2998.64       3313.06       185.88 o                         
  -8   0 -24       8906.85       8752.02       311.57 o                         
  -7   0 -24      12436.67      12120.09       436.86 o                         
  -6   0 -24        553.65        428.72        75.08 o                         
  -5   0 -24       2611.00       2942.58       156.59 o                         
  -4   0 -24        716.93       1002.70       218.74 o                         
  -3   0 -24       6377.42       6477.80       330.83 o                         
   0   0 -24       1447.58       2166.76       394.90 o                         
   1   0 -24      12916.76      11499.37      1164.08 o                         
   2   0 -24       7199.14       7798.07       584.01 o                         
   3   0 -24      20119.47      21413.35      1435.25 o                         
   4   0 -24      22744.93      23769.97      1560.06 o                         
   5   0 -24       6598.03       7626.61       593.36 o                         
   6   0 -24      18896.81      18796.25      1369.61 o                         
   7   0 -24      17553.77      19485.65      2090.75 o                         
 -17   1 -24        659.60        627.75        62.13 o                         
 -16   1 -24       4865.49       4723.25       167.08 o                         
 -15   1 -24        231.26        261.64        54.96 o                         
 -14   1 -24       8161.31       8856.03       270.06 o                         
 -13   1 -24       1625.06       1599.10       111.71 o                         
 -12   1 -24       3749.15       3738.95       148.86 o                         
 -11   1 -24       1808.28       1764.37       109.56 o                         
 -10   1 -24       2010.71       1761.69       120.11 o                         
  -9   1 -24       5942.90       5971.05       200.66 o                         
  -8   1 -24       3461.43       3555.76       138.96 o                         
  -7   1 -24      14784.61      15298.45       424.58 o                         
  -6   1 -24       1221.48       1855.94       106.41 o                         
  -5   1 -24      10036.79       9854.77       340.00 o                         
  -4   1 -24        409.75        326.33        64.39 o                         
  -3   1 -24      18058.92      19297.51      1050.84 o                         
  -2   1 -24       1186.81       1785.56       220.70 o                         
  -1   1 -24       3181.38       2913.71       261.25 o                         
   0   1 -24       8146.66       9074.94       564.24 o                         
   1   1 -24      17421.88      19046.62       998.06 o                         
   2   1 -24      38844.85      41023.38      2196.56 o                         
   3   1 -24      11698.64      12934.06       773.70 o                         
   4   1 -24      58984.52      62797.88      3455.73 o                         
   5   1 -24         76.68        177.91       122.91 o                         
   6   1 -24      10902.50      12739.38       996.61 o                         
   7   1 -24       9754.67       9786.53       776.26 o                         
   9   1 -24      14993.77      15724.55      1877.72 o                         
 -17   2 -24       1084.18       1034.87       110.66 o                         
 -16   2 -24       4702.08       4517.94       161.60 o                         
 -15   2 -24        217.18        218.54        53.15 o                         
 -14   2 -24       6271.97       6385.67       188.18 o                         
 -13   2 -24       3681.87       4046.42       135.57 o                         
 -12   2 -24       2751.76       2582.26       113.83 o                         
 -11   2 -24       3077.83       2919.02       113.32 o                         
 -10   2 -24       3752.33       4054.22       153.46 o                         
  -9   2 -24       9480.14      10390.96       283.08 o                         
  -8   2 -24       2486.23       2603.42       120.54 o                         
  -7   2 -24       5904.68       5744.82       188.30 o                         
  -6   2 -24       1006.39        865.44        67.92 o                         
  -5   2 -24       7207.07       7478.40       247.31 o                         
  -4   2 -24       1190.22       1002.25       107.51 o                         
  -3   2 -24       6517.20       6966.82       451.57 o                         
  -2   2 -24        592.31        629.15       139.77 o                         
  -1   2 -24       8130.70       8779.00       572.67 o                         
   0   2 -24      18531.40      22456.29      1314.18 o                         
   1   2 -24      32321.46      36768.94      1977.93 o                         
   2   2 -24      52181.59      58159.43      3099.66 o                         
   3   2 -24      10314.41      10735.89       662.73 o                         
   4   2 -24      32952.85      38084.38      2069.13 o                         
   5   2 -24       4734.49       6129.58       460.90 o                         
   6   2 -24       1250.22       1176.00       209.28 o                         
   9   2 -24       8865.42       8669.51      1096.89 o                         
 -17   3 -24       2256.58       2534.58       134.20 o                         
 -16   3 -24       6359.27       6346.57       198.72 o                         
 -15   3 -24        947.53       1199.98        99.01 o                         
 -14   3 -24       6646.49       6604.15       204.36 o                         
 -13   3 -24       3986.30       4323.41       160.57 o                         
 -12   3 -24       2898.61       2776.36       130.96 o                         
 -11   3 -24       4738.83       5008.27       192.33 o                         
 -10   3 -24        768.87        782.17        77.29 o                         
  -9   3 -24       5535.55       5651.70       206.60 o                         
  -8   3 -24        577.26        645.21        75.95 o                         
  -7   3 -24       4469.70       4650.34       185.56 o                         
  -6   3 -24       1023.89       1066.39       109.51 o                         
  -5   3 -24       9819.27      11152.27       408.04 o                         
  -4   3 -24        140.19        168.79       116.52 o                         
  -3   3 -24       1159.57       1264.85       189.89 o                         
  -2   3 -24        611.25        806.87       143.33 o                         
  -1   3 -24      12044.50      11691.11       662.74 o                         
   0   3 -24      19488.20      20090.59      1234.34 o                         
   1   3 -24       8820.79       9331.36       587.14 o                         
   2   3 -24      28045.06      29249.03      1662.82 o                         
   3   3 -24       3141.59       3449.63       312.40 o                         
   4   3 -24       8018.83       8040.62       623.55 o                         
   5   3 -24       3676.63       3805.81       388.74 o                         
   6   3 -24       1201.53        893.13       258.31 o                         
   8   3 -24       6070.01       6143.16       467.78 o                         
   9   3 -24       3344.73       3520.31       541.76 o                         
  10   3 -24       7634.19       8128.99       857.28 o                         
 -16   4 -24       6326.41       6414.23       208.20 o                         
 -15   4 -24       1630.60       1703.49       102.56 o                         
 -14   4 -24       2614.46       2364.10       120.70 o                         
 -13   4 -24       2492.52       2337.90       130.39 o                         
 -12   4 -24       2048.40       2319.01       123.98 o                         
 -11   4 -24       3109.16       2759.22       156.72 o                         
 -10   4 -24        775.48        969.73        80.81 o                         
  -9   4 -24       1902.24       2013.61       133.15 o                         
  -8   4 -24        747.40        812.37        80.56 o                         
  -7   4 -24       1308.73       1286.94       112.79 o                         
  -6   4 -24       1780.75       1578.91       149.95 o                         
  -5   4 -24       1355.92       1443.57       143.79 o                         
  -4   4 -24        522.16        477.17       126.64 o                         
  -3   4 -24       1009.24       1268.76       176.32 o                         
  -2   4 -24       2160.86       2388.70       238.76 o                         
  -1   4 -24       6267.01       6662.40       395.37 o                         
   0   4 -24      17027.76      17539.36      1057.30 o                         
   1   4 -24       6470.93       7055.54       545.77 o                         
   2   4 -24       3652.46       4189.68       327.47 o                         
   3   4 -24       4085.58       4160.49       326.34 o                         
   4   4 -24       1590.16       1705.57       273.98 o                         
   5   4 -24       8936.90      10109.25       706.92 o                         
   6   4 -24        132.14        240.04       160.77 o                         
   7   4 -24       3988.98       4530.61       377.72 o                         
   8   4 -24       2391.14       2547.97       403.92 o                         
   9   4 -24       6708.37       6721.99       623.82 o                         
  11   4 -24       1946.79       2350.88       484.40 o                         
 -16   5 -24        846.90        707.72        75.94 o                         
 -15   5 -24       6024.44       5791.90       184.24 o                         
 -14   5 -24         69.67         15.10        50.36 o                         
 -13   5 -24       3659.71       3962.47       147.31 o                         
 -12   5 -24       3925.48       4007.66       157.28 o                         
 -11   5 -24       2426.73       2599.56       155.74 o                         
 -10   5 -24       2935.77       3150.15       166.25 o                         
  -9   5 -24       5377.27       5517.31       196.50 o                         
  -8   5 -24       2966.97       3312.21       159.22 o                         
  -7   5 -24       9208.51       9334.68       294.76 o                         
  -6   5 -24        797.64        678.62        96.45 o                         
  -5   5 -24       1898.56       2199.54       166.81 o                         
  -4   5 -24       3606.67       3830.89       403.92 o                         
  -3   5 -24        789.32        876.41       124.45 o                         
  -1   5 -24       1074.60       1404.20       183.40 o                         
   0   5 -24       5602.44       5726.26       369.10 o                         
   2   5 -24       2010.47       2055.44       258.51 o                         
   3   5 -24      10491.67      11054.13       639.82 o                         
   4   5 -24       2138.72       2509.13       221.08 o                         
   5   5 -24      12707.76      13716.65       668.31 o                         
   6   5 -24       1815.35       2663.25       305.25 o                         
   7   5 -24      11717.84      12974.28       831.85 o                         
   8   5 -24       2540.15       2934.07       330.95 o                         
   9   5 -24       7724.87       7908.47       741.33 o                         
  10   5 -24      10315.34      10824.50       988.20 o                         
  11   5 -24        663.69        388.82       256.84 o                         
  13   5 -24        596.96        465.42       252.81 o                         
  14   5 -24       7023.77       6300.10       807.19 o                         
 -15   6 -24      10218.79       9571.47       274.04 o                         
 -14   6 -24       2272.21       2220.92       102.92 o                         
 -13   6 -24       6289.62       6119.66       182.35 o                         
 -12   6 -24       2298.21       2569.31       125.63 o                         
 -11   6 -24       1214.32       1171.61       132.15 o                         
 -10   6 -24       2985.79       2626.09       167.84 o                         
  -9   6 -24       2924.91       3141.65       162.15 o                         
  -8   6 -24        807.34        832.74        78.67 o                         
  -7   6 -24       6760.58       6718.26       278.54 o                         
  -6   6 -24       1774.86       2065.47       127.82 o                         
  -5   6 -24       1174.33        890.65       106.42 o                         
  -3   6 -24       1690.36       2028.86       206.17 o                         
  -2   6 -24       3367.90       3521.44       270.82 o                         
  -1   6 -24       6044.08       6338.44       406.56 o                         
   0   6 -24       3353.69       3695.43       284.14 o                         
   1   6 -24       6117.80       7496.94       361.32 o                         
   2   6 -24       2537.25       2514.09       222.41 o                         
   3   6 -24      12653.63      13160.38       655.52 o                         
   4   6 -24        392.41        454.65       121.51 o                         
   5   6 -24      10665.25      11073.22       612.53 o                         
   7   6 -24      14406.17      15922.20       801.09 o                         
   9   6 -24       1622.78       1706.05       518.27 o                         
  11   6 -24       1690.60       2065.86       314.59 o                         
  12   6 -24       3643.87       3894.49       582.96 o                         
  14   6 -24       8699.15      10011.34       908.47 o                         
  15   6 -24       4626.90       5039.21       708.17 o                         
  16   6 -24        313.36        151.97       251.31 o                         
  17   6 -24       5593.84       5653.72       760.77 o                         
  25   6 -24       6479.31       6761.42       694.31 o                         
  26   6 -24       3911.04       3783.98       534.21 o                         
 -14   7 -24        165.78        166.22        53.31 o                         
 -13   7 -24      11971.44      12041.92       322.96 o                         
 -12   7 -24       2727.18       2839.10       115.52 o                         
 -11   7 -24       2158.67       1929.19       114.25 o                         
 -10   7 -24       2710.59       2485.13       151.81 o                         
  -9   7 -24       5993.05       5620.50       222.41 o                         
  -8   7 -24        464.74        519.82        71.76 o                         
  -7   7 -24        652.76        640.34        72.79 o                         
  -6   7 -24       1449.96       1530.64       111.18 o                         
  -5   7 -24        524.14        549.50        95.29 o                         
  -4   7 -24      12416.44      13563.31       481.01 o                         
  -3   7 -24       8039.24       9134.24       429.31 o                         
  -2   7 -24       6657.14       7252.15       384.67 o                         
  -1   7 -24      11980.08      12503.23       459.96 o                         
   0   7 -24       3466.35       3455.70       211.62 o                         
   1   7 -24      12464.59      12863.90       502.16 o                         
   2   7 -24       3398.18       3103.71       251.98 o                         
   3   7 -24       8718.85       8825.99       455.35 o                         
   4   7 -24       1286.82       1567.20       191.62 o                         
   5   7 -24       6132.09       6481.65       346.56 o                         
   6   7 -24       1527.80       1386.75       178.90 o                         
   8   7 -24        706.68       1059.30       147.17 o                         
   9   7 -24       1629.99       1973.69       317.42 o                         
  10   7 -24       2473.14       2619.49       317.51 o                         
  11   7 -24       8030.05       8259.46       600.26 o                         
  12   7 -24       5918.91       5518.82       637.92 o                         
  13   7 -24       1356.86       1448.61       348.87 o                         
  15   7 -24       3916.00       3810.66       543.08 o                         
  16   7 -24       1355.37       1756.38       468.92 o                         
  17   7 -24      12348.31      13779.84      1208.56 o                         
  19   7 -24       5444.03       5485.61       622.11 o                         
  20   7 -24       1281.95        963.13       279.10 o                         
  21   7 -24       6629.00       7314.17       720.41 o                         
  22   7 -24       1170.73       1379.55       411.88 o                         
  23   7 -24       9723.08      10052.49       860.55 o                         
  24   7 -24       3262.75       3369.59       426.79 o                         
  25   7 -24       5699.58       5884.11       551.59 o                         
 -13   8 -24       8740.31       8031.37       281.39 o                         
 -12   8 -24       6355.16       6773.32       192.76 o                         
 -11   8 -24       2499.64       2866.97       119.17 o                         
 -10   8 -24       3840.96       3595.14       158.60 o                         
  -9   8 -24        613.50        852.56        76.54 o                         
  -8   8 -24        891.47        716.06       114.53 o                         
  -7   8 -24        458.97        390.27        67.41 o                         
  -6   8 -24       1264.49       1386.47       120.77 o                         
  -5   8 -24       2439.32       2168.03       165.11 o                         
  -4   8 -24       5455.34       5322.89       230.71 o                         
  -3   8 -24       8981.03       9444.53       384.97 o                         
  -2   8 -24       3095.47       3337.82       202.86 o                         
  -1   8 -24       7390.30       7524.10       327.97 o                         
   0   8 -24        384.15        323.22        96.04 o                         
   1   8 -24       9779.20      10872.35       443.51 o                         
   2   8 -24       1039.94       1425.77       181.04 o                         
   3   8 -24      11864.72      12583.81       558.76 o                         
   4   8 -24       3175.85       3698.27       253.66 o                         
   5   8 -24       6543.29       6421.20       363.49 o                         
   6   8 -24       5540.55       6075.43       321.38 o                         
   7   8 -24      11504.36      11372.86       590.53 o                         
   8   8 -24      19309.01      19301.72       830.99 o                         
   9   8 -24       8092.12       8465.59       496.83 o                         
  10   8 -24       7905.90       8855.75       403.40 o                         
  11   8 -24      19721.01      18621.85      1232.36 o                         
  12   8 -24       4961.06       5368.92       416.83 o                         
  13   8 -24       3729.66       4486.61       466.67 o                         
  14   8 -24       5004.30       5505.10       486.44 o                         
  15   8 -24        643.69       1157.56       415.15 o                         
  16   8 -24       4141.75       4409.25       500.81 o                         
  17   8 -24       2326.32       2882.57       374.38 o                         
  18   8 -24       2857.94       2999.85       566.89 o                         
  19   8 -24        694.88        762.53       242.83 o                         
  20   8 -24       2560.05       2575.85       527.74 o                         
  21   8 -24       3025.72       3152.24       476.99 o                         
  22   8 -24        622.07        633.21       223.43 o                         
 -12   9 -24       4752.49       4656.25       240.41 o                         
 -11   9 -24        629.93        702.78        66.87 o                         
 -10   9 -24        509.86        483.84        48.92 o                         
  -9   9 -24         42.27         36.72        53.63 o                         
  -8   9 -24        588.57        486.91        66.42 o                         
  -7   9 -24        143.48        135.42        62.68 o                         
  -6   9 -24        236.10        228.73        59.82 o                         
  -5   9 -24       2707.62       2720.48       131.07 o                         
  -4   9 -24       4289.49       4380.49       161.11 o                         
  -3   9 -24       3261.32       3211.55       175.96 o                         
  -2   9 -24       6498.42       6170.60       322.73 o                         
  -1   9 -24        385.04        638.37       127.47 o                         
   0   9 -24       4857.93       4571.93       271.55 o                         
   1   9 -24       1099.40       1066.27       137.04 o                         
   2   9 -24       1301.90       1351.50       148.99 o                         
   3   9 -24       2517.29       2418.26       206.43 o                         
   4   9 -24       3789.22       3793.54       228.00 o                         
   5   9 -24        496.45        799.00       120.78 o                         
   6   9 -24       8848.92       9360.11       400.17 o                         
   7   9 -24       2894.69       3406.55       240.45 o                         
   8   9 -24       3217.79       3450.58       253.67 o                         
   9   9 -24        767.64        856.87       196.87 o                         
  10   9 -24        205.47        306.95       114.72 o                         
  11   9 -24       2937.84       2493.33       245.77 o                         
  12   9 -24        991.71       1002.98       283.47 o                         
  13   9 -24       3669.66       3262.93       457.64 o                         
  14   9 -24       1899.56       2405.33       452.63 o                         
  15   9 -24       1441.17       1715.20       425.65 o                         
  16   9 -24       1137.49       1131.83       369.88 o                         
  17   9 -24        737.97        909.09       194.49 o                         
  18   9 -24        418.80        446.75       174.01 o                         
  19   9 -24        224.13        455.81       276.51 o                         
 -10  10 -24        504.16        580.42        84.85 o                         
  -9  10 -24        138.13        157.59        50.23 o                         
  -8  10 -24       1280.52       1141.02       124.80 o                         
  -7  10 -24        893.89        866.99       115.70 o                         
  -6  10 -24       1280.47       1573.35       126.72 o                         
  -5  10 -24        956.27       1020.51        81.26 o                         
  -4  10 -24       1380.68       1528.78        99.86 o                         
  -3  10 -24       7640.03       6932.39       222.32 o                         
  -2  10 -24       1694.40       1839.30       131.66 o                         
  -1  10 -24      11045.46      10718.99       375.12 o                         
   0  10 -24        975.00        952.12       130.11 o                         
   1  10 -24       1661.14       1762.84       178.65 o                         
   2  10 -24        583.82        737.46       110.84 o                         
   3  10 -24         20.79         68.73        95.66 o                         
   4  10 -24        902.36       1025.45       164.93 o                         
   5  10 -24       1354.29       1547.04       185.69 o                         
   6  10 -24       1988.69       2318.65       231.38 o                         
   7  10 -24        301.54        416.29       111.53 o                         
   8  10 -24       3737.71       4093.96       252.65 o                         
   9  10 -24        190.49        352.53       111.64 o                         
  10  10 -24       1610.04       1733.54       190.39 o                         
  11  10 -24        879.67        834.80       119.49 o                         
  12  10 -24       3424.10       3320.28       212.67 o                         
  13  10 -24        846.19        837.53       124.55 o                         
  14  10 -24       6920.23       6652.67       313.79 o                         
  15  10 -24        152.80        114.76       153.49 o                         
  16  10 -24        835.05        717.90       132.46 o                         
  17  10 -24       1382.07       1683.30       355.01 o                         
  18  10 -24       1055.79        805.00       375.47 o                         
  19  10 -24       3281.98       3318.98       281.60 o                         
  20  10 -24        613.58        970.05       177.91 o                         
  21  10 -24       1194.49       1294.00       179.20 o                         
  22  10 -24        285.05        260.90       110.19 o                         
  -8  11 -24        633.18        652.90       204.08 o                         
  -7  11 -24       3063.94       2665.97       287.83 o                         
  -6  11 -24       1265.18       1309.85       119.65 o                         
  -5  11 -24       1259.86       1517.97       115.94 o                         
  -3  11 -24       3350.12       3190.95       143.89 o                         
  -2  11 -24       1940.44       1806.66       124.12 o                         
  -1  11 -24       7133.60       6857.91       242.40 o                         
   0  11 -24         75.42        391.85        67.42 o                         
   1  11 -24       8144.51       7987.37       356.86 o                         
   2  11 -24       1833.84       2178.65       211.56 o                         
   3  11 -24       2884.16       2837.18       209.36 o                         
   4  11 -24        401.37        371.01        98.08 o                         
   5  11 -24       1216.21       1204.44       142.35 o                         
   6  11 -24        977.29       1089.04       159.56 o                         
   7  11 -24       3262.37       3534.56       220.56 o                         
   8  11 -24       9124.07       8915.30       409.41 o                         
   9  11 -24       1589.94       1883.04       183.70 o                         
  10  11 -24       6637.61       7101.53       431.59 o                         
  11  11 -24       5772.19       5766.27       342.83 o                         
  12  11 -24       5712.99       5804.63       301.60 o                         
  13  11 -24       1107.96       1059.48       160.48 o                         
  14  11 -24       2152.01       2105.84       237.59 o                         
  15  11 -24        612.04        557.25       291.07 o                         
  16  11 -24        312.48        381.25       253.83 o                         
  17  11 -24       2032.96       1889.50       244.35 o                         
  18  11 -24       5032.72       5090.51       593.22 o                         
  20  11 -24       1533.76       1447.60       204.44 o                         
  -5  12 -24        178.20        208.45       188.18 o                         
  -4  12 -24       3670.35       3753.42       226.65 o                         
  -3  12 -24       1570.28       1752.38       196.25 o                         
  -2  12 -24       1363.48       1438.24       162.27 o                         
  -1  12 -24       5426.70       5337.95       248.42 o                         
   0  12 -24       1478.17       1942.10       155.84 o                         
   1  12 -24      11472.23      11610.89       469.73 o                         
   2  12 -24        999.90       1658.85       209.80 o                         
   3  12 -24       9758.10       9478.65       424.45 o                         
   4  12 -24        960.81       1198.40       163.15 o                         
   5  12 -24       3062.43       2740.65       576.44 o                         
   6  12 -24        206.13        267.37        97.30 o                         
   7  12 -24       9047.67       8668.72       427.11 o                         
   8  12 -24       1659.88       2163.44       183.23 o                         
   9  12 -24       4662.65       4167.14       229.03 o                         
  10  12 -24       7324.33       6579.41       281.88 o                         
  11  12 -24       1388.70       1436.12       144.86 o                         
  12  12 -24       7670.14       7501.18       351.56 o                         
  13  12 -24          8.63         74.01        87.16 o                         
  14  12 -24       1818.22       1428.00       250.82 o                         
  15  12 -24        126.85        214.59        76.16 o                         
  16  12 -24        900.72        916.76       170.68 o                         
  17  12 -24        895.42        974.78       185.46 o                         
  -1  13 -24       1737.61       1665.55       195.39 o                         
   0  13 -24       2648.12       2769.73       208.71 o                         
   1  13 -24      13965.51      13185.09       583.53 o                         
   2  13 -24       1762.07       1938.31       149.65 o                         
   3  13 -24       8240.26       7561.63       374.65 o                         
   4  13 -24        854.45       1104.76       140.95 o                         
   5  13 -24        984.39       1285.14       149.06 o                         
   6  13 -24       8253.14       7482.39       374.79 o                         
   7  13 -24       3591.25       3513.79       225.13 o                         
   8  13 -24       2481.43       2219.89       179.18 o                         
   9  13 -24       1890.38       2142.08       140.60 o                         
  10  13 -24       2343.06       2373.58       146.01 o                         
  11  13 -24        817.60        793.10       105.81 o                         
  12  13 -24       1862.81       1808.90       132.25 o                         
  13  13 -24        752.23        932.31       131.18 o                         
 -18   1 -23       1191.60       1056.21        74.91 o                         
 -17   1 -23         92.86         58.01        47.78 o                         
 -16   1 -23        143.21        180.17        55.17 o                         
 -15   1 -23        952.48        896.30        73.28 o                         
 -14   1 -23        675.75        627.92        72.04 o                         
 -13   1 -23      10523.22      10780.11       325.43 o                         
 -12   1 -23        951.21       1202.23        90.96 o                         
 -11   1 -23       1997.18       2160.31       121.53 o                         
 -10   1 -23        308.95        263.71        62.15 o                         
  -9   1 -23       2374.54       2390.55       122.79 o                         
  -8   1 -23        407.12        290.31        71.42 o                         
  -7   1 -23       5041.92       5176.76       176.58 o                         
  -6   1 -23         62.70        109.84        55.37 o                         
  -5   1 -23       1193.48       1676.08       112.54 o                         
  -4   1 -23        560.58        444.39        79.72 o                         
  -3   1 -23        301.80        340.69       120.29 o                         
  -2   1 -23       2207.68       1996.96       214.35 o                         
  -1   1 -23         43.69        166.56       115.56 o                         
   0   1 -23       1745.18       1733.26       351.69 o                         
   1   1 -23       1043.31        915.85       143.52 o                         
   2   1 -23       4961.87       4808.79       342.25 o                         
   3   1 -23       1670.59       2294.43       177.40 o                         
   4   1 -23       1933.66       2091.22       184.07 o                         
   5   1 -23       6931.45       7545.43       375.49 o                         
   6   1 -23       3997.28       4583.97       256.50 o                         
   7   1 -23       8106.76       8843.63       499.77 o                         
   8   1 -23      13782.45      15321.48      1185.96 o                         
   9   1 -23        588.38        505.29       163.33 o                         
  10   1 -23       3064.58       2936.47       449.13 o                         
  11   1 -23       7902.69       8886.93      1248.54 o                         
 -18   2 -23       1920.09       1766.76       113.77 o                         
 -17   2 -23        394.30        233.90        48.35 o                         
 -16   2 -23       1307.54       1057.36        82.95 o                         
 -15   2 -23        135.98         97.37        49.20 o                         
 -14   2 -23       1622.32       1979.57       104.94 o                         
 -13   2 -23        844.59        737.73        61.73 o                         
 -12   2 -23       1235.04       1216.51        84.01 o                         
 -11   2 -23        365.08        335.41        60.23 o                         
 -10   2 -23       1298.59       1443.47        96.58 o                         
  -9   2 -23       2967.76       3577.41       136.39 o                         
  -8   2 -23         67.59        104.52        56.08 o                         
  -7   2 -23       1060.40       1204.03        84.53 o                         
  -6   2 -23        588.65        440.43        66.97 o                         
  -5   2 -23       2343.98       2402.01       134.71 o                         
  -3   2 -23      18838.79      19669.90      1009.81 o                         
  -2   2 -23       1033.11       1208.86       170.62 o                         
  -1   2 -23      19357.81      20411.36      1091.44 o                         
   0   2 -23       1915.94       2292.58       228.59 o                         
   1   2 -23      13513.37      14631.40       875.95 o                         
   2   2 -23       8926.81      10068.63       619.78 o                         
   3   2 -23      16888.17      19605.02      1124.42 o                         
   4   2 -23       1365.84       1609.71       197.00 o                         
   5   2 -23      22506.69      24984.14      1551.75 o                         
   6   2 -23       9840.56      10702.02       602.25 o                         
   7   2 -23      17323.50      19831.52      1220.23 o                         
   8   2 -23      18119.97      18595.90      1304.44 o                         
   9   2 -23       2033.98       2122.59       393.92 o                         
 -18   3 -23       4724.55       4119.64       177.68 o                         
 -17   3 -23       1749.22       1571.22        92.17 o                         
 -16   3 -23       3318.73       2983.23       129.23 o                         
 -15   3 -23        773.73        670.07        69.33 o                         
 -14   3 -23       7413.04       7648.83       249.95 o                         
 -13   3 -23       3619.89       4129.16       163.35 o                         
 -12   3 -23       2590.78       2106.02       134.90 o                         
 -11   3 -23       3393.34       3013.12       157.68 o                         
 -10   3 -23       2049.25       2214.56       133.47 o                         
  -9   3 -23      10355.84      11039.13       328.78 o                         
  -8   3 -23       4088.51       4233.19       172.14 o                         
  -7   3 -23       2291.33       2423.88       138.39 o                         
  -6   3 -23       4291.40       4609.47       211.19 o                         
  -5   3 -23       1547.08       1349.30       161.45 o                         
  -3   3 -23      11919.10      12045.53       580.52 o                         
  -1   3 -23       6617.28       7409.89       465.41 o                         
   0   3 -23       5874.48       6469.33       437.22 o                         
   1   3 -23       7178.17       7560.25       481.75 o                         
   2   3 -23      12778.01      13039.85       805.11 o                         
   3   3 -23       9212.31      10493.11       596.85 o                         
   4   3 -23       2504.27       2671.25       420.23 o                         
   5   3 -23      11322.64      12993.92       883.05 o                         
   6   3 -23       6427.55       6091.79       626.40 o                         
   7   3 -23       4684.20       4877.93       423.66 o                         
   8   3 -23       1764.01       2376.65       273.53 o                         
   9   3 -23        680.82        639.47       221.67 o                         
 -17   4 -23       2026.58       2122.67       104.71 o                         
 -16   4 -23       8982.57       9790.18       284.99 o                         
 -15   4 -23       3918.22       4496.90       155.83 o                         
 -14   4 -23       5136.55       5166.87       178.31 o                         
 -13   4 -23       6498.11       7157.52       293.28 o                         
 -12   4 -23       3002.84       3002.50       139.99 o                         
 -11   4 -23       1862.69       1934.15       142.66 o                         
 -10   4 -23       1371.62       1564.94       121.50 o                         
  -9   4 -23      10716.56      11935.27       339.97 o                         
  -8   4 -23       7313.86       8058.61       249.24 o                         
  -7   4 -23       1346.40       1497.65       120.71 o                         
  -6   4 -23       2293.32       2365.89       172.36 o                         
  -5   4 -23       4759.57       4614.47       207.98 o                         
  -4   4 -23       2556.50       2480.63       226.92 o                         
  -3   4 -23       5159.38       5374.67       320.89 o                         
  -2   4 -23       3677.19       3449.71       282.72 o                         
  -1   4 -23        494.78        526.94       129.28 o                         
   0   4 -23      35783.22      39743.25      1898.53 o                         
   1   4 -23      15614.22      17574.59       841.55 o                         
   2   4 -23      15819.02      18603.44      1057.68 o                         
   3   4 -23      16063.24      17199.48       910.42 o                         
   4   4 -23        191.17        240.50       148.28 o                         
   5   4 -23      13472.04      15513.59      1116.06 o                         
   6   4 -23        130.71        221.67       145.34 o                         
   7   4 -23       7436.69       7822.79       536.92 o                         
   9   4 -23       3600.98       3628.09       346.89 o                         
 -17   5 -23       1650.54       1438.99       107.27 o                         
 -16   5 -23       2342.94       2767.65       117.71 o                         
 -15   5 -23       2478.48       2626.61       126.24 o                         
 -14   5 -23        957.38        870.15        73.39 o                         
 -13   5 -23       2103.82       2483.34       148.98 o                         
 -12   5 -23       2885.72       2670.99       133.25 o                         
 -11   5 -23       3000.08       3023.46       161.31 o                         
 -10   5 -23        544.34        617.51        72.97 o                         
  -9   5 -23       5683.06       5436.94       196.94 o                         
  -8   5 -23       5293.07       5425.99       195.10 o                         
  -7   5 -23       9220.08       9694.25       312.78 o                         
  -6   5 -23        495.73        498.40        92.53 o                         
  -5   5 -23       3558.16       3675.35       191.68 o                         
  -4   5 -23        667.12       1162.00       172.27 o                         
  -3   5 -23       1331.85       1395.96       170.22 o                         
  -2   5 -23      13959.49      15766.70       803.54 o                         
  -1   5 -23       1418.00       1996.33       336.26 o                         
   0   5 -23      25778.82      27603.19      1240.60 o                         
   1   5 -23      14128.37      15062.11       680.35 o                         
   2   5 -23       1608.74       1810.04       210.82 o                         
   3   5 -23       9270.35      10093.97       529.51 o                         
   4   5 -23       2203.36       2394.38       197.71 o                         
   5   5 -23       8261.17       9233.93       710.19 o                         
   6   5 -23       1731.65       1930.52       310.69 o                         
   7   5 -23       8076.40       8794.67       692.52 o                         
   8   5 -23       4726.58       5449.11       417.15 o                         
   9   5 -23       9435.56       9745.04       773.52 o                         
  10   5 -23       8806.11       8266.92       872.08 o                         
  12   5 -23       4759.52       4846.41       714.92 o                         
 -16   6 -23       1977.89       2196.21        99.20 o                         
 -15   6 -23       2804.34       2674.12       115.45 o                         
 -14   6 -23        405.03        380.22        57.46 o                         
 -13   6 -23       2493.86       2437.76       130.81 o                         
 -12   6 -23       2506.30       2974.50       133.14 o                         
 -11   6 -23       3362.65       3885.28       184.79 o                         
 -10   6 -23       6780.65       6545.75       243.56 o                         
  -9   6 -23        840.95        675.93        75.79 o                         
  -8   6 -23       3301.63       3908.86       159.14 o                         
  -7   6 -23       9544.33      10388.82       397.36 o                         
  -6   6 -23       1208.31       1473.95       143.84 o                         
  -5   6 -23       3530.30       4015.86       198.04 o                         
  -4   6 -23       9399.98       9969.01       600.96 o                         
  -3   6 -23       2861.72       3729.84       249.57 o                         
  -2   6 -23      11752.41      11791.37       541.28 o                         
  -1   6 -23      16148.89      16718.44       791.10 o                         
   0   6 -23      12680.02      13866.27       590.82 o                         
   1   6 -23      15174.59      16091.49       670.72 o                         
   2   6 -23       2384.29       3002.80       240.13 o                         
   3   6 -23       6704.28       6769.58       374.66 o                         
   4   6 -23        781.94        738.87       116.07 o                         
   5   6 -23       8431.01       8466.71       488.09 o                         
   6   6 -23        329.89        240.76       164.39 o                         
   7   6 -23       2424.20       2598.83       582.85 o                         
   8   6 -23       7696.58       8728.05       524.26 o                         
   9   6 -23       1896.55       2011.76       638.14 o                         
  10   6 -23       4596.62       4470.64       368.79 o                         
  11   6 -23       2672.40       2763.73       558.19 o                         
  13   6 -23       1015.25        730.55       274.99 o                         
  14   6 -23       5946.45       8146.81       880.42 o                         
  15   6 -23      10204.00       9150.28       968.29 o                         
  27   6 -23       1234.02       1512.66       296.40 o                         
 -15   7 -23       1952.86       1824.61       111.93 o                         
 -14   7 -23       1007.36       1239.03        89.32 o                         
 -13   7 -23       2753.24       2618.16       121.71 o                         
 -12   7 -23       1597.72       1820.95       107.29 o                         
 -11   7 -23        940.93       1193.71        99.71 o                         
 -10   7 -23       6344.75       6432.88       235.22 o                         
  -9   7 -23        317.42        294.72        78.42 o                         
  -8   7 -23       5867.13       6031.39       214.79 o                         
  -7   7 -23       3989.27       3987.76       164.80 o                         
  -6   7 -23        954.80       1135.22       124.03 o                         
  -5   7 -23       3656.48       4272.40       201.66 o                         
  -4   7 -23      19476.14      19603.45       920.79 o                         
  -3   7 -23       6650.51       6968.51       334.04 o                         
  -2   7 -23      13057.89      13339.47       490.34 o                         
  -1   7 -23      17511.53      17723.97       709.90 o                         
   0   7 -23       6143.10       6337.28       283.79 o                         
   1   7 -23       5935.45       5572.82       309.01 o                         
   2   7 -23       8505.31       8904.90       437.54 o                         
   3   7 -23       2014.49       2141.76       202.95 o                         
   4   7 -23       5118.03       4698.41       280.20 o                         
   5   7 -23       1255.20       1280.41       162.12 o                         
   8   7 -23       6777.79       6731.54       772.74 o                         
   9   7 -23       3958.42       4259.57       417.19 o                         
  10   7 -23       3920.09       4296.83       339.62 o                         
  11   7 -23       9887.89       9678.92       597.38 o                         
  12   7 -23      12090.87      11463.31      1212.86 o                         
  13   7 -23       1905.44       1948.75       376.94 o                         
  15   7 -23       5330.64       4926.08       561.49 o                         
  17   7 -23       9591.82      10072.43      1093.97 o                         
  19   7 -23       5433.43       5371.83       706.94 o                         
  21   7 -23       3825.48       3726.43       648.23 o                         
  23   7 -23       6470.52       6727.71       725.69 o                         
  24   7 -23       2858.87       2899.72       478.28 o                         
 -14   8 -23        625.96        683.97        62.99 o                         
 -13   8 -23       4996.59       5123.03       163.28 o                         
 -12   8 -23       6671.65       6495.18       203.80 o                         
 -11   8 -23        146.58        130.45        52.71 o                         
 -10   8 -23       4652.17       4584.21       182.78 o                         
  -9   8 -23        169.30        161.65        69.51 o                         
  -8   8 -23       5585.50       5446.14       224.86 o                         
  -7   8 -23       1725.65       1579.15       113.53 o                         
  -6   8 -23       1697.63       1815.37       133.95 o                         
  -5   8 -23       6063.54       5815.48       232.79 o                         
  -4   8 -23       4061.84       4433.85       194.14 o                         
  -3   8 -23      16461.35      17687.34       735.53 o                         
  -2   8 -23       2452.53       2934.87       200.05 o                         
  -1   8 -23       5345.61       5610.43       289.20 o                         
   0   8 -23       2979.75       2887.39       201.66 o                         
   1   8 -23       6673.09       6498.66       356.88 o                         
   2   8 -23       4153.37       4542.57       264.22 o                         
   3   8 -23      12126.32      12596.62       611.01 o                         
   4   8 -23       5935.16       5850.09       358.72 o                         
   5   8 -23        827.92        822.23       127.09 o                         
   8   8 -23       4849.81       4981.51       350.27 o                         
   9   8 -23       6751.69       6713.62       347.19 o                         
  10   8 -23       4562.00       4517.36       392.44 o                         
  11   8 -23      18942.37      18516.35       974.90 o                         
  12   8 -23       6438.75       5984.60       435.41 o                         
  13   8 -23       5614.36       5327.01       589.90 o                         
  14   8 -23       2599.47       2951.69       430.65 o                         
  15   8 -23       4535.85       4859.17       447.94 o                         
  16   8 -23      10169.09       9448.46       739.80 o                         
  17   8 -23       7053.98       6967.77       629.30 o                         
  18   8 -23       4038.20       3873.48       611.67 o                         
  19   8 -23       5425.93       4576.31       653.43 o                         
  21   8 -23       2467.61       2494.15       431.21 o                         
 -13   9 -23        601.96        540.03        78.68 o                         
 -12   9 -23       6218.65       6030.84       213.52 o                         
 -11   9 -23        102.33        110.51        44.67 o                         
 -10   9 -23       4333.70       4193.59       168.57 o                         
  -9   9 -23       1584.71       1469.64       112.87 o                         
  -8   9 -23       5515.05       5935.62       212.57 o                         
  -7   9 -23        914.87        814.89        76.94 o                         
  -6   9 -23       3051.77       2784.69       130.69 o                         
  -5   9 -23       4259.54       4313.52       153.37 o                         
  -4   9 -23        781.89       1051.91       110.71 o                         
  -3   9 -23      18999.94      20201.97       631.22 o                         
  -2   9 -23      13522.66      14652.87       629.00 o                         
  -1   9 -23       3474.48       3714.38       227.94 o                         
   0   9 -23       3412.88       3489.93       233.67 o                         
   1   9 -23       4747.04       4546.94       258.03 o                         
   2   9 -23      10247.76      10460.00       476.23 o                         
   3   9 -23       4453.66       4579.86       288.87 o                         
   4   9 -23      11216.27      11257.78       578.11 o                         
   5   9 -23       1444.73       1742.01       191.83 o                         
   6   9 -23      12300.70      12981.65       565.03 o                         
   7   9 -23       2232.74       2717.27       265.44 o                         
   8   9 -23      11192.00      11813.70       586.56 o                         
   9   9 -23       1375.19       1682.09       214.24 o                         
  10   9 -23       4447.61       3965.10       285.74 o                         
  11   9 -23       5452.29       5836.21       309.81 o                         
  12   9 -23       2020.50       1803.36       302.09 o                         
  13   9 -23      11435.49      11297.58       720.52 o                         
  14   9 -23       6054.83       6423.36       572.54 o                         
  15   9 -23       8944.28       8670.64       661.24 o                         
  16   9 -23       7860.84       7801.30       671.78 o                         
  17   9 -23       7777.69       8190.97       746.98 o                         
  18   9 -23       1840.80       2127.24       502.19 o                         
  19   9 -23       6965.24       6018.22       762.90 o                         
  20   9 -23       2002.71       1829.36       479.40 o                         
  21   9 -23       3948.83       3732.10       586.68 o                         
 -11  10 -23        166.04        319.53        66.85 o                         
 -10  10 -23       7320.40       7655.46       251.46 o                         
  -9  10 -23        703.37        884.05       111.24 o                         
  -8  10 -23       5890.62       5884.81       281.52 o                         
  -7  10 -23        270.59        211.51        71.31 o                         
  -6  10 -23       1297.43       1639.57       138.04 o                         
  -5  10 -23       1415.93       1652.28       106.86 o                         
  -4  10 -23       1389.93       1239.35        95.28 o                         
  -3  10 -23       5607.81       6362.91       222.23 o                         
  -2  10 -23       3576.69       3426.88       164.89 o                         
  -1  10 -23        737.03        926.40       297.20 o                         
   0  10 -23       3369.22       3147.55       215.15 o                         
   1  10 -23        635.71        541.72       109.87 o                         
   2  10 -23       7795.82       7538.67       359.13 o                         
   3  10 -23        108.90        224.89       104.60 o                         
   4  10 -23       5189.20       4735.46       294.74 o                         
   5  10 -23       5751.69       5984.61       316.92 o                         
   6  10 -23      19335.54      18981.55       773.84 o                         
   7  10 -23      11060.45      12140.35       545.45 o                         
   8  10 -23      19716.61      18583.94       761.80 o                         
   9  10 -23       3413.24       3991.92       255.58 o                         
  10  10 -23       5208.66       5515.02       273.73 o                         
  11  10 -23       6343.33       6355.87       290.35 o                         
  12  10 -23       1242.80       1488.22       184.70 o                         
  13  10 -23      12067.49      11433.47       501.17 o                         
  14  10 -23       1400.17       2020.30       396.58 o                         
  15  10 -23       6262.41       5331.21       609.93 o                         
  16  10 -23       5256.81       5271.25       386.63 o                         
  17  10 -23       6745.97       6519.28       436.98 o                         
  18  10 -23       2010.52       2286.52       516.46 o                         
  21  10 -23       2698.22       2311.40       224.72 o                         
  22  10 -23       3222.04       3304.25       429.92 o                         
  23  10 -23         34.60        -17.97        99.26 o                         
  -9  11 -23        750.19        862.07       102.78 o                         
  -8  11 -23       1838.05       2038.95       102.91 o                         
  -7  11 -23       2460.42       2340.02       138.66 o                         
  -6  11 -23        600.43        627.57        70.64 o                         
  -5  11 -23       6012.78       5991.06       247.29 o                         
  -4  11 -23        255.35        254.16        62.12 o                         
  -3  11 -23       7965.73       7227.22       248.88 o                         
  -2  11 -23       3665.36       4064.71       175.57 o                         
  -1  11 -23       4358.73       4737.37       207.19 o                         
   0  11 -23      10186.92       9800.43       421.46 o                         
   1  11 -23       4944.39       4733.01       286.41 o                         
   2  11 -23      11275.33      10895.29       464.29 o                         
   3  11 -23        419.84        417.99       104.42 o                         
   4  11 -23       1575.86       1540.23       174.31 o                         
   5  11 -23         26.69         70.45        96.51 o                         
   6  11 -23       8662.22       8400.57       378.44 o                         
   7  11 -23        173.15        443.29       105.61 o                         
   8  11 -23      20957.91      21335.29       869.63 o                         
   9  11 -23       2984.73       3680.81       437.13 o                         
  10  11 -23       6101.49       6212.84       341.67 o                         
  11  11 -23       7911.81       6484.55       707.41 o                         
  12  11 -23        128.40        197.95       113.27 o                         
  13  11 -23       6612.03       6753.76       338.32 o                         
  14  11 -23        993.07       1016.13       143.58 o                         
  15  11 -23       4160.26       3598.63       601.54 o                         
  16  11 -23       1103.98       1202.00       264.35 o                         
  17  11 -23       8688.26       9181.69       558.91 o                         
  18  11 -23       1489.58       1400.33       230.10 o                         
  19  11 -23       6161.66       5794.57       376.38 o                         
  21  11 -23       1644.84       1764.16       226.31 o                         
  -7  12 -23        859.83       1021.95       313.81 o                         
  -6  12 -23        666.85        587.17       140.08 o                         
  -5  12 -23       2631.14       2570.16       223.08 o                         
  -4  12 -23        860.00       1001.41       165.99 o                         
  -3  12 -23       4683.71       4181.21       237.25 o                         
  -2  12 -23        809.33       1213.25       130.91 o                         
  -1  12 -23       7258.53       7366.57       340.57 o                         
   0  12 -23       6974.95       6909.24       321.39 o                         
   1  12 -23       1524.46       1950.16       279.08 o                         
   2  12 -23       8568.94       8696.96       379.93 o                         
   3  12 -23        192.18        312.50       105.51 o                         
   4  12 -23       1196.73       1363.25       165.01 o                         
   5  12 -23         24.73        137.21       102.90 o                         
   6  12 -23       3965.03       3765.43       247.23 o                         
   7  12 -23        127.89        285.28       103.77 o                         
   8  12 -23       5994.70       5887.29       255.79 o                         
   9  12 -23       1194.03       1436.33       186.29 o                         
  10  12 -23       2114.79       2415.38       219.32 o                         
  12  12 -23       3689.34       3655.74       358.66 o                         
  13  12 -23       7649.73       6929.53       344.48 o                         
  14  12 -23       7368.48       7355.36       433.80 o                         
  15  12 -23       4970.82       4482.52       304.92 o                         
  16  12 -23       3192.31       3489.81       378.12 o                         
  17  12 -23      13581.03      13263.84       746.26 o                         
  18  12 -23       3566.15       3929.87       322.34 o                         
  -4  13 -23        927.28        905.28       319.55 o                         
  -3  13 -23       2597.65       2700.83       240.24 o                         
  -2  13 -23        945.07        946.04       145.44 o                         
  -1  13 -23       3321.04       2952.68       193.04 o                         
   0  13 -23       1582.23       1882.93       151.55 o                         
   1  13 -23        303.96        377.19        87.09 o                         
   2  13 -23       2718.27       2711.08       202.55 o                         
   3  13 -23        439.45        465.11        96.03 o                         
   4  13 -23       3930.91       3372.54       212.49 o                         
   5  13 -23       1678.39       1647.31       178.59 o                         
   6  13 -23       2132.98       2007.29       177.74 o                         
   7  13 -23       1771.88       1816.38       148.19 o                         
   8  13 -23       1628.97       1740.64       138.18 o                         
   9  13 -23        170.57        224.68        73.17 o                         
  10  13 -23        180.07        126.41        70.44 o                         
  11  13 -23        388.88        265.29        69.85 o                         
  12  13 -23        290.14        306.14        72.13 o                         
  13  13 -23        199.67        156.36        65.16 o                         
  14  13 -23        250.38        242.01        72.79 o                         
  15  13 -23       4388.38       4112.16       239.90 o                         
   2  14 -23       1684.91       1638.86       163.87 o                         
   3  14 -23        416.46        552.43       102.16 o                         
   4  14 -23        649.29        601.76        84.00 o                         
   5  14 -23       2382.78       2299.36       161.57 o                         
   6  14 -23        474.57        442.29        79.70 o                         
   7  14 -23       1231.64       1102.12       128.39 o                         
   8  14 -23         45.20        125.42        70.66 o                         
   9  14 -23       1665.51       1685.50       149.04 o                         
  10  14 -23        118.77        152.11       114.25 o                         
 -19   0 -22        964.56        964.84       132.28 o                         
 -18   0 -22       3889.48       4054.97       175.31 o                         
 -17   0 -22        616.52        598.47        93.01 o                         
 -16   0 -22        742.45        673.38        83.31 o                         
 -15   0 -22       2823.10       2717.42       170.73 o                         
 -14   0 -22      16683.56      15387.19       581.22 o                         
 -13   0 -22       5417.19       5182.07       226.10 o                         
 -12   0 -22      13863.71      13293.19       461.11 o                         
 -11   0 -22       4342.97       4536.55       208.17 o                         
 -10   0 -22        888.08        800.45       125.66 o                         
  -9   0 -22       1065.73        910.92        87.73 o                         
  -8   0 -22        699.07        770.06        84.80 o                         
  -7   0 -22       4417.84       3932.67       186.94 o                         
  -6   0 -22        361.35        487.18        77.50 o                         
  -5   0 -22       1647.51       2000.61       174.85 o                         
  -4   0 -22        407.77        404.47        92.40 o                         
  -3   0 -22      12727.19      12623.58      1302.83 o                         
  -2   0 -22       1053.18       1190.64       299.74 o                         
  -1   0 -22       6630.98       5744.75       529.14 o                         
   0   0 -22       3122.43       3597.06       286.96 o                         
   1   0 -22      18579.14      18867.94      1076.41 o                         
   2   0 -22       4029.87       3844.84       264.63 o                         
   3   0 -22      11232.69      12092.34       777.77 o                         
   4   0 -22       8028.22       9722.31       613.11 o                         
   5   0 -22       1250.32       1391.93       181.08 o                         
   7   0 -22       1210.61       1181.76       374.73 o                         
  10   0 -22       8628.99       8716.82       908.57 o                         
  12   0 -22       8252.69      10564.64      1411.37 o                         
  13   0 -22      27731.45      29433.43      3335.48 o                         
 -19   1 -22       1096.57        880.10        74.65 o                         
 -18   1 -22       3579.92       3603.99       140.42 o                         
 -17   1 -22        920.41        732.05        66.44 o                         
 -16   1 -22       1405.17       1339.74       114.64 o                         
 -15   1 -22       1047.61       1074.48        80.88 o                         
 -14   1 -22       8015.22       8842.80       232.76 o                         
 -13   1 -22       1579.66       1723.15        89.28 o                         
 -12   1 -22       4709.22       4627.81       129.39 o                         
 -11   1 -22        851.43        708.42        60.61 o                         
 -10   1 -22       1687.12       1442.89        96.07 o                         
  -9   1 -22       1688.31       2072.15       102.10 o                         
  -8   1 -22        820.91        794.36        67.50 o                         
  -7   1 -22       3424.73       3823.74       136.48 o                         
  -6   1 -22       2291.84       1957.87       116.59 o                         
  -5   1 -22       8154.05       8180.10       243.91 o                         
  -4   1 -22       7295.92       7778.38       446.82 o                         
  -3   1 -22      27841.63      28845.34      1453.07 o                         
  -2   1 -22       3136.84       3094.59       247.36 o                         
  -1   1 -22      12712.39      14109.09       632.77 o                         
   0   1 -22      15150.46      16055.96       748.22 o                         
   1   1 -22      19407.96      19429.98       845.12 o                         
   2   1 -22      22030.62      24200.02      1054.25 o                         
   3   1 -22       1550.52       2131.38       165.47 o                         
   4   1 -22      17466.81      19244.30       869.00 o                         
   5   1 -22       1670.35       1902.20       188.49 o                         
   7   1 -22         86.87        168.75       140.24 o                         
   9   1 -22        964.06       1107.09       261.34 o                         
  10   1 -22       5366.89       5255.33       435.72 o                         
  12   1 -22       7808.69       9035.69       803.20 o                         
  13   1 -22      25528.12      27158.05      3090.96 o                         
 -19   2 -22       6941.68       6880.42       264.13 o                         
 -18   2 -22       7029.84       6144.68       203.46 o                         
 -17   2 -22       3013.36       2797.10       110.35 o                         
 -16   2 -22       3884.70       3860.64       139.97 o                         
 -15   2 -22       1817.46       1251.58       108.52 o                         
 -14   2 -22       2909.67       3027.17       124.64 o                         
 -13   2 -22       3082.00       3060.41       127.34 o                         
 -12   2 -22       1993.73       1960.05        99.43 o                         
 -11   2 -22       1415.34       1527.42       106.98 o                         
 -10   2 -22       9105.29       9884.00       261.79 o                         
  -9   2 -22        823.52        917.20        71.57 o                         
  -8   2 -22       6880.49       7523.45       206.14 o                         
  -7   2 -22        137.12        104.11        53.79 o                         
  -6   2 -22       5004.24       5501.12       189.26 o                         
  -5   2 -22       8050.24       8996.44       275.18 o                         
  -4   2 -22       2144.77       1843.21       169.58 o                         
  -3   2 -22      19543.43      20087.66      1176.21 o                         
  -2   2 -22       1576.30       2075.46       274.60 o                         
  -1   2 -22      20932.38      21569.61      1141.86 o                         
   0   2 -22       6052.84       7427.92       397.94 o                         
   1   2 -22      24092.88      26207.17      1147.61 o                         
   2   2 -22      25813.75      27324.19      1192.90 o                         
   3   2 -22        959.15       1064.76       139.77 o                         
   4   2 -22       2905.83       3282.97       202.48 o                         
   5   2 -22      13923.77      15293.25       778.50 o                         
   7   2 -22       5250.26       4812.48       271.99 o                         
   8   2 -22        586.15        846.72       364.43 o                         
   9   2 -22       1125.34       1325.85       260.43 o                         
  11   2 -22      27430.32      26806.83      2113.97 o                         
 -19   3 -22       4092.67       3984.20       174.65 o                         
 -18   3 -22       1373.34       1259.24        90.43 o                         
 -17   3 -22       1453.33       1252.83       102.98 o                         
 -16   3 -22       2715.34       2343.51       110.05 o                         
 -15   3 -22       1502.80       1531.11       108.25 o                         
 -14   3 -22       2400.03       2602.24       115.92 o                         
 -13   3 -22        480.61        463.43        64.30 o                         
 -12   3 -22       2766.04       2463.81       125.76 o                         
 -11   3 -22       1389.40       1497.29       100.71 o                         
 -10   3 -22       1092.48       1017.99        86.34 o                         
  -9   3 -22        642.95        649.53        77.49 o                         
  -8   3 -22       8123.24       8196.12       262.99 o                         
  -7   3 -22       1803.36       1969.78       158.56 o                         
  -6   3 -22       3800.65       4321.12       210.29 o                         
  -5   3 -22      15522.26      15536.58       779.30 o                         
  -4   3 -22       2436.54       2319.93       213.87 o                         
  -3   3 -22      15267.48      15888.74       849.08 o                         
  -2   3 -22       3029.21       3021.60       233.86 o                         
  -1   3 -22       5714.53       6194.30       442.23 o                         
   0   3 -22      15161.76      16149.13       943.22 o                         
   1   3 -22        102.26        274.75       219.09 o                         
   2   3 -22      13437.91      14495.49       665.80 o                         
   3   3 -22       1475.13       1614.28       167.08 o                         
   4   3 -22        897.35       1118.51       258.97 o                         
   5   3 -22        107.31        199.84        98.05 o                         
   6   3 -22       4601.54       4587.00       293.56 o                         
   7   3 -22        713.50        953.62       141.67 o                         
   8   3 -22       4532.14       4890.33       339.16 o                         
   9   3 -22       6269.31       7949.46       705.55 o                         
  10   3 -22       9825.83      10473.01       828.66 o                         
 -18   4 -22       2940.52       3043.65       123.46 o                         
 -17   4 -22        168.02         91.39        50.52 o                         
 -16   4 -22       3890.60       4042.90       158.37 o                         
 -15   4 -22        765.75        620.12        77.70 o                         
 -14   4 -22       2762.83       2698.82       136.05 o                         
 -13   4 -22        384.35        362.75        70.72 o                         
 -12   4 -22       3800.09       3798.73       170.55 o                         
 -11   4 -22       3007.93       3482.52       158.07 o                         
 -10   4 -22       2072.04       2251.61       134.90 o                         
  -9   4 -22       2099.09       2101.29       138.49 o                         
  -8   4 -22       5592.16       6479.65       215.43 o                         
  -7   4 -22       1792.11       2207.70       161.82 o                         
  -6   4 -22       6111.02       5848.12       256.74 o                         
  -5   4 -22       2374.48       2578.74       240.26 o                         
  -4   4 -22       4481.59       4748.82       295.91 o                         
  -3   4 -22       2917.79       2981.12       256.01 o                         
  -2   4 -22       9686.96      10538.14       496.11 o                         
  -1   4 -22        571.25        719.33       128.60 o                         
   0   4 -22      13249.11      14192.17       742.51 o                         
   2   4 -22       5827.41       5942.46       359.78 o                         
   4   4 -22        610.79        703.67       162.92 o                         
   5   4 -22       4338.02       5100.42       321.47 o                         
   6   4 -22       2044.22       2420.24       250.90 o                         
   7   4 -22       2697.99       2291.59       398.39 o                         
   8   4 -22        321.64        366.61       118.90 o                         
   9   4 -22       2808.04       3299.31       594.85 o                         
 -18   5 -22       1920.17       1479.77        89.37 o                         
 -17   5 -22        136.31          7.75        46.35 o                         
 -16   5 -22        735.28        730.57        83.32 o                         
 -15   5 -22       1106.02       1129.80        95.83 o                         
 -14   5 -22       2532.52       2462.40       133.13 o                         
 -13   5 -22       3119.97       3386.99       150.07 o                         
 -12   5 -22      10592.98      11241.76       365.65 o                         
 -11   5 -22       1415.87       1263.59       128.99 o                         
 -10   5 -22       4652.38       4385.33       180.12 o                         
  -9   5 -22       5371.12       5339.12       196.27 o                         
  -8   5 -22       5737.62       5813.03       209.29 o                         
  -7   5 -22       4258.49       4214.03       207.03 o                         
  -6   5 -22       1463.86       1553.13       141.44 o                         
  -5   5 -22       2571.15       2095.62       225.66 o                         
  -4   5 -22       9676.04      10530.45       485.78 o                         
  -3   5 -22       1219.26       1278.38       170.16 o                         
  -2   5 -22       6304.45       6283.75       364.11 o                         
  -1   5 -22      11020.49      11164.75       655.30 o                         
   0   5 -22       6251.94       6272.62       364.13 o                         
   1   5 -22        730.19        788.00       106.67 o                         
   2   5 -22        274.08        293.62        86.88 o                         
   3   5 -22       1515.90       1594.82       169.53 o                         
   4   5 -22        707.88        584.60       100.82 o                         
   5   5 -22       9039.30       9183.13       482.72 o                         
   6   5 -22       4730.83       4888.09       351.32 o                         
   8   5 -22       3245.52       3944.08       415.95 o                         
   9   5 -22       2881.95       3835.46       407.18 o                         
  10   5 -22       4597.10       4537.84       534.29 o                         
  11   5 -22       9188.93      10819.96       911.11 o                         
 -17   6 -22        677.51        550.41        49.72 o                         
 -16   6 -22       1885.55       1912.40       105.41 o                         
 -15   6 -22       3315.73       3293.24       137.13 o                         
 -14   6 -22       3504.62       3853.37       153.82 o                         
 -13   6 -22       6872.37       7419.14       230.38 o                         
 -12   6 -22       5504.18       5752.92       223.53 o                         
 -11   6 -22       2051.47       2047.96       193.90 o                         
 -10   6 -22       6588.47       6131.35       249.40 o                         
  -9   6 -22      10115.55      10714.10       330.74 o                         
  -8   6 -22       1647.38       1778.91       125.05 o                         
  -7   6 -22       3836.42       4128.64       164.07 o                         
  -6   6 -22       2061.22       2321.59       170.59 o                         
  -5   6 -22        168.98        243.16       125.66 o                         
  -4   6 -22      19416.07      19890.61       796.82 o                         
  -3   6 -22       3420.84       3486.59       241.27 o                         
  -2   6 -22       8174.75       8694.54       442.18 o                         
  -1   6 -22      12021.16      12465.11       571.61 o                         
   0   6 -22       7585.70       8143.49       370.21 o                         
   1   6 -22       4549.26       4542.17       249.84 o                         
   2   6 -22       3112.82       3525.36       244.39 o                         
   3   6 -22       5240.42       4893.74       307.63 o                         
   4   6 -22       1455.83       1085.36       139.85 o                         
   5   6 -22       5567.54       6323.12       354.32 o                         
   6   6 -22       5903.82       5564.42       405.07 o                         
   8   6 -22       3715.68       4587.93       404.72 o                         
   9   6 -22        658.45        765.35       187.59 o                         
  10   6 -22       1195.32       1223.27       243.15 o                         
  11   6 -22       1865.76       1693.36       431.23 o                         
  12   6 -22       4017.84       3326.66       366.14 o                         
  13   6 -22         87.97        117.17       211.07 o                         
 -16   7 -22       3726.33       3659.64       156.27 o                         
 -15   7 -22       2141.01       2157.08       105.34 o                         
 -14   7 -22        655.96        667.14        62.61 o                         
 -13   7 -22       7781.98       8160.26       232.81 o                         
 -12   7 -22        798.55        948.41       116.47 o                         
 -11   7 -22       2118.39       2135.48       148.31 o                         
 -10   7 -22       1797.75       1605.07       148.26 o                         
  -9   7 -22       4491.45       4840.74       210.83 o                         
  -8   7 -22       2063.59       2103.58       134.80 o                         
  -7   7 -22       1102.47       1040.39        94.93 o                         
  -6   7 -22       7840.16       7956.35       282.32 o                         
  -5   7 -22         99.13        211.67        86.81 o                         
  -4   7 -22      30361.88      32822.57      1206.32 o                         
  -3   7 -22      14061.57      14503.62       531.21 o                         
  -2   7 -22       9116.42      10130.70       413.63 o                         
  -1   7 -22       9511.01      10015.93       451.96 o                         
   0   7 -22      10306.29      10213.96       483.28 o                         
   1   7 -22       2381.64       2580.49       214.70 o                         
   2   7 -22       5086.88       4557.61       313.69 o                         
   3   7 -22       4813.04       4910.46       290.98 o                         
   4   7 -22        141.21        164.20       103.42 o                         
   5   7 -22        159.65         64.92       139.60 o                         
   6   7 -22       2775.59       2999.31       234.57 o                         
   7   7 -22      21941.70      18431.95      1705.10 o                         
   9   7 -22       8974.90       7884.45       831.60 o                         
  11   7 -22       6854.15       8037.35       471.91 o                         
  12   7 -22       8944.37       9937.35      1358.97 o                         
  13   7 -22       3668.78       4009.28       510.36 o                         
  14   7 -22       9476.01       8709.49       805.10 o                         
  15   7 -22       7392.21       7219.72       798.73 o                         
  16   7 -22       4480.99       3724.40       399.11 o                         
  17   7 -22      25316.16      23390.11      2527.42 o                         
  24   7 -22        371.58        389.18       204.82 o                         
 -15   8 -22       1578.53       1561.90       106.59 o                         
 -14   8 -22        610.65        693.99        79.05 o                         
 -13   8 -22       3834.99       4072.99       142.18 o                         
 -12   8 -22       4101.85       4365.84       155.69 o                         
 -11   8 -22       1181.00        900.83        91.73 o                         
 -10   8 -22       1026.55        935.79        85.55 o                         
  -9   8 -22        828.96        596.27        78.81 o                         
  -8   8 -22        266.06        114.85        74.60 o                         
  -7   8 -22       2362.31       2186.69       144.13 o                         
  -6   8 -22       6712.23       7031.55       205.90 o                         
  -5   8 -22       1092.76       1528.10       124.99 o                         
  -4   8 -22      28549.42      29699.89      1070.31 o                         
  -3   8 -22      25738.64      28462.14       973.69 o                         
  -2   8 -22      16035.31      15887.95       631.07 o                         
  -1   8 -22       5525.22       5297.24       250.33 o                         
   0   8 -22       5474.87       5324.10       277.84 o                         
   1   8 -22       2057.74       2350.44       195.17 o                         
   2   8 -22        996.19       1342.66       199.11 o                         
   3   8 -22       7195.76       6536.70       389.67 o                         
   4   8 -22       1509.92       1896.99       214.22 o                         
   5   8 -22       5577.78       5751.37       357.77 o                         
   6   8 -22       2812.51       2722.42       232.77 o                         
   7   8 -22       2426.45       2436.03       220.98 o                         
   8   8 -22       7661.06       7213.86       828.00 o                         
   9   8 -22        320.13        395.88       154.32 o                         
  10   8 -22       2659.80       3006.81       368.14 o                         
  11   8 -22      14235.03      13547.93       859.70 o                         
  12   8 -22       4438.77       4506.54       396.68 o                         
  13   8 -22       7028.36       7022.11       680.75 o                         
  14   8 -22       7355.37       6588.94       548.94 o                         
  15   8 -22       1253.60       1615.34       373.97 o                         
  16   8 -22      15520.69      14966.27      1740.47 o                         
  17   8 -22       4745.13       5863.78       650.29 o                         
  18   8 -22       4712.58       3995.71       503.74 o                         
  19   8 -22       2948.80       2769.73       404.09 o                         
  20   8 -22       1301.06       1233.29       260.24 o                         
  21   8 -22        305.33        299.66       181.15 o                         
 -14   9 -22        572.82        331.20        72.32 o                         
 -13   9 -22        922.61        949.09        86.49 o                         
 -12   9 -22       1711.14       1935.38       121.58 o                         
 -11   9 -22        347.06        305.63        52.21 o                         
 -10   9 -22        767.47        721.72        75.33 o                         
  -9   9 -22       1135.71       1055.77       125.84 o                         
  -8   9 -22        265.38        134.23        60.77 o                         
  -7   9 -22       2102.14       1845.97       123.07 o                         
  -6   9 -22        118.09        110.53        59.64 o                         
  -5   9 -22       1381.76       1303.16       102.96 o                         
  -4   9 -22       4766.81       4642.95       188.99 o                         
  -3   9 -22       2714.35       3043.68       240.72 o                         
  -2   9 -22       9943.58      10261.75       436.12 o                         
  -1   9 -22        760.62        874.20       115.35 o                         
   0   9 -22       2616.60       2227.76       206.83 o                         
   1   9 -22        115.45        147.77       103.48 o                         
   2   9 -22       3368.32       3439.52       225.50 o                         
   3   9 -22        532.22        657.41       116.04 o                         
   4   9 -22       1759.30       1888.99       186.79 o                         
   5   9 -22       1210.34       1557.59       173.54 o                         
   6   9 -22       5947.79       6158.33       341.80 o                         
   7   9 -22       1605.96       1791.34       202.86 o                         
   8   9 -22       6913.39       7399.00       351.74 o                         
   9   9 -22       3856.20       3679.92       239.19 o                         
  10   9 -22       2370.82       2286.39       206.76 o                         
  11   9 -22       1351.64       1587.01       243.38 o                         
  12   9 -22        516.82        588.61       163.30 o                         
  13   9 -22       1557.01       1730.38       241.48 o                         
  14   9 -22       1425.73       1729.23       450.97 o                         
  15   9 -22        627.28        766.30       206.77 o                         
  16   9 -22       1121.22       1344.43       271.28 o                         
  18   9 -22        154.72        398.12       292.99 o                         
  19   9 -22       1922.09       2231.78       519.14 o                         
  20   9 -22        165.93        350.22       275.89 o                         
  21   9 -22       2175.09       1942.43       491.10 o                         
  23   9 -22       2392.87       2077.98       453.41 o                         
 -12  10 -22        675.74        792.44        96.87 o                         
 -11  10 -22        200.05        285.00        55.43 o                         
 -10  10 -22       2038.29       2199.91       124.81 o                         
  -9  10 -22        368.64        395.33        72.07 o                         
  -8  10 -22        842.10        753.27        90.65 o                         
  -7  10 -22        215.38        114.95        74.48 o                         
  -6  10 -22       2106.59       2246.79       157.58 o                         
  -5  10 -22        904.71        896.09        87.67 o                         
  -4  10 -22       1035.10        697.79        65.40 o                         
  -3  10 -22       1275.17       1650.94       131.53 o                         
  -2  10 -22        928.19        921.57       119.45 o                         
  -1  10 -22         99.29        209.11       103.10 o                         
   0  10 -22        765.23        725.68       113.53 o                         
   1  10 -22        103.41         33.42       111.89 o                         
   2  10 -22       4211.12       4577.27       258.74 o                         
   3  10 -22       2024.52       2011.60       203.58 o                         
   4  10 -22       1324.91       1139.57       130.43 o                         
   5  10 -22       1293.64       1184.14       157.20 o                         
   6  10 -22       2749.51       2987.87       229.76 o                         
   7  10 -22       1137.80        964.81       144.03 o                         
   8  10 -22       3011.25       2982.54       225.16 o                         
   9  10 -22       1719.73       1879.18       185.07 o                         
  10  10 -22       2511.80       2423.88       307.07 o                         
  11  10 -22       2265.67       2283.72       199.59 o                         
  12  10 -22       5740.33       5451.68       286.02 o                         
  13  10 -22       1118.24       1374.49       205.00 o                         
  14  10 -22       6982.91       6829.86       367.33 o                         
  15  10 -22        149.16        -24.90       186.52 o                         
  16  10 -22       1247.24       2114.61       539.55 o                         
  17  10 -22        749.61       1859.47       513.06 o                         
  18  10 -22        167.91        499.51       284.30 o                         
  19  10 -22        388.93        714.41       281.83 o                         
  20  10 -22        676.00       1350.80       447.91 o                         
  21  10 -22       1419.44       1661.32       441.09 o                         
  22  10 -22       2220.19       1564.14       427.72 o                         
  23  10 -22        383.93        287.84        99.97 o                         
 -11  11 -22       4426.98       4251.36       562.95 o                         
 -10  11 -22        474.69        443.73        70.35 o                         
  -9  11 -22       1673.90       1780.92        96.54 o                         
  -8  11 -22        522.70        398.13        66.72 o                         
  -7  11 -22       3214.47       3539.31       164.62 o                         
  -6  11 -22       1250.48       1228.89       119.31 o                         
  -5  11 -22        677.41        725.43        83.93 o                         
  -4  11 -22       2255.03       2402.12       136.43 o                         
  -3  11 -22        771.57        837.29       108.57 o                         
  -2  11 -22       6345.60       6307.14       232.99 o                         
  -1  11 -22        480.46        729.12       136.62 o                         
   0  11 -22       1915.99       2352.18       194.63 o                         
   1  11 -22         79.04        202.59       101.47 o                         
   2  11 -22       6921.73       6895.77       333.56 o                         
   3  11 -22       2890.87       2891.09       220.98 o                         
   4  11 -22       2408.89       2342.51       197.15 o                         
   5  11 -22       2262.34       2634.14       204.21 o                         
   6  11 -22        187.95        261.04        85.57 o                         
   7  11 -22       8945.89       9490.20       459.33 o                         
   8  11 -22       6578.11       7600.35       420.65 o                         
   9  11 -22       2049.29       2077.20       294.55 o                         
  10  11 -22       2276.48       2279.45       222.14 o                         
  11  11 -22       2592.57       2293.59       228.27 o                         
  12  11 -22       7758.72       7545.90       362.44 o                         
  13  11 -22        338.80        395.56       121.83 o                         
  14  11 -22       3379.39       2757.87       225.48 o                         
  15  11 -22        364.15        446.14       391.66 o                         
  16  11 -22        979.03       1051.41       532.37 o                         
  17  11 -22       1020.82       1170.22       270.73 o                         
  18  11 -22        804.89       1290.72       432.79 o                         
  19  11 -22        998.18       1351.07       441.90 o                         
  20  11 -22        249.46        537.66       526.70 o                         
  21  11 -22       1905.09       2199.65       215.18 o                         
  -8  12 -22       1983.64       2107.14       389.86 o                         
  -7  12 -22       2097.81       1933.27       177.25 o                         
  -6  12 -22       1654.67       1862.93       404.67 o                         
  -5  12 -22        272.96        265.59        98.72 o                         
  -3  12 -22        886.29        808.36        97.95 o                         
  -2  12 -22       7166.77       7273.32       317.48 o                         
  -1  12 -22       1248.95       1501.53       157.21 o                         
   0  12 -22       7372.43       7050.81       316.04 o                         
   1  12 -22       1537.90       2085.17       176.28 o                         
   2  12 -22       7548.15       7825.47       412.83 o                         
   3  12 -22       8043.96       8161.37       416.67 o                         
   4  12 -22       2666.17       2725.38       225.41 o                         
   5  12 -22       3424.58       3280.93       252.05 o                         
   6  12 -22       1249.26       1390.11       143.51 o                         
   7  12 -22       5463.33       5171.22       272.03 o                         
   8  12 -22        690.69        914.43       114.20 o                         
   9  12 -22       1101.64       1295.52       185.87 o                         
  10  12 -22       5322.08       5164.70       301.19 o                         
  11  12 -22       2187.42       2416.16       217.22 o                         
  12  12 -22      10069.02       9957.44       444.63 o                         
  13  12 -22        571.20        554.88       112.76 o                         
  14  12 -22       4550.29       3240.24       436.64 o                         
  15  12 -22         98.23        220.77       116.23 o                         
  17  12 -22        370.57        392.21       142.87 o                         
  18  12 -22       2104.88       2128.40       249.60 o                         
  19  12 -22        946.12       1286.55       309.87 o                         
  -5  13 -22        988.75       1192.88       167.49 o                         
  -3  13 -22         58.83        178.00        89.73 o                         
  -2  13 -22       5810.25       4806.09       258.98 o                         
  -1  13 -22       1187.65       1131.12       147.52 o                         
   0  13 -22       9817.45       9338.71       443.98 o                         
   1  13 -22       4017.01       4198.09       244.58 o                         
   2  13 -22       3221.08       3080.15       212.03 o                         
   3  13 -22       3495.97       3150.77       222.31 o                         
   4  13 -22       4045.55       4125.75       265.24 o                         
   5  13 -22        285.66        442.18       105.20 o                         
   6  13 -22       6906.25       6714.37       307.82 o                         
   7  13 -22        774.77        899.90       105.24 o                         
   8  13 -22       1805.64       2028.63       166.01 o                         
   9  13 -22       1253.23       1511.59       142.84 o                         
  10  13 -22       2958.19       3132.24       190.71 o                         
  11  13 -22       3137.57       3051.10       176.22 o                         
  12  13 -22       4473.71       4059.65       195.41 o                         
  13  13 -22       1823.53       2012.26       179.26 o                         
  14  13 -22       1906.42       1601.91       130.82 o                         
  15  13 -22        863.67        887.47       231.19 o                         
  16  13 -22       3174.75       3068.24       335.83 o                         
  17  13 -22       1047.59       2104.97       417.90 o                         
  -1  14 -22       2008.31       1866.83       200.59 o                         
   0  14 -22       4943.37       4627.95       297.64 o                         
   1  14 -22       1111.24       1172.68       121.81 o                         
   2  14 -22       3607.15       3601.38       222.86 o                         
   3  14 -22       2134.62       2165.26       172.40 o                         
   4  14 -22       4431.98       4176.73       236.29 o                         
   5  14 -22       1073.72       1071.20       130.19 o                         
   6  14 -22       2329.42       2295.79       172.72 o                         
   7  14 -22       2971.31       2740.36       152.21 o                         
   8  14 -22        830.84        775.43        92.39 o                         
   9  14 -22       3065.00       2714.90       157.49 o                         
  10  14 -22       2750.33       2591.22       172.50 o                         
  11  14 -22        227.38        162.50        62.66 o                         
  12  14 -22       2907.91       2287.05       317.37 o                         
 -20   1 -21       1081.12        822.76        73.32 o                         
 -19   1 -21        236.40        283.04        51.38 o                         
 -18   1 -21       2467.62       2378.74       121.81 o                         
 -17   1 -21        215.54        102.94        50.82 o                         
 -16   1 -21       1415.62       1358.03        99.92 o                         
 -15   1 -21       3610.41       3668.79       125.78 o                         
 -14   1 -21        263.21        167.36        50.40 o                         
 -13   1 -21       7545.80       7836.86       194.62 o                         
 -12   1 -21       1100.28       1117.11        66.50 o                         
 -11   1 -21       1556.41       1778.03       100.01 o                         
 -10   1 -21        177.37        179.97        51.79 o                         
  -9   1 -21        974.29       1167.86        77.40 o                         
  -8   1 -21        954.64        888.06        57.84 o                         
  -7   1 -21       4815.53       5249.01       143.62 o                         
  -6   1 -21       3132.26       3254.58       138.07 o                         
  -5   1 -21       3182.31       3019.61       170.74 o                         
  -4   1 -21        308.54        501.31        91.18 o                         
  -3   1 -21        457.10        541.95        91.50 o                         
  -2   1 -21       1250.45       1645.49       154.38 o                         
  -1   1 -21       1761.59       1980.13       151.86 o                         
   0   1 -21        701.63        844.98       108.77 o                         
   1   1 -21        315.41        299.64        85.39 o                         
   2   1 -21       6630.23       7265.84       370.12 o                         
   3   1 -21       3801.91       4086.63       294.36 o                         
   4   1 -21         87.35        157.61       133.92 o                         
   5   1 -21       5067.68       5426.46       371.36 o                         
   6   1 -21       2083.07       2255.84       218.34 o                         
   7   1 -21       7430.45       8815.67       719.53 o                         
   8   1 -21       1862.66       1690.60       246.47 o                         
   9   1 -21      13907.66      15495.28      1258.47 o                         
  10   1 -21         56.58        300.05       139.04 o                         
  11   1 -21      14788.17      16268.20      1360.06 o                         
  12   1 -21       6850.36       7974.21       620.53 o                         
  13   1 -21       3594.56       3449.30       584.89 o                         
 -20   2 -21       5741.87       5842.85       230.52 o                         
 -19   2 -21         64.37         25.59        46.12 o                         
 -18   2 -21        800.02        963.15        67.73 o                         
 -17   2 -21        282.74        197.11        51.93 o                         
 -16   2 -21       1180.63       1285.95        88.91 o                         
 -15   2 -21        163.45         11.64        57.04 o                         
 -14   2 -21        527.48        647.35        62.69 o                         
 -13   2 -21        162.40         93.90        55.73 o                         
 -12   2 -21        328.23        203.41        59.23 o                         
 -11   2 -21        304.24        161.83        58.07 o                         
 -10   2 -21       2181.39       2127.16       113.28 o                         
  -9   2 -21        878.55        738.24        64.10 o                         
  -8   2 -21       9426.71       9565.24       245.49 o                         
  -7   2 -21        326.58        410.18        64.08 o                         
  -6   2 -21      23276.34      24325.79       670.10 o                         
  -5   2 -21       4074.27       3338.83       206.80 o                         
  -4   2 -21       1748.63       2149.15       186.81 o                         
  -3   2 -21      25382.31      28014.67      1127.53 o                         
  -2   2 -21       2595.74       2511.52       193.35 o                         
  -1   2 -21      25087.67      27196.61      1133.62 o                         
   0   2 -21       4839.49       4984.32       287.39 o                         
   1   2 -21       4045.27       4034.22       257.50 o                         
   2   2 -21      12932.78      13056.79       610.00 o                         
   3   2 -21       9387.59      11181.33       580.85 o                         
   4   2 -21       1104.09       1240.48       167.44 o                         
   5   2 -21      20294.10      21777.99      1400.75 o                         
   6   2 -21       2723.71       3278.15       453.94 o                         
   7   2 -21      11301.88      12117.07      1089.54 o                         
   9   2 -21       8094.22       8185.21       733.11 o                         
  10   2 -21       6213.34       6100.05       475.54 o                         
  11   2 -21       6594.92       6876.20       540.18 o                         
  12   2 -21      30227.25      31239.66      3224.35 o                         
  13   2 -21       1904.56       2184.07       402.51 o                         
  14   2 -21      15615.45      16440.38      1703.08 o                         
 -20   3 -21      12051.60      11323.22       408.83 o                         
 -19   3 -21       2252.21       2389.94       106.99 o                         
 -18   3 -21       2500.77       2462.83       101.18 o                         
 -17   3 -21        414.75        435.82        54.16 o                         
 -16   3 -21        686.84        703.59        59.95 o                         
 -15   3 -21       1303.82       1153.91        80.76 o                         
 -14   3 -21       4595.25       4403.77       156.37 o                         
 -13   3 -21       2296.89       2527.35       113.34 o                         
 -12   3 -21       2657.47       2594.76       133.66 o                         
 -11   3 -21      10844.91      11716.86       327.47 o                         
 -10   3 -21       5270.01       5646.83       176.36 o                         
  -9   3 -21       8476.26       8865.17       237.62 o                         
  -8   3 -21      24355.64      26449.67       696.75 o                         
  -7   3 -21       7343.56       8126.55       330.60 o                         
  -6   3 -21      44223.57      44948.70      1438.11 o                         
  -5   3 -21       3001.65       2632.55       229.88 o                         
  -4   3 -21       7644.35       8339.35       460.30 o                         
  -3   3 -21       4231.31       4648.75       264.54 o                         
  -2   3 -21      12518.36      12341.14       611.74 o                         
  -1   3 -21       1605.91       1894.06       157.45 o                         
   0   3 -21      20063.78      20511.13       902.75 o                         
   1   3 -21        106.21        327.53       203.31 o                         
   2   3 -21      10720.38      11544.79       566.89 o                         
   3   3 -21       3190.07       3662.20       204.26 o                         
   6   3 -21       6655.09       7554.03       384.20 o                         
   8   3 -21       1655.80       2313.59       373.02 o                         
   9   3 -21       6691.51       6619.66       506.64 o                         
  10   3 -21      10962.16      10164.59       869.08 o                         
  11   3 -21       6167.95       5947.01       751.56 o                         
  12   3 -21      35533.14      35737.49      4045.99 o                         
 -19   4 -21        150.63        169.38        47.10 o                         
 -18   4 -21       1797.91       1767.82       105.00 o                         
 -17   4 -21        189.92        105.97        56.75 o                         
 -16   4 -21       6449.23       6429.87       213.73 o                         
 -15   4 -21        485.01        515.15        87.93 o                         
 -14   4 -21       1342.18       1240.16       119.93 o                         
 -13   4 -21       3160.97       3444.70       184.82 o                         
 -12   4 -21        369.71        176.06        76.17 o                         
 -11   4 -21       3155.28       2660.90       150.09 o                         
 -10   4 -21       1325.50       1162.33        92.65 o                         
  -9   4 -21       5145.58       5278.02       187.87 o                         
  -8   4 -21      11141.10      10643.97       323.85 o                         
  -7   4 -21       1271.05       1500.41       132.34 o                         
  -6   4 -21      10118.04      11546.54       440.69 o                         
  -5   4 -21       2970.53       3280.99       285.93 o                         
  -4   4 -21       6074.36       5909.64       345.82 o                         
  -3   4 -21         88.67        130.25       103.86 o                         
  -2   4 -21       9357.36       9929.34       592.92 o                         
  -1   4 -21        618.59        914.22       153.74 o                         
   0   4 -21      18088.67      19825.77       828.09 o                         
   1   4 -21       1644.98       2004.70       157.98 o                         
   2   4 -21       6187.71       6263.92       284.38 o                         
   4   4 -21        825.71        917.57       124.63 o                         
   6   4 -21       5175.21       5614.55       333.98 o                         
   7   4 -21       3666.39       4415.18       303.70 o                         
   8   4 -21        549.36        774.69       125.11 o                         
   9   4 -21      15669.47      16820.36      1276.77 o                         
  10   4 -21       4059.27       4253.37       477.00 o                         
 -19   5 -21          4.47        -13.69        73.26 o                         
 -18   5 -21       1589.47       1177.44        87.92 o                         
 -17   5 -21        367.00        109.44        52.92 o                         
 -16   5 -21       1006.52       1092.65       104.83 o                         
 -15   5 -21        283.08        101.31        71.32 o                         
 -14   5 -21        721.21        528.48       100.75 o                         
 -13   5 -21        884.66        653.98        84.42 o                         
 -12   5 -21       2007.45       2062.82       165.81 o                         
 -11   5 -21       2790.38       2992.43       163.40 o                         
 -10   5 -21        956.37        952.97        85.88 o                         
  -9   5 -21       4482.57       5007.40       181.73 o                         
  -8   5 -21       3594.75       3710.06       154.75 o                         
  -7   5 -21       3036.18       3101.81       166.51 o                         
  -6   5 -21       2688.84       2362.41       145.21 o                         
  -5   5 -21       6090.53       5675.89       286.15 o                         
  -4   5 -21       4578.99       4683.95       238.52 o                         
  -3   5 -21       5768.21       6023.79       363.06 o                         
  -2   5 -21       7151.70       7474.04       466.42 o                         
  -1   5 -21       5048.37       5304.00       298.64 o                         
   0   5 -21       6339.65       6563.49       299.57 o                         
   1   5 -21       3040.16       3049.43       180.70 o                         
   2   5 -21        692.54        922.10       122.60 o                         
   3   5 -21       2753.82       2636.46       174.20 o                         
   4   5 -21       1445.48       1214.92       157.37 o                         
   6   5 -21       7218.02       6798.91       381.10 o                         
   8   5 -21       4001.68       4304.94       259.59 o                         
   9   5 -21      12262.26      12533.12       697.35 o                         
  10   5 -21       4437.30       4118.16       509.01 o                         
 -18   6 -21       4883.50       4031.09       139.13 o                         
 -17   6 -21        134.84        107.67        49.29 o                         
 -16   6 -21        932.36        853.07        73.49 o                         
 -15   6 -21        132.97         19.53        58.74 o                         
 -14   6 -21       1801.05       1936.79       122.57 o                         
 -13   6 -21       1942.33       2372.22       143.39 o                         
 -12   6 -21       7194.57       6625.25       260.31 o                         
 -11   6 -21       3526.52       3973.50       209.86 o                         
 -10   6 -21       8098.40       8104.93       252.56 o                         
  -9   6 -21       2994.15       3003.78       141.14 o                         
  -8   6 -21       3894.99       4183.62       160.47 o                         
  -7   6 -21       7688.74       7674.09       277.72 o                         
  -6   6 -21       8103.32       8320.74       293.05 o                         
  -5   6 -21       1459.66       1343.21       151.34 o                         
  -4   6 -21       4035.64       4363.76       240.68 o                         
  -3   6 -21       6993.79       6922.80       276.87 o                         
  -2   6 -21       4523.45       4914.33       243.99 o                         
  -1   6 -21       9791.00      10552.93       436.60 o                         
   0   6 -21      11745.04      12077.79       563.14 o                         
   1   6 -21       4296.50       4688.90       251.88 o                         
   2   6 -21       2309.78       2127.89       182.76 o                         
   3   6 -21       2427.03       2086.78       177.28 o                         
   4   6 -21       5197.78       5283.31       302.43 o                         
   6   6 -21       1910.05       1735.88       286.97 o                         
   7   6 -21       2236.80       1758.85       262.64 o                         
   8   6 -21      10095.54       9454.93       561.33 o                         
   9   6 -21        908.51       1203.13       192.52 o                         
  10   6 -21        966.61        737.86       140.30 o                         
  11   6 -21       3892.39       3114.17       400.88 o                         
  13   6 -21        305.48         79.77       249.38 o                         
  14   6 -21       5811.52       6439.03       999.57 o                         
  15   6 -21      10135.30       8279.50      1151.04 o                         
 -17   7 -21       1966.39       2229.10       122.58 o                         
 -16   7 -21       1303.25       1224.69        84.71 o                         
 -15   7 -21       1446.05       1435.19        99.96 o                         
 -14   7 -21       1063.44       1016.05        88.87 o                         
 -13   7 -21       1525.82       1469.26       109.54 o                         
 -12   7 -21       3413.68       3624.24       177.86 o                         
 -11   7 -21       3565.22       3634.49       174.77 o                         
 -10   7 -21       5613.87       5738.48       216.47 o                         
  -9   7 -21       1291.04       1285.46       115.69 o                         
  -8   7 -21        130.33         58.87        65.17 o                         
  -7   7 -21       3044.88       2938.30       134.06 o                         
  -6   7 -21       2393.41       2417.82       159.97 o                         
  -5   7 -21       1963.36       1854.71       157.05 o                         
  -4   7 -21      10547.00      10353.35       403.72 o                         
  -3   7 -21       3477.44       3659.05       193.36 o                         
  -2   7 -21       7849.32       7370.82       275.55 o                         
  -1   7 -21      23367.78      24650.42       929.67 o                         
   0   7 -21       4448.67       4538.11       245.46 o                         
   1   7 -21      12008.49      12322.01       563.95 o                         
   2   7 -21       1757.06       1784.38       192.90 o                         
   3   7 -21       1336.41       1430.34       161.77 o                         
   4   7 -21       1925.00       1814.57       194.08 o                         
   5   7 -21        106.42        284.19       238.36 o                         
   6   7 -21       1829.37       1996.59       261.86 o                         
   7   7 -21       7621.98      11054.23      3485.65 o                         
   8   7 -21       2597.99       2957.31       274.16 o                         
  10   7 -21       1690.88       1412.26       261.33 o                         
  11   7 -21       8432.74       8768.11       485.57 o                         
  12   7 -21       6614.61       7110.00       601.48 o                         
  15   7 -21       3376.93       3410.24       424.82 o                         
  17   7 -21       5428.73       5031.22       843.90 o                         
  19   7 -21       7567.11       6909.70      1001.18 o                         
  20   7 -21       2516.70       1853.27       590.40 o                         
 -16   8 -21       1131.77       1196.78        97.95 o                         
 -15   8 -21       8210.03       8959.52       256.81 o                         
 -14   8 -21        344.81        362.09        54.92 o                         
 -13   8 -21        269.76        284.66        58.19 o                         
 -12   8 -21       3138.32       3073.53       137.65 o                         
 -11   8 -21        991.21        826.01        95.85 o                         
 -10   8 -21       4274.79       4098.09       175.90 o                         
  -9   8 -21        621.04        492.50        80.96 o                         
  -8   8 -21        520.02        352.54        63.00 o                         
  -7   8 -21       1495.51       1406.33       102.17 o                         
  -6   8 -21       2786.61       2884.62       148.63 o                         
  -5   8 -21       6855.65       6920.66       236.03 o                         
  -4   8 -21       5950.91       6397.57       271.49 o                         
  -3   8 -21      18302.96      18841.89       655.61 o                         
  -2   8 -21       1849.86       1808.38       156.04 o                         
  -1   8 -21      10259.66       9613.24       381.25 o                         
   0   8 -21       1769.23       2008.22       169.63 o                         
   1   8 -21      14253.48      14899.50       611.91 o                         
   2   8 -21       2807.65       2782.45       226.32 o                         
   3   8 -21      26419.63      27343.19      1152.31 o                         
   4   8 -21       6080.59       6536.48       365.47 o                         
   5   8 -21       1795.23       1913.02       193.36 o                         
   7   8 -21        111.36        105.03       102.98 o                         
   8   8 -21       2186.35       2018.37       503.44 o                         
   9   8 -21       2573.35       2618.35       270.35 o                         
  11   8 -21       6326.07       5757.77       380.00 o                         
  12   8 -21       3962.78       4049.74       330.64 o                         
  13   8 -21       2638.42       2242.27       361.63 o                         
  14   8 -21       3478.58       4084.13       560.01 o                         
  15   8 -21       3413.84       3345.63       394.78 o                         
  16   8 -21       3367.07       3765.84       424.57 o                         
  17   8 -21      14363.51      14193.14       989.41 o                         
  18   8 -21       2360.66       2592.81       488.91 o                         
  19   8 -21       5359.47       4511.63       496.07 o                         
  21   8 -21        411.91        396.97       295.88 o                         
  22   8 -21       3339.08       2590.19       581.98 o                         
  23   8 -21        940.13        537.91       300.13 o                         
 -15   9 -21       3607.68       3747.35       205.64 o                         
 -14   9 -21        685.03        688.62        67.19 o                         
 -13   9 -21        985.21       1169.31       110.76 o                         
 -12   9 -21       4695.28       5066.91       199.06 o                         
 -11   9 -21       1047.89       1136.64       106.34 o                         
 -10   9 -21       1773.56       1674.42       125.46 o                         
  -9   9 -21        743.28        634.39        65.32 o                         
  -8   9 -21       2065.07       1991.53       118.44 o                         
  -7   9 -21       1457.33       1367.29        97.31 o                         
  -6   9 -21       1282.12       1180.94        88.82 o                         
  -5   9 -21       3685.94       3759.64       161.11 o                         
  -4   9 -21       1987.47       1929.37       132.64 o                         
  -3   9 -21      24513.78      25102.27       898.72 o                         
  -2   9 -21       5278.06       5812.79       272.62 o                         
  -1   9 -21       9156.76       8485.05       353.45 o                         
   0   9 -21       4289.80       4234.23       269.73 o                         
   1   9 -21       3722.88       3203.35       219.66 o                         
   2   9 -21       8242.20       8278.20       395.76 o                         
   3   9 -21       2137.99       2249.59       200.29 o                         
   4   9 -21      16371.73      15192.47       665.23 o                         
   5   9 -21        337.96        984.17       339.19 o                         
   6   9 -21      14610.08      15374.57       728.13 o                         
   7   9 -21         35.41        215.52       167.10 o                         
   8   9 -21      16108.72      15574.92       763.18 o                         
   9   9 -21       4237.23       4866.38       325.01 o                         
  10   9 -21       3208.57       3190.72       365.21 o                         
  11   9 -21       3454.36       3293.14       299.26 o                         
  12   9 -21       4673.85       4276.89       502.03 o                         
  13   9 -21       8306.74       7798.45       508.74 o                         
  14   9 -21       1069.32       1662.69       356.97 o                         
  15   9 -21       6179.34       6473.92       624.04 o                         
  16   9 -21       1480.05       2038.36       574.39 o                         
  17   9 -21      12430.28      11564.69      1379.50 o                         
  18   9 -21        287.28        378.45       308.21 o                         
  19   9 -21       5654.08       4485.86       804.49 o                         
  21   9 -21        713.75        633.32       295.78 o                         
  23   9 -21       1430.49       1220.60       321.87 o                         
 -14  10 -21        702.79        638.86       180.46 o                         
 -13  10 -21        598.72        475.79        73.92 o                         
 -12  10 -21       9913.90       9859.97       326.62 o                         
 -11  10 -21       1069.61       1261.54       146.70 o                         
 -10  10 -21       4237.34       4146.78       199.98 o                         
  -9  10 -21         64.59         61.32        72.15 o                         
  -8  10 -21       2213.76       2351.33       163.49 o                         
  -7  10 -21        643.71        495.32        87.10 o                         
  -6  10 -21       1114.67        975.21        89.35 o                         
  -5  10 -21       2683.51       2335.26       144.03 o                         
  -4  10 -21       1425.39       1237.94       110.66 o                         
  -3  10 -21      11984.80      12957.36       423.60 o                         
  -2  10 -21       1364.40       1581.45       170.19 o                         
  -1  10 -21       4263.18       4050.85       254.98 o                         
   0  10 -21        401.69        341.34       109.41 o                         
   1  10 -21        646.76        618.49       118.62 o                         
   2  10 -21       1828.80       1872.11       210.22 o                         
   3  10 -21        658.28        753.40       120.87 o                         
   4  10 -21       2764.82       2517.00       222.64 o                         
   5  10 -21        658.26        573.40       113.92 o                         
   6  10 -21      12082.11      11426.80       574.83 o                         
   7  10 -21       8160.00       8486.89       407.90 o                         
   8  10 -21      11326.91      11489.33       504.62 o                         
   9  10 -21       9097.66       8822.15       510.05 o                         
  10  10 -21       3247.51       3144.16       212.92 o                         
  12  10 -21       4401.44       4816.31       297.75 o                         
  13  10 -21      18104.01      16043.02       752.71 o                         
  14  10 -21        672.05        453.00       227.82 o                         
  15  10 -21       7451.42       8077.39       938.92 o                         
  17  10 -21       7556.36       6913.32       896.90 o                         
  18  10 -21        400.08        415.74       303.47 o                         
  19  10 -21       3282.86       3570.47       602.36 o                         
  21  10 -21        806.27       1392.61       468.79 o                         
  23  10 -21       1733.89       2144.47       415.42 o                         
 -12  11 -21       1628.25       1498.70       235.27 o                         
 -11  11 -21         12.58        143.26        64.17 o                         
 -10  11 -21       6035.71       5955.80       235.35 o                         
  -9  11 -21       1990.69       2164.96       108.59 o                         
  -8  11 -21       3295.90       3463.68       169.00 o                         
  -7  11 -21       4562.39       5119.35       222.85 o                         
  -6  11 -21       2676.03       2931.17       164.04 o                         
  -5  11 -21      11410.23      10279.30       315.75 o                         
  -4  11 -21        568.76        515.65        73.48 o                         
  -3  11 -21      17278.21      16810.71       514.28 o                         
  -2  11 -21       2644.81       2448.50       148.92 o                         
  -1  11 -21      13607.80      13171.15       561.21 o                         
   0  11 -21        469.96        455.87       104.14 o                         
   1  11 -21       5880.32       6050.97       307.64 o                         
   2  11 -21       2771.31       3000.67       239.32 o                         
   3  11 -21       3522.64       3889.27       231.50 o                         
   4  11 -21        574.06        540.01       113.83 o                         
   5  11 -21        848.79        708.44        97.86 o                         
   6  11 -21       5166.16       5581.15       285.73 o                         
   7  11 -21       1817.44       2287.93       305.03 o                         
   8  11 -21      21349.60      20498.03       973.99 o                         
   9  11 -21       2594.14       2844.45       555.50 o                         
  10  11 -21      11137.83      10365.12       499.68 o                         
  11  11 -21       2202.31       2399.78       234.50 o                         
  12  11 -21       3176.70       3312.24       260.82 o                         
  13  11 -21      10270.64       9158.59       427.88 o                         
  14  11 -21         40.76         98.07       112.07 o                         
  16  11 -21        258.46        363.06       264.05 o                         
  17  11 -21      11619.41      11100.19       663.97 o                         
  18  11 -21       1130.55       1282.49       243.27 o                         
  19  11 -21       5131.69       5325.57       379.40 o                         
  20  11 -21       4876.87       4662.22       364.56 o                         
  21  11 -21       3629.55       3203.75       296.19 o                         
  22  11 -21       1892.12       2111.10       241.66 o                         
 -10  12 -21       4591.57       4010.92       530.90 o                         
  -9  12 -21       3348.76       3364.95       225.24 o                         
  -8  12 -21       2304.15       1833.18       154.93 o                         
  -7  12 -21       1739.37       1776.26       223.24 o                         
  -6  12 -21       1263.41       1177.84       163.89 o                         
  -5  12 -21       3717.81       3439.12       240.01 o                         
  -4  12 -21       1070.16       1008.40       115.61 o                         
  -3  12 -21       3913.66       4154.80       228.71 o                         
  -2  12 -21        711.12       1142.88       146.17 o                         
  -1  12 -21       5749.11       6102.27       304.09 o                         
   0  12 -21       1023.39       1377.58       141.44 o                         
   1  12 -21       1172.99       1297.98       139.21 o                         
   2  12 -21        910.51        967.50       129.60 o                         
   3  12 -21       1140.26       1145.95       155.38 o                         
   4  12 -21        612.82        677.52        99.11 o                         
   5  12 -21        212.80        218.84       114.30 o                         
   6  12 -21       4213.35       4000.99       212.12 o                         
   7  12 -21       2807.87       3210.39       206.62 o                         
   8  12 -21       6594.50       6990.72       362.59 o                         
   9  12 -21       1835.47       1891.32       205.79 o                         
  10  12 -21       2354.90       2158.63       207.52 o                         
  11  12 -21       6015.31       6099.69       332.93 o                         
  12  12 -21        579.58        459.76       123.12 o                         
  13  12 -21      14255.36      13741.64       628.22 o                         
  14  12 -21       1516.19       1829.07       229.03 o                         
  15  12 -21      11139.07      10468.94       528.65 o                         
  16  12 -21        606.09        552.96       162.03 o                         
  17  12 -21      15341.12      14421.09       799.99 o                         
  18  12 -21       2808.20       2717.79       286.97 o                         
  19  12 -21       8486.11       7792.35       477.86 o                         
  20  12 -21       3455.50       3941.67       533.72 o                         
  -7  13 -21        541.25        762.81       141.94 o                         
  -6  13 -21       1891.37       1989.00       205.12 o                         
  -5  13 -21       2775.96       2939.08       259.82 o                         
  -4  13 -21        887.29        964.17       136.68 o                         
  -3  13 -21       2574.47       2159.91       202.60 o                         
  -2  13 -21       1339.94       1325.20       134.70 o                         
  -1  13 -21       2655.05       2693.07       195.19 o                         
   0  13 -21       1914.51       2319.67       182.95 o                         
   1  13 -21        110.51        182.72        91.00 o                         
   2  13 -21       1411.80       1464.18       166.78 o                         
   3  13 -21        157.13        262.92       109.21 o                         
   4  13 -21       1544.73       1490.20       139.94 o                         
   5  13 -21       1526.01       1414.67       149.66 o                         
   6  13 -21       2473.76       2295.09       163.80 o                         
   7  13 -21       1814.91       1427.91       152.82 o                         
   8  13 -21       5063.59       4498.90       228.69 o                         
   9  13 -21        753.89        714.37        98.04 o                         
  10  13 -21       2786.50       2553.87       171.77 o                         
  11  13 -21       1071.49       1046.34       116.48 o                         
  12  13 -21        447.42        426.08        97.98 o                         
  13  13 -21       1201.89       1002.71       219.54 o                         
  14  13 -21       1099.67       1644.09       183.73 o                         
  15  13 -21       3138.77       3606.03       236.41 o                         
  16  13 -21        438.80        826.40       438.13 o                         
  -3  14 -21        716.75        715.21       140.92 o                         
  -2  14 -21       2425.75       2429.66       195.53 o                         
  -1  14 -21        445.23        349.23        96.87 o                         
   0  14 -21       1244.22       1455.68       132.87 o                         
   1  14 -21        945.97        918.18       123.09 o                         
   2  14 -21        586.54        541.23        89.52 o                         
   3  14 -21         98.27         79.86        82.29 o                         
   4  14 -21       1144.05       1110.99       141.45 o                         
   5  14 -21       1962.97       1792.13       139.85 o                         
   6  14 -21         44.58         77.09        70.71 o                         
   7  14 -21        770.92        704.15        87.09 o                         
   8  14 -21        651.85        642.94        84.09 o                         
   9  14 -21        483.65        410.16        77.10 o                         
  10  14 -21        842.17        958.98       102.36 o                         
  11  14 -21        681.13        719.64        85.16 o                         
  12  14 -21       1672.01       1940.82       133.17 o                         
  13  14 -21         93.55        148.06        73.16 o                         
  14  14 -21       1056.40       1069.18       195.80 o                         
   4  15 -21       2611.69       2208.70       383.69 o                         
   5  15 -21       1319.54       1020.21       321.94 o                         
   6  15 -21       1178.38        982.94       206.46 o                         
   7  15 -21        502.14        318.58       140.14 o                         
 -21   0 -20       4255.90       4722.88       284.07 o                         
 -20   0 -20       1208.45       1324.79       113.99 o                         
 -19   0 -20       2643.08       2673.61       152.95 o                         
 -18   0 -20       1180.57       1120.16        95.48 o                         
 -17   0 -20       4720.15       4686.98       222.97 o                         
 -16   0 -20       3979.82       4111.51       215.23 o                         
 -15   0 -20      15677.77      17415.35       639.94 o                         
 -14   0 -20      27187.40      27781.63       914.47 o                         
 -13   0 -20      21282.25      21303.85       749.75 o                         
 -12   0 -20      28452.88      31411.49      1029.47 o                         
 -11   0 -20       2678.47       2837.81       164.66 o                         
 -10   0 -20      18338.82      18682.94       618.72 o                         
  -9   0 -20       2090.60       2082.19       136.73 o                         
  -8   0 -20       5387.22       5982.32       236.93 o                         
  -7   0 -20       4473.07       3888.07       183.62 o                         
  -6   0 -20       3469.64       3040.30       221.95 o                         
  -5   0 -20      15935.72      15062.54       587.00 o                         
  -4   0 -20       7153.02       7572.77       567.87 o                         
  -3   0 -20      37516.95      36085.59      2266.78 o                         
  -2   0 -20       1087.42       1127.58       207.99 o                         
   0   0 -20       5489.45       5010.89       652.12 o                         
   1   0 -20       1437.11       2193.83       345.80 o                         
   2   0 -20       2220.73       3040.39       565.10 o                         
   3   0 -20       7281.64       8627.60      1023.56 o                         
   4   0 -20      16563.19      16487.02      1759.98 o                         
   5   0 -20      14289.39      14702.13      1853.31 o                         
   7   0 -20       4675.90       4490.06       615.17 o                         
   9   0 -20       7816.17       7985.59      1070.14 o                         
  10   0 -20       6244.31       6279.26       721.31 o                         
  11   0 -20      18585.92      23117.55      2357.64 o                         
  12   0 -20       7197.41       8595.61      1049.44 o                         
  13   0 -20      60511.37      63953.98      6722.04 o                         
 -21   1 -20       3019.53       2843.77       114.27 o                         
 -20   1 -20       1825.75       1785.30       104.55 o                         
 -19   1 -20       2268.91       2174.40       101.18 o                         
 -18   1 -20        486.94        489.05        56.50 o                         
 -17   1 -20       4090.89       3979.16       126.67 o                         
 -16   1 -20        582.28        692.84        58.64 o                         
 -15   1 -20       5571.25       5303.62       154.47 o                         
 -14   1 -20       6393.51       6466.38       171.59 o                         
 -13   1 -20       3757.95       3526.65       118.99 o                         
 -12   1 -20       7885.14       7889.58       206.88 o                         
 -11   1 -20        189.09        252.80        54.37 o                         
 -10   1 -20      16412.59      16654.38       387.36 o                         
  -9   1 -20        173.31        232.79        47.87 o                         
  -8   1 -20      18407.74      17769.09       403.84 o                         
  -7   1 -20        873.20       1243.93        86.34 o                         
  -6   1 -20       8746.92       8748.40       215.52 o                         
  -5   1 -20      11059.39      12234.60       534.93 o                         
  -4   1 -20      15809.02      16652.95       705.64 o                         
  -3   1 -20      27121.41      28615.09      1198.01 o                         
  -2   1 -20        158.53        238.30        79.14 o                         
   0   1 -20       5582.81       6646.76       678.05 o                         
   1   1 -20       2053.51       2435.01       288.12 o                         
   2   1 -20       2969.24       3555.66       438.76 o                         
   3   1 -20       2736.95       2672.28       297.64 o                         
   4   1 -20       6657.40       7627.45       610.26 o                         
   5   1 -20       4396.08       4484.10       447.92 o                         
   7   1 -20       1685.24       2314.81       275.80 o                         
   8   1 -20       8120.17       9054.67       772.71 o                         
   9   1 -20       1073.09       1556.15       241.93 o                         
  10   1 -20      15204.95      16627.35      1159.85 o                         
  11   1 -20      23850.46      25812.74      1788.70 o                         
  12   1 -20       5099.99       5387.60       519.15 o                         
  13   1 -20      36663.10      38362.33      4039.36 o                         
 -21   2 -20       3243.34       3113.12       147.61 o                         
 -20   2 -20       1716.22       1980.55        88.43 o                         
 -19   2 -20       4292.87       3870.71       131.34 o                         
 -18   2 -20       3193.79       2678.85       117.66 o                         
 -17   2 -20       3604.63       3311.35       132.22 o                         
 -16   2 -20       2483.97       2307.30       122.99 o                         
 -15   2 -20        964.16        827.77       126.54 o                         
 -14   2 -20       3738.35       4030.37       140.72 o                         
 -13   2 -20       5560.75       5717.75       172.01 o                         
 -12   2 -20       5598.72       6197.69       184.46 o                         
 -11   2 -20       7766.27       7295.78       208.13 o                         
 -10   2 -20      18559.90      19141.01       492.55 o                         
  -9   2 -20       1812.78       1927.76       104.59 o                         
  -8   2 -20      19690.68      18869.85       495.47 o                         
  -7   2 -20       3122.91       3087.76       135.78 o                         
  -6   2 -20       9664.02       9605.65       301.20 o                         
  -5   2 -20      23577.20      22089.49       763.19 o                         
  -4   2 -20       3430.25       3664.48       197.91 o                         
  -3   2 -20      13825.20      13711.43       644.90 o                         
  -2   2 -20       5009.55       3944.97       233.05 o                         
  -1   2 -20       7006.54       8280.78       400.23 o                         
   0   2 -20       3270.97       3549.98       262.70 o                         
   1   2 -20       5528.50       6225.93       577.18 o                         
   2   2 -20       2811.03       3262.20       338.43 o                         
   3   2 -20      11450.45      12541.59       995.99 o                         
   4   2 -20       4205.92       5474.27       479.41 o                         
   5   2 -20      13829.99      14442.87      1159.48 o                         
   6   2 -20       8425.53       9069.42       700.17 o                         
   7   2 -20       8536.60       9059.99       738.95 o                         
   8   2 -20       4727.28       5641.97       516.02 o                         
   9   2 -20       1415.80       1569.21       252.56 o                         
  10   2 -20       6558.32       6400.96       512.45 o                         
  13   2 -20      43583.99      42393.99      4543.21 o                         
  14   2 -20        733.85        951.43       355.14 o                         
 -21   3 -20       1423.40       1317.35       140.56 o                         
 -20   3 -20       3762.55       3395.17       130.47 o                         
 -19   3 -20       1327.02        893.35        62.01 o                         
 -18   3 -20        975.08        807.11        60.43 o                         
 -17   3 -20        854.64        787.20        61.96 o                         
 -16   3 -20        297.77        132.69        55.93 o                         
 -15   3 -20       3364.84       3288.91       134.50 o                         
 -14   3 -20       1569.68       1492.89        97.38 o                         
 -13   3 -20       8014.36       8628.49       213.80 o                         
 -12   3 -20       4254.76       4427.24       150.01 o                         
 -11   3 -20      15637.62      16353.88       397.04 o                         
 -10   3 -20      15898.47      16454.01       422.58 o                         
  -9   3 -20       5798.59       6186.04       191.58 o                         
  -8   3 -20      12323.16      13494.16       423.92 o                         
  -7   3 -20      12650.18      12588.21       465.40 o                         
  -6   3 -20       8925.25       8479.13       483.75 o                         
  -5   3 -20      21103.92      21885.47      1047.50 o                         
  -4   3 -20       8260.70       8811.72       453.43 o                         
  -3   3 -20        947.11        957.13       107.95 o                         
  -2   3 -20       6568.82       6992.03       317.87 o                         
  -1   3 -20       1204.50       1045.79       117.13 o                         
   0   3 -20       2527.64       2761.73       204.27 o                         
   2   3 -20      11226.99      11237.20       605.23 o                         
   3   3 -20        232.88        457.10       218.73 o                         
   4   3 -20       9035.20      10103.95       712.82 o                         
   5   3 -20        267.43        302.84       106.26 o                         
   6   3 -20      13689.60      13624.96       925.96 o                         
   8   3 -20       5897.30       6503.48       705.66 o                         
   9   3 -20       5454.60       6477.97       711.66 o                         
  10   3 -20       9027.76       9376.79       796.52 o                         
  11   3 -20      24269.28      25641.05      2881.73 o                         
  12   3 -20      12022.90      11761.75      1546.65 o                         
  13   3 -20      20741.38      21097.58      2450.41 o                         
  14   3 -20       5990.04       6465.43       704.55 o                         
  15   3 -20      17128.91      17561.39      1913.05 o                         
 -20   4 -20       1780.59       1718.67        92.26 o                         
 -19   4 -20        696.87        510.89        55.87 o                         
 -18   4 -20       1298.58       1252.61        92.99 o                         
 -17   4 -20        340.32        173.66        62.98 o                         
 -16   4 -20       1647.50       1458.27       122.68 o                         
 -15   4 -20        646.73        627.39        77.10 o                         
 -14   4 -20       4934.21       4948.74       256.53 o                         
 -13   4 -20       1121.87        826.50        86.91 o                         
 -12   4 -20       5729.18       6137.51       228.29 o                         
 -11   4 -20      10636.55      11172.60       302.32 o                         
 -10   4 -20       5889.75       5288.99       185.08 o                         
  -9   4 -20       8340.61       8490.94       268.53 o                         
  -8   4 -20       5112.89       5418.99       213.39 o                         
  -7   4 -20       3858.11       4273.57       184.61 o                         
  -6   4 -20       2874.65       2964.30       194.48 o                         
  -5   4 -20       6639.54       6657.87       297.73 o                         
  -4   4 -20      14693.63      15328.79       579.81 o                         
  -3   4 -20      12868.42      12813.44       487.28 o                         
  -1   4 -20       6139.43       5763.00       286.65 o                         
   1   4 -20       1454.52       1503.80       145.77 o                         
   2   4 -20        410.73        359.22        87.99 o                         
   4   4 -20        922.04        712.26       117.95 o                         
   6   4 -20      11834.05      13373.87       742.15 o                         
   7   4 -20       5908.70       6352.59       419.61 o                         
   8   4 -20       1920.15       2559.88       344.36 o                         
   9   4 -20       8389.69       8900.95       894.62 o                         
  10   4 -20       4197.34       4371.49       474.25 o                         
  11   4 -20       2267.24       2391.46       426.18 o                         
  12   4 -20       7212.05       7673.56       832.17 o                         
  13   4 -20       1569.23       1488.92       373.81 o                         
 -20   5 -20        578.68        509.57        85.49 o                         
 -19   5 -20        477.47        293.88        48.95 o                         
 -18   5 -20        909.08        857.61        64.66 o                         
 -17   5 -20        377.96        223.13        60.41 o                         
 -16   5 -20        426.18        278.99        65.68 o                         
 -15   5 -20        726.17        511.94        73.94 o                         
 -14   5 -20       1389.91       1230.62        89.30 o                         
 -13   5 -20        872.60        716.03        92.18 o                         
 -12   5 -20       1236.84       1190.85       102.77 o                         
 -11   5 -20       3591.53       3518.49       165.58 o                         
 -10   5 -20       3528.95       3764.61       151.97 o                         
  -9   5 -20       3822.27       4174.62       161.17 o                         
  -8   5 -20       2526.62       2630.39       152.17 o                         
  -7   5 -20        842.82       1019.98        94.73 o                         
  -6   5 -20       1091.08       1032.47       132.27 o                         
  -5   5 -20       8635.77      10486.87       469.53 o                         
  -4   5 -20       1959.78       1669.92       170.69 o                         
  -3   5 -20       7706.39       8343.04       364.48 o                         
  -2   5 -20       1315.69       1432.03       148.16 o                         
  -1   5 -20      11733.33      11869.98       436.98 o                         
   0   5 -20       1155.05       1129.12       106.16 o                         
   1   5 -20       5167.96       5071.39       245.76 o                         
   2   5 -20       3222.27       3847.98       194.53 o                         
   3   5 -20       1363.18       1484.46       229.17 o                         
   4   5 -20        975.48       1046.38       139.07 o                         
   6   5 -20       2537.63       2531.90       188.08 o                         
   7   5 -20       2581.72       2620.50       196.24 o                         
   8   5 -20       5576.06       5608.88       308.34 o                         
   9   5 -20       7293.51       7501.28       529.30 o                         
  10   5 -20       6136.85       5106.74       807.37 o                         
  11   5 -20       2016.71       1919.13       394.28 o                         
 -19   6 -20       2315.35       2113.04       117.79 o                         
 -18   6 -20       2804.07       2409.68       110.26 o                         
 -17   6 -20        232.41        165.33        55.95 o                         
 -16   6 -20       5291.75       5423.33       188.62 o                         
 -15   6 -20       2536.11       2895.49       224.68 o                         
 -14   6 -20       2981.36       3391.66       165.70 o                         
 -13   6 -20       9924.50      10429.64       331.93 o                         
 -12   6 -20       5704.46       5606.33       201.07 o                         
 -11   6 -20       4007.54       4212.69       170.77 o                         
 -10   6 -20      14819.34      15227.22       438.25 o                         
  -9   6 -20       4488.33       4916.77       166.26 o                         
  -8   6 -20       4353.00       4143.43       193.15 o                         
  -7   6 -20       5032.77       5037.28       202.95 o                         
  -6   6 -20       3468.02       3028.79       208.31 o                         
  -5   6 -20       2119.68       1598.28       139.98 o                         
  -4   6 -20       1032.58       1038.88       106.47 o                         
  -3   6 -20       1613.30       1557.60       122.17 o                         
  -2   6 -20      10003.36      10444.09       383.46 o                         
  -1   6 -20      13525.42      13722.41       512.83 o                         
   0   6 -20      13688.04      14012.38       495.39 o                         
   1   6 -20       2436.58       2682.49       192.97 o                         
   2   6 -20       2187.97       2279.23       165.43 o                         
   3   6 -20       1765.72       1821.53       145.42 o                         
   4   6 -20       5501.31       5300.11       329.20 o                         
   5   6 -20       3753.15       3620.82       249.34 o                         
   6   6 -20       7455.40       8330.27       478.12 o                         
   7   6 -20       9674.24       9717.15       549.67 o                         
   8   6 -20      12307.17      11016.43       608.59 o                         
   9   6 -20       6827.70       6122.29       914.89 o                         
  10   6 -20       3868.68       4203.88       320.49 o                         
  11   6 -20       2300.09       2388.17       442.74 o                         
  12   6 -20       9609.74       7018.84       772.16 o                         
  13   6 -20        785.37        409.17       262.40 o                         
  14   6 -20      11197.51       9384.08      1010.57 o                         
  15   6 -20       5004.80       4017.64       700.29 o                         
  16   6 -20       5187.30       3865.36       591.25 o                         
  17   6 -20        447.94        452.90       307.70 o                         
 -18   7 -20       1705.66       1511.63       107.05 o                         
 -17   7 -20        600.24        472.19        54.25 o                         
 -16   7 -20       2864.21       2725.30       124.92 o                         
 -15   7 -20        927.17        833.95       111.56 o                         
 -14   7 -20        106.82         49.84        63.33 o                         
 -13   7 -20       7668.88       7966.03       227.53 o                         
 -12   7 -20        580.43        715.49        80.70 o                         
 -11   7 -20       5853.56       5823.90       213.43 o                         
 -10   7 -20       6182.21       6143.59       216.86 o                         
  -9   7 -20       2958.73       3025.66       137.67 o                         
  -8   7 -20        210.71        204.84        64.60 o                         
  -7   7 -20      12464.09      12960.99       382.53 o                         
  -6   7 -20       2594.18       2961.13       141.97 o                         
  -5   7 -20       1276.49       1503.09       130.53 o                         
  -4   7 -20      16768.44      16811.56       539.69 o                         
  -3   7 -20       7628.06       7090.77       260.61 o                         
  -2   7 -20       6862.81       7327.74       286.72 o                         
  -1   7 -20      13770.19      13813.54       522.80 o                         
   0   7 -20       4181.59       4381.95       198.70 o                         
   1   7 -20       1408.21       1701.26       187.72 o                         
   2   7 -20       1415.48       1398.87       164.33 o                         
   3   7 -20       2242.64       2210.62       210.56 o                         
   4   7 -20       2643.56       2149.38       492.90 o                         
   5   7 -20        207.08        333.48       304.65 o                         
   6   7 -20       6802.25       7200.68       413.66 o                         
   8   7 -20       3668.35       3555.97       283.24 o                         
   9   7 -20       1573.74       1507.97       230.99 o                         
  11   7 -20       6001.14       5508.16       585.27 o                         
  12   7 -20       7691.90       7426.30       659.78 o                         
  13   7 -20       4359.16       4834.84       761.19 o                         
  14   7 -20      10564.42       9632.38      1382.53 o                         
  15   7 -20       3033.67       3500.55       554.25 o                         
  17   7 -20       8979.48       7067.50       852.87 o                         
  18   7 -20        868.48        700.00       320.94 o                         
  19   7 -20      13659.77      10594.37      1245.50 o                         
  20   7 -20        183.21        273.57       318.00 o                         
  21   7 -20       3192.27       2267.28       633.41 o                         
  22   7 -20       1651.27       1055.13       369.21 o                         
 -17   8 -20       1082.79        829.47        98.77 o                         
 -16   8 -20        442.70        366.36        50.20 o                         
 -15   8 -20       1522.24       1355.03        95.76 o                         
 -14   8 -20        664.51        523.66        61.13 o                         
 -13   8 -20        921.31        874.45        66.10 o                         
 -12   8 -20       1465.01       1383.23       110.51 o                         
 -11   8 -20       2073.38       2178.47       133.27 o                         
 -10   8 -20       7098.35       6965.71       236.63 o                         
  -9   8 -20       1363.00       1473.63       112.95 o                         
  -8   8 -20         53.03         24.36        60.46 o                         
  -7   8 -20       2494.58       2261.62       114.27 o                         
  -6   8 -20       7066.58       6668.07       223.29 o                         
  -5   8 -20       2230.58       2019.18       153.19 o                         
  -4   8 -20      15296.49      14864.61       484.81 o                         
  -3   8 -20      10627.90      10389.79       350.47 o                         
  -2   8 -20      12797.13      12973.08       432.30 o                         
  -1   8 -20      11547.78      11576.30       403.59 o                         
   0   8 -20       1360.77       1433.14       149.67 o                         
   1   8 -20       2274.15       2326.06       197.19 o                         
   2   8 -20        502.23       1740.40       566.86 o                         
   3   8 -20       4861.12       5420.11       347.90 o                         
   5   8 -20       2379.63       2429.59       675.39 o                         
   6   8 -20        440.63        476.14       322.51 o                         
   9   8 -20        433.91        656.20       344.11 o                         
  11   8 -20       6678.67       6562.12       517.22 o                         
  12   8 -20       7469.25       7088.76       599.93 o                         
  13   8 -20       2983.41       3583.28       442.42 o                         
  14   8 -20      15773.32      13456.62      1122.17 o                         
  15   8 -20       2397.04       2487.16       372.26 o                         
  16   8 -20      14919.68      14238.95      1319.72 o                         
  17   8 -20       7162.03       7182.63       644.44 o                         
  18   8 -20        935.68       1079.38       215.45 o                         
  19   8 -20       1387.71       1522.76       353.30 o                         
  21   8 -20        645.55        583.47       321.24 o                         
  22   8 -20        612.48        718.37       306.29 o                         
  23   8 -20        101.19        -91.69       272.97 o                         
 -16   9 -20        617.55        550.89        81.19 o                         
 -15   9 -20        424.21        456.94        62.97 o                         
 -14   9 -20        208.69        131.23        61.00 o                         
 -13   9 -20        246.46        171.64        60.72 o                         
 -12   9 -20       2039.65       1873.64       123.54 o                         
 -11   9 -20        432.79        349.67        66.37 o                         
 -10   9 -20       1670.58       1778.96       108.62 o                         
  -9   9 -20        439.18        430.80        65.33 o                         
  -8   9 -20       2008.34       1975.40       121.64 o                         
  -7   9 -20       3809.87       3382.06       140.47 o                         
  -6   9 -20        631.60        593.95        65.58 o                         
  -5   9 -20       3257.79       3244.84       150.18 o                         
  -4   9 -20        219.36        278.56        89.30 o                         
  -3   9 -20       3450.84       3373.13       189.51 o                         
  -2   9 -20       4373.00       4138.31       197.98 o                         
  -1   9 -20       3789.76       3412.59       189.64 o                         
   0   9 -20       2245.48       2452.72       195.35 o                         
   1   9 -20       1820.44       1516.21       167.72 o                         
   2   9 -20       1530.48       1388.29       158.25 o                         
   3   9 -20        298.47        444.56       107.81 o                         
   4   9 -20        588.58        844.27       119.36 o                         
   5   9 -20       2254.29       2482.55       223.07 o                         
   6   9 -20      10438.64      10059.14       576.06 o                         
   7   9 -20        406.14        536.79       118.14 o                         
   8   9 -20        264.73        434.61       115.76 o                         
   9   9 -20       8280.80       8057.90       477.78 o                         
  10   9 -20       3771.47       3974.90       394.05 o                         
  11   9 -20        370.40        641.51       154.76 o                         
  12   9 -20       8257.68       7294.65       528.86 o                         
  13   9 -20        822.57       1097.60       301.07 o                         
  14   9 -20       3132.77       3101.39       413.22 o                         
  15   9 -20       1389.14       1511.95       396.34 o                         
  16   9 -20       5171.25       4307.21       694.73 o                         
  18   9 -20       1293.17       1934.64       571.42 o                         
  19   9 -20       2271.66       2446.26       559.65 o                         
  20   9 -20       4244.74       3644.46       575.33 o                         
  23   9 -20        569.01        521.05       285.71 o                         
  24   9 -20       3145.54       2505.24       485.48 o                         
  25   9 -20       2054.88       1453.33       335.31 o                         
 -15  10 -20       2149.63       1916.04       322.18 o                         
 -14  10 -20        723.35        685.93        80.25 o                         
 -13  10 -20       2475.98       2452.95       125.11 o                         
 -12  10 -20        426.65        399.75        59.37 o                         
 -11  10 -20       1089.05        939.17        75.34 o                         
 -10  10 -20        811.49        675.26        77.89 o                         
  -9  10 -20        114.17         30.01        70.38 o                         
  -8  10 -20       1317.75       1013.38        91.38 o                         
  -7  10 -20        456.28        515.86        80.30 o                         
  -6  10 -20       3405.03       2929.02       151.60 o                         
  -5  10 -20       1232.21       1188.61        98.52 o                         
  -4  10 -20        857.68        859.91        86.05 o                         
  -3  10 -20       1838.42       1697.88       158.35 o                         
  -2  10 -20         17.86         39.98        86.65 o                         
  -1  10 -20        851.94        817.47       114.90 o                         
   0  10 -20       4555.72       4198.61       244.00 o                         
   1  10 -20        720.15        692.53       113.45 o                         
   2  10 -20       4705.72       4641.04       264.69 o                         
   3  10 -20       3589.70       3489.16       243.63 o                         
   4  10 -20         79.29        169.49       102.77 o                         
   5  10 -20        664.04        627.35       116.39 o                         
   6  10 -20       4662.53       4300.58       276.44 o                         
   7  10 -20        484.14        364.59       108.81 o                         
   8  10 -20       1764.93       1788.64       196.16 o                         
   9  10 -20       1227.19       1034.16       124.56 o                         
  10  10 -20       2653.35       2460.29       275.42 o                         
  11  10 -20        619.07        653.28       122.74 o                         
  12  10 -20       3357.48       2922.67       298.68 o                         
  13  10 -20       4018.63       3247.28       521.44 o                         
  14  10 -20       6939.96       6601.31      1576.67 o                         
  15  10 -20        449.49       1552.36       526.41 o                         
  16  10 -20       2320.81       2634.97       577.98 o                         
  17  10 -20       1103.60       2120.00       570.95 o                         
  18  10 -20        291.83        598.01       323.34 o                         
  19  10 -20         21.00        298.81       298.68 o                         
  21  10 -20       3198.66       3754.91       604.03 o                         
  23  10 -20       3680.97       2960.55       542.01 o                         
  24  10 -20         13.92        -37.32       232.83 o                         
 -13  11 -20      14062.25      13410.60       976.76 o                         
 -12  11 -20       1407.20       1436.37       155.45 o                         
 -11  11 -20       7365.33       7287.30       286.32 o                         
 -10  11 -20        944.97        858.84        99.21 o                         
  -9  11 -20       1415.98       1391.86       160.32 o                         
  -8  11 -20         39.39         91.36        66.12 o                         
  -7  11 -20       3023.40       3640.63       163.58 o                         
  -6  11 -20       3068.86       3250.50       158.72 o                         
  -5  11 -20       1851.37       1944.30       118.90 o                         
  -4  11 -20        838.24       1055.99        91.20 o                         
  -3  11 -20      10792.13      11408.47       362.40 o                         
  -2  11 -20       5001.16       4966.27       209.05 o                         
  -1  11 -20       4114.21       4243.20       245.84 o                         
   0  11 -20       5506.66       6079.91       294.98 o                         
   1  11 -20        440.58        581.17       108.76 o                         
   2  11 -20       5818.22       6369.80       312.50 o                         
   3  11 -20       9311.96       9022.27       356.03 o                         
   4  11 -20         60.16        237.71       106.47 o                         
   5  11 -20       4100.55       4297.24       264.30 o                         
   6  11 -20       1882.23       1795.50       215.81 o                         
   7  11 -20       3508.40       3326.22       283.97 o                         
   8  11 -20      11150.17      11147.93       569.84 o                         
   9  11 -20        687.99        882.56       160.36 o                         
  10  11 -20        158.79        312.49       119.47 o                         
  11  11 -20       8539.76       8280.96       404.40 o                         
  12  11 -20      10018.37      10584.41       572.46 o                         
  13  11 -20       5806.41       5527.50       351.51 o                         
  14  11 -20       8008.46       7959.91       658.84 o                         
  15  11 -20       1721.43       2111.53       658.21 o                         
  16  11 -20        535.28        497.03       182.14 o                         
  17  11 -20        993.15        996.17       188.69 o                         
  18  11 -20         76.41         49.83       149.16 o                         
  19  11 -20       1148.78       1263.88       431.36 o                         
  20  11 -20         70.98        231.32       198.01 o                         
  21  11 -20       3794.37       3500.12       287.20 o                         
  22  11 -20        754.52        861.43       151.88 o                         
  23  11 -20      14657.82      12268.48      1339.15 o                         
 -11  12 -20       3760.17       3473.46       473.87 o                         
 -10  12 -20         70.12        221.30        99.18 o                         
  -9  12 -20        976.30       1048.74       146.10 o                         
  -8  12 -20        854.36        972.02       139.25 o                         
  -7  12 -20       2746.60       2976.51       273.53 o                         
  -6  12 -20        883.82       1158.20       148.01 o                         
  -5  12 -20       1320.67       1695.46       179.02 o                         
  -4  12 -20       1670.52       1515.10       150.19 o                         
  -3  12 -20        706.15        799.18       105.19 o                         
  -2  12 -20      11829.29      11743.87       510.61 o                         
  -1  12 -20        175.07        266.02       105.02 o                         
   0  12 -20       5027.83       4962.91       259.35 o                         
   1  12 -20       4063.54       4338.80       266.61 o                         
   2  12 -20       4098.95       4673.68       384.56 o                         
   3  12 -20      17947.30      17455.29       633.31 o                         
   4  12 -20        718.19        721.84       109.66 o                         
   5  12 -20       4738.79       4653.33       244.88 o                         
   6  12 -20       1207.72       1184.00       136.99 o                         
   7  12 -20       6080.91       5804.49       351.29 o                         
   8  12 -20       7615.23       7306.16       395.47 o                         
   9  12 -20       1543.88       1745.77       206.03 o                         
  10  12 -20       5363.98       4988.90       323.40 o                         
  11  12 -20       5768.12       5784.52       322.36 o                         
  12  12 -20      11390.80      11153.71       526.30 o                         
  13  12 -20       4374.15       4477.15       324.55 o                         
  14  12 -20       9580.56       8949.67       475.53 o                         
  15  12 -20        736.09        613.14       143.58 o                         
  16  12 -20       1896.35       1811.83       478.04 o                         
  17  12 -20         83.76        261.38       143.54 o                         
  18  12 -20       4684.97       4909.90       379.18 o                         
  19  12 -20       2047.92       2635.43       605.78 o                         
  20  12 -20       1300.94       1186.79       188.98 o                         
  21  12 -20       1458.20       1985.78       432.67 o                         
  -8  13 -20       1070.89       1166.69       177.22 o                         
  -7  13 -20       2404.37       1976.19       376.12 o                         
  -6  13 -20        238.05        210.69       281.84 o                         
  -5  13 -20       4922.52       4545.72       300.64 o                         
  -4  13 -20       1049.09        817.89       131.36 o                         
  -3  13 -20       2254.53       1958.07       167.85 o                         
  -2  13 -20      10009.64       9696.74       456.11 o                         
  -1  13 -20        573.41        476.41       103.26 o                         
   0  13 -20       9165.96       8867.38       430.47 o                         
   1  13 -20        919.65        917.33       123.97 o                         
   2  13 -20       3393.87       3615.79       230.84 o                         
   3  13 -20       6432.08       6893.28       286.31 o                         
   4  13 -20        159.13        320.91        87.19 o                         
   5  13 -20       1438.94       1287.27       137.34 o                         
   6  13 -20         31.41         48.18        87.18 o                         
   7  13 -20        570.16        465.94       168.45 o                         
   8  13 -20        345.98        358.91        93.55 o                         
   9  13 -20       1544.75       1761.52       160.37 o                         
  10  13 -20       3292.76       3625.98       221.55 o                         
  11  13 -20       1758.07       2040.86       214.95 o                         
  12  13 -20      10157.79       9060.22       439.11 o                         
  13  13 -20        827.48        972.64       243.82 o                         
  14  13 -20       8419.95       7951.73       424.43 o                         
  15  13 -20        291.78        393.70       107.03 o                         
  16  13 -20       5166.98       4687.44       922.07 o                         
  17  13 -20        605.05        787.59       440.59 o                         
  18  13 -20       8607.36       8914.45       947.48 o                         
  19  13 -20       4045.18       4371.96       561.36 o                         
  -5  14 -20       4005.76       3822.35       297.74 o                         
  -4  14 -20       3129.55       2987.86       260.49 o                         
  -3  14 -20       3223.46       3014.10       221.60 o                         
  -2  14 -20       1593.36       1345.33       165.14 o                         
  -1  14 -20       2881.24       2722.36       180.36 o                         
   0  14 -20       4077.75       3778.12       226.44 o                         
   1  14 -20        172.74        214.75        84.14 o                         
   2  14 -20        936.79        973.24       130.44 o                         
   3  14 -20       2547.62       2457.76       166.14 o                         
   4  14 -20       1240.43       1308.79       132.28 o                         
   5  14 -20       3197.31       2996.04       175.12 o                         
   6  14 -20        104.13        103.98        77.79 o                         
   7  14 -20       2548.44       2378.18       161.39 o                         
   8  14 -20         54.41        105.53        78.32 o                         
   9  14 -20       2122.93       1954.90       153.06 o                         
  10  14 -20       6611.73       6448.51       297.84 o                         
  11  14 -20        427.15        456.18        80.26 o                         
  12  14 -20       6902.83       5867.14       263.64 o                         
  13  14 -20        902.15        799.39        89.01 o                         
  14  14 -20       3992.24       3354.29       189.56 o                         
  15  14 -20       3414.83       3321.46       283.51 o                         
  16  14 -20       5422.79       5174.22       382.27 o                         
   0  15 -20       3677.62       3977.31       365.98 o                         
   1  15 -20       2303.79       2471.17       195.43 o                         
   2  15 -20        771.04        952.32       195.61 o                         
   3  15 -20       4122.90       4240.24       219.89 o                         
   4  15 -20        777.61        911.17       120.01 o                         
   5  15 -20       5285.43       5046.38       287.12 o                         
   6  15 -20        167.75        346.10        79.87 o                         
   7  15 -20       4929.40       4625.06       236.24 o                         
   8  15 -20        462.53        522.24       108.91 o                         
   9  15 -20       4071.07       3213.81       260.01 o                         
  10  15 -20       2578.66       1932.44       245.32 o                         
 -22   1 -19       3066.47       3028.34       212.63 o                         
 -21   1 -19        539.06        433.46        44.14 o                         
 -20   1 -19         86.57        -14.18        44.98 o                         
 -19   1 -19        225.92         79.71        51.26 o                         
 -18   1 -19       1888.83       1403.53        91.58 o                         
 -17   1 -19       1023.03       1083.18        68.12 o                         
 -16   1 -19        473.11        489.60        58.59 o                         
 -15   1 -19       1217.92       1450.41        86.99 o                         
 -14   1 -19       1087.42       1153.10        71.07 o                         
 -13   1 -19       7155.58       7654.09       191.82 o                         
 -12   1 -19       6707.77       6240.80       183.95 o                         
 -11   1 -19      10436.55       9813.68       246.49 o                         
 -10   1 -19       5210.11       5347.82       152.58 o                         
  -9   1 -19       5697.83       5376.00       163.96 o                         
  -8   1 -19        105.53        309.01        50.51 o                         
  -7   1 -19       7053.54       6303.17       180.05 o                         
  -6   1 -19       9846.99      10379.18       339.72 o                         
  -5   1 -19       3167.26       3610.92       211.94 o                         
  -4   1 -19       2289.91       2526.35       166.88 o                         
  -3   1 -19        614.35       1008.11       135.58 o                         
  -2   1 -19        503.85        619.74        98.41 o                         
  -1   1 -19        402.37        552.69        92.44 o                         
   1   1 -19       3102.35       3288.36       376.14 o                         
   2   1 -19      13242.35      16500.02      1374.04 o                         
   3   1 -19        236.59        449.39       208.66 o                         
   4   1 -19       6836.24       7313.33       648.57 o                         
   5   1 -19       1939.92       1724.68       311.15 o                         
   6   1 -19        999.38       1120.90       194.73 o                         
   7   1 -19       5012.13       5650.09       506.82 o                         
   8   1 -19       1852.02       2011.66       247.63 o                         
   9   1 -19       5053.96       5363.85       462.07 o                         
  10   1 -19       2327.40       2427.00       285.85 o                         
  11   1 -19      19668.33      22407.15      1846.03 o                         
  12   1 -19       3390.55       3216.48       320.68 o                         
  13   1 -19       1934.17       2439.73       419.84 o                         
 -22   2 -19       4228.46       3673.23       163.09 o                         
 -21   2 -19        423.56        349.80        42.44 o                         
 -20   2 -19       1244.69       1133.18        76.99 o                         
 -19   2 -19        795.42        573.04        64.32 o                         
 -18   2 -19        320.86        169.97        57.03 o                         
 -17   2 -19        454.17        403.53        64.25 o                         
 -16   2 -19       1087.22        917.60        69.85 o                         
 -15   2 -19        470.98        446.30        70.15 o                         
 -14   2 -19       4596.94       4305.39       146.95 o                         
 -13   2 -19       6205.65       6857.71       192.13 o                         
 -12   2 -19       2857.30       3046.60       131.31 o                         
 -11   2 -19       9459.47      10442.91       272.59 o                         
 -10   2 -19       1715.32       1789.06       105.25 o                         
  -9   2 -19       5280.85       6394.46       185.56 o                         
  -8   2 -19       2214.17       2036.22        96.17 o                         
  -7   2 -19       1423.65       1453.55        98.68 o                         
  -6   2 -19      15225.53      14953.83       489.32 o                         
  -5   2 -19       3006.55       2387.32       155.21 o                         
  -4   2 -19       6422.08       6612.79       302.36 o                         
  -3   2 -19        760.73        845.86       110.83 o                         
  -2   2 -19       6011.54       6897.46       486.58 o                         
  -1   2 -19       9336.25      10569.92       531.12 o                         
   0   2 -19       5907.77       7185.90       562.80 o                         
   1   2 -19       4404.40       4984.11       410.13 o                         
   2   2 -19      43288.70      50889.68      4289.47 o                         
   3   2 -19       5254.49       6510.55       557.51 o                         
   4   2 -19       9941.80      11905.19      1150.28 o                         
   5   2 -19      19270.41      19781.24      1631.13 o                         
   6   2 -19       1312.14       1601.65       251.62 o                         
   7   2 -19      25292.66      30127.19      2521.81 o                         
   8   2 -19        288.77        301.79       125.17 o                         
   9   2 -19      40697.22      42108.36      3500.95 o                         
  10   2 -19       5323.74       6266.40       566.39 o                         
  11   2 -19      33540.52      35146.57      2841.87 o                         
  12   2 -19      14837.07      15997.97      1556.89 o                         
  13   2 -19       7578.11       7633.30       870.64 o                         
  14   2 -19       5307.37       5824.05       756.24 o                         
 -21   3 -19        386.37        306.29        49.44 o                         
 -20   3 -19       5090.40       5140.66       156.39 o                         
 -19   3 -19        122.50         20.09        47.49 o                         
 -18   3 -19       2723.61       2657.16       115.43 o                         
 -17   3 -19        481.33        254.71        58.61 o                         
 -16   3 -19       4585.75       4624.71       154.81 o                         
 -15   3 -19        286.98        222.90        62.41 o                         
 -14   3 -19      11890.19      11906.92       294.78 o                         
 -13   3 -19       8234.15       8206.33       239.11 o                         
 -12   3 -19       3686.81       3587.86       140.86 o                         
 -11   3 -19      13913.87      13172.90       322.07 o                         
 -10   3 -19       1766.47       1812.59        98.93 o                         
  -9   3 -19      19534.63      19046.38       431.35 o                         
  -8   3 -19       9084.54       9145.79       250.20 o                         
  -7   3 -19       9785.84      10259.79       334.27 o                         
  -6   3 -19      18641.08      18474.09       702.96 o                         
  -5   3 -19      12977.64      14531.68       541.76 o                         
  -4   3 -19      20160.52      21408.37       820.57 o                         
  -3   3 -19       2442.40       2652.89       156.04 o                         
  -2   3 -19       6913.12       6863.66       320.76 o                         
  -1   3 -19        592.65        605.20        90.73 o                         
   2   3 -19      14733.00      16770.70      1311.61 o                         
   6   3 -19      10475.11      10421.60       798.50 o                         
   7   3 -19       3758.05       4689.78       412.14 o                         
   8   3 -19       1873.32       2343.39       278.75 o                         
   9   3 -19      35557.67      38166.93      3195.20 o                         
  10   3 -19      22413.77      23119.46      1916.28 o                         
  11   3 -19      13168.74      14436.99      1482.26 o                         
  14   3 -19      11231.00      10529.06      1471.84 o                         
  15   3 -19       8250.13       7822.51       846.06 o                         
 -21   4 -19       1741.07       1570.02        86.94 o                         
 -20   4 -19       1397.62       1246.64        93.51 o                         
 -19   4 -19        277.37        206.81        57.67 o                         
 -18   4 -19       1645.36       1557.37       118.01 o                         
 -17   4 -19        257.20        151.40        66.97 o                         
 -16   4 -19       7593.61       7146.15       277.35 o                         
 -15   4 -19       1390.29       1580.15       168.69 o                         
 -14   4 -19      15415.23      14722.72       387.53 o                         
 -13   4 -19       6003.00       5973.32       209.07 o                         
 -12   4 -19       5419.62       5538.33       205.67 o                         
 -11   4 -19      11452.78      12074.13       360.75 o                         
 -10   4 -19       2534.81       2780.08       129.47 o                         
  -9   4 -19      16440.97      16427.03       416.88 o
[truncated: 2,702,647 more chars]
